# Supplementary material for: Single cell transcriptional and chromatin accessibility profiling redefine cellular heterogeneity in the adult human kidney
Source: Nat Commun. 2021 Apr 13;12:2190. doi: 10.1038/s41467-021-22368-w (PMC8044133; doi:10.1038/s41467-021-22368-w)
Supplement: Supplementary file 4 — Supplementary Data 1 [file 41467_2021_22368_MOESM4_ESM.xlsx]

## Sheet: PT
Differentially expressed genes in PT
gene	p_val	avg_logFC	pct.1	pct.2	p_val_adj
ACSM2B	0	2.13862	0.98	0.136	0
ACSM2A	0	2.13465	0.993	0.158	0
CUBN	0	2.11058	0.983	0.201	0
AC096577.1	0	1.81484	0.811	0.098	0
SLC5A12	0	1.72635	0.806	0.085	0
SORCS1	0	1.65574	0.655	0.068	0
FTCD	0	1.61874	0.81	0.076	0
SLC4A4	0	1.59865	0.896	0.191	0
SLC13A3	0	1.52006	0.859	0.078	0
LRP2	0	1.52001	0.877	0.147	0
SLC16A9	0	1.51682	0.83	0.103	0
RAB11FIP3	0	1.50223	0.961	0.352	0
PDZD2	0	1.49836	0.879	0.179	0
CYP3A5	0	1.46392	0.611	0.074	0
RNF212B	0	1.4468	0.628	0.046	0
MIOX	0	1.41886	0.688	0.054	0
PRODH2	0	1.39531	0.771	0.043	0
SLC17A1	0	1.32977	0.768	0.08	0
PCDH15	0	1.28645	0.603	0.059	0
MME	0	1.2388	0.785	0.101	0
SLC22A6	0	1.22668	0.782	0.053	0
SLC2A9	0	1.17542	0.724	0.1	0
SLC6A13	0	1.15986	0.754	0.063	0
LINC01060	0	1.15772	0.666	0.05	0
PTH1R	0	1.14847	0.904	0.359	0
PAH	0	1.14707	0.719	0.06	0
GPX3	0	1.14431	0.749	0.085	0
AFM	0	1.09798	0.669	0.046	0
TINAG	0	1.08078	0.691	0.093	0
SLC13A1	0	1.05548	0.656	0.057	0
NOX4	0	1.05078	0.696	0.148	0
AGXT2	0	1.0475	0.72	0.044	0
LINC00871	0	1.0336	0.625	0.078	0
ACSF2	0	1.01892	0.71	0.077	0
AL391117.1	0	1.01841	0.657	0.057	0
ALDOB	0	1.00462	0.625	0.045	0
FGGY	0	0.99881	0.805	0.311	0
ASS1	0	0.996347	0.644	0.058	0
GLYAT	0	0.992541	0.685	0.061	0
SLC36A2	0	0.985907	0.579	0.033	0
KCNJ15	0	0.98506	0.668	0.166	0
AC027288.3	0	0.96732	0.664	0.105	0
ERRFI1	0	0.945505	0.731	0.179	0
L3MBTL4	0	0.930727	0.818	0.342	0
PLG	0	0.922318	0.584	0.028	0
NLGN1	0	0.920652	0.657	0.187	0
GRAMD1B	0	0.915784	0.706	0.201	0
BNC2	0	0.915149	0.644	0.15	0
Z93403.1	0	0.914265	0.635	0.104	0
AC004053.1	0	0.905711	0.496	0.049	0
SUGCT	0	0.899471	0.701	0.222	0
EBNA1BP2	0	0.890804	0.657	0.087	0
KCNQ1OT1	0	0.884253	0.742	0.343	0
ZNF804B	0	0.875267	0.479	0.047	0
ULK4	0	0.856461	0.657	0.315	0
SLC34A1	0	0.843328	0.526	0.031	0
DLG2	0	0.842641	0.938	0.479	0
SYNE2	0	0.839685	0.959	0.797	0
RHOBTB1	0	0.838114	0.537	0.073	0
NCKAP5	0	0.837231	0.768	0.293	0
PTH2R	0	0.827246	0.997	0.807	0
SMIM2-AS1	0	0.823244	0.583	0.058	0
LINC00671	0	0.807584	0.621	0.087	0
MSRA	0	0.775998	0.647	0.208	0
NEAT1	0	0.773914	1	0.967	0
SDK1	0	0.769491	0.623	0.286	0
AL589669.1	0	0.766846	0.555	0.049	0
CYP4A22-AS1	0	0.766036	0.468	0.029	0
CNTNAP3B	0	0.761907	0.654	0.164	0
AK4	0	0.757558	0.549	0.055	0
DPYS	0	0.756028	0.538	0.037	0
TPCN1	0	0.749662	0.66	0.208	0
PLEKHA5	0	0.731013	0.946	0.71	0
RASSF4	0	0.72292	0.578	0.083	0
SLC27A2	0	0.72044	0.5	0.042	0
SLC28A1	0	0.710749	0.537	0.042	0
SLC47A1	0	0.700494	0.542	0.074	0
XYLB	0	0.696998	0.544	0.072	0
RNF152	0	0.695956	0.661	0.332	0
ENPEP	0	0.686039	0.576	0.101	0
ADAMTS9-AS1	0	0.682981	0.649	0.232	0
DPEP1	0	0.677784	0.52	0.027	0
PPARA	0	0.673379	0.68	0.315	0
TNS1	0	0.668634	0.689	0.355	0
TRPM3	0	0.665376	0.8	0.343	0
SLC1A1	0	0.664109	0.543	0.117	0
CDK14	0	0.658775	0.918	0.64	0
BHMT2	0	0.656874	0.55	0.126	0
ACMSD	0	0.654799	0.501	0.054	0
SLC12A6	0	0.647473	0.551	0.119	0
CYP4A11	0	0.645689	0.471	0.025	0
SLC17A3	0	0.645575	0.432	0.024	0
LIN52	0	0.63625	0.523	0.166	0
MCF2L	0	0.634704	0.596	0.194	0
BHMT	0	0.63051	0.385	0.057	0
PDZK1	0	0.623973	0.497	0.071	0
EHHADH	0	0.621861	0.513	0.097	0
AC008554.1	0	0.618519	0.478	0.109	0
GOLGA4	0	0.614653	0.865	0.62	0
SRRM2	0	0.613858	0.685	0.346	0
FKBP5	0	0.610288	0.908	0.49	0
ARSB	0	0.609702	0.407	0.087	0
SLC16A12	0	0.600654	0.67	0.307	0
AC087762.1	0	0.600423	0.433	0.025	0
AL110292.1	0	0.600069	0.411	0.047	0
SLC7A7	0	0.598185	0.433	0.027	0
ANPEP	0	0.594683	0.469	0.034	0
FAM20C	0	0.5898	0.476	0.085	0
CLDN10	0	0.587785	0.499	0.134	0
SLC5A2	0	0.585898	0.429	0.022	0
BBOX1	0	0.585297	0.489	0.104	0
KCNK5	0	0.581311	0.403	0.024	0
SLC7A8	0	0.577	0.44	0.131	0
GOLGB1	0	0.576673	0.621	0.383	0
CDH9	0	0.564885	0.351	0.025	0
INSR	0	0.564874	0.709	0.43	0
WDR72	0	0.56392	0.924	0.697	0
EPB41L3	0	0.563596	0.599	0.317	0
PTPRD	0	0.562946	0.58	0.126	0
HECW1	0	0.561126	0.426	0.023	0
PDE7A	0	0.56096	0.554	0.233	0
MIA2	0	0.557325	0.595	0.254	0
PRUNE2	0	0.55401	0.494	0.095	0
CRYL1	0	0.553151	0.603	0.286	0
GPHN	0	0.552714	0.987	0.913	0
CTSH	0	0.544568	0.431	0.082	0
ALDH1L1	0	0.543648	0.539	0.208	0
SLC22A8	0	0.541757	0.402	0.016	0
PATJ	0	0.538819	0.961	0.838	0
RALYL	0	0.519897	0.728	0.4	0
MLXIPL	0	0.519757	0.441	0.065	0
PCSK5	0	0.519595	0.479	0.102	0
F13A1	0	0.516327	0.231	0.024	0
UPB1	0	0.514447	0.383	0.015	0
RTTN	0	0.512221	0.452	0.165	0
HNF4A	0	0.510788	0.404	0.022	0
LINC02147	0	0.510069	0.314	0.024	0
ASPA	0	0.509664	0.441	0.072	0
IL6R	0	0.507989	0.423	0.062	0
GLIS1	0	0.507275	0.401	0.033	0
PCK1	0	0.502325	0.352	0.065	0
SH3YL1	0	0.491789	0.499	0.198	0
BNIP3L	0	0.490911	0.455	0.13	0
PLEKHA6	0	0.490097	0.484	0.176	0
CDHR3	0	0.489373	0.429	0.097	0
ATP8B4	0	0.488926	0.372	0.032	0
HPN	0	0.486539	0.541	0.23	0
NPL	0	0.48435	0.359	0.029	0
AMN	0	0.483097	0.374	0.024	0
AC087482.1	0	0.481756	0.369	0.024	0
AC113414.1	0	0.479911	0.415	0.112	0
PQLC1	0	0.479472	0.397	0.094	0
UGT2B7	0	0.478315	0.454	0.115	0
TENM1	0	0.474442	0.441	0.112	0
ABCC2	0	0.471887	0.387	0.032	0
SLC22A11	0	0.47101	0.37	0.019	0
TM7SF3	0	0.469311	0.437	0.136	0
SHMT1	0	0.467161	0.407	0.056	0
CUX1	0	0.465204	0.809	0.615	0
CACNA1E	0	0.46477	0.227	0.023	0
FBXO21	0	0.461121	0.553	0.283	0
NQO2	0	0.460769	0.416	0.106	0
FUT6	0	0.457743	0.37	0.021	0
PPP1R16B	0	0.45602	0.361	0.043	0
GDA	0	0.455208	0.332	0.029	0
P4HA2	0	0.452731	0.362	0.032	0
MAST4	0	0.452016	0.888	0.614	0
PDZK1IP1	0	0.45045	0.369	0.026	0
KHK	0	0.45019	0.35	0.019	0
LINC01349	0	0.445744	0.287	0.021	0
KIAA1549	0	0.445356	0.415	0.099	0
DENND5B	0	0.444033	0.567	0.296	0
ST18	0	0.441833	0.268	0.016	0
SH3BP2	0	0.440278	0.364	0.038	0
SLC22A5	0	0.438352	0.369	0.087	0
MAPT	0	0.434711	0.341	0.024	0
HNF4A-AS1	0	0.434161	0.314	0.014	0
ALDH3A2	0	0.434002	0.365	0.074	0
AFMID	0	0.42996	0.417	0.124	0
BAIAP2	0	0.427029	0.388	0.095	0
AC105094.2	0	0.426087	0.228	0.037	0
FTL	0	0.425126	0.262	0.057	0
PEPD	0	0.424815	0.371	0.058	0
GPC6	0	0.419668	0.535	0.194	0
CNTN4	0	0.419421	0.526	0.214	0
LINC01515	0	0.414736	0.402	0.153	0
SNX30	0	0.411603	0.393	0.115	0
TMEM246-AS1	0	0.410834	0.315	0.018	0
GIPC2	0	0.410603	0.364	0.063	0
SLC47A2	0	0.409941	0.319	0.021	0
AGMO	0	0.407285	0.306	0.037	0
SLC25A42	0	0.406348	0.357	0.055	0
CYP4F3	0	0.399596	0.328	0.016	0
SLC6A19	0	0.39948	0.322	0.013	0
ABCC6	0	0.39941	0.36	0.06	0
UBE2E2	0	0.398903	0.805	0.593	0
FBP1	0	0.39769	0.326	0.04	0
D2HGDH	0	0.392086	0.403	0.135	0
TTC38	0	0.391193	0.351	0.061	0
GADD45A	0	0.388203	0.324	0.074	0
SUCLG1	0	0.386345	0.423	0.188	0
AC007364.1	0	0.385684	0.314	0.058	0
FRMD4B	0	0.380788	0.441	0.178	0
FHIT	0	0.379009	0.996	0.928	0
CDH2	0	0.376624	0.311	0.041	0
MARC2	0	0.373238	0.377	0.148	0
DHTKD1	0	0.371684	0.362	0.101	0
SLC5A10	0	0.370147	0.284	0.014	0
HAO2	0	0.365452	0.277	0.012	0
MAF	0	0.364537	0.306	0.042	0
ABHD6	0	0.36374	0.312	0.044	0
AC018467.1	0	0.363046	0.284	0.029	0
IGSF11	0	0.35928	0.31	0.058	0
ACO1	0	0.357173	0.315	0.064	0
AC009060.1	0	0.349408	0.292	0.037	0
RGL1	0	0.348817	0.349	0.09	0
PC	0	0.348549	0.293	0.034	0
DRAIC	0	0.344777	0.27	0.029	0
ARHGAP42	0	0.342153	0.354	0.092	0
SLC39A5	0	0.341331	0.287	0.012	0
AC004485.1	0	0.340665	0.265	0.015	0
FAAH	0	0.339812	0.317	0.061	0
G6PC	0	0.337034	0.242	0.014	0
HGD	0	0.336991	0.332	0.087	0
LINC02499	0	0.336521	0.251	0.013	0
ARHGAP10	0	0.336221	0.409	0.11	0
ALDH6A1	0	0.334518	0.307	0.063	0
PAPLN	0	0.332744	0.354	0.103	0
ACSS2	0	0.330842	0.343	0.116	0
GGT1	0	0.329767	0.262	0.026	0
ESPN	0	0.329736	0.269	0.024	0
SLC2A2	0	0.329083	0.234	0.013	0
CHDH	0	0.327688	0.277	0.026	0
CDHR5	0	0.326174	0.266	0.015	0
LINC02027	0	0.326069	0.257	0.02	0
SLC25A48	0	0.324045	0.302	0.076	0
AL162725.2	0	0.323099	0.234	0.011	0
DIP2C	0	0.32158	0.804	0.563	0
TNFRSF14	0	0.32153	0.307	0.063	0
CMBL	0	0.320723	0.282	0.044	0
CALM1	0	0.320717	0.315	0.088	0
GPR155	0	0.319795	0.276	0.056	0
ZYG11A	0	0.316234	0.253	0.015	0
PARP10	0	0.315567	0.293	0.072	0
KYNU	0	0.3144	0.262	0.026	0
PDZD3	0	0.313575	0.258	0.01	0
SORD	0	0.311998	0.257	0.025	0
ABAT	0	0.31065	0.289	0.061	0
SAT2	0	0.310649	0.321	0.085	0
LINC01277	0	0.310475	0.251	0.032	0
LINC02275	0	0.308507	0.253	0.03	0
GALM	0	0.305269	0.283	0.047	0
ADRA1B	0	0.304877	0.247	0.027	0
LINC01788	0	0.291821	0.278	0.068	0
HPD	0	0.290713	0.234	0.015	0
OR2T11	0	0.28943	0.237	0.018	0
DOK6	0	0.286581	0.266	0.054	0
LINC01781	0	0.281564	0.256	0.059	0
SLC22A7	0	0.280781	0.212	0.01	0
SLC26A6	0	0.279198	0.239	0.025	0
ENPP3	0	0.277216	0.204	0.021	0
SFXN2	0	0.272686	0.262	0.053	0
LPIN3	0	0.270915	0.261	0.069	0
CAPN12	0	0.270854	0.234	0.024	0
TTYH3	0	0.270233	0.244	0.031	0
LINC02334	0	0.269122	0.22	0.016	0
MYO7B	0	0.269042	0.237	0.018	0
GLYATL1	0	0.267885	0.22	0.024	0
ADORA2A-AS1	0	0.267421	0.238	0.017	0
ENPP6	0	0.267416	0.219	0.015	0
SCN9A	0	0.26596	0.246	0.048	0
HSD17B14	0	0.264082	0.241	0.039	0
FGFR3	0	0.262982	0.245	0.048	0
SLC6A12	0	0.261874	0.232	0.039	0
ACAA1	0	0.260732	0.248	0.055	0
XPNPEP2	0	0.259818	0.211	0.008	0
LINC01020	0	0.259186	0.21	0.009	0
CES3	0	0.253149	0.212	0.012	0
PNPLA3	0	0.252038	0.211	0.01	0
SH3BP4	0	-0.29938	0.014	0.258	0
CAPN2	0	-0.301238	0.022	0.288	0
CASZ1	0	-0.314614	0.029	0.296	0
SLC22A15	0	-0.315702	0.019	0.279	0
ABCC5	0	-0.322937	0.046	0.322	0
GRHL2	0	-0.332012	0.023	0.31	0
SCNN1A	0	-0.339127	0.064	0.36	0
TMEM213	0	-0.340766	0.028	0.284	0
RAP1GAP2	0	-0.341947	0.021	0.3	0
ARNT2	0	-0.346486	0.022	0.311	0
UGT8	0	-0.347751	0.024	0.281	0
ARID1B	0	-0.358199	0.728	0.867	0
WNK4	0	-0.370102	0.025	0.289	0
BLNK	0	-0.377596	0.023	0.315	0
HOXB3	0	-0.378216	0.022	0.348	0
LRBA	0	-0.3794	0.806	0.892	0
TANC1	0	-0.389331	0.101	0.401	0
FAM49B	0	-0.393001	0.102	0.416	0
DNM3	0	-0.396741	0.049	0.326	0
DOCK1	0	-0.402282	0.331	0.672	0
LNX1	0	-0.402766	0.03	0.337	0
ARHGEF38	0	-0.409694	0.017	0.321	0
TMEM72	0	-0.410133	0.024	0.347	0
MYO1D	0	-0.413104	0.061	0.361	0
BACH2	0	-0.424894	0.055	0.332	0
CARMIL1	0	-0.429229	0.12	0.431	0
KCNQ1	0	-0.430784	0.068	0.408	0
FAM171A1	0	-0.432834	0.054	0.395	0
SGPP2	0	-0.434575	0.021	0.319	0
IPCEF1	0	-0.442787	0.074	0.354	0
TANC2	0	-0.442962	0.097	0.406	0
SEMA6D	0	-0.445233	0.019	0.296	0
MAP4K3	0	-0.446711	0.24	0.578	0
TPST1	0	-0.447886	0.071	0.418	0
CDK6	0	-0.449374	0.069	0.355	0
CTDSPL	0	-0.449418	0.155	0.467	0
USP24	0	-0.46256	0.175	0.509	0
MYO1B	0	-0.464016	0.031	0.3	0
SIM1	0	-0.465389	0.033	0.379	0
TBC1D9	0	-0.467846	0.032	0.347	0
ARHGEF3	0	-0.468239	0.101	0.403	0
TRIM2	0	-0.469785	0.075	0.443	0
TBC1D1	0	-0.4702	0.186	0.516	0
MLLT3	0	-0.472218	0.105	0.429	0
ME3	0	-0.472753	0.035	0.363	0
SCIN	0	-0.473425	0.051	0.329	0
CACNB4	0	-0.477942	0.032	0.295	0
CSGALNACT1	0	-0.480106	0.022	0.298	0
ADAMTS16	0	-0.482692	0.036	0.329	0
SSBP2	0	-0.483103	0.072	0.402	0
ASAP2	0	-0.484651	0.159	0.518	0
FNDC3B	0	-0.49439	0.644	0.821	0
IMMP2L	0	-0.496666	0.907	0.929	0
COL4A5	0	-0.499328	0.028	0.375	0
FRY	0	-0.499788	0.034	0.291	0
IVNS1ABP	0	-0.502187	0.133	0.429	0
FREM1	0	-0.504284	0.173	0.495	0
APP	0	-0.50542	0.209	0.553	0
CLCNKB	0	-0.510959	0.036	0.415	0
MYO3B	0	-0.512672	0.027	0.362	0
USP53	0	-0.52267	0.191	0.495	0
KNG1	0	-0.522863	0.036	0.347	0
KLHL3	0	-0.528206	0.028	0.301	0
SPIRE1	0	-0.529369	0.045	0.428	0
CBLB	0	-0.529479	0.185	0.492	0
ADGRL2	0	-0.529811	0.155	0.452	0
PRDM16	0	-0.533868	0.026	0.424	0
ZDHHC14	0	-0.534925	0.074	0.392	0
RNF150	0	-0.53929	0.093	0.443	0
LINC02343	0	-0.540728	0.03	0.3	0
AKT3	0	-0.541287	0.198	0.531	0
MYO1E	0	-0.542633	0.118	0.43	0
ICA1	0	-0.545399	0.04	0.411	0
CPEB3	0	-0.546162	0.166	0.538	0
BACE2	0	-0.546911	0.025	0.354	0
CADM1	0	-0.551247	0.065	0.345	0
PHACTR1	0	-0.551934	0.021	0.271	0
LRCH1	0	-0.556414	0.219	0.567	0
NAALADL2	0	-0.558668	0.661	0.844	0
ESRRB	0	-0.565048	0.031	0.358	0
SLC16A7	0	-0.567327	0.048	0.422	0
RAD51B	0	-0.5687	0.236	0.543	0
VAV3	0	-0.569766	0.182	0.518	0
MSI2	0	-0.574135	0.732	0.917	0
STK39	0	-0.577765	0.039	0.451	0
WDFY2	0	-0.578383	0.108	0.47	0
ATP6V0A4	0	-0.585283	0.039	0.403	0
INPP4B	0	-0.586726	0.038	0.351	0
LINC01606	0	-0.591093	0.038	0.408	0
FMN1	0	-0.594333	0.062	0.349	0
COL4A3	0	-0.595647	0.186	0.509	0
TMEM52B	0	-0.601616	0.033	0.352	0
CA10	0	-0.602462	0.022	0.356	0
SGIP1	0	-0.610826	0.022	0.353	0
KCTD1	0	-0.618797	0.062	0.447	0
MITF	0	-0.623048	0.165	0.549	0
ACSL4	0	-0.624508	0.047	0.367	0
ABCA5	0	-0.629146	0.183	0.473	0
SKAP1	0	-0.636035	0.055	0.507	0
MPPED2	0	-0.640406	0.066	0.389	0
TSC22D2	0	-0.644392	0.12	0.479	0
HS6ST2	0	-0.656152	0.023	0.334	0
NOS1AP	0	-0.657011	0.056	0.455	0
MYO10	0	-0.659947	0.06	0.523	0
ARHGAP6	0	-0.666206	0.772	0.824	0
KLHL13	0	-0.670752	0.135	0.463	0
UTRN	0	-0.671617	0.091	0.546	0
WSB1	0	-0.673539	0.197	0.648	0
TOX3	0	-0.68707	0.13	0.425	0
APBB2	0	-0.70156	0.437	0.714	0
NR3C2	0	-0.702445	0.628	0.862	0
PRKD1	0	-0.704982	0.292	0.598	0
ITPR1	0	-0.705323	0.103	0.541	0
DCDC2	0	-0.708517	0.15	0.493	0
MAGI1	0	-0.711887	0.92	0.933	0
TBC1D4	0	-0.715695	0.115	0.557	0
PDE7B	0	-0.724188	0.116	0.55	0
CASR	0	-0.730545	0.077	0.41	0
ADAMTS9-AS2	0	-0.738276	0.6	0.799	0
SCN2A	0	-0.745929	0.062	0.46	0
HIP1	0	-0.753034	0.157	0.517	0
NAV2	0	-0.76097	0.044	0.494	0
CADPS2	0	-0.768848	0.522	0.718	0
NEBL	0	-0.782656	0.082	0.535	0
PIK3C2G	0	-0.791626	0.071	0.377	0
RP1	0	-0.79188	0.028	0.28	0
PTGER3	0	-0.799681	0.409	0.64	0
WNK1	0	-0.829622	0.512	0.734	0
OSBPL3	0	-0.849752	0.058	0.575	0
RHOBTB3	0	-0.852831	0.067	0.538	0
FGF13	0	-0.855368	0.082	0.445	0
LINC01762	0	-0.868729	0.063	0.467	0
KAZN	0	-0.889556	0.37	0.7	0
PCDH9	0	-0.905828	0.086	0.41	0
AC138305.1	0	-0.928384	0.225	0.605	0
COBLL1	0	-0.954201	0.779	0.896	0
ESRRG	0	-0.958844	0.955	0.925	0
EFNA5	0	-0.961603	0.315	0.709	0
PRKG1	0	-1.00418	0.417	0.701	0
TEX41	0	-1.02026	0.09	0.476	0
CACNA2D3	0	-1.03588	0.093	0.511	0
PLCB1	0	-1.06009	0.114	0.373	0
CCSER1	0	-1.09685	0.794	0.849	0
PDE1A	0	-1.11337	0.214	0.551	0
KCNIP4	0	-1.1668	0.394	0.635	0
AC019197.1	0	-1.36892	0.643	0.838	0
EGF	0	-1.50415	0.399	0.588	0
MECOM	0	-1.52816	0.656	0.918	0
ERBB4	0	-1.68908	0.648	0.93	0
PTPN14	5.92535e-308	-0.399902	0.16	0.461	1.32473e-303
GPC5	9.2202e-308	-1.34711	0.377	0.563	2.06136e-303
NR2F2-AS1	1.11319e-307	-0.517564	0.371	0.628	2.48876e-303
LRRFIP1	1.16144e-304	-0.405232	0.182	0.487	2.59663e-300
MAP3K13	7.42936e-302	0.441269	0.51	0.278	1.66098e-297
RANBP3L	1.48718e-301	-0.443854	0.02	0.264	3.3249e-297
RBFOX2	2.24542e-301	-0.351351	0.178	0.481	5.02009e-297
FN3K	2.30912e-300	0.314961	0.319	0.109	5.16251e-296
ANK2	6.66999e-300	0.495241	0.542	0.294	1.49121e-295
COL27A1	7.56026e-298	0.31071	0.329	0.113	1.69025e-293
GRIP1	1.08294e-297	-0.704822	0.153	0.424	2.42113e-293
MEF2A	2.4004e-297	-0.397466	0.305	0.603	5.36656e-293
CELSR1	4.01027e-296	0.327799	0.344	0.127	8.96575e-292
DIXDC1	1.67734e-295	0.33387	0.371	0.144	3.75002e-291
AK3	1.34733e-294	-0.39929	0.17	0.469	3.01223e-290
MYOF	2.48286e-294	-0.310735	0.013	0.249	5.55092e-290
CLCN5	7.48023e-294	-0.524644	0.241	0.524	1.67235e-289
PAX2	2.49793e-293	0.399413	0.541	0.302	5.58462e-289
MAL	1.99175e-292	-0.345196	0.028	0.273	4.45296e-288
HSD11B2	7.96559e-291	-0.492423	0.108	0.381	1.78087e-286
CNOT6L	3.27674e-290	-0.408335	0.076	0.341	7.32582e-286
ITPKB	1.14021e-289	-0.346546	0.018	0.254	2.54917e-285
THSD4	8.73048e-289	-0.575379	0.117	0.383	1.95187e-284
LIMCH1	4.24368e-286	-0.544887	0.366	0.606	9.4876e-282
ETNK1	5.48455e-285	-0.3481	0.112	0.386	1.22618e-280
CA12	3.29849e-283	-0.64221	0.335	0.588	7.37444e-279
ATP1B1	1.0213e-281	-0.607644	0.728	0.783	2.28333e-277
GALNT14	6.14083e-281	0.376959	0.534	0.282	1.37291e-276
RALGPS1	3.60122e-280	-0.329088	0.136	0.421	8.05124e-276
COL4A4	1.94952e-279	-0.391177	0.137	0.413	4.35854e-275
FLNB	3.54294e-279	-0.331522	0.099	0.372	7.92096e-275
ST6GAL1	1.10349e-277	-0.502686	0.029	0.265	2.46706e-273
SREBF2	1.16926e-277	-0.302389	0.086	0.353	2.61411e-273
DEFB1	1.42816e-277	-0.511853	0.075	0.331	3.19294e-273
LMO7	2.05853e-277	-0.562403	0.389	0.628	4.60226e-273
NRK	4.37639e-277	-0.332831	0.015	0.24	9.78429e-273
RABGAP1L	5.20034e-277	0.357011	0.895	0.764	1.16264e-272
RBMS1	1.29238e-275	-0.425042	0.202	0.49	2.88938e-271
CCDC178	1.57208e-275	-0.427608	0.046	0.289	3.51469e-271
RTN4	8.58262e-275	-0.34039	0.1	0.369	1.91882e-270
NNT	1.69046e-274	-0.333704	0.105	0.372	3.77935e-270
TMPRSS2	1.74857e-272	-0.3537	0.055	0.301	3.90928e-268
EVA1A	4.80347e-272	0.284061	0.3	0.101	1.07391e-267
KCNJ1	1.48983e-271	-0.283036	0.022	0.249	3.33082e-267
ANKRD28	3.18426e-271	-0.315816	0.181	0.473	7.11906e-267
SLC38A1	1.29857e-270	-0.330643	0.03	0.263	2.90322e-266
ITGA2	3.4e-270	-0.394528	0.074	0.328	7.60138e-266
DMXL2	4.4814e-267	0.359908	0.445	0.224	1.00191e-262
FAM85B	2.82983e-266	0.355129	0.401	0.185	6.32664e-262
FER	7.81422e-266	-0.377956	0.19	0.469	1.74702e-261
POR	1.25193e-265	0.285435	0.249	0.073	2.79894e-261
AC078980.1	1.36107e-265	-0.702606	0.031	0.257	3.04295e-261
MKL1	3.53062e-265	-0.325501	0.15	0.43	7.8934e-261
ZHX3	1.28416e-264	0.419343	0.616	0.407	2.87101e-260
ACOT11	3.5012e-264	-0.308587	0.101	0.364	7.82764e-260
TMEM117	3.46445e-263	-0.466963	0.218	0.498	7.74547e-259
CFAP221	9.4092e-263	-0.2809	0.041	0.276	2.10361e-258
MED13L	1.99464e-262	-0.381332	0.692	0.82	4.45941e-258
MALRD1	3.34064e-262	-0.312021	0.021	0.242	7.46866e-258
PIP5K1B	8.82074e-262	-0.34617	0.026	0.25	1.97205e-257
CLCNKA	8.93861e-262	-0.263076	0.016	0.233	1.99841e-257
MTURN	4.39286e-261	-0.253728	0.03	0.257	9.82112e-257
ATP8A1	1.08099e-260	-0.293773	0.038	0.269	2.41678e-256
HSD17B12	1.93288e-260	-0.301818	0.145	0.422	4.32134e-256
UMOD	7.11646e-260	-0.843747	0.06	0.289	1.59103e-255
SUSD4	7.82842e-259	-0.282245	0.013	0.225	1.7502e-254
MRPS6	1.54342e-258	-0.316538	0.06	0.299	3.45062e-254
MARK1	1.69815e-258	-0.267238	0.015	0.23	3.79655e-254
XKR6	4.46478e-258	-0.35076	0.153	0.427	9.98191e-254
PDGFC	1.09421e-257	0.382925	0.424	0.204	2.44633e-253
TOX	2.48068e-257	-0.594816	0.098	0.341	5.54606e-253
CTBP2	3.84974e-257	-0.345789	0.214	0.498	8.60685e-253
VPS13A	3.1632e-255	0.387046	0.536	0.331	7.07196e-251
GRB14	3.72556e-255	-0.443853	0.18	0.442	8.32924e-251
RBBP8	5.32579e-255	-0.330291	0.101	0.358	1.19069e-250
ZNF98	8.12012e-255	-0.285108	0.027	0.247	1.81542e-250
PRLR	3.37342e-254	0.310286	0.392	0.169	7.54196e-250
VCL	6.64665e-254	-0.388123	0.068	0.306	1.48599e-249
PHF21B	7.51682e-254	-0.289871	0.01	0.216	1.68053e-249
CACNB2	1.43452e-252	-0.616619	0.069	0.3	3.20715e-248
C11orf80	2.24151e-251	-0.340788	0.062	0.298	5.01134e-247
PARD3B	2.44858e-251	-0.424135	0.741	0.854	5.47428e-247
SGMS1	2.13998e-250	-0.33325	0.169	0.438	4.78435e-246
ZNF69	3.129e-250	0.332811	0.384	0.172	6.99551e-246
RBFOX1	5.94958e-248	-0.843658	0.049	0.268	1.33015e-243
GRB10	2.5229e-247	0.269226	0.459	0.219	5.64045e-243
SEC14L1	1.29847e-246	-0.423192	0.069	0.303	2.90298e-242
PPP1R21	4.3232e-246	0.325128	0.407	0.198	9.66538e-242
MAN1A1	4.88904e-246	-0.387003	0.172	0.431	1.09304e-241
IGF1R	5.41521e-246	0.350984	0.868	0.713	1.21068e-241
PCLO	8.54165e-246	0.383066	0.569	0.347	1.90966e-241
PPFIA2	1.14323e-245	-0.362653	0.016	0.222	2.55592e-241
GNAS	2.62375e-245	-0.263299	0.047	0.275	5.86591e-241
SFMBT2	1.59615e-243	-0.296587	0.024	0.236	3.56852e-239
AC245297.3	4.6519e-242	-0.335254	0.169	0.432	1.04003e-237
MFHAS1	1.91879e-241	-0.380297	0.155	0.411	4.28983e-237
NLK	1.91966e-241	-0.364715	0.167	0.423	4.29178e-237
PPP1CB	2.43058e-241	-0.290826	0.062	0.292	5.43406e-237
STXBP4	2.73326e-241	-0.312863	0.098	0.341	6.11075e-237
GP2	1.4598e-238	-0.400589	0.013	0.211	3.26366e-234
PBX3	4.20338e-238	-0.319724	0.04	0.256	9.3975e-234
MTX2	4.47147e-236	-0.267228	0.111	0.359	9.99686e-232
EXT1	5.01117e-234	-0.398886	0.344	0.596	1.12035e-229
LIFR	7.81527e-234	-0.376256	0.171	0.429	1.74726e-229
TNRC6A	1.35405e-233	0.363155	0.832	0.704	3.02725e-229
TNFRSF21	1.69175e-233	0.257503	0.265	0.088	3.78225e-229
ADAMTS17	1.69684e-233	-0.423551	0.042	0.255	3.79362e-229
GPRIN3	4.79385e-233	-0.316708	0.043	0.258	1.07176e-228
MPC1	5.5416e-233	-0.29479	0.124	0.374	1.23894e-228
KLHL20	1.16388e-232	0.306257	0.356	0.157	2.60208e-228
CCNH	1.22767e-232	-0.336651	0.181	0.437	2.74471e-228
LINC00645	2.45681e-232	-0.318633	0.018	0.217	5.49268e-228
GNAQ	6.05403e-232	-0.357973	0.318	0.583	1.3535e-227
DDX17	1.42927e-231	-0.265079	0.724	0.872	3.19543e-227
PTBP3	1.35039e-230	-0.372756	0.129	0.372	3.01906e-226
AC092078.2	1.5897e-230	-0.660944	0.024	0.222	3.5541e-226
GALNT10	3.08151e-230	-0.261647	0.028	0.232	6.88934e-226
SUPT3H	4.12325e-230	-0.339202	0.2	0.462	9.21835e-226
ITGAV	1.39906e-229	-0.365116	0.1	0.336	3.12788e-225
UST	2.26146e-229	-0.30629	0.022	0.222	5.05595e-225
ADD1	3.45588e-229	0.335019	0.447	0.242	7.72631e-225
UMAD1	1.87966e-227	-0.317038	0.192	0.451	4.20236e-223
NFAT5	5.02817e-227	-0.357731	0.426	0.667	1.12415e-222
MGAT5	6.99054e-226	-0.43245	0.092	0.318	1.56287e-221
RGL3	1.56237e-224	-0.256077	0.099	0.339	3.49299e-220
TBC1D19	5.44395e-224	0.347914	0.465	0.264	1.2171e-219
DYRK1A	5.9786e-224	-0.291028	0.278	0.552	1.33664e-219
HNMT	2.91613e-223	0.306157	0.311	0.128	6.5196e-219
LAMB1	2.08502e-222	-0.36643	0.206	0.461	4.66148e-218
FCHSD2	4.54333e-222	-0.333273	0.119	0.36	1.01575e-217
ZBTB16	4.57919e-222	0.315912	0.762	0.494	1.02377e-217
BICD1	1.07282e-220	-0.351159	0.08	0.304	2.3985e-216
B4GALNT3	2.08949e-220	-0.298697	0.018	0.208	4.67147e-216
ATP1A1	8.59427e-220	-0.542883	0.543	0.679	1.92142e-215
NPNT	1.00712e-219	-0.31736	0.034	0.235	2.25161e-215
ZMIZ1	2.3892e-218	-0.260119	0.12	0.363	5.34154e-214
IGFBP7	4.86722e-218	-0.497678	0.284	0.538	1.08816e-213
FOXP1	3.91373e-217	-0.429853	0.624	0.767	8.74993e-213
TMEM161B-AS1	9.42756e-217	-0.304341	0.172	0.427	2.10772e-212
TRPM6	1.98528e-216	-0.735017	0.035	0.229	4.43849e-212
PLCB4	2.51132e-216	-0.305776	0.049	0.256	5.61455e-212
ATP6V0D2	1.17455e-215	-0.504922	0.04	0.239	2.62595e-211
GANC	4.57557e-215	0.269287	0.307	0.125	1.02296e-210
CCND3	3.31044e-214	-0.273677	0.052	0.261	7.40115e-210
RALGAPA1	3.75426e-214	-0.273404	0.267	0.543	8.3934e-210
ALDH1A2	1.017e-213	-0.564184	0.026	0.217	2.2737e-209
RFX3	1.2344e-213	-0.308885	0.142	0.381	2.75975e-209
SLC43A2	2.16204e-213	0.347019	0.414	0.216	4.83367e-209
NFIA	1.08424e-212	0.312747	0.543	0.32	2.42404e-208
PRICKLE2	1.11525e-212	-0.388555	0.239	0.478	2.49336e-208
QKI	7.76047e-212	-0.314229	0.258	0.517	1.73501e-207
NCOA1	2.66571e-210	-0.28963	0.31	0.579	5.95973e-206
BRAF	6.85712e-210	-0.278317	0.323	0.599	1.53305e-205
EPS8L2	1.27717e-209	0.292119	0.377	0.181	2.85537e-205
KITLG	2.25111e-209	-0.362149	0.038	0.233	5.03281e-205
SLC12A1	3.99455e-209	-1.60993	0.172	0.363	8.93062e-205
ELOVL7	6.34565e-209	-0.267929	0.064	0.273	1.4187e-204
NRCAM	6.92991e-209	-0.297842	0.04	0.236	1.54932e-204
CCDC148	1.10361e-208	-0.428817	0.222	0.458	2.46733e-204
USP25	1.11592e-208	-0.281941	0.264	0.533	2.49486e-204
PTPN13	9.45042e-208	-0.405576	0.364	0.594	2.11283e-203
PRKCE	1.37707e-207	-0.347726	0.28	0.537	3.07872e-203
AGBL4	1.76903e-207	-0.451111	0.328	0.558	3.95501e-203
FAM110B	1.48039e-206	-0.315505	0.042	0.237	3.3097e-202
RERG	1.87718e-206	0.253344	0.404	0.191	4.1968e-202
USP3	4.99119e-206	-0.26531	0.137	0.375	1.11588e-201
SAMD12	4.16607e-205	-0.328235	0.294	0.552	9.31409e-201
SLC12A3	5.17466e-205	-1.69751	0.094	0.291	1.1569e-200
MIR4435-2HG	1.81741e-204	-0.30202	0.027	0.213	4.06319e-200
VTI1A	3.51794e-204	-0.378515	0.294	0.551	7.86506e-200
AGPAT3	7.88558e-204	0.336651	0.421	0.231	1.76298e-199
CHRM3	9.19406e-204	-0.408535	0.043	0.236	2.05552e-199
NUDT4	1.47968e-202	-0.313859	0.062	0.265	3.30812e-198
DACH1	1.72013e-202	-0.718897	0.21	0.428	3.84569e-198
KCTD8	2.48955e-201	-0.343992	0.05	0.245	5.56588e-197
DUSP1	6.83153e-201	-0.322849	0.039	0.228	1.52732e-196
ATXN1	2.30306e-200	-0.337048	0.568	0.729	5.14896e-196
C1QTNF3-AMACR	5.65644e-197	-0.264995	0.1	0.317	1.26461e-192
YAP1	6.1478e-197	-0.2837	0.191	0.432	1.37446e-192
ZNF385D	2.0328e-196	-0.449097	0.062	0.255	4.54474e-192
MYO5A	2.74221e-195	-0.264981	0.087	0.298	6.13076e-191
TLN2	4.83861e-195	0.344157	0.524	0.337	1.08177e-190
LGR4	1.22996e-194	-0.450486	0.484	0.652	2.74983e-190
KIFC3	6.38674e-194	0.364502	0.477	0.297	1.42788e-189
TTC28	9.6817e-194	0.330489	0.599	0.404	2.16454e-189
THRB	1.32365e-192	-0.373566	0.301	0.535	2.95929e-188
STOX2	2.29022e-192	-0.307375	0.086	0.296	5.12024e-188
NELL1	2.49045e-192	-0.512188	0.149	0.359	5.5679e-188
DAB1	2.38692e-191	-0.335665	0.145	0.369	5.33643e-187
EIF4G3	6.43423e-191	-0.285933	0.28	0.534	1.4385e-186
DSCAML1	1.83411e-190	-0.513764	0.171	0.385	4.10051e-186
EDA	2.23712e-189	0.285812	0.309	0.133	5.00154e-185
TUBGCP2	2.29084e-189	0.262749	0.322	0.146	5.12164e-185
TOM1L2	2.53368e-189	-0.258666	0.144	0.371	5.66455e-185
BMPR1B	5.34964e-189	-0.591517	0.071	0.262	1.19602e-184
PTK2	7.84896e-188	-0.270604	0.621	0.785	1.75479e-183
FOXN3	1.04331e-187	-0.320068	0.184	0.412	2.33254e-183
KIF12	1.54532e-187	0.314264	0.41	0.226	3.45487e-183
ABCA10	3.10417e-187	-0.319012	0.077	0.276	6.93999e-183
PALLD	6.08003e-187	-0.354965	0.069	0.262	1.35931e-182
TXNIP	1.11802e-185	-0.335475	0.163	0.39	2.49955e-181
ZSWIM6	4.68447e-184	-0.419842	0.389	0.595	1.04731e-179
HIVEP2	1.2431e-183	-0.306832	0.156	0.377	2.7792e-179
AL136164.2	2.11177e-183	-0.251578	0.09	0.292	4.72129e-179
PPP2R5A	4.43042e-183	-0.254834	0.075	0.271	9.90508e-179
TGFBR2	3.43168e-182	-0.31599	0.077	0.272	7.67221e-178
HIF1A	4.04279e-182	-0.319087	0.133	0.346	9.03846e-178
KSR2	4.07728e-182	-0.281236	0.032	0.203	9.11557e-178
ATP1B3	1.17209e-181	-0.317152	0.041	0.219	2.62045e-177
PUM3	2.70444e-180	0.29834	0.431	0.251	6.04633e-176
RCAN2	3.64649e-180	-0.603198	0.054	0.233	8.15247e-176
OPHN1	4.23115e-180	-0.323434	0.179	0.401	9.45959e-176
DPY19L2	6.51108e-180	-0.292206	0.112	0.318	1.45568e-175
AIG1	6.0944e-179	0.351701	0.501	0.335	1.36252e-174
OSBPL1A	6.26238e-179	0.269103	0.353	0.178	1.40008e-174
FBXL17	1.35808e-178	-0.288768	0.557	0.725	3.03626e-174
TJP1	2.3961e-178	-0.312984	0.161	0.383	5.35695e-174
MAML3	3.75528e-178	-0.393435	0.209	0.427	8.39567e-174
SNTB1	6.67106e-178	-0.424912	0.045	0.222	1.49145e-173
KIAA1217	7.75342e-178	-0.358097	0.605	0.742	1.73343e-173
ARIH1	6.01611e-176	-0.251872	0.254	0.492	1.34502e-171
MYH9	3.11461e-174	-0.263407	0.095	0.291	6.96332e-170
FAAH2	4.93148e-174	-0.264797	0.152	0.376	1.10253e-169
HOMER1	6.23939e-174	-0.291606	0.035	0.203	1.39494e-169
ADK	2.13712e-173	-0.2746	0.385	0.617	4.77797e-169
ARHGAP18	2.68812e-173	-0.40111	0.18	0.395	6.00983e-169
ZFAT	3.86673e-173	0.253007	0.311	0.145	8.64485e-169
BTBD11	1.5867e-172	-0.323725	0.071	0.255	3.54738e-168
MSR1	1.64413e-172	-0.31218	0.044	0.215	3.67578e-168
DMXL1	5.36558e-170	0.347122	0.533	0.384	1.19958e-165
MAN2A1	1.77077e-169	-0.29352	0.152	0.361	3.9589e-165
CPEB2	8.89112e-168	-0.274899	0.115	0.313	1.98779e-163
EXOC6B	2.4874e-167	-0.266794	0.35	0.592	5.56108e-163
TMCC1	1.75396e-166	-0.258843	0.282	0.519	3.92132e-162
ZFHX3	4.18377e-165	-0.27016	0.109	0.305	9.35365e-161
VGLL4	1.85855e-164	-0.251371	0.201	0.423	4.15515e-160
EFHD1	4.24541e-163	-0.279053	0.134	0.333	9.49145e-159
SIK3	6.15026e-163	-0.264441	0.702	0.808	1.37501e-158
WDFY3	3.11043e-162	0.32096	0.662	0.555	6.954e-158
PDE1C	4.443e-162	-0.681231	0.052	0.215	9.93322e-158
MID1	1.03957e-161	-0.291151	0.045	0.209	2.32417e-157
CAB39	5.67924e-161	-0.284132	0.171	0.379	1.26971e-156
SNX29	3.74446e-160	0.264985	0.925	0.809	8.37148e-156
GMDS	5.99629e-160	-0.27708	0.157	0.362	1.34059e-155
GLDC	2.60006e-158	0.303947	0.391	0.222	5.81296e-154
ZNF704	1.54102e-156	-0.282757	0.249	0.469	3.44527e-152
NPAS3	5.17142e-156	-0.52488	0.061	0.228	1.15617e-151
KLF12	7.7691e-156	-0.286262	0.279	0.498	1.73694e-151
GLCCI1	9.78936e-156	-0.317069	0.121	0.311	2.18861e-151
GON4L	1.54472e-155	0.293233	0.423	0.256	3.45354e-151
TBC1D8	2.63542e-155	-0.274726	0.126	0.321	5.892e-151
MAML2	3.72378e-155	-0.4587	0.827	0.829	8.32525e-151
TRABD2B	6.37617e-155	0.343159	0.574	0.416	1.42552e-150
C4orf19	1.00801e-154	-0.259279	0.164	0.367	2.25361e-150
NDRG1	8.86909e-153	0.257172	0.444	0.265	1.98286e-148
CREB3L2	2.26895e-152	-0.287611	0.084	0.258	5.07269e-148
STK32B	1.29383e-151	-0.329198	0.167	0.358	2.89262e-147
SVIL	2.37488e-151	-0.352462	0.221	0.425	5.30951e-147
ANKRD44	1.51063e-150	-0.258868	0.057	0.219	3.37731e-146
DAPK1	4.47613e-149	-0.275231	0.198	0.401	1.00073e-144
STARD13	9.56893e-149	-0.364472	0.223	0.419	2.13933e-144
NFE2L2	1.03445e-148	-0.656493	0.432	0.597	2.31272e-144
N4BP2L2	3.54036e-147	0.270931	0.891	0.818	7.91519e-143
PPARGC1A	3.14209e-145	-0.418793	0.62	0.697	7.02478e-141
MCU	3.59263e-143	-0.250223	0.129	0.314	8.03205e-139
CRIM1	1.64795e-142	-0.358193	0.224	0.421	3.68431e-138
AC008014.1	6.07824e-142	0.28635	0.705	0.547	1.35891e-137
LINC01182	1.31562e-141	-0.267827	0.068	0.227	2.94133e-137
GBE1	6.30747e-138	-0.25665	0.213	0.415	1.41016e-133
LINC00970	7.00176e-138	-0.353091	0.194	0.378	1.56538e-133
NCOA2	2.21824e-137	-0.254935	0.426	0.62	4.95933e-133
ATXN7L1	4.15866e-136	0.270772	0.432	0.278	9.29751e-132
PLPPR1	1.98596e-134	0.470587	0.445	0.293	4.44002e-130
RNPC3	6.94815e-134	-0.500512	0.328	0.532	1.5534e-129
GLIS3	3.89901e-133	-0.498865	0.778	0.79	8.71702e-129
CNNM2	8.56829e-133	-0.698708	0.25	0.417	1.91561e-128
PACRG	4.72669e-130	-0.725879	0.161	0.332	1.05675e-125
DOCK9	1.32434e-129	-0.258524	0.081	0.239	2.96083e-125
TBL1X	4.68397e-129	-0.263808	0.281	0.484	1.0472e-124
HIBADH	1.24023e-126	-0.258939	0.254	0.445	2.77279e-122
TMTC2	1.26174e-126	-0.410155	0.16	0.331	2.82086e-122
SORBS2	4.13801e-125	0.28347	0.563	0.43	9.25134e-121
PPM1L	2.11676e-124	-0.37628	0.207	0.379	4.73243e-120
RBPMS	2.28142e-124	-0.40014	0.729	0.784	5.10056e-120
LARP4	3.93362e-124	0.274884	0.453	0.317	8.79439e-120
SMARCA2	2.07369e-123	-0.260369	0.163	0.338	4.63615e-119
GLG1	6.36919e-123	0.293741	0.531	0.409	1.42396e-118
ANKS1A	4.03534e-121	-0.262518	0.2	0.384	9.0218e-117
PPP2R2B	1.99685e-120	0.354844	0.259	0.131	4.46435e-116
CCDC30	4.63744e-120	0.268007	0.435	0.289	1.03679e-115
CPNE8	1.09408e-119	-0.252295	0.128	0.29	2.44603e-115
HIBCH	2.34492e-119	0.290951	0.525	0.412	5.24255e-115
TIMP3	2.98584e-119	-0.519461	0.064	0.203	6.67544e-115
CMIP	5.88462e-119	0.264396	0.442	0.303	1.31562e-114
COL18A1	3.70386e-116	0.272693	0.471	0.332	8.28072e-112
TIMM23B	4.41694e-116	0.301102	0.425	0.286	9.87494e-112
PPP3CA	1.25706e-114	-0.308381	0.251	0.425	2.8104e-110
GULP1	3.2656e-113	-0.315737	0.211	0.379	7.30089e-109
P4HA1	5.11107e-113	0.253859	0.298	0.165	1.14268e-108
MIR646HG	6.9959e-110	-0.396501	0.11	0.251	1.56407e-105
PLCL1	5.48359e-106	-0.429738	0.85	0.835	1.22597e-101
FGF14	1.58959e-104	-0.437031	0.076	0.208	3.55386e-100
MICU1	6.25636e-104	0.251275	0.392	0.266	1.39873e-99
MOB1B	1.36619e-98	-0.284137	0.162	0.309	3.05438e-94
EHBP1	6.66089e-96	0.267143	0.566	0.468	1.48917e-91
TFDP2	1.1585e-93	0.263081	0.49	0.378	2.59005e-89
ARHGAP24	3.47987e-93	-0.265104	0.527	0.64	7.77994e-89
ABTB2	3.80686e-93	-0.343562	0.242	0.394	8.51099e-89
CMYA5	6.91862e-93	0.2828	0.407	0.282	1.5468e-88
CPEB4	2.58833e-92	-0.415582	0.471	0.577	5.78673e-88
SON	7.61889e-89	0.267907	0.583	0.493	1.70336e-84
LINC00278	4.6902e-84	0.30216	0.284	0.176	1.04859e-79
ADAMTS9	2.79195e-83	-0.289574	0.169	0.301	6.24196e-79
RASAL2	8.23753e-83	-0.313226	0.223	0.365	1.84167e-78
PKP4	2.42234e-81	-0.345656	0.825	0.808	5.41563e-77
TSC22D1	1.69748e-80	-0.289938	0.342	0.488	3.79506e-76
RDX	4.96928e-80	0.39044	0.334	0.232	1.11098e-75
PLEKHA7	2.36166e-74	0.254521	0.565	0.499	5.27997e-70
MACROD2	3.32873e-73	-0.2957	0.547	0.625	7.44204e-69
DOCK4	6.02712e-72	-0.338901	0.227	0.351	1.34748e-67
AC098829.1	3.81974e-71	0.283343	0.21	0.117	8.53979e-67
PLCG2	2.96361e-70	-0.393166	0.158	0.276	6.62574e-66
CCDC91	1.38935e-69	-0.263133	0.267	0.41	3.10618e-65
ITGB8	9.61903e-69	-0.296251	0.131	0.244	2.15053e-64
FHOD3	5.17685e-65	-0.285905	0.611	0.654	1.15739e-60
ENOX1	5.46927e-64	-0.522112	0.135	0.234	1.22276e-59
ARL15	3.82352e-63	-0.566194	0.819	0.752	8.54825e-59
THSD7A	1.15409e-50	-0.322074	0.725	0.708	2.58019e-46
PLPP1	2.01828e-48	-0.545209	0.16	0.255	4.51227e-44
SAMD4A	2.47052e-45	-0.330796	0.163	0.252	5.52334e-41
FP236383.1	3.23003e-45	0.385776	0.448	0.37	7.22137e-41
MTRNR2L12	3.21048e-41	0.292017	0.425	0.342	7.17767e-37
TRPM7	1.17792e-39	-0.511664	0.434	0.503	2.63347e-35
PDE10A	1.36233e-39	-0.379538	0.357	0.446	3.04577e-35
SYNE1	5.4716e-39	-0.385374	0.437	0.546	1.22329e-34
DPP6	1.79689e-32	-0.290167	0.173	0.254	4.0173e-28
SLC8A1	2.28439e-31	-1.64531	0.514	0.514	5.10722e-27
SLC4A7	5.00143e-26	-0.281501	0.148	0.208	1.11817e-21
ARHGAP26	1.39794e-08	-0.253995	0.242	0.269	0.000312539
PDE4D	0.116497	-0.420393	0.999	0.971	1
MAGI2	0.32279	-0.798211	0.835	0.753	1

## Sheet: PT_VCAM1
Differentially expressed genes in PT_VCAM1
gene	p_val	avg_logFC	pct.1	pct.2	p_val_adj
RHEX	0	1.8492	0.835	0.112	0
DCC	0	1.59822	0.664	0.031	0
CRYAB	0	1.24585	0.579	0.053	0
DLGAP1	0	1.02547	0.468	0.037	0
ALPK2	0	0.904323	0.584	0.055	0
VCAM1	0	0.871108	0.396	0.028	0
MEG3	0	0.749471	0.414	0.033	0
FAM135B	0	0.586311	0.336	0.023	0
APBB1IP	0	0.534438	0.352	0.019	0
COL23A1	0	0.510745	0.341	0.025	0
MYO3A	0	0.3258	0.258	0.011	0
AL096799.1	0	0.307608	0.225	0.008	0
FSTL3	6.24401e-273	0.622578	0.307	0.024	1.39597e-268
MSC-AS1	2.621e-270	0.473304	0.359	0.032	5.85978e-266
CREB5	4.02681e-259	0.791329	0.47	0.06	9.00275e-255
TMEM178B	6.4163e-246	1.083	0.592	0.108	1.43449e-241
CLSTN2	2.37469e-242	1.23965	0.468	0.065	5.30908e-238
ITGB8	7.99291e-237	1.31334	0.762	0.203	1.78697e-232
HAVCR1	2.15479e-233	0.250798	0.218	0.013	4.81747e-229
MEG8	1.06967e-228	0.486469	0.276	0.022	2.39147e-224
TPM1	1.85456e-218	1.07595	0.677	0.165	4.14624e-214
ADGRG6	3.56974e-210	0.404496	0.372	0.045	7.98087e-206
DOCK11	1.22769e-204	0.430323	0.352	0.042	2.74474e-200
SLC9A9	4.45899e-202	0.711202	0.385	0.052	9.96897e-198
PRUNE2	1.70295e-194	0.959819	0.704	0.184	3.80728e-190
UGT2B7	2.35101e-180	0.926026	0.695	0.189	5.25614e-176
DCLK1	6.53397e-176	0.388527	0.223	0.019	1.4608e-171
AC018467.1	4.05391e-172	0.640748	0.465	0.085	9.06333e-168
AKAP12	2.95692e-164	0.902083	0.43	0.076	6.61079e-160
ANO9	1.3836e-160	0.354871	0.276	0.032	3.09332e-156
TTLL7	2.90999e-157	0.376484	0.316	0.043	6.50586e-153
UGT2A3	2.6076e-155	0.383811	0.352	0.053	5.82982e-151
FOXP2	7.75838e-155	0.669564	0.51	0.111	1.73454e-150
UGCG	1.89307e-145	0.724693	0.561	0.15	4.23234e-141
RHOB	8.06754e-138	0.347902	0.33	0.052	1.80366e-133
AC111000.4	2.6836e-133	0.278463	0.234	0.028	5.99972e-129
TNIK	7.51934e-131	0.601305	0.512	0.127	1.6811e-126
PVT1	1.22682e-128	0.276972	0.254	0.033	2.74281e-124
PAPLN	6.39794e-125	0.540925	0.561	0.158	1.43039e-120
PRICKLE1	4.32799e-124	0.532493	0.294	0.047	9.67609e-120
PTPRD	1.32876e-122	0.666194	0.697	0.23	2.9707e-118
PLA2G4C	5.74523e-122	0.311499	0.261	0.037	1.28446e-117
SLC22A2	5.92842e-121	0.425799	0.403	0.086	1.32542e-116
CLIC4	8.80386e-120	0.621225	0.49	0.126	1.96828e-115
ACSM2A	6.58377e-119	0.721919	0.927	0.355	1.47193e-114
SDK1	7.85559e-119	1.01967	0.786	0.361	1.75627e-114
EPHA7	1.35937e-117	0.475818	0.37	0.075	3.03914e-113
ROBO2	1.60924e-117	0.920232	0.336	0.063	3.59779e-113
SEL1L3	1.72382e-117	0.253593	0.245	0.034	3.85395e-113
TNFAIP2	2.33343e-116	0.312962	0.225	0.029	5.21686e-112
KLF6	3.62465e-115	0.647269	0.514	0.146	8.10362e-111
IL17RB	1.55943e-111	0.286394	0.269	0.042	3.48641e-107
AC005699.1	9.61172e-108	0.332839	0.209	0.027	2.14889e-103
SEMA5A	8.65343e-106	0.578017	0.51	0.147	1.93465e-101
MECOM	4.59966e-105	-1.3485	0.55	0.859	1.02835e-100
LPIN2	3.17907e-104	0.69495	0.521	0.165	7.10744e-100
AL589669.1	3.8541e-104	0.566391	0.559	0.168	8.6166e-100
PPFIBP1	9.29569e-104	0.790582	0.735	0.344	2.07824e-99
FAM189A1	6.2594e-103	0.578168	0.488	0.145	1.39942e-98
ZFP36	8.23583e-103	0.500728	0.416	0.102	1.84128e-98
VMP1	3.13674e-101	0.763306	0.702	0.319	7.0128e-97
BNC2	4.42846e-101	0.758921	0.686	0.265	9.9007e-97
MT1E	5.21357e-100	0.562353	0.307	0.062	1.1656e-95
MT1H	1.02112e-99	0.433433	0.283	0.052	2.28293e-95
TLL1	1.21417e-99	0.305814	0.232	0.035	2.71451e-95
GLIS1	6.50208e-99	0.418272	0.452	0.118	1.45367e-94
PTH2R	8.04825e-98	0.703784	0.993	0.852	1.79935e-93
PKHD1	2.28421e-96	0.630037	1	0.904	5.10681e-92
CAPN12	3.38702e-96	0.302045	0.336	0.071	7.57236e-92
NRG3	5.05781e-96	0.610517	0.506	0.149	1.13077e-91
KLHL29	1.66226e-94	0.285222	0.33	0.068	3.71631e-90
GPC6	2.15685e-94	0.772917	0.661	0.271	4.82207e-90
SULT1C4	8.73122e-94	0.332842	0.278	0.053	1.95204e-89
MT1G	1.85295e-93	0.667636	0.296	0.061	4.14264e-89
CDH2	1.97706e-92	0.408981	0.405	0.103	4.42011e-88
ERBB4	2.28587e-92	-1.35944	0.601	0.865	5.11053e-88
ELF3	2.54829e-92	0.409215	0.267	0.049	5.69721e-88
UNC5D	3.49937e-90	0.482408	0.318	0.069	7.82355e-86
AC108062.1	4.63844e-89	0.506075	0.463	0.143	1.03702e-84
RETREG1	4.60444e-86	0.647081	0.559	0.211	1.02942e-81
HNF4G	6.64972e-86	0.294031	0.318	0.071	1.48668e-81
RIPOR3	1.69824e-85	0.263684	0.265	0.051	3.79676e-81
LINC01320	1.18447e-84	0.702172	0.702	0.313	2.64812e-80
COBLL1	1.55317e-79	-0.945685	0.653	0.872	3.47241e-75
AGMO	2.65373e-79	0.387622	0.372	0.099	5.93295e-75
SLC35F3	8.07822e-79	0.265848	0.212	0.036	1.80605e-74
LINC01781	9.3331e-79	0.452531	0.376	0.103	2.0866e-74
SLC2A9	2.20386e-78	0.577753	0.644	0.248	4.92717e-74
CDH6	4.43333e-78	0.511493	0.287	0.065	9.91159e-74
BICC1	3.18979e-77	0.67767	0.98	0.855	7.13141e-73
SPNS2	5.06103e-76	0.289233	0.29	0.066	1.1315e-71
LINC01428	1.70517e-75	0.275293	0.252	0.051	3.81226e-71
MACC1	3.2724e-75	0.507879	0.477	0.165	7.31609e-71
RASSF4	1.99281e-74	0.456055	0.552	0.199	4.45532e-70
NFKBIA	2.2426e-74	0.410836	0.343	0.092	5.01379e-70
ARHGAP42	3.94812e-74	0.412077	0.461	0.151	8.8268e-70
DTNA	1.66571e-73	0.372202	0.332	0.087	3.72402e-69
AGBL4	2.27879e-72	0.746618	0.815	0.493	5.09469e-68
NRP1	3.65068e-72	0.600694	0.539	0.207	8.16183e-68
COL27A1	4.29032e-70	0.406225	0.468	0.16	9.59187e-66
NRG1	4.09957e-68	0.681396	0.47	0.17	9.1654e-64
LRP2	6.63538e-68	0.589412	0.715	0.322	1.48347e-63
NR3C2	1.35291e-67	-0.689033	0.548	0.809	3.02469e-63
BCL2	1.02775e-66	0.62237	0.708	0.389	2.29774e-62
AC019197.1	4.25276e-66	-1.2719	0.539	0.795	9.50789e-62
KIF26B	4.72678e-66	0.401701	0.37	0.11	1.05677e-61
ANKRD33B	6.7548e-66	0.449012	0.416	0.139	1.51017e-61
EPB41L2	7.03698e-66	0.269975	0.296	0.075	1.57326e-61
ESRRG	9.45246e-66	-0.882018	0.895	0.933	2.11329e-61
LRRK2	1.21076e-65	0.456168	0.528	0.215	2.7069e-61
FTH1	3.1977e-65	0.441597	0.341	0.101	7.14909e-61
SAMD4A	3.40564e-65	0.563982	0.543	0.222	7.61399e-61
NCEH1	1.32357e-64	0.647127	0.41	0.144	2.9591e-60
PTPRM	6.68363e-64	0.454908	0.9	0.679	1.49426e-59
NCKAP5	7.88615e-64	0.650073	0.748	0.405	1.76311e-59
ATP11A	1.01385e-63	0.419585	0.488	0.186	2.26666e-59
AC012593.1	2.16405e-63	0.612814	0.526	0.21	4.83817e-59
GLYAT	7.16517e-63	0.382956	0.552	0.21	1.60192e-58
STOX2	1.27747e-62	0.554257	0.543	0.236	2.85604e-58
FP700111.1	1.81212e-61	0.288428	0.35	0.105	4.05136e-57
PROM1	3.50259e-60	0.278082	0.245	0.058	7.83073e-56
SLC17A1	9.66815e-60	0.428267	0.601	0.246	2.16151e-55
EFNA5	1.83976e-59	-0.78314	0.263	0.617	4.11315e-55
CNTN4	3.42283e-59	0.478177	0.628	0.285	7.65243e-55
CDHR3	3.82619e-59	0.354674	0.47	0.174	8.55422e-55
RFTN1	1.35157e-57	0.266761	0.232	0.053	3.0217e-53
ARHGAP26	9.61685e-55	0.380192	0.575	0.255	2.15004e-50
PTGER3	1.33985e-54	-0.882732	0.258	0.589	2.99551e-50
ACSM2B	2.50613e-54	0.337591	0.775	0.339	5.60296e-50
PARD3	5.61163e-54	0.507568	0.969	0.851	1.25459e-49
RERG	1.06639e-53	0.452993	0.539	0.238	2.38413e-49
CALD1	1.55148e-53	0.278429	0.465	0.177	3.46865e-49
NEDD4	1.11292e-52	0.279605	0.314	0.097	2.48815e-48
TTC28	2.79358e-52	0.515043	0.731	0.447	6.2456e-48
MT2A	3.05711e-52	0.58617	0.285	0.087	6.83478e-48
MT1X	8.04106e-52	0.340748	0.227	0.057	1.79774e-47
CCDC198	5.69678e-51	0.478378	0.668	0.398	1.27363e-46
ITPR1	7.22239e-51	-0.624181	0.076	0.439	1.61471e-46
TNFRSF21	1.48682e-50	0.408928	0.359	0.128	3.32409e-46
CCSER1	1.77123e-50	-0.928909	0.768	0.837	3.95994e-46
UBC	8.67028e-50	0.369899	0.352	0.123	1.93841e-45
TNFSF10	1.014e-49	0.312594	0.258	0.074	2.26699e-45
CASC15	3.3388e-49	0.559449	0.363	0.139	7.46455e-45
ZBTB16	3.37407e-49	0.458188	0.873	0.555	7.54341e-45
SLC47A2	4.86101e-49	0.394385	0.292	0.091	1.08678e-44
DGKH	6.63151e-49	0.448146	0.519	0.239	1.48261e-44
FIGN	5.54048e-48	0.285786	0.35	0.121	1.23869e-43
EPS8L2	2.00113e-47	0.367092	0.497	0.224	4.47394e-43
OSBPL3	3.20592e-47	-0.640468	0.109	0.453	7.16747e-43
AC138305.1	3.40438e-46	-0.808752	0.214	0.516	7.61117e-42
PICALM	4.84767e-46	0.509831	0.797	0.577	1.08379e-41
POU5F1	2.06725e-45	0.295271	0.334	0.119	4.62176e-41
TENM3	3.80697e-45	0.28022	0.276	0.084	8.51125e-41
FTCD	4.05035e-45	0.309737	0.581	0.253	9.05537e-41
GALNT14	5.78915e-45	0.482923	0.628	0.339	1.29428e-40
ACSM3	6.49533e-45	0.861369	0.265	0.087	1.45216e-40
CA12	7.96034e-45	-0.732275	0.22	0.531	1.77969e-40
NEDD9	9.31304e-45	0.405034	0.517	0.244	2.08212e-40
NFKBIZ	1.71286e-44	0.381333	0.294	0.098	3.82944e-40
KCNIP4	2.34624e-44	-0.973426	0.294	0.581	5.24549e-40
PDZK1	3.53307e-44	0.315734	0.428	0.173	7.89889e-40
SPATS2L	8.95794e-44	0.359224	0.508	0.242	2.00273e-39
LINC01762	9.48972e-44	-0.762491	0.053	0.372	2.12162e-39
AC007364.1	1.02484e-43	0.298488	0.334	0.118	2.29122e-39
CNKSR3	1.24898e-43	0.467425	0.67	0.409	2.79235e-39
LINC02532	1.79646e-43	0.446348	0.726	0.459	4.01634e-39
AC008554.1	4.00667e-43	0.361119	0.457	0.196	8.95771e-39
RHOBTB1	6.78077e-43	0.383885	0.441	0.184	1.51598e-38
SKAP1	1.7744e-42	-0.496665	0.076	0.4	3.96702e-38
MB21D2	2.01451e-42	0.318786	0.303	0.106	4.50384e-38
SYNDIG1	3.30296e-42	0.261848	0.276	0.088	7.38443e-38
MYLK	3.56173e-42	0.384404	0.39	0.163	7.96296e-38
ADAMTS9-AS1	6.13574e-42	0.461802	0.61	0.33	1.37177e-37
KIFC3	6.78867e-42	0.430268	0.599	0.337	1.51774e-37
COL4A2	9.8552e-42	0.43298	0.561	0.291	2.20333e-37
ABCB1	1.0553e-41	0.355924	0.325	0.119	2.35933e-37
COL4A1	1.5467e-41	0.437616	0.43	0.193	3.45795e-37
KCTD16	1.81648e-41	0.412364	0.236	0.071	4.06111e-37
EGF	1.9073e-41	-1.41822	0.276	0.546	4.26416e-37
GDA	2.06978e-41	0.268387	0.301	0.101	4.62741e-37
RHOBTB3	2.67347e-41	-0.654956	0.109	0.426	5.97708e-37
GPC4	3.19909e-41	0.266084	0.252	0.078	7.15221e-37
MSI2	3.364e-41	-0.423811	0.744	0.873	7.5209e-37
ITGA3	5.20168e-41	0.286322	0.296	0.104	1.16294e-36
UBE2D2	1.46757e-40	0.351472	0.537	0.28	3.28105e-36
GPC5	1.6162e-40	-1.36107	0.265	0.522	3.61335e-36
PRDM16	2.4658e-40	-0.437457	0.029	0.33	5.5128e-36
MYO10	4.44132e-40	-0.513151	0.111	0.414	9.92946e-36
PHYHIPL	5.9286e-40	0.28551	0.292	0.101	1.32546e-35
L3MBTL4	1.5473e-39	0.342409	0.753	0.455	3.45931e-35
CPEB3	1.66855e-39	-0.498083	0.138	0.451	3.73039e-35
ABCC6	2.22055e-39	0.267413	0.343	0.131	4.96449e-35
PAX8	2.28736e-39	0.444881	0.829	0.611	5.11386e-35
NLGN1	3.14628e-39	0.439103	0.584	0.299	7.03414e-35
MET	1.38941e-38	0.333344	0.401	0.173	3.10631e-34
COL18A1	2.18269e-38	0.39957	0.615	0.361	4.87985e-34
NUAK2	1.4765e-37	0.30098	0.247	0.081	3.301e-33
P3H2	1.63022e-37	0.434329	0.742	0.484	3.64468e-33
CLCNKB	1.64478e-37	-0.421123	0.036	0.326	3.67724e-33
PLXNA2	3.16847e-37	0.29685	0.336	0.134	7.08374e-33
RRAS2	1.69922e-36	0.295362	0.392	0.174	3.79896e-32
ATP6V0A4	1.74609e-36	-0.491147	0.036	0.318	3.90374e-32
PRKG1	1.78292e-36	-0.790029	0.414	0.634	3.98607e-32
WNK1	4.71796e-36	-0.715021	0.488	0.682	1.05479e-31
NAALADL2	1.2245e-35	-0.482892	0.648	0.801	2.73761e-31
SCN2A	2.53057e-35	-0.589334	0.082	0.366	5.65759e-31
MICAL3	2.573e-35	0.435399	0.55	0.317	5.75245e-31
ZNF385B	5.693e-35	0.386828	0.423	0.204	1.27278e-30
OSBPL10	1.35373e-34	0.349338	0.514	0.274	3.02654e-30
NBEA	2.20719e-34	0.366315	0.621	0.381	4.93461e-30
HYDIN	4.18536e-34	0.260483	0.345	0.145	9.35721e-30
NFIB	1.1183e-33	0.401596	0.71	0.485	2.50019e-29
NFIA	1.52981e-33	0.353712	0.628	0.371	3.42019e-29
SLC1A1	3.2688e-33	0.309204	0.457	0.219	7.30806e-29
MAP3K1	3.8781e-33	0.357844	0.459	0.239	8.67027e-29
DIXDC1	4.63237e-33	0.289422	0.416	0.197	1.03566e-28
ANPEP	5.06313e-33	0.27347	0.341	0.139	1.13196e-28
LINC01606	1.20567e-32	-0.460673	0.053	0.321	2.69551e-28
RORA	2.09381e-32	0.364557	0.984	0.939	4.68114e-28
ATP1B1	3.81123e-32	-0.571236	0.644	0.772	8.52076e-28
SORBS2	7.13944e-32	0.453583	0.653	0.459	1.59616e-27
ITPR2	1.0369e-31	-0.399294	0.67	0.806	2.31819e-27
FAT1	1.10772e-31	0.278054	0.506	0.265	2.47652e-27
NOS1AP	1.17954e-31	-0.482061	0.094	0.36	2.6371e-27
CA10	1.72369e-31	-0.487399	0.029	0.277	3.85366e-27
HSD11B2	2.14609e-31	-0.461495	0.058	0.318	4.79801e-27
RNF150	4.15043e-31	-0.454662	0.096	0.361	9.27912e-27
ASAP2	4.3509e-31	-0.400386	0.16	0.434	9.72731e-27
ZNF804B	5.37421e-31	0.408438	0.35	0.152	1.20151e-26
TRIO	1.07641e-30	0.446731	0.661	0.489	2.40653e-26
CGNL1	1.98575e-30	-0.557591	0.586	0.744	4.43955e-26
ESRRB	2.40263e-30	-0.450225	0.036	0.281	5.37157e-26
TMEM52B	2.44924e-30	-0.491233	0.033	0.277	5.47577e-26
NELL1	2.90691e-30	-0.572535	0.065	0.312	6.49899e-26
MYO3B	6.59512e-30	-0.395748	0.038	0.283	1.47447e-25
RBPMS	9.59937e-30	0.348634	0.909	0.767	2.14613e-25
ZBTB20	1.03724e-29	0.268175	0.996	0.991	2.31897e-25
KNG1	1.13627e-29	-0.430344	0.033	0.274	2.54036e-25
VAV3	1.23824e-29	-0.478459	0.18	0.44	2.76833e-25
HS6ST2	5.28079e-29	-0.541695	0.029	0.261	1.18063e-24
PPP1R9A	7.09694e-29	0.321158	0.646	0.434	1.58666e-24
PIK3C2G	1.38562e-28	-0.677106	0.069	0.305	3.09784e-24
SPIRE1	1.46417e-28	-0.372656	0.085	0.337	3.27345e-24
PCDH9	1.80311e-28	-0.711322	0.091	0.333	4.03121e-24
ANK3	1.90995e-28	0.375853	0.967	0.892	4.27008e-24
TRIM2	5.08025e-28	-0.354833	0.109	0.356	1.13579e-23
LINC00970	7.57087e-28	-0.470796	0.098	0.337	1.69262e-23
RANBP17	1.07628e-27	0.253767	0.332	0.147	2.40625e-23
BBOX1-AS1	1.94171e-27	0.262163	0.261	0.103	4.34107e-23
SGIP1	2.55022e-27	-0.463282	0.047	0.275	5.70152e-23
ACACB	2.831e-27	-0.359204	0.234	0.501	6.32927e-23
WDFY2	2.83106e-27	-0.446216	0.147	0.384	6.3294e-23
APBB2	3.04742e-27	-0.523898	0.474	0.648	6.81311e-23
DIAPH2	4.41127e-27	0.255358	0.403	0.2	9.86228e-23
ZNF83	5.27345e-27	0.301634	0.519	0.314	1.17898e-22
GRHL2	1.32644e-26	-0.260282	0.022	0.243	2.96552e-22
SIM1	1.42147e-26	-0.329836	0.062	0.297	3.17798e-22
CADPS2	2.66717e-26	-0.609123	0.494	0.673	5.96299e-22
WNK4	2.92143e-26	-0.32128	0.016	0.227	6.53143e-22
CYFIP2	5.13783e-26	-0.417055	0.229	0.467	1.14866e-21
KCNJ15	7.83697e-26	0.27059	0.532	0.287	1.75211e-21
COL4A5	1.07173e-25	-0.358624	0.067	0.293	2.39607e-21
WWC1	1.11308e-25	0.419169	0.561	0.373	2.48851e-21
STK39	1.33914e-25	-0.348923	0.114	0.353	2.99391e-21
CACNA2D3	1.95368e-25	-0.706894	0.205	0.411	4.36785e-21
CLCN5	2.03716e-25	-0.45843	0.225	0.458	4.55448e-21
ZFP36L1	2.21875e-25	0.307534	0.359	0.178	4.96045e-21
SLC16A7	2.77327e-25	-0.385832	0.1	0.333	6.2002e-21
LNX1	3.6719e-25	-0.303693	0.047	0.264	8.20927e-21
LRMDA	3.88383e-25	0.296431	0.982	0.848	8.68307e-21
LINC02343	4.09763e-25	-0.451385	0.029	0.237	9.16107e-21
SEMA6D	4.79187e-25	-0.335176	0.022	0.231	1.07132e-20
SAT1	6.31597e-25	-0.429799	0.198	0.445	1.41206e-20
KCNQ1	8.45269e-25	-0.318392	0.098	0.327	1.88977e-20
C9orf3	3.73249e-24	0.359018	0.826	0.717	8.34474e-20
TEX41	3.81058e-24	-0.726709	0.169	0.383	8.51932e-20
TMEM72	4.12421e-24	-0.271089	0.053	0.27	9.22049e-20
ACSL4	4.61386e-24	-0.488005	0.078	0.291	1.03152e-19
PLPPR1	6.45596e-24	-0.402816	0.109	0.337	1.44336e-19
SULT1C2	7.83918e-24	-0.323229	0.265	0.503	1.75261e-19
CPM	8.90175e-24	0.390131	0.584	0.382	1.99016e-19
LINC01515	1.61502e-23	0.273407	0.408	0.211	3.61071e-19
GRAMD1B	1.80843e-23	-0.526624	0.116	0.333	4.0431e-19
RANBP3L	1.92849e-23	-0.371532	0.016	0.207	4.31152e-19
DEPTOR	2.19241e-23	-0.389854	0.127	0.354	4.90157e-19
ABCA5	3.06922e-23	-0.539348	0.194	0.405	6.86186e-19
TMEM213	3.29072e-23	-0.270922	0.027	0.224	7.35707e-19
BLNK	5.99344e-23	-0.277786	0.045	0.246	1.33995e-18
AC078980.1	7.743e-23	-0.601226	0.016	0.204	1.7311e-18
KLHL3	1.27902e-22	-0.414879	0.04	0.237	2.85951e-18
ICA1	1.73776e-22	-0.367427	0.111	0.322	3.8851e-18
FREM1	2.0283e-22	-0.387535	0.196	0.419	4.53466e-18
DEFB1	2.67258e-22	-0.436564	0.069	0.271	5.97509e-18
PPARGC1A	4.04003e-22	-0.41794	0.523	0.681	9.03231e-18
ARL15	4.92509e-22	-0.62082	0.684	0.771	1.1011e-17
HOXB3	5.33853e-22	-0.253165	0.067	0.271	1.19354e-17
THSD4	6.48829e-22	-0.470429	0.114	0.321	1.45059e-17
CACNB4	7.36755e-22	-0.370343	0.042	0.233	1.64716e-17
ARHGAP32	9.04721e-22	0.281881	0.517	0.331	2.02269e-17
RNF213	1.56861e-21	0.284198	0.437	0.26	3.50694e-17
ARHGAP18	2.10354e-21	-0.407021	0.136	0.346	4.70289e-17
PTPRK	2.91833e-21	0.30781	0.619	0.443	6.52451e-17
MPC1	3.82012e-21	-0.271424	0.107	0.315	8.54065e-17
TMPRSS2	4.53014e-21	-0.288846	0.051	0.243	1.0128e-16
PPM1L	7.29759e-21	-0.428128	0.136	0.341	1.63152e-16
RP1	1.04138e-20	-0.633401	0.04	0.221	2.32822e-16
FARP1	1.08191e-20	0.274891	0.909	0.791	2.41882e-16
RNF19A	1.54629e-20	0.260863	0.483	0.303	3.45704e-16
PDE7A	2.29875e-20	0.309524	0.49	0.31	5.13931e-16
EGFR	3.48417e-20	0.260513	0.479	0.294	7.78957e-16
RNPC3	3.59991e-20	-0.539487	0.276	0.486	8.04832e-16
UMOD	3.67084e-20	-0.716511	0.056	0.235	8.2069e-16
NHS	3.90092e-20	0.346245	0.862	0.691	8.72129e-16
TBC1D19	5.16209e-20	0.281138	0.486	0.311	1.15409e-15
PLEKHA1	7.3526e-20	0.258367	0.421	0.249	1.64382e-15
OXR1	1.66633e-19	0.295802	0.86	0.729	3.72541e-15
ZNF608	1.74311e-19	0.290884	0.401	0.234	3.89708e-15
JADE1	4.2319e-19	0.288204	0.379	0.222	9.46125e-15
FMN1	4.37935e-19	-0.445887	0.098	0.281	9.79092e-15
MPPED2	6.62925e-19	-0.448697	0.125	0.311	1.4821e-14
CSGALNACT1	1.03976e-18	-0.359014	0.06	0.232	2.32458e-14
PRKCE	1.18581e-18	-0.300319	0.267	0.477	2.65111e-14
MUC20-OT1	1.29449e-18	-0.254734	0.704	0.824	2.89408e-14
UBE2E2	1.36463e-18	0.264822	0.808	0.642	3.0509e-14
SLC12A3	2.45214e-18	-1.58146	0.078	0.245	5.48225e-14
CNNM2	2.51099e-18	-0.696383	0.205	0.379	5.61382e-14
ATP1A1	2.53901e-18	-0.387984	0.501	0.648	5.67646e-14
COL4A3	3.58174e-18	-0.421142	0.243	0.432	8.00768e-14
GULP1	3.80528e-18	0.271326	0.508	0.333	8.50746e-14
BTBD11	4.33015e-18	-0.296178	0.045	0.212	9.68093e-14
PDGFC	6.86493e-18	0.259816	0.43	0.256	1.53479e-13
PHACTR1	8.28176e-18	-0.407999	0.047	0.212	1.85155e-13
EPB41L4A	8.96108e-18	0.272372	0.535	0.379	2.00343e-13
NNT	1.379e-17	-0.25059	0.125	0.309	3.08303e-13
MAGI1	1.45272e-17	-0.472618	0.927	0.93	3.24784e-13
TPD52	1.8816e-17	-0.250935	0.105	0.285	4.20669e-13
INPP4B	3.23296e-17	-0.403014	0.105	0.276	7.22794e-13
ARHGEF3	5.51155e-17	-0.320233	0.149	0.331	1.23222e-12
NAV2	6.16997e-17	-0.385386	0.196	0.385	1.37942e-12
PDE1A	6.47671e-17	-0.645999	0.318	0.469	1.448e-12
SLC13A1	8.72971e-17	0.359505	0.365	0.205	1.9517e-12
AK3	9.10716e-17	-0.284061	0.207	0.398	2.03609e-12
MAN1A1	1.16726e-16	-0.293981	0.187	0.37	2.60965e-12
ERRFI1	1.60595e-16	0.438023	0.477	0.314	3.59042e-12
HIP1	1.68052e-16	-0.477809	0.256	0.43	3.75715e-12
KANSL1L	2.19674e-16	0.268214	0.653	0.5	4.91125e-12
EFHD1	3.25166e-16	-0.259281	0.114	0.287	7.26974e-12
DACH1	3.27188e-16	-0.637538	0.218	0.376	7.31493e-12
SETBP1	3.72121e-16	-0.25778	0.686	0.789	8.3195e-12
UTRN	3.92925e-16	-0.334036	0.247	0.436	8.78462e-12
PDE10A	5.9218e-16	-0.470478	0.252	0.428	1.32394e-11
AUTS2	7.15807e-16	0.253654	0.535	0.365	1.60033e-11
TMEM117	9.11593e-16	-0.37161	0.261	0.431	2.03805e-11
PLEKHA5	1.02512e-15	0.267362	0.871	0.767	2.29187e-11
ME3	1.59397e-15	-0.289646	0.118	0.284	3.56365e-11
OPHN1	1.66732e-15	-0.295291	0.178	0.349	3.72762e-11
KCTD1	1.79166e-15	-0.346539	0.185	0.354	4.00561e-11
TMEM161B-AS1	2.14358e-15	-0.258813	0.192	0.366	4.7924e-11
LIMCH1	3.62514e-15	-0.392792	0.414	0.548	8.10472e-11
NTN4	4.37004e-15	0.364529	0.412	0.27	9.77009e-11
TBC1D4	8.95836e-15	-0.348721	0.285	0.45	2.00282e-10
IVNS1ABP	1.40096e-14	-0.333348	0.196	0.358	3.13212e-10
LMO7	1.73349e-14	-0.404719	0.437	0.571	3.87557e-10
CCNH	3.28339e-14	-0.253554	0.209	0.376	7.34067e-10
ENOX1	4.7459e-14	-0.519369	0.071	0.213	1.06104e-09
ABCA10	6.62099e-14	-0.260557	0.082	0.229	1.48025e-09
COL4A4	8.05427e-14	-0.274808	0.189	0.347	1.80069e-09
TBC1D1	8.94271e-14	-0.295555	0.276	0.437	1.99932e-09
TBC1D9	1.35689e-13	-0.265121	0.12	0.271	3.0336e-09
SLC12A1	1.41201e-13	-1.40104	0.192	0.318	3.15682e-09
TSC22D2	1.65326e-13	-0.366034	0.236	0.392	3.6962e-09
DCDC2	1.77177e-13	0.274438	0.566	0.403	3.96114e-09
PRKAG2	2.50343e-13	-0.341151	0.265	0.415	5.59691e-09
STARD13	9.26864e-13	-0.309043	0.218	0.373	2.07219e-08
MIR646HG	9.6727e-13	-0.365825	0.085	0.219	2.16253e-08
GPAT3	1.50172e-12	-0.470592	0.16	0.299	3.35739e-08
ADGRL2	3.51429e-12	-0.326787	0.234	0.381	7.8569e-08
CPEB4	4.60234e-12	-0.392698	0.443	0.553	1.02895e-07
USP53	1.06628e-11	-0.329229	0.281	0.422	2.38388e-07
IPCEF1	1.22006e-11	-0.258521	0.147	0.287	2.72769e-07
BMPR1B	2.14798e-11	-0.463908	0.094	0.217	4.80223e-07
GLS	3.27117e-11	0.275372	0.699	0.557	7.31336e-07
NR2F2-AS1	3.38799e-11	-0.309243	0.468	0.565	7.57452e-07
SEC14L1	4.75778e-11	-0.290266	0.118	0.247	1.0637e-06
MYO1B	7.19661e-11	-0.279905	0.111	0.235	1.60895e-06
GRB14	7.60635e-11	-0.288409	0.247	0.379	1.70055e-06
PLCG2	9.73518e-11	-0.37532	0.122	0.249	2.17649e-06
CBLB	1.49433e-10	-0.32863	0.29	0.418	3.34087e-06
SLC22A6	1.90347e-10	-0.37882	0.122	0.239	4.25558e-06
BACE2	6.28147e-10	-0.262183	0.149	0.274	1.40435e-05
CCDC148	8.78796e-10	-0.273322	0.274	0.402	1.96472e-05
PLCB1	2.11188e-09	-0.710811	0.216	0.31	4.72153e-05
WSB1	2.28461e-09	-0.253868	0.421	0.537	5.1077e-05
FGF13	5.2896e-09	-0.384154	0.238	0.356	0.00011826
CASR	1.05355e-08	-0.393314	0.229	0.329	0.000235543
ST6GAL1	1.16181e-08	-0.311036	0.102	0.208	0.000259746
CACNB2	1.82582e-08	-0.38979	0.14	0.244	0.000408198
MYO1E	3.94248e-08	-0.289667	0.245	0.354	0.000881421
MGAT5	6.2913e-08	-0.278985	0.163	0.263	0.00140655
PTH1R	8.00622e-08	-0.34301	0.408	0.498	0.00178995
AFM	8.55305e-08	-0.324876	0.111	0.205	0.00191221
LGR4	9.30961e-08	-0.270099	0.548	0.611	0.00208135
PACRG	9.45335e-08	-0.583696	0.189	0.291	0.00211348
TRPM7	1.71825e-07	-0.515678	0.414	0.487	0.0038415
ARHGAP6	1.83421e-07	-0.351351	0.842	0.81	0.00410074
PDZD2	2.12838e-07	-0.473035	0.276	0.357	0.00475841
PKP4	3.79744e-07	-0.261091	0.806	0.812	0.00848995
TOX3	3.97241e-07	-0.393998	0.272	0.353	0.00888112
NFE2L2	5.3882e-07	-0.496123	0.494	0.557	0.0120464
CADM1	1.98836e-06	-0.288016	0.192	0.276	0.0444538
EPB41L3	2.06997e-06	-0.256191	0.307	0.39	0.0462783
SLC8A1	3.39005e-06	-1.4782	0.472	0.515	0.0757913
DOCK4	4.09938e-06	-0.282128	0.236	0.322	0.0916499
ADAMTS9-AS2	4.68669e-06	-0.256696	0.737	0.749	0.10478
TACC1	9.03645e-06	-0.271351	0.396	0.472	0.202028
SLC13A3	1.07473e-05	-0.377637	0.205	0.276	0.240276
TOX	6.62912e-05	-0.334915	0.216	0.281	1
PRODH2	0.000180952	-0.406102	0.176	0.228	1
RBFOX1	0.000313172	-0.382265	0.151	0.214	1
RNF152	0.00241587	-0.27355	0.376	0.416	1
MME	0.0135998	-0.38708	0.258	0.274	1
MAGI2	0.0280368	-0.726347	0.759	0.774	1
PLPP1	0.461919	-0.364163	0.225	0.231	1
SLIT2	0.608812	-0.270221	0.428	0.38	1
SORCS1	0.838104	-0.428725	0.236	0.215	1

## Sheet: PEC
Differentially expressed genes in PEC
gene	p_val	avg_logFC	pct.1	pct.2	p_val_adj
ALDH1A2	0	2.44305	0.899	0.148	0
LINC01435	0	2.14926	0.855	0.047	0
FRMD4A	0	1.68142	0.85	0.265	0
KIRREL3	0	1.55891	0.596	0.006	0
CFH	0	1.49218	0.822	0.018	0
FBXL7	0	1.48621	0.746	0.097	0
ZFPM2	0	1.411	0.777	0.073	0
KCNT2	0	1.34309	0.732	0.029	0
RHEX	0	1.31503	0.748	0.111	0
ARHGAP10	0	1.21174	0.774	0.168	0
TSHZ2	0	1.19151	0.681	0.031	0
SLIT3	0	1.12416	0.685	0.072	0
CTGF	0	1.08492	0.538	0.03	0
VCAM1	0	1.065	0.373	0.027	0
CRYAB	0	1.0365	0.473	0.053	0
TENM3	0	1.03592	0.652	0.073	0
MYRIP	0	1.00327	0.601	0.104	0
TPM1	0	0.97007	0.737	0.161	0
DUSP1	0	0.936764	0.752	0.164	0
AC068234.1	0	0.896682	0.638	0.058	0
AC003984.1	0	0.874134	0.62	0.038	0
CLDN1	0	0.838317	0.422	0.013	0
AKAP12	0	0.824783	0.591	0.069	0
TNC	0	0.807792	0.335	0.007	0
TMEM163	0	0.805206	0.518	0.034	0
MSC-AS1	0	0.796391	0.522	0.026	0
MDGA2	0	0.772256	0.321	0.009	0
SIPA1L2	0	0.728932	0.563	0.075	0
PAG1	0	0.716118	0.453	0.048	0
ADGRG6	0	0.703797	0.529	0.039	0
XYLT1	0	0.690839	0.457	0.038	0
MGAT4C	0	0.683559	0.319	0.007	0
SLC35F4	0	0.669192	0.315	0.012	0
LRFN5	0	0.664938	0.359	0.026	0
SLC4A11	0	0.661711	0.368	0.004	0
PLCE1	0	0.646061	0.534	0.068	0
WT1	0	0.60497	0.478	0.029	0
LAMA3	0	0.58063	0.377	0.033	0
NTM	0	0.578947	0.373	0.018	0
NID2	0	0.576447	0.429	0.015	0
EDIL3	0	0.575349	0.406	0.019	0
HRH1	0	0.561781	0.386	0.009	0
RFTN1	0	0.555107	0.46	0.046	0
LINC01197	0	0.52328	0.451	0.032	0
GPR176	0	0.495018	0.326	0.014	0
CRISPLD2	0	0.481153	0.263	0.011	0
IGFBP2	0	0.449899	0.359	0.028	0
HSPB8	0	0.437834	0.301	0.019	0
OCA2	0	0.422912	0.297	0.017	0
F5	0	0.419602	0.266	0.011	0
KLRG2	0	0.418944	0.304	0.003	0
VCAN	0	0.401807	0.272	0.005	0
ZNF536	0	0.383585	0.286	0.006	0
BMP7	0	0.38358	0.335	0.017	0
PDLIM3	0	0.366231	0.239	0.008	0
POU6F2	0	0.315408	0.21	0.006	0
DAPL1	0	0.275741	0.205	0.008	0
NPR1	0	0.275656	0.266	0.015	0
PHACTR3	6.62675e-308	0.403203	0.284	0.02	1.48154e-303
CADM2	3.79319e-305	0.731096	0.272	0.019	8.48044e-301
MAP2	1.2393e-299	0.605634	0.42	0.048	2.7707e-295
OSBPL10	3.23833e-296	1.13684	0.848	0.263	7.23993e-292
CLIC5	8.91034e-296	0.482021	0.455	0.055	1.99208e-291
NRG3	3.14972e-295	1.21719	0.688	0.142	7.04183e-291
RERG	1.53141e-289	1.30147	0.81	0.229	3.42378e-285
CTTNBP2	1.71011e-288	1.07367	0.732	0.174	3.82328e-284
DPYSL3	3.26581e-280	0.322427	0.261	0.019	7.30138e-276
ANXA1	6.53887e-279	0.330614	0.261	0.019	1.4619e-274
TSPAN5	4.76768e-278	0.901937	0.665	0.139	1.06591e-273
NEDD9	5.10704e-263	1.10572	0.783	0.235	1.14178e-258
COL26A1	8.65716e-256	0.30268	0.232	0.016	1.93548e-251
CCDC85A	1.9536e-242	0.673978	0.373	0.047	4.36767e-238
IL1R1	1.73598e-235	0.719816	0.496	0.09	3.88112e-231
BICD1	2.84782e-235	1.17251	0.741	0.234	6.36688e-231
AC092894.1	4.84668e-233	0.369675	0.353	0.044	1.08357e-228
ABCG1	1.22838e-232	0.398997	0.313	0.034	2.74628e-228
ROBO1	3.04201e-229	0.825867	0.473	0.082	6.80102e-225
ALPK2	2.25679e-228	0.485977	0.406	0.057	5.0455e-224
PVT1	9.50134e-225	0.331109	0.295	0.031	2.12421e-220
GPC4	1.26997e-223	0.699353	0.437	0.072	2.83928e-219
SYNE1	9.4768e-223	1.03032	0.937	0.506	2.11873e-218
FAM189A1	7.27562e-222	0.752377	0.603	0.14	1.62661e-217
KLF6	4.41205e-221	0.812013	0.607	0.142	9.86403e-217
ITGB8	8.61959e-219	0.917501	0.714	0.202	1.92708e-214
ATF3	1.37052e-215	0.611487	0.332	0.041	3.06407e-211
APBA1	3.16559e-212	0.536537	0.341	0.045	7.07731e-208
FRY	6.60791e-207	0.865331	0.716	0.212	1.47733e-202
DOCK11	1.8871e-192	0.321237	0.315	0.041	4.21898e-188
CNTN4	6.42651e-188	0.94179	0.772	0.279	1.43677e-183
AUTS2	2.77949e-186	0.908442	0.824	0.356	6.21412e-182
MICAL2	2.6765e-184	0.3238	0.264	0.03	5.98386e-180
CFAP54	9.24842e-184	0.326937	0.255	0.028	2.06767e-179
MCTP2	6.98588e-181	0.379402	0.375	0.062	1.56183e-176
KIF26B	6.1945e-179	0.630768	0.491	0.106	1.3849e-174
SLC44A5	1.25592e-178	0.453137	0.268	0.033	2.80786e-174
CAMK1D	8.34055e-176	0.393399	0.344	0.053	1.8647e-171
PRUNE2	1.01e-173	0.887194	0.632	0.183	2.25805e-169
EGR1	2.15163e-170	0.534704	0.395	0.072	4.8104e-166
MAMDC2	1.2355e-166	0.252639	0.208	0.021	2.76221e-162
TNIK	8.73395e-166	0.604903	0.524	0.125	1.95265e-161
RBFOX1	1.7481e-163	1.31612	0.649	0.201	3.90822e-159
BCAM	1.82647e-162	0.420643	0.466	0.103	4.08344e-158
BCL6	1.90458e-162	0.447074	0.373	0.068	4.25806e-158
AC098617.1	5.96443e-160	0.42032	0.254	0.032	1.33347e-155
CHN1	1.87937e-159	0.354202	0.326	0.052	4.20171e-155
CRIM1	5.99776e-159	1.00455	0.779	0.359	1.34092e-154
NPAS3	6.00585e-158	0.559389	0.612	0.174	1.34273e-153
TSPAN12	3.94114e-157	0.502754	0.429	0.093	8.8112e-153
AFF3	4.07429e-155	0.292876	0.301	0.045	9.10889e-151
MECOM	1.92222e-154	-1.51613	0.458	0.864	4.29751e-150
MSRB3	9.0958e-154	0.345748	0.328	0.053	2.03355e-149
PDE1A	9.75804e-154	1.17773	0.891	0.454	2.18161e-149
UGT2B7	3.40594e-151	0.744044	0.625	0.189	7.61465e-147
IFITM3	6.32637e-151	0.279983	0.257	0.035	1.41439e-146
BNC2	1.02061e-150	0.62921	0.763	0.261	2.28179e-146
ATRNL1	1.44115e-147	0.304099	0.279	0.041	3.22199e-143
RAPGEF3	1.35303e-145	0.634053	0.587	0.178	3.02496e-141
ESRRG	5.34256e-144	-1.2018	0.717	0.938	1.19444e-139
FOSL2	3.36942e-143	0.607486	0.502	0.134	7.533e-139
SGCD	2.43381e-140	0.491993	0.37	0.073	5.44128e-136
PON2	6.46601e-139	0.422876	0.464	0.117	1.44561e-134
PALLD	8.51042e-139	0.766594	0.611	0.202	1.90267e-134
DNM1	5.17282e-138	0.352411	0.431	0.097	1.15649e-133
TMEM178B	1.06689e-136	0.674541	0.446	0.11	2.38524e-132
CASC15	3.7088e-136	0.576697	0.491	0.134	8.29175e-132
FAT1	4.03196e-136	0.725415	0.672	0.259	9.01425e-132
UGCG	9.87643e-136	0.657394	0.514	0.149	2.20807e-131
EVA1C	7.24738e-135	0.447796	0.455	0.112	1.6203e-130
KIRREL1	1.98001e-134	0.451691	0.417	0.096	4.42671e-130
VIM	2.92532e-132	0.258407	0.23	0.031	6.54014e-128
CYP1B1-AS1	2.05475e-131	0.337805	0.293	0.051	4.5938e-127
ILDR2	5.33026e-130	0.257053	0.234	0.033	1.19169e-125
SLC16A1-AS1	1.83275e-129	0.298329	0.312	0.057	4.09747e-125
DTNA	1.42711e-128	0.431936	0.379	0.084	3.1906e-124
MAML3	3.99332e-126	0.785169	0.766	0.361	8.92787e-122
CCDC198	9.51406e-125	0.673024	0.772	0.394	2.12706e-120
PROM1	5.18091e-124	0.344582	0.301	0.055	1.1583e-119
UNC5C	1.06603e-122	0.448366	0.495	0.133	2.38331e-118
MAGI2	3.57032e-122	0.453238	0.953	0.769	7.98217e-118
PAWR	3.17161e-121	0.82048	0.674	0.298	7.09077e-117
RBMS3	9.17041e-121	0.323035	0.328	0.065	2.05023e-116
FOS	2.20295e-120	0.58322	0.38	0.088	4.92513e-116
DLGAP1	2.4397e-119	0.504893	0.25	0.041	5.45444e-115
NHSL2	2.98816e-117	0.256768	0.223	0.033	6.68063e-113
ITPR2	1.91097e-116	-0.720074	0.386	0.815	4.27237e-112
RFX2	1.9987e-116	0.437372	0.368	0.087	4.4685e-112
CCSER1	5.452e-115	-1.25174	0.547	0.843	1.2189e-110
TGFBR2	2.81116e-114	0.727068	0.574	0.213	6.28491e-110
ITIH5	1.65209e-113	0.311004	0.297	0.058	3.69357e-109
ERRFI1	2.14453e-113	1.2627	0.681	0.307	4.79454e-109
RYR3	1.38226e-112	0.289682	0.25	0.041	3.09031e-108
RHOB	1.08579e-111	0.275233	0.279	0.052	2.42751e-107
ARHGAP29	2.13439e-111	0.69205	0.71	0.334	4.77186e-107
SLC39A14	3.95604e-111	0.491514	0.384	0.097	8.84452e-107
ZBTB7C	3.95951e-111	0.280126	0.248	0.042	8.85229e-107
PARD3B	7.26997e-110	0.627699	0.953	0.822	1.62535e-105
CDH6	2.5604e-109	0.38913	0.306	0.063	5.7243e-105
STOX2	3.52524e-109	0.59651	0.609	0.232	7.88137e-105
DCDC2	2.87787e-108	0.934382	0.764	0.396	6.43405e-104
EFCAB13	3.00838e-108	0.564229	0.442	0.131	6.72584e-104
IGFBP4	1.43442e-106	0.43559	0.286	0.058	3.20694e-102
PRKCI	1.03193e-105	0.492076	0.513	0.177	2.30708e-101
ITGA1	2.00617e-105	0.528929	0.531	0.183	4.4852e-101
AFAP1	3.50895e-105	0.272091	0.263	0.049	7.84497e-101
GRM8	3.95968e-103	0.311755	0.25	0.045	8.85266e-99
GLUL	1.12665e-102	0.469713	0.279	0.057	2.51886e-98
TLE4	3.71808e-102	0.404534	0.409	0.114	8.31252e-98
SULT1C4	9.98635e-102	0.314181	0.264	0.052	2.23265e-97
LONRF2	5.18194e-101	0.409986	0.319	0.075	1.15853e-96
TFCP2L1	1.65091e-100	-0.731764	0.221	0.674	3.69094e-96
ITGA3	7.78389e-100	0.342213	0.38	0.1	1.74024e-95
ABI3BP	2.10547e-98	0.379393	0.368	0.095	4.7072e-94
TSC22D3	8.42605e-98	0.617536	0.449	0.146	1.88381e-93
EPB41L5	2.6689e-97	0.669989	0.764	0.433	5.96687e-93
COBLL1	1.68346e-96	-0.942717	0.62	0.874	3.76372e-92
ATP1B1	2.10798e-96	-0.860691	0.422	0.779	4.71281e-92
ADAMTS3	3.23293e-95	0.309325	0.243	0.046	7.22785e-91
JUN	8.54699e-95	0.352319	0.304	0.07	1.91085e-90
CLIC4	4.79279e-94	0.44846	0.424	0.126	1.07152e-89
ZFP36	3.00934e-92	0.486614	0.368	0.102	6.72798e-88
NRP1	7.23378e-92	0.640323	0.536	0.206	1.61726e-87
FHIT	3.70207e-91	-0.624404	0.803	0.949	8.27673e-87
MAST4	1.50032e-90	-0.777663	0.303	0.694	3.35426e-86
GALNT14	1.65378e-90	0.645367	0.694	0.335	3.69736e-86
FAM155A	7.36563e-88	0.77412	0.328	0.087	1.64673e-83
MYO9A	1.09832e-87	0.565884	0.92	0.731	2.45552e-83
ANXA2	1.186e-87	0.267057	0.303	0.072	2.65154e-83
IL15	4.25725e-87	0.325992	0.35	0.096	9.51794e-83
PDE3A	5.86471e-87	0.448659	0.422	0.132	1.31117e-82
TNFAIP8	6.48238e-87	0.354728	0.261	0.057	1.44927e-82
TUB	1.42697e-86	0.307788	0.261	0.057	3.19028e-82
THBS1	2.92176e-86	0.621584	0.228	0.046	6.53218e-82
PAX8	3.60599e-85	0.658891	0.873	0.608	8.06191e-81
ZFP36L1	2.22566e-84	0.569136	0.469	0.174	4.97591e-80
TPRG1	2.91614e-84	0.343866	0.261	0.059	6.51962e-80
ATP10A	4.77527e-84	0.251839	0.252	0.052	1.06761e-79
MET	2.39833e-83	0.411203	0.475	0.169	5.36194e-79
FNBP1	1.23044e-82	0.474576	0.496	0.191	2.7509e-78
ATP1A1	1.47294e-82	-0.779982	0.266	0.655	3.29306e-78
PDGFD	1.53176e-82	0.319303	0.257	0.057	3.42455e-78
ZNF846	4.83871e-82	0.33751	0.408	0.13	1.08179e-77
CLIP4	6.78927e-82	0.333426	0.417	0.134	1.51788e-77
RPH3AL	1.13185e-81	0.462634	0.404	0.133	2.53047e-77
NAV3	2.19679e-81	0.542769	0.283	0.07	4.91136e-77
HOMER1	1.46784e-80	0.542931	0.438	0.153	3.28164e-76
PTGER3	5.68965e-80	-0.939754	0.196	0.593	1.27203e-75
ZFP36L2	8.50633e-79	0.484636	0.33	0.096	1.90176e-74
PARD3	2.28076e-78	0.515325	0.953	0.851	5.0991e-74
CDH2	4.66061e-78	0.39423	0.351	0.103	1.04197e-73
PLEKHH2	7.73022e-78	0.363579	0.455	0.161	1.72825e-73
LARGE1	1.29605e-77	0.566163	0.659	0.339	2.89758e-73
ELMO1	1.42666e-77	0.323983	0.342	0.095	3.18957e-73
COL4A5	5.55362e-77	0.461913	0.616	0.278	1.24162e-72
RAI14	5.71299e-77	0.518313	0.62	0.294	1.27725e-72
PTPRG	2.91983e-76	-0.606778	0.616	0.89	6.52785e-72
UTRN	1.1178e-75	0.497465	0.746	0.422	2.49907e-71
CA12	5.01696e-74	-0.814949	0.139	0.535	1.12164e-69
FIGN	1.40859e-72	0.377314	0.371	0.119	3.14919e-68
KCNIP4	1.81567e-72	-1.16357	0.214	0.584	4.05929e-68
COL4A1	2.48223e-72	0.476958	0.48	0.19	5.54953e-68
SDC2	2.82328e-72	0.493987	0.339	0.105	6.312e-68
LIMCH1	7.68379e-72	-0.684624	0.161	0.556	1.71787e-67
ZBTB20	1.13064e-71	0.409038	1	0.991	2.52777e-67
CYFIP2	1.71653e-71	-0.619073	0.072	0.473	3.83764e-67
COL4A2	3.36827e-69	0.494966	0.6	0.288	7.53044e-65
WDR72	3.71802e-68	-0.630633	0.426	0.764	8.31237e-64
BCL2	7.67433e-68	0.581547	0.692	0.388	1.71575e-63
SRGAP1	7.77557e-68	0.363919	0.525	0.222	1.73838e-63
NPR3	1.05064e-67	0.44775	0.391	0.14	2.34891e-63
FGD4	3.54281e-67	-0.49483	0.543	0.827	7.92066e-63
SEMA4D	4.3267e-67	0.373553	0.44	0.172	9.67321e-63
VAV3	7.41371e-67	-0.649411	0.065	0.444	1.65748e-62
AFDN	8.00288e-67	0.494451	0.761	0.509	1.7892e-62
SPSB1	1.39278e-66	0.330727	0.303	0.088	3.11383e-62
DPY19L3	2.38661e-66	0.321346	0.339	0.11	5.33575e-62
LINC00854	3.14037e-66	0.283828	0.288	0.081	7.02092e-62
PLOD2	1.45041e-65	0.426419	0.397	0.146	3.24268e-61
THRB	1.74249e-63	0.669504	0.71	0.469	3.89569e-59
OSBPL3	2.11972e-63	-0.687429	0.098	0.455	4.73906e-59
TGFBR3	3.7345e-63	0.364663	0.433	0.163	8.34922e-59
NXN	8.42987e-63	0.257269	0.264	0.072	1.88467e-58
PTH1R	8.70205e-63	-0.834581	0.139	0.506	1.94552e-58
MAGI1	1.85293e-62	-0.707296	0.812	0.933	4.1426e-58
SASH1	6.77486e-62	0.637695	0.551	0.278	1.51466e-57
LRP1B	3.79383e-61	-0.659679	0.071	0.429	8.48186e-57
EGF	1.00253e-60	-1.45076	0.223	0.549	2.24135e-56
TUSC3	1.26762e-60	0.29208	0.397	0.147	2.83402e-56
PPARGC1A	1.46823e-60	-0.583898	0.375	0.686	3.28253e-56
AL022068.1	1.71014e-60	0.304717	0.264	0.075	3.82337e-56
RALYL	1.32371e-59	-0.871402	0.158	0.491	2.95942e-55
AC138305.1	1.85543e-59	-0.795209	0.183	0.519	4.14819e-55
CPM	2.14214e-59	0.485016	0.681	0.378	4.78917e-55
ARHGAP26	3.75538e-59	0.366457	0.554	0.254	8.39589e-55
MED13L	3.77495e-59	0.392119	0.924	0.784	8.43965e-55
ANKRD33B	1.11508e-58	0.346689	0.38	0.139	2.49299e-54
RIC8B	1.15897e-58	0.413708	0.471	0.21	2.5911e-54
PDE7B	1.19135e-58	0.491239	0.732	0.432	2.66351e-54
DIAPH2	4.23123e-58	0.407414	0.46	0.197	9.45976e-54
MICAL3	4.77271e-58	0.375907	0.611	0.314	1.06703e-53
HMGCS1	5.06374e-58	0.514449	0.286	0.091	1.1321e-53
HYDIN	8.87598e-58	0.31876	0.379	0.143	1.9844e-53
WWOX	1.40411e-57	0.520537	0.953	0.917	3.13917e-53
HNRNPLL	1.92116e-57	0.288402	0.339	0.119	4.29513e-53
TTC28	2.02709e-56	0.445968	0.721	0.446	4.53197e-52
ZBTB16	6.17324e-56	0.461407	0.855	0.553	1.38015e-51
LINC01762	9.86562e-56	-0.751802	0.042	0.374	2.20566e-51
JAZF1	7.8874e-54	0.306458	0.353	0.13	1.76338e-49
STPG2	1.72728e-53	-0.585057	0.174	0.51	3.86169e-49
ASAP2	4.60095e-53	-0.490085	0.109	0.437	1.02863e-48
ATP13A3	4.67145e-53	0.305125	0.417	0.175	1.0444e-48
CACNA2D3	1.13803e-52	-0.869962	0.101	0.415	2.5443e-48
MYOF	1.31331e-52	0.327415	0.431	0.182	2.93616e-48
GMDS	1.35487e-52	0.415052	0.574	0.303	3.02909e-48
CADPS2	1.95994e-52	-0.723618	0.399	0.676	4.38184e-48
CALD1	2.75128e-52	0.253593	0.44	0.177	6.15103e-48
ARAP2	3.49684e-52	0.336259	0.446	0.194	7.81789e-48
ZNF608	4.69841e-52	0.40633	0.482	0.231	1.05042e-47
NFIA	5.88458e-52	0.437753	0.659	0.369	1.31562e-47
CEP112	1.06225e-51	0.344543	0.529	0.257	2.37488e-47
NFKBIZ	1.37909e-51	0.338926	0.292	0.097	3.08322e-47
ADAM10	1.80044e-51	0.42754	0.56	0.303	4.02524e-47
NR3C2	3.95661e-51	-0.512561	0.563	0.81	8.84579e-47
PCCA	5.18024e-51	-0.38347	0.607	0.835	1.15815e-46
ENPP1	5.39167e-51	0.269738	0.203	0.053	1.20542e-46
GTDC1	7.1097e-51	0.348932	0.417	0.18	1.58952e-46
LMNA	7.38041e-51	0.298641	0.275	0.09	1.65004e-46
ARNT2	8.20273e-51	0.37673	0.48	0.232	1.83389e-46
GTF2IRD1	1.97575e-50	0.370192	0.516	0.255	4.41718e-46
PTH2R	2.46614e-50	-0.609413	0.683	0.86	5.51356e-46
MUC20-OT1	5.23952e-50	-0.395652	0.621	0.827	1.1714e-45
KAZN	7.00959e-50	0.504856	0.85	0.61	1.56713e-45
GPC5	1.03834e-49	-1.25862	0.237	0.524	2.32141e-45
FER	1.92477e-49	0.433993	0.649	0.392	4.30321e-45
CREB5	2.41442e-49	0.265793	0.226	0.065	5.39793e-45
PRDM16	2.56176e-49	-0.439968	0.029	0.332	5.72733e-45
LRP2	4.11557e-49	0.264694	0.676	0.321	9.20117e-45
RGS12	5.81256e-49	0.352875	0.332	0.127	1.29951e-44
PTPRJ	1.33901e-48	0.503761	0.679	0.425	2.99363e-44
FCHSD2	5.91484e-48	0.3945	0.543	0.292	1.32238e-43
NR4A1	6.56202e-48	0.519879	0.328	0.126	1.46707e-43
CLCN5	1.86276e-47	-0.559867	0.158	0.461	4.16456e-43
PLPPR1	2.0797e-47	-0.551663	0.04	0.34	4.64959e-43
ATP6V0A4	4.2582e-47	-0.502878	0.027	0.319	9.52005e-43
BACH2	7.25974e-47	0.519181	0.495	0.256	1.62306e-42
CGNL1	1.42223e-46	-0.565513	0.514	0.747	3.17967e-42
ELOVL5	1.48468e-46	0.343421	0.306	0.113	3.3193e-42
ACACB	3.26543e-46	-0.448219	0.203	0.504	7.30052e-42
VMP1	4.32073e-46	0.550817	0.563	0.321	9.65986e-42
KCNJ3	5.92956e-46	-0.438659	0.04	0.329	1.32567e-41
C9orf3	5.95147e-46	0.437775	0.85	0.715	1.33057e-41
MAP3K5	8.65512e-46	0.344442	0.529	0.269	1.93502e-41
WNK1	1.05667e-45	-0.721567	0.476	0.684	2.36239e-41
CLCNKB	1.62276e-45	-0.429293	0.038	0.328	3.628e-41
LINC00970	1.98118e-45	-0.526346	0.051	0.339	4.42932e-41
EGFR	3.22518e-45	0.357922	0.553	0.291	7.21054e-41
GULP1	3.66169e-45	0.367316	0.592	0.329	8.18644e-41
LONRF1	3.85934e-45	0.288117	0.362	0.152	8.62832e-41
SPIDR	4.4862e-45	0.421822	0.755	0.53	1.00298e-40
CAMK2D	8.99823e-45	0.366245	0.471	0.236	2.01173e-40
PKHD1	2.41075e-44	-0.422865	0.826	0.908	5.38971e-40
RNF152	2.78743e-44	-0.721438	0.134	0.423	6.23185e-40
PPP2R3A	6.62409e-44	-0.425475	0.484	0.735	1.48095e-39
VPS41	9.43576e-44	0.31155	0.44	0.214	2.10955e-39
YPEL2	9.68995e-44	0.377558	0.371	0.161	2.16638e-39
AC012593.1	1.06772e-43	0.702126	0.435	0.211	2.3871e-39
BICC1	5.17943e-43	0.483146	0.955	0.855	1.15797e-38
SAT1	5.21779e-43	-0.469284	0.152	0.447	1.16654e-38
DACH1	7.05035e-43	-0.789439	0.1	0.381	1.57625e-38
PAPLN	7.87073e-43	0.263121	0.38	0.161	1.75966e-38
RNF144B	9.95139e-43	0.324624	0.29	0.107	2.22483e-38
CASR	2.80899e-42	-0.653398	0.06	0.334	6.28006e-38
SIM1	4.01626e-42	-0.38916	0.029	0.299	8.97916e-38
ESRRB	4.44438e-42	-0.48215	0.018	0.283	9.93631e-38
SLC35F5	8.04053e-42	0.337836	0.502	0.269	1.79762e-37
IGFBP7	2.27314e-41	0.517796	0.699	0.467	5.08206e-37
CACNA1D	2.32824e-41	-0.493076	0.043	0.313	5.20525e-37
LINC01606	2.65363e-41	-0.475947	0.051	0.322	5.93272e-37
CLSTN2	3.22564e-41	0.403449	0.219	0.07	7.21156e-37
ABTB2	3.23582e-41	-0.492401	0.082	0.364	7.23433e-37
PDE9A	6.38967e-41	0.278208	0.426	0.204	1.42854e-36
LINC01781	8.08099e-41	0.278649	0.281	0.104	1.80667e-36
HPN	8.90776e-41	-0.375112	0.047	0.315	1.99151e-36
SPOCK1	1.18813e-40	0.320039	0.274	0.099	2.6563e-36
HIVEP2	1.25769e-40	0.510271	0.531	0.316	2.81181e-36
DPP6	2.1826e-40	0.679896	0.431	0.228	4.87963e-36
CA10	3.93223e-40	-0.500747	0.024	0.279	8.79129e-36
RORA	4.82918e-40	0.386962	0.967	0.939	1.07966e-35
CPEB3	7.49171e-40	-0.44964	0.17	0.452	1.67492e-35
GRAMD1B	1.06624e-39	-0.627543	0.072	0.335	2.3838e-35
NEK11	1.2595e-39	0.271442	0.342	0.147	2.81586e-35
FREM1	1.32634e-39	-0.479612	0.15	0.421	2.96531e-35
MYO3B	1.84559e-39	-0.419655	0.029	0.285	4.12618e-35
TPK1	2.50798e-39	0.290435	0.272	0.102	5.6071e-35
SULT1C2	2.85607e-39	-0.390321	0.234	0.505	6.38531e-35
CHIC2	8.84493e-39	0.292595	0.375	0.172	1.97746e-34
ZDHHC14	1.69097e-38	0.307617	0.562	0.304	3.7805e-34
DGKH	2.03961e-38	0.312922	0.475	0.239	4.55996e-34
PRKAG2	8.28491e-38	-0.484937	0.15	0.419	1.85226e-33
TOX3	1.23456e-37	-0.61689	0.101	0.358	2.76011e-33
MAOB	1.23918e-37	0.296745	0.299	0.121	2.77045e-33
NR2F2-AS1	1.29284e-37	0.360242	0.77	0.557	2.8904e-33
ALDH1L1	1.76901e-37	-0.364604	0.043	0.298	3.95497e-33
PPFIBP1	2.37465e-37	0.323427	0.582	0.346	5.309e-33
SPATS2L	3.02232e-37	0.327406	0.467	0.242	6.757e-33
PDZRN3	5.34955e-37	-0.417524	0.071	0.327	1.196e-32
ZNF704	6.54832e-37	-0.383831	0.15	0.421	1.46401e-32
ARHGEF38	8.19801e-37	-0.338814	0.014	0.251	1.83283e-32
MOB3B	1.06694e-36	0.392424	0.458	0.243	2.38536e-32
SAMD5	1.0991e-36	-0.410856	0.067	0.325	2.45727e-32
KNG1	1.14774e-36	-0.434836	0.033	0.276	2.56601e-32
CRYL1	1.3571e-36	-0.396137	0.111	0.373	3.03408e-32
PIK3C2G	1.37143e-36	-0.687128	0.062	0.307	3.06611e-32
TMEM52B	9.61657e-36	-0.492825	0.04	0.278	2.14998e-31
LPP	1.05935e-35	0.336118	0.928	0.873	2.36838e-31
PTPN13	1.21867e-35	0.39508	0.732	0.53	2.72457e-31
KLF7	1.44789e-35	0.251635	0.364	0.164	3.23705e-31
TMPRSS2	2.87036e-35	-0.344238	0.016	0.245	6.41727e-31
FGF13	3.01041e-35	-0.614238	0.105	0.361	6.73037e-31
RAP1B	4.37938e-35	0.277319	0.475	0.256	9.79099e-31
CAMTA1	5.06918e-35	0.345659	0.574	0.369	1.13332e-30
WDFY2	6.19822e-35	-0.453739	0.138	0.385	1.38574e-30
SCNN1A	6.39772e-35	-0.29557	0.049	0.292	1.43034e-30
MB21D2	7.10443e-35	0.254167	0.266	0.106	1.58834e-30
CPSF6	8.60658e-35	0.276672	0.46	0.249	1.92417e-30
ICA1	1.23276e-34	-0.407007	0.08	0.324	2.75609e-30
BLNK	1.3733e-34	-0.312783	0.02	0.247	3.07029e-30
NLGN1	1.57234e-34	0.457146	0.527	0.299	3.51529e-30
DST	1.58143e-34	0.285118	0.665	0.404	3.53561e-30
RBBP8	1.66833e-34	0.376427	0.496	0.287	3.72989e-30
GCNT2	2.23631e-34	-0.36265	0.078	0.324	4.99971e-30
EIF2AK3	5.39747e-34	0.27513	0.292	0.124	1.20671e-29
INPP4B	1.26767e-33	-0.470947	0.047	0.278	2.83414e-29
NR6A1	1.29881e-33	-0.351564	0.118	0.375	2.90375e-29
PPARA	1.68763e-33	-0.414996	0.161	0.414	3.77304e-29
HSD11B2	2.43024e-33	-0.451473	0.082	0.318	5.43328e-29
CABLES1	2.47298e-33	0.254597	0.357	0.165	5.52885e-29
DPYD	3.31638e-33	0.328467	0.554	0.338	7.41442e-29
HS6ST2	3.88474e-33	-0.519638	0.036	0.262	8.68511e-29
LINC02343	4.75432e-33	-0.467825	0.02	0.238	1.06292e-28
SNX29	5.08414e-33	-0.334428	0.681	0.843	1.13666e-28
PTPN1	5.15082e-33	0.529051	0.379	0.194	1.15157e-28
GRHL2	5.2599e-33	-0.265293	0.022	0.244	1.17596e-28
NELL1	6.52803e-33	-0.540681	0.08	0.313	1.45947e-28
ITM2B	7.83786e-33	0.291902	0.429	0.227	1.75231e-28
TRIO	9.13632e-33	0.324949	0.688	0.487	2.04261e-28
PARD6B	1.06503e-32	0.252361	0.406	0.206	2.3811e-28
WLS	1.29779e-32	-0.293066	0.062	0.297	2.90146e-28
ABCA5	3.20488e-32	-0.562942	0.176	0.407	7.16515e-28
CACNB4	3.6062e-32	-0.404517	0.02	0.235	8.06238e-28
FRMD4B	3.89819e-32	0.377998	0.444	0.239	8.71519e-28
ITPR1	5.15116e-32	-0.463244	0.199	0.438	1.15165e-27
STK33	5.68416e-32	0.322044	0.596	0.367	1.27081e-27
C4orf19	6.41202e-32	-0.322284	0.085	0.322	1.43354e-27
MYO6	7.99998e-32	-0.351372	0.335	0.568	1.78855e-27
FMN1	8.61397e-32	-0.502223	0.06	0.283	1.92583e-27
PATJ	9.18391e-32	-0.337761	0.755	0.872	2.05325e-27
KCNQ1	1.05334e-31	-0.32744	0.092	0.329	2.35496e-27
P3H2	1.18154e-31	0.423873	0.694	0.484	2.64158e-27
ZNF148	1.23312e-31	0.328729	0.591	0.396	2.75689e-27
PDE4D	1.5931e-31	-0.611949	0.955	0.978	3.56168e-27
AC068051.1	1.7145e-31	0.274065	0.236	0.091	3.83311e-27
FTO	2.21517e-31	0.322215	0.618	0.421	4.95245e-27
MAD1L1	2.75249e-31	0.296283	0.297	0.134	6.15374e-27
HIPK2	2.79322e-31	0.334899	0.69	0.48	6.24481e-27
NEDD4L	2.89753e-31	-0.43589	0.701	0.847	6.47802e-27
NINL	3.06708e-31	-0.312452	0.138	0.379	6.85708e-27
TMEM72	3.21047e-31	-0.303634	0.049	0.272	7.17764e-27
SORT1	3.74259e-31	0.282728	0.35	0.17	8.3673e-27
DEPTOR	7.1351e-31	-0.418077	0.123	0.355	1.59519e-26
OGDHL	8.44251e-31	-0.264627	0.034	0.249	1.88749e-26
NFIB	2.43166e-30	-0.409474	0.257	0.497	5.43647e-26
PLCB4	2.46132e-30	0.265725	0.389	0.198	5.50278e-26
RGL3	4.17751e-30	-0.259654	0.063	0.285	9.33967e-26
TBL1X	5.36719e-30	0.327557	0.638	0.427	1.19994e-25
KLHL3	7.77936e-30	-0.436349	0.033	0.238	1.73923e-25
AKT3	8.79154e-30	0.278795	0.661	0.441	1.96553e-25
RALGPS1	8.80402e-30	-0.301536	0.123	0.356	1.96832e-25
ACTR3	9.15235e-30	0.257561	0.375	0.195	2.04619e-25
ETV6	1.3782e-29	0.29075	0.449	0.252	3.08124e-25
LINC00894	1.73736e-29	0.305461	0.473	0.276	3.88423e-25
GPC6	3.0553e-29	-0.478939	0.071	0.286	6.83073e-25
SLC16A7	5.34442e-29	-0.381167	0.111	0.334	1.19485e-24
MPC1	5.52544e-29	-0.293768	0.096	0.317	1.23532e-24
RETREG1	5.53632e-29	0.324241	0.4	0.214	1.23776e-24
LRBA	9.04129e-29	-0.299027	0.754	0.873	2.02136e-24
LDLRAD4	2.42317e-28	0.307599	0.464	0.26	5.41748e-24
NRG1	2.52783e-28	0.354333	0.346	0.172	5.65148e-24
ARHGEF3	2.53909e-28	-0.378021	0.114	0.333	5.67665e-24
MYO10	3.33735e-28	-0.35602	0.185	0.413	7.46131e-24
TBC1D9	5.19273e-28	-0.351581	0.067	0.274	1.16094e-23
PLCB1	5.62596e-28	-0.871582	0.111	0.313	1.2578e-23
BTBD11	9.70017e-28	-0.330461	0.022	0.214	2.16867e-23
ROCK2	1.07029e-27	0.272203	0.531	0.333	2.39284e-23
TBL1XR1	1.16237e-27	0.331114	0.565	0.381	2.59872e-23
LNX1	1.38504e-27	-0.283411	0.058	0.265	3.09654e-23
SDK1	1.52029e-27	0.458715	0.565	0.365	3.39892e-23
FTCD	1.77034e-27	-0.754035	0.065	0.266	3.95794e-23
LLGL2	1.88745e-27	-0.287653	0.145	0.369	4.21976e-23
ARHGAP18	2.08438e-27	-0.428742	0.134	0.347	4.66005e-23
RANBP3L	2.51954e-27	-0.363845	0.02	0.208	5.63295e-23
INSR	2.6969e-27	-0.380167	0.283	0.506	6.02947e-23
SLC12A1	2.92816e-27	-1.46196	0.125	0.32	6.54649e-23
MME	3.40523e-27	-0.656099	0.082	0.279	7.61307e-23
NAMPT	3.67024e-27	0.477934	0.246	0.107	8.20556e-23
PAQR5	5.27841e-27	-0.275345	0.083	0.293	1.18009e-22
AC078980.1	6.40626e-27	-0.606991	0.02	0.205	1.43225e-22
SOX5	6.84086e-27	-0.532479	0.071	0.268	1.52941e-22
SAMD4A	7.16901e-27	0.356269	0.411	0.224	1.60278e-22
TRPM3	7.52276e-27	-0.637935	0.283	0.463	1.68186e-22
DLG2	7.86566e-27	0.336347	0.783	0.589	1.75853e-22
AC019197.1	1.88985e-26	-0.810775	0.672	0.792	4.22515e-22
PIK3R1	3.8251e-26	0.360736	0.409	0.237	8.55177e-22
DAPK1	4.28871e-26	0.264011	0.543	0.345	9.58827e-22
CNNM2	5.99867e-26	-0.677347	0.172	0.381	1.34112e-21
ATP2B1	7.99748e-26	0.257413	0.417	0.235	1.788e-21
TMEM213	1.79132e-25	-0.271041	0.04	0.225	4.00485e-21
TINAG	1.8972e-25	-0.454925	0.058	0.249	4.24157e-21
WNK4	2.15467e-25	-0.278492	0.04	0.227	4.81719e-21
SLC22A23	3.17504e-25	-0.297233	0.065	0.26	7.09844e-21
GPRIN3	7.11457e-25	-0.280774	0.031	0.209	1.5906e-20
PRELID2	7.68497e-25	0.253016	0.257	0.118	1.71813e-20
SLC43A2	9.38366e-25	-0.288688	0.076	0.271	2.09791e-20
SSBP2	9.6127e-25	0.270194	0.504	0.313	2.14911e-20
GLDC	1.15665e-24	-0.276476	0.074	0.27	2.58591e-20
UGT8	1.65354e-24	-0.266413	0.04	0.222	3.69682e-20
THSD4	2.34155e-24	-0.473408	0.13	0.321	5.23501e-20
RHOBTB3	4.03028e-24	-0.521991	0.248	0.424	9.01049e-20
SLC13A3	4.60866e-24	-0.623404	0.098	0.28	1.03036e-19
EXT1	6.97249e-24	0.331279	0.67	0.528	1.55884e-19
TNS3	7.02005e-24	0.283854	0.623	0.437	1.56947e-19
Z93403.1	1.06434e-23	-0.403814	0.062	0.242	2.37954e-19
AC096577.1	1.21127e-23	-0.83939	0.094	0.283	2.70804e-19
FNIP2	1.43255e-23	-0.314688	0.196	0.403	3.20276e-19
SLC5A12	1.60505e-23	-0.767004	0.092	0.272	3.58841e-19
CSGALNACT1	1.66911e-23	-0.336445	0.053	0.234	3.73163e-19
PPM1L	1.69582e-23	-0.379144	0.141	0.342	3.79135e-19
ADAMTS9-AS1	3.64348e-23	-0.376992	0.149	0.342	8.14573e-19
TACC2	4.37985e-23	0.291572	0.507	0.33	9.79202e-19
SCD5	4.80956e-23	-0.283671	0.045	0.219	1.07527e-18
AL391117.1	6.49771e-23	-0.407078	0.043	0.213	1.45269e-18
AL033504.1	7.82076e-23	-0.287322	0.058	0.239	1.74849e-18
UBC	8.04474e-23	0.251834	0.261	0.124	1.79856e-18
SLC22A6	1.18431e-22	-0.466915	0.069	0.241	2.64777e-18
FREM2	1.23525e-22	-0.250392	0.049	0.223	2.76165e-18
PLCG2	1.33799e-22	-0.44147	0.072	0.251	2.99135e-18
PLCL2	1.42633e-22	-0.297964	0.087	0.274	3.18884e-18
BBOX1	1.53182e-22	-0.358702	0.038	0.206	3.42469e-18
PTK2	1.6777e-22	0.253538	0.821	0.741	3.75084e-18
LINC00671	2.30783e-22	-0.319694	0.054	0.227	5.15961e-18
CMYA5	2.96398e-22	-0.326846	0.132	0.318	6.62657e-18
AC087564.1	6.58605e-22	0.258155	0.384	0.22	1.47244e-17
KIAA1217	8.27298e-22	-0.298066	0.547	0.712	1.84959e-17
RP1	1.08747e-21	-0.627844	0.058	0.221	2.43126e-17
KCNJ15	1.17016e-21	-0.537487	0.12	0.297	2.61613e-17
SLC12A3	1.1926e-21	-1.53151	0.08	0.246	2.6663e-17
CNKSR3	2.58959e-21	0.334736	0.578	0.411	5.78955e-17
ERBB4	3.3569e-21	-0.778675	0.877	0.859	7.50501e-17
PLCL1	3.42643e-21	-0.412253	0.717	0.842	7.66047e-17
KIAA1958	4.10512e-21	-0.262149	0.197	0.392	9.17782e-17
GADD45B	5.88074e-21	0.292172	0.248	0.119	1.31476e-16
TNRC6A	5.89461e-21	-0.275275	0.587	0.74	1.31786e-16
KIF13B	6.98662e-21	-0.269531	0.176	0.361	1.562e-16
SETBP1	7.19336e-21	-0.263593	0.647	0.79	1.60822e-16
TMEM117	1.67257e-20	-0.364654	0.248	0.433	3.73936e-16
MAN1A1	1.77274e-20	-0.259822	0.178	0.371	3.9633e-16
NOS1AP	2.24436e-20	-0.375275	0.179	0.359	5.01772e-16
SKAP1	2.27483e-20	-0.292628	0.208	0.398	5.08584e-16
BICDL1	3.24352e-20	-0.321257	0.154	0.33	7.25153e-16
SPIRE1	3.49456e-20	-0.30406	0.156	0.336	7.81278e-16
VWA8	4.01923e-20	-0.256999	0.393	0.575	8.98579e-16
LINC01320	4.91912e-20	0.498515	0.466	0.317	1.09977e-15
PRODH2	5.63429e-20	-0.529804	0.072	0.231	1.25966e-15
TBC1D14	6.41073e-20	-0.270137	0.109	0.282	1.43325e-15
PAH	1.10251e-19	-0.436048	0.074	0.23	2.46487e-15
ZHX2	1.3545e-19	0.300674	0.487	0.335	3.02826e-15
ENOX1	1.44096e-19	-0.539086	0.058	0.214	3.22156e-15
MIOX	1.57097e-19	-0.586247	0.063	0.218	3.51222e-15
LINC01060	1.60883e-19	-0.449204	0.058	0.209	3.59685e-15
SORBS2	1.61422e-19	-0.281714	0.281	0.469	3.60892e-15
UMOD	2.41102e-19	-0.673566	0.082	0.235	5.39032e-15
CUBN	2.50154e-19	-0.973548	0.264	0.402	5.59269e-15
HIP1	2.67215e-19	-0.49511	0.266	0.431	5.97412e-15
SCN2A	2.77091e-19	-0.397831	0.19	0.364	6.19492e-15
NAALADL2	2.79625e-19	-0.297804	0.674	0.801	6.25157e-15
CLMN	2.95059e-19	-0.297552	0.324	0.495	6.59663e-15
EPB41L3	5.10683e-19	-0.352643	0.225	0.393	1.14173e-14
AHCYL2	5.73281e-19	-0.296943	0.232	0.412	1.28168e-14
MBNL1	6.09932e-19	-0.278821	0.536	0.692	1.36362e-14
FMNL2	7.31264e-19	0.301424	0.455	0.296	1.63489e-14
ST3GAL6	7.55464e-19	-0.254414	0.051	0.202	1.68899e-14
SLC4A4	8.08459e-19	-0.687953	0.223	0.373	1.80747e-14
CNTNAP3B	8.93048e-19	-0.402324	0.132	0.292	1.99659e-14
AC138123.1	1.52797e-18	-0.267249	0.074	0.231	3.41607e-14
DEFB1	1.55507e-18	-0.390972	0.112	0.271	3.47667e-14
GALNT10	1.57614e-18	0.260643	0.313	0.176	3.52378e-14
NHS	4.10249e-18	-0.304803	0.554	0.699	9.17195e-14
LINC00871	4.27161e-18	-0.411663	0.072	0.22	9.55005e-14
ESYT2	4.31742e-18	0.38561	0.406	0.27	9.65246e-14
EFNA5	4.58038e-18	0.366789	0.75	0.605	1.02403e-13
PTPN4	4.79606e-18	-0.295529	0.274	0.442	1.07226e-13
ITGA2	5.07275e-18	-0.283693	0.107	0.269	1.13411e-13
TOX	6.99218e-18	-0.427449	0.125	0.284	1.56324e-13
SLC13A1	8.19024e-18	-0.406879	0.067	0.212	1.83109e-13
SLC16A9	1.27995e-17	-0.575979	0.143	0.291	2.86159e-13
ITGA6	1.30244e-17	-0.403094	0.13	0.29	2.91187e-13
AGXT2	1.66769e-17	-0.354926	0.074	0.218	3.72845e-13
FNBP1L	1.69689e-17	-0.259053	0.33	0.494	3.79374e-13
PRKCE	1.95231e-17	-0.297896	0.315	0.477	4.36479e-13
PAM	2.13877e-17	0.255146	0.511	0.365	4.78165e-13
AK3	3.12669e-17	-0.271141	0.228	0.398	6.99034e-13
DOCK4	3.16059e-17	0.278634	0.467	0.316	7.06613e-13
ROR1	5.62246e-17	0.287314	0.248	0.132	1.25701e-12
RFX3	8.07971e-17	0.251693	0.457	0.317	1.80638e-12
AFM	9.52786e-17	-0.38667	0.067	0.206	2.13014e-12
IVNS1ABP	2.28285e-16	-0.313379	0.199	0.359	5.10378e-12
RNPC3	2.62263e-16	-0.453499	0.335	0.485	5.86341e-12
LRCH1	2.6552e-16	-0.322234	0.332	0.484	5.93624e-12
ABCA10	3.17555e-16	-0.254254	0.085	0.23	7.09957e-12
GRB14	3.88732e-16	-0.314448	0.228	0.38	8.69088e-12
TANC2	9.49164e-16	-0.265043	0.179	0.333	2.12205e-11
IPCEF1	1.15237e-15	-0.262669	0.134	0.288	2.57635e-11
WSB1	2.61808e-15	-0.310946	0.408	0.538	5.85325e-11
AC016831.7	3.07962e-15	0.300849	0.77	0.684	6.8851e-11
SLC17A1	3.36766e-15	-0.485089	0.123	0.257	7.52907e-11
ACSF2	8.12786e-15	-0.33928	0.109	0.24	1.81715e-10
PDZD2	1.10077e-14	-0.633608	0.246	0.359	2.46098e-10
USP53	2.23556e-14	-0.338646	0.275	0.423	4.99805e-10
KCTD1	2.80451e-14	-0.316037	0.212	0.354	6.27004e-10
ADAMTS17	3.58264e-14	-0.301557	0.078	0.205	8.0097e-10
MPPED2	4.47125e-14	-0.361793	0.172	0.311	9.99638e-10
TMTC2	7.52435e-14	-0.366247	0.156	0.292	1.68222e-09
AL359232.1	7.53773e-14	0.31956	0.29	0.181	1.68521e-09
OPHN1	1.22489e-13	-0.259192	0.212	0.349	2.7385e-09
SLC8A1	2.00342e-13	-1.53629	0.399	0.518	4.47904e-09
NCEH1	4.00913e-13	0.279194	0.25	0.147	8.9632e-09
RNF150	5.53307e-13	-0.275325	0.219	0.359	1.23703e-08
NDRG1	8.86907e-13	-0.289303	0.183	0.314	1.98286e-08
ACSM2B	2.8815e-12	-0.864751	0.263	0.351	6.44216e-08
MITF	3.08704e-12	-0.26112	0.317	0.456	6.9017e-08
NFE2L2	3.13819e-12	-0.52281	0.444	0.559	7.01605e-08
SLC6A13	3.37981e-12	-0.366508	0.127	0.24	7.55623e-08
FGGY	5.01588e-12	-0.321298	0.313	0.439	1.1214e-07
TRPM7	7.47127e-12	-0.544245	0.389	0.488	1.67035e-07
MAGI3	7.97775e-12	-0.259416	0.361	0.496	1.78359e-07
EBNA1BP2	1.48536e-11	-0.276053	0.121	0.234	3.32082e-07
PKP4	2.49464e-11	-0.302216	0.761	0.814	5.57727e-07
RAB11FIP3	1.12807e-10	-0.509545	0.437	0.507	2.52203e-06
TEX41	2.93017e-10	-0.553449	0.295	0.381	6.55098e-06
TSC22D2	6.01246e-10	-0.308311	0.286	0.391	1.34421e-05
ACSL4	1.89592e-09	-0.316625	0.185	0.289	4.23871e-05
SLIT2	2.73438e-09	-0.46007	0.286	0.384	6.11326e-05
NOX4	3.06434e-09	-0.255195	0.179	0.289	6.85093e-05
ZNF385D	6.82851e-09	-0.288606	0.116	0.209	0.000152665
PDE10A	2.68214e-08	0.369473	0.484	0.422	0.000599646
SLC16A12	6.26726e-08	-0.435845	0.337	0.4	0.00140117
ACSM2A	9.32977e-08	-0.773236	0.324	0.37	0.00208586
SIK2	1.3992e-07	0.373557	0.5	0.442	0.00312818
PLPP1	2.87645e-07	-0.466494	0.145	0.233	0.00643087
NTN4	5.91572e-06	0.283613	0.337	0.271	0.132258
MIR646HG	9.21506e-06	-0.261934	0.149	0.218	0.206021
TXNIP	1.32197e-05	0.384141	0.382	0.331	0.295552
CACNB2	3.59823e-05	-0.331758	0.183	0.244	0.804456
PRKG1	0.000281285	-0.33528	0.614	0.63	1
TACC1	0.00061624	0.263348	0.534	0.468	1
ARL15	0.0056106	-0.365961	0.801	0.768	1
FKBP5	0.037248	-0.28052	0.659	0.594	1
SORCS1	0.252272	-0.51126	0.221	0.216	1

## Sheet: TAL
Differentially expressed genes in TAL
gene	p_val	avg_logFC	pct.1	pct.2	p_val_adj
SLC12A1	0	2.74767	0.982	0.125	0
PLCB1	0	1.82012	0.917	0.134	0
UMOD	0	1.71124	0.833	0.059	0
RP1	0	1.59934	0.828	0.043	0
GPC5	0	1.44636	0.889	0.41	0
ENOX1	0	1.35567	0.663	0.08	0
ERBB4	0	1.24236	1	0.819	0
CACNA2D3	0	1.15361	0.915	0.261	0
PDE1A	0	1.13975	0.896	0.344	0
HIP1	0	1.10888	0.853	0.305	0
PCDH9	0	1.04537	0.747	0.208	0
RBFOX1	0	1.02748	0.638	0.092	0
AC092078.2	0	1.005	0.475	0.086	0
CASR	0	0.99559	0.83	0.183	0
PHACTR1	0	0.980183	0.579	0.102	0
CCSER1	0	0.972234	0.999	0.788	0
GP2	0	0.968852	0.663	0.018	0
SLC4A7	0	0.938116	0.536	0.095	0
KLHL13	0	0.927761	0.782	0.266	0
LMO7	0	0.906939	0.855	0.486	0
PRKD1	0	0.89458	0.836	0.431	0
HS6ST2	0	0.885831	0.663	0.139	0
CLCN5	0	0.876635	0.832	0.345	0
CGNL1	0	0.856347	0.939	0.683	0
LINC01606	0	0.855237	0.748	0.191	0
LINC02343	0	0.849171	0.592	0.13	0
FGF14	0	0.844644	0.406	0.108	0
EGF	0	0.837088	0.844	0.454	0
ATP1B1	0	0.807932	0.968	0.712	0
LINC01762	0	0.803823	0.764	0.251	0
RHOBTB3	0	0.803047	0.709	0.337	0
ESRRB	0	0.78993	0.68	0.16	0
KCNIP4	0	0.774105	0.787	0.513	0
AC058822.1	0	0.770134	0.344	0.031	0
ATP1A1	0	0.763953	0.921	0.566	0
USP53	0	0.763506	0.759	0.321	0
SLC16A12	0	0.757816	0.786	0.288	0
THSD4	0	0.734031	0.634	0.225	0
PPM1L	0	0.733015	0.612	0.257	0
SGIP1	0	0.702872	0.642	0.164	0
CCDC148	0	0.691084	0.72	0.307	0
SCHLAP1	0	0.679351	0.43	0.034	0
INPP4B	0	0.679	0.589	0.182	0
CLDN10-AS1	0	0.671931	0.465	0.02	0
DEPTOR	0	0.660554	0.627	0.27	0
SIM2	0	0.65534	0.534	0.01	0
TBC1D4	0	0.655025	0.753	0.358	0
ACPP	0	0.63333	0.403	0.034	0
TENM4	0	0.628772	0.476	0.1	0
ARHGAP6	0	0.623976	0.969	0.766	0
CPEB3	0	0.619168	0.733	0.362	0
STK32B	0	0.616709	0.66	0.21	0
CLDN16	0	0.607074	0.381	0.014	0
RANBP3L	0	0.606733	0.484	0.123	0
FKBP5	0	0.603462	0.807	0.535	0
NAV2	0	0.600106	0.612	0.314	0
NTRK2	0	0.596222	0.446	0.029	0
LINC01320	0	0.594332	0.616	0.237	0
PKP4	0	0.582048	0.952	0.772	0
CREB3L2	0	0.57772	0.473	0.141	0
SCD5	0	0.571749	0.509	0.13	0
PPFIA2	0	0.568037	0.435	0.094	0
NELL1	0	0.561543	0.574	0.23	0
MGAT5	0	0.552324	0.524	0.186	0
EFHD1	0	0.551957	0.587	0.196	0
TMEM207	0	0.550337	0.221	0.005	0
CYFIP2	0	0.545326	0.717	0.389	0
ESRRG	0	0.545173	0.998	0.914	0
LINC00970	0	0.528599	0.598	0.255	0
EFNA5	0	0.526901	0.852	0.54	0
KCTD1	0	0.526424	0.599	0.279	0
NRK	0	0.518031	0.481	0.098	0
NR2F2-AS1	0	0.513329	0.818	0.491	0
STK39	0	0.505985	0.62	0.27	0
AC138305.1	0	0.503817	0.756	0.439	0
UGT8	0	0.500883	0.509	0.133	0
NHS	0	0.494612	0.888	0.64	0
AC012593.1	0	0.494279	0.425	0.157	0
ARHGEF38	0	0.493561	0.534	0.162	0
SEMA6D	0	0.486053	0.49	0.151	0
FXYD6-FXYD2	0	0.479632	0.371	0.023	0
CA10	0	0.478335	0.55	0.192	0
ITGB6	0	0.474716	0.343	0.08	0
CKB	0	0.473528	0.434	0.079	0
FAM184A	0	0.469063	0.493	0.116	0
PPARGC1A	0	0.449625	0.844	0.63	0
AC068631.1	0	0.446451	0.408	0.07	0
SKAP1	0	0.43475	0.662	0.316	0
NUDT4	0	0.4332	0.439	0.15	0
PRKX	0	0.419024	0.42	0.074	0
RIMS2	0	0.410165	0.247	0.028	0
HOMER1	0	0.407961	0.343	0.109	0
COL28A1	0	0.393148	0.373	0.092	0
IMMP2L	0	0.390974	0.98	0.908	0
SLC25A33	0	0.39043	0.411	0.137	0
MGLL	0	0.382737	0.382	0.113	0
OSBPL3	0	0.375071	0.722	0.366	0
MALRD1	0	0.374412	0.394	0.127	0
MYO9A	0	0.374102	0.881	0.695	0
MYO3B	0	0.372861	0.508	0.212	0
TFAP2B	0	0.369841	0.367	0.063	0
MOB3B	0	0.369149	0.457	0.189	0
CACNB2	0	0.368091	0.53	0.16	0
LINC01182	0	0.367595	0.378	0.132	0
CCND3	0	0.366672	0.439	0.142	0
MERTK	0	0.360189	0.387	0.112	0
FBXL4	0	0.355077	0.469	0.194	0
MTURN	0	0.354417	0.45	0.128	0
HDAC9	0	0.347955	0.261	0.046	0
SUSD4	0	0.345645	0.382	0.112	0
CXCL12	0	0.342966	0.28	0.009	0
NMD3	0	0.342926	0.42	0.163	0
SLC2A13	0	0.342774	0.426	0.144	0
SEC14L1	0	0.339198	0.455	0.183	0
MAPK4	0	0.337906	0.324	0.097	0
GNAI1	0	0.33682	0.347	0.094	0
TLE1	0	0.335391	0.35	0.086	0
KCTD16	0	0.33502	0.229	0.031	0
TMEM72	0	0.331986	0.485	0.203	0
RBM20	0	0.325774	0.241	0.032	0
CLDN14	0	0.324076	0.274	0.012	0
TMEM72-AS1	0	0.323244	0.32	0.082	0
ADGRV1	0	0.316415	0.363	0.095	0
AL139383.1	0	0.315357	0.346	0.102	0
RIMBP2	0	0.312553	0.329	0.101	0
CFAP221	0	0.312524	0.421	0.158	0
TCIM	0	0.312236	0.253	0.04	0
AC024022.1	0	0.312004	0.301	0.072	0
AC009478.1	0	0.301253	0.225	0.014	0
GUCY1A1	0	0.297472	0.294	0.044	0
CNTN1	0	0.279633	0.224	0.03	0
GABRB1	0	0.275993	0.219	0.023	0
PRKCQ	0	0.251908	0.281	0.064	0
SYTL4	0	0.250657	0.269	0.048	0
SLC22A23	0	-0.429892	0.026	0.32	0
IQGAP2	0	-0.523334	0.036	0.316	0
SAMD5	0	-0.541119	0.059	0.392	0
FRMD3	0	-0.613251	0.09	0.409	0
NEAT1	0	-0.618777	0.953	0.981	0
GPHN	0	-0.619035	0.868	0.95	0
GRIP1	0	-0.731092	0.124	0.422	0
GRAMD1B	0	-0.73382	0.073	0.401	0
L3MBTL4	0	-0.751529	0.146	0.552	0
DLG2	0	-0.795786	0.389	0.654	0
KCNJ15	0	-0.80142	0.042	0.364	0
PIK3C2G	0	-0.849606	0.036	0.375	0
PDE4D	0	-0.940876	0.967	0.981	0
LRP2	0	-0.965209	0.087	0.4	0
PDZD2	0	-0.978042	0.096	0.429	0
TRPM3	0	-1.00197	0.126	0.553	0
LRMDA	0	-1.10431	0.477	0.958	0
CUBN	0	-1.29909	0.171	0.463	0
ACSM2B	0	-1.39828	0.095	0.421	0
ACSM2A	0	-1.43813	0.125	0.438	0
SLC8A1	0	-1.99472	0.269	0.585	0
RALGPS1	1.12777e-306	0.343833	0.572	0.286	2.52136e-302
MME	1.64202e-305	-0.801106	0.058	0.335	3.67107e-301
CALCR	3.76381e-304	0.319917	0.336	0.101	8.41475e-300
RNF150	4.26409e-304	0.465749	0.576	0.292	9.53322e-300
WDFY2	1.67958e-303	0.419246	0.603	0.314	3.75503e-299
PRICKLE2	1.41564e-301	0.436427	0.633	0.356	3.16495e-297
PDE4DIP	9.44931e-300	0.325936	0.544	0.26	2.11258e-295
BNC2	8.20898e-298	-0.647172	0.061	0.336	1.83528e-293
SOX5	2.40746e-297	-0.650772	0.051	0.323	5.38236e-293
WNK4	4.77397e-294	0.326335	0.424	0.165	1.06732e-289
PRODH2	3.79835e-293	-0.719907	0.024	0.284	8.49197e-289
FTCD	1.25047e-292	-0.933561	0.052	0.32	2.79569e-288
LNX1	5.23268e-292	0.321685	0.466	0.201	1.16987e-287
SLC17A1	1.70561e-290	-0.724435	0.048	0.312	3.81323e-286
SSBP2	3.48249e-290	0.354807	0.538	0.256	7.78581e-286
MYOF	4.77124e-290	0.303594	0.375	0.136	1.06671e-285
CHL1	8.28068e-290	0.297264	0.379	0.135	1.85131e-285
LIMCH1	4.85489e-288	-0.570573	0.354	0.6	1.08541e-283
CACHD1	1.9213e-287	-0.371185	0.017	0.271	4.29544e-283
LPIN1	8.67618e-286	0.270281	0.333	0.112	1.93973e-281
SGPP2	5.14617e-284	0.333359	0.442	0.187	1.15053e-279
SLC13A3	6.95451e-284	-0.78984	0.07	0.333	1.55482e-279
NAALADL2	1.12661e-281	0.342108	0.935	0.758	2.51877e-277
CNTNAP3B	1.0341e-279	-0.56615	0.08	0.346	2.31193e-275
GNG7	1.23106e-279	0.371279	0.393	0.157	2.75228e-275
GRB10	1.32572e-279	-0.486478	0.071	0.339	2.96391e-275
SLC5A12	6.73409e-279	-0.960895	0.066	0.324	1.50554e-274
LRP1B	1.49386e-277	0.410668	0.639	0.356	3.33982e-273
MPC1	4.78914e-276	0.322242	0.518	0.252	1.07071e-271
P3H2	3.50472e-275	0.54758	0.69	0.433	7.8355e-271
SCNN1A	5.53574e-275	0.28745	0.496	0.226	1.23762e-270
AK3	2.73479e-274	0.37756	0.611	0.331	6.11417e-270
CDK14	1.58459e-271	-0.488746	0.563	0.752	3.54266e-267
DZIP1	5.3901e-268	0.252595	0.326	0.11	1.20506e-263
AC096577.1	1.43755e-266	-1.09517	0.078	0.334	3.21394e-262
AHCYL1	1.33644e-264	0.28812	0.402	0.167	2.98788e-260
SLC16A9	3.33457e-262	-0.798159	0.092	0.342	7.4551e-258
PAH	4.11438e-262	-0.57833	0.037	0.28	9.19852e-258
LINC01725	9.13056e-262	0.383565	0.554	0.291	2.04132e-257
ETNK1	4.26858e-261	0.364043	0.51	0.262	9.54327e-257
NOS1	4.56154e-261	0.282603	0.279	0.085	1.01982e-256
KCNJ1	4.80763e-260	0.272239	0.369	0.141	1.07484e-255
SLC22A6	8.41781e-260	-0.589582	0.046	0.291	1.88197e-255
AL033504.1	9.69774e-260	-0.390709	0.041	0.289	2.16812e-255
GSAP	1.49478e-257	0.251745	0.367	0.141	3.34188e-253
COL8A1	3.60427e-255	0.589078	0.244	0.068	8.05808e-251
AGXT2	9.01999e-255	-0.494657	0.03	0.267	2.0166e-250
PTPRD	5.97006e-254	-0.557294	0.051	0.295	1.33473e-249
ACSS1	1.11245e-253	0.259691	0.328	0.118	2.4871e-249
GLS	1.92387e-251	-0.477857	0.371	0.615	4.3012e-247
ZFAND5	1.32022e-250	0.312251	0.526	0.265	2.95161e-246
GPX3	2.2401e-250	-0.583663	0.063	0.307	5.00819e-246
PRDM16	1.08014e-249	0.31651	0.529	0.265	2.41487e-245
SLCO3A1	2.92664e-249	0.258611	0.306	0.101	6.54309e-245
GLYAT	1.52591e-247	-0.495559	0.036	0.27	3.41148e-243
PLCG2	1.92846e-247	-0.550495	0.056	0.301	4.31146e-243
FGD4	2.06108e-247	0.310977	0.926	0.789	4.60795e-243
SLC6A13	2.32418e-247	-0.554536	0.051	0.29	5.19618e-243
ZNF98	5.65643e-247	0.298359	0.36	0.143	1.26461e-242
WWC2	1.02587e-246	0.334648	0.608	0.356	2.29353e-242
AP1S3	1.0028e-244	0.275429	0.216	0.055	2.24197e-240
TOX3	8.68622e-244	-0.634538	0.156	0.406	1.94198e-239
NLGN4Y	3.23903e-241	0.264768	0.289	0.095	7.2415e-237
SLC4A4	4.86463e-241	-0.890471	0.186	0.421	1.08759e-236
SLC13A1	3.68672e-239	-0.544892	0.032	0.259	8.24241e-235
KAZN	6.21612e-239	0.399754	0.787	0.568	1.38974e-234
SLC12A3	1.61782e-238	-1.78291	0.062	0.293	3.61696e-234
EMX1	2.7139e-237	-0.298824	0.014	0.231	6.06746e-233
SLC2A9	1.01448e-235	-0.638862	0.076	0.309	2.26808e-231
NAIP	5.81737e-235	0.281587	0.477	0.236	1.30059e-230
NDRG1	2.02253e-234	-0.443978	0.115	0.366	4.52176e-230
LRBA	1.17385e-233	0.281696	0.955	0.846	2.62438e-229
PALLD	1.05122e-232	-0.395268	0.037	0.264	2.35022e-228
SLC16A10	2.32736e-232	-0.337095	0.057	0.292	5.20329e-228
BMPR1B	9.06585e-231	-0.642789	0.04	0.263	2.02685e-226
CYP3A5	9.32763e-230	-0.835812	0.036	0.259	2.08538e-225
MIOX	2.50187e-229	-0.73357	0.041	0.263	5.59343e-225
NCKAP5	4.72972e-227	-0.524323	0.223	0.467	1.05742e-222
LINC01060	9.79727e-226	-0.562199	0.037	0.253	2.19038e-221
CLCNKB	1.66205e-225	0.299288	0.52	0.263	3.71585e-221
AFM	6.19493e-225	-0.521641	0.034	0.251	1.385e-220
KATNAL2	1.17571e-223	0.281113	0.419	0.192	2.62853e-219
STK33	2.30596e-221	-0.390334	0.175	0.43	5.15543e-217
PTGER3	7.38364e-221	0.316691	0.761	0.531	1.65076e-216
FARP1	6.25952e-220	0.303206	0.906	0.762	1.39944e-215
DSCAML1	1.58343e-219	0.481857	0.515	0.279	3.54008e-215
NLGN1	1.94915e-219	-0.585541	0.12	0.358	4.35771e-215
KCNQ1	2.18402e-218	0.27069	0.516	0.267	4.88282e-214
CECR2	4.73077e-218	0.273636	0.406	0.185	1.05766e-213
OXR1	2.20546e-216	0.385926	0.857	0.696	4.93076e-212
SVIL	7.46248e-216	0.442301	0.552	0.323	1.66839e-211
PPARG	1.35994e-215	-0.36937	0.054	0.276	3.04042e-211
ENPEP	5.6461e-214	-0.468834	0.053	0.269	1.2623e-209
GALNT18	2.23767e-211	0.338336	0.586	0.34	5.00276e-207
SORCS1	3.7889e-211	-0.894071	0.052	0.263	8.47084e-207
STXBP4	4.63197e-211	0.298649	0.455	0.229	1.03557e-206
CEP70	8.23098e-210	0.262622	0.419	0.2	1.8402e-205
PTPN4	3.2717e-208	0.396342	0.606	0.389	7.31455e-204
PDE7B	8.70636e-208	0.308231	0.645	0.382	1.94648e-203
TRPM6	1.99815e-207	-0.739914	0.025	0.224	4.46725e-203
RNF212B	1.10967e-205	-0.738929	0.036	0.238	2.4809e-201
BICDL1	1.32366e-205	0.348612	0.506	0.273	2.9593e-201
SMC5-AS1	1.45688e-203	0.253602	0.401	0.185	3.25715e-199
SPATS2L	2.50226e-203	-0.31124	0.077	0.297	5.5943e-199
ALDOB	2.7995e-203	-0.459294	0.035	0.236	6.25884e-199
SLC36A2	4.36275e-202	-0.456564	0.021	0.213	9.7538e-198
PLG	1.57286e-201	-0.414098	0.019	0.211	3.51645e-197
PCSK5	3.11732e-201	-0.377255	0.039	0.243	6.9694e-197
AC027288.3	1.08225e-200	-0.484067	0.079	0.293	2.41958e-196
AL391117.1	4.11383e-200	-0.471894	0.049	0.253	9.19728e-196
HIBADH	6.15336e-200	0.3639	0.566	0.349	1.37571e-195
LIPA	1.09298e-198	0.296035	0.343	0.144	2.44358e-194
FGF13	1.47614e-198	0.302601	0.557	0.295	3.30021e-194
TMEM161B-AS1	8.66108e-198	0.295011	0.541	0.311	1.93636e-193
TRIM2	6.71002e-197	0.287592	0.535	0.298	1.50016e-192
RASSF4	4.17127e-196	-0.357772	0.049	0.253	9.32571e-192
RUNX1	7.17586e-195	0.390427	0.288	0.111	1.60431e-190
FYB2	4.08841e-194	-0.345079	0.017	0.204	9.14047e-190
ASPA	1.25007e-192	-0.271094	0.019	0.206	2.79477e-188
PLCL1	2.6566e-192	0.363121	0.917	0.817	5.93936e-188
FAM20C	1.17479e-191	-0.311623	0.032	0.227	2.62647e-187
KL	2.17724e-189	-0.381164	0.043	0.238	4.86765e-185
DPYS	4.15622e-189	-0.339959	0.02	0.204	9.29205e-185
AL589669.1	2.31747e-187	-0.371718	0.03	0.218	5.18117e-183
RERG	3.66559e-186	-0.468754	0.084	0.291	8.19517e-182
PTPN14	4.70269e-183	0.29582	0.556	0.336	1.05138e-178
SULT1C2	6.26123e-183	0.275196	0.676	0.447	1.39982e-178
RHOBTB1	2.19242e-182	-0.417923	0.042	0.232	4.9016e-178
KLHL3	1.95468e-181	-0.453802	0.078	0.276	4.37008e-177
PCDH15	5.63945e-181	-0.647305	0.05	0.238	1.26081e-176
PTBP3	6.66541e-179	-0.362849	0.144	0.358	1.49019e-174
ACSF2	2.61076e-178	-0.444028	0.084	0.28	5.83688e-174
CCDC178	1.64022e-177	0.312781	0.384	0.183	3.66705e-173
ASS1	3.55122e-175	-0.438923	0.06	0.247	7.93945e-171
PDE1C	6.12272e-175	-0.699424	0.034	0.214	1.36886e-170
PBX3	1.27257e-174	0.262505	0.35	0.159	2.84508e-170
SLC28A1	1.5591e-174	-0.310514	0.029	0.206	3.48569e-170
CALD1	3.60191e-172	-0.368659	0.041	0.225	8.05279e-168
ULK4	7.45295e-170	-0.490626	0.243	0.447	1.66626e-165
LIFR	3.76518e-169	0.259285	0.533	0.316	8.41782e-165
MYO1B	1.41994e-168	-0.379044	0.082	0.276	3.17457e-164
NRP1	6.93465e-168	-0.345576	0.067	0.257	1.55038e-163
ARHGAP10	2.64694e-167	-0.348069	0.045	0.225	5.91776e-163
PDZK1	3.19652e-167	-0.302357	0.04	0.218	7.14646e-163
CMTM4	6.26013e-165	0.254043	0.448	0.247	1.39958e-160
PDE3B	7.93384e-165	-0.289705	0.044	0.223	1.77377e-160
CFLAR	5.9948e-164	0.25039	0.61	0.385	1.34026e-159
DIAPH2	1.60509e-162	-0.258455	0.06	0.246	3.58851e-158
AC138123.1	1.16044e-160	0.306684	0.371	0.186	2.5944e-156
CPEB4	9.11334e-158	-0.497359	0.42	0.588	2.03747e-153
XIST	4.38491e-154	-0.375265	0.195	0.425	9.80334e-150
GPAT3	1.16072e-153	-0.547487	0.149	0.338	2.59502e-149
AC087564.1	4.81228e-152	0.26908	0.366	0.184	1.07588e-147
AC245297.3	2.09824e-151	0.254323	0.526	0.321	4.69104e-147
RETREG1	4.42318e-151	-0.286262	0.078	0.259	9.8889e-147
AFF1	1.25637e-149	-0.355468	0.557	0.702	2.80888e-145
C1QTNF3-AMACR	6.61642e-149	0.251798	0.405	0.221	1.47923e-144
GNGT1	1.68007e-148	0.324465	0.373	0.193	3.75613e-144
SLC1A1	5.12859e-148	-0.327512	0.086	0.264	1.1466e-143
EBNA1BP2	7.39508e-145	-0.371522	0.094	0.269	1.65332e-140
ABCC4	2.2376e-144	-0.435082	0.064	0.232	5.00261e-140
PRKCA	3.1157e-144	-0.416036	0.384	0.562	6.96577e-140
EPS8	5.3719e-144	-0.48178	0.128	0.312	1.20099e-139
ACACB	7.73346e-144	0.272956	0.646	0.452	1.72897e-139
INTS6	2.62778e-143	0.258187	0.385	0.207	5.87492e-139
DNAH14	9.0095e-136	0.255012	0.611	0.407	2.01425e-131
LINC00671	3.64399e-133	-0.334397	0.093	0.259	8.14688e-129
PLCB4	2.8624e-132	-0.250152	0.075	0.24	6.39947e-128
PPFIBP1	5.46158e-132	-0.336648	0.21	0.393	1.22105e-127
PRKAG2	1.16058e-127	-0.411888	0.283	0.448	2.5947e-123
LINC00871	1.38506e-127	-0.439924	0.092	0.252	3.09658e-123
FAT1	2.11309e-126	-0.275928	0.136	0.309	4.72422e-122
PLCL2	5.82299e-125	-0.31874	0.136	0.306	1.30185e-120
RABGAP1L	1.16137e-122	-0.273141	0.724	0.817	2.59647e-118
ERRFI1	1.17152e-121	-0.580356	0.2	0.351	2.61917e-117
SMIM2-AS1	2.85643e-121	-0.324973	0.073	0.224	6.38611e-117
SLC12A6	5.88125e-121	-0.279323	0.104	0.264	1.31487e-116
RIN2	1.3635e-120	-0.255796	0.138	0.307	3.04837e-116
CMIP	4.42945e-120	-0.254926	0.201	0.377	9.90291e-116
KANK1	1.18833e-119	-0.419374	0.649	0.76	2.65676e-115
ALCAM	5.8088e-119	0.327912	0.358	0.2	1.29867e-114
SPTBN1	1.09934e-118	-0.337302	0.255	0.426	2.45779e-114
SLC20A2	3.33104e-116	0.266584	0.435	0.265	7.44721e-112
XYLB	1.46735e-114	-0.277474	0.076	0.224	3.28054e-110
TGFBR3	2.53753e-109	-0.30479	0.063	0.201	5.67315e-105
PICALM	5.04671e-109	-0.314586	0.48	0.611	1.12829e-104
PRUNE2	6.5095e-108	-0.33288	0.084	0.227	1.45533e-103
SDK1	8.2746e-108	-0.554415	0.258	0.403	1.84995e-103
FGGY	8.38316e-106	-0.418099	0.33	0.465	1.87422e-101
AK4	1.40484e-105	-0.288672	0.074	0.21	3.14081e-101
MTSS1	1.11985e-102	-0.31794	0.299	0.457	2.50365e-98
PRLR	1.4832e-102	-0.28193	0.112	0.257	3.31599e-98
TINAG	1.76881e-101	-0.436199	0.134	0.275	3.95453e-97
ITGA6	3.26945e-101	-0.430883	0.169	0.318	7.30951e-97
ARHGEF3	6.6324e-100	-0.314839	0.209	0.36	1.48281e-95
STPG2	1.37971e-99	0.300164	0.62	0.467	3.08462e-95
OPHN1	6.92024e-99	-0.291715	0.226	0.379	1.54716e-94
TMPRSS2	1.32987e-98	-0.251584	0.126	0.271	2.97319e-94
DENND5B	4.06698e-97	-0.250517	0.239	0.4	9.09255e-93
CUX1	6.34864e-95	-0.25784	0.577	0.688	1.41937e-90
MSRA	5.43425e-90	-0.319727	0.213	0.349	1.21493e-85
DACH1	7.61251e-90	-0.497019	0.252	0.407	1.70193e-85
FRAS1	5.26799e-89	-0.357159	0.56	0.668	1.17777e-84
BHMT2	1.31946e-87	-0.259815	0.131	0.262	2.94992e-83
TRABD2B	5.61819e-87	-0.26875	0.343	0.488	1.25606e-82
NOX4	2.79488e-85	-0.456218	0.189	0.314	6.24851e-81
SLC47A1	6.91026e-85	-0.259196	0.097	0.219	1.54493e-80
ST6GAL1	1.56824e-81	-0.373473	0.109	0.233	3.50611e-77
PLPP1	3.31886e-81	-0.601969	0.132	0.259	7.41996e-77
ITGAV	1.06632e-80	-0.2623	0.173	0.306	2.38397e-76
INSR	7.64814e-80	-0.27861	0.404	0.528	1.70989e-75
KCNQ1OT1	5.8243e-79	-0.443301	0.351	0.47	1.30214e-74
RAB11FIP3	1.07893e-77	-0.619691	0.469	0.516	2.41217e-73
MTRNR2L12	1.46797e-77	-0.286926	0.249	0.396	3.28193e-73
TTC28	4.44139e-74	-0.289161	0.361	0.479	9.92961e-70
CNNM2	6.34021e-74	-0.657725	0.295	0.398	1.41748e-69
PLEKHA5	9.48603e-74	-0.301777	0.729	0.781	2.12079e-69
BCL2	1.22037e-73	0.256419	0.504	0.365	2.72839e-69
SCIN	2.04959e-72	-0.308251	0.165	0.285	4.58227e-68
WDR72	2.08317e-69	-0.376953	0.738	0.759	4.65735e-65
FRY	8.46033e-69	-0.333287	0.137	0.251	1.89148e-64
PDK4	2.75423e-67	0.289676	0.438	0.298	6.15764e-63
ACSL4	1.09655e-66	0.319061	0.389	0.257	2.45156e-62
MOB1B	1.85373e-65	-0.286459	0.185	0.297	4.14439e-61
SAMD4A	1.01209e-63	0.332809	0.317	0.205	2.26272e-59
SLIT2	1.60173e-62	-0.543057	0.299	0.405	3.58099e-58
TPCN1	7.97144e-62	-0.275002	0.24	0.345	1.78218e-57
Z93403.1	4.3208e-59	-0.302749	0.156	0.261	9.66001e-55
ADGRL2	2.49988e-56	-0.310996	0.299	0.4	5.58899e-52
VCL	1.17718e-54	0.26682	0.325	0.223	2.63181e-50
PAX8	2.90911e-54	-0.262734	0.568	0.629	6.50389e-50
ADAMTS9-AS1	4.13053e-47	-0.277962	0.271	0.356	9.23462e-43
SUGCT	2.64665e-44	-0.313107	0.286	0.359	5.91712e-40
GPC6	3.77442e-44	-0.314565	0.208	0.301	8.43846e-40
FHOD3	6.12607e-42	-0.25553	0.625	0.649	1.3696e-37
TEX41	2.52456e-35	-0.439711	0.33	0.392	5.64416e-31
APBB2	1.02085e-33	-0.284443	0.621	0.651	2.28231e-29
SYNE1	3.00486e-29	-0.405314	0.476	0.53	6.71796e-25
DPP6	5.83831e-29	-0.307423	0.177	0.249	1.30527e-24
NFE2L2	6.91808e-29	-0.429893	0.511	0.568	1.54667e-24
FRMD4A	2.42155e-27	-0.293223	0.232	0.296	5.41387e-23
SCN2A	3.20606e-25	-0.275716	0.323	0.37	7.16779e-21
AC019197.1	2.31118e-24	-0.601077	0.845	0.773	5.1671e-20
PTPRM	3.07405e-23	-0.306362	0.682	0.684	6.87264e-19
MAGI2	1.97872e-22	-0.860755	0.751	0.78	4.42383e-18
TRPM7	4.33297e-19	-0.508028	0.485	0.486	9.68722e-15
ARL15	3.47159e-18	-0.455782	0.817	0.755	7.76142e-14
PACRG	7.99456e-14	-0.581631	0.263	0.296	1.78734e-09
ABCA5	5.58553e-07	-0.315596	0.419	0.395	0.0124876
AC078980.1	0.0215264	-0.349277	0.204	0.199	1
RNPC3	0.0550641	-0.26161	0.534	0.466	1
RNF152	0.491454	-0.267176	0.471	0.399	1
CADPS2	0.841319	-0.310701	0.733	0.65	1

## Sheet: DCT1
Differentially expressed genes in DCT1
gene	p_val	avg_logFC	pct.1	pct.2	p_val_adj
SLC12A3	0	2.65782	0.997	0.12	0
CNNM2	0	1.64102	0.909	0.289	0
TRPM7	0	1.60924	0.947	0.412	0
AC078980.1	0	1.51817	0.837	0.097	0
TRPM6	0	1.34674	0.695	0.097	0
RNPC3	0	1.34176	0.904	0.413	0
EGF	0	1.32598	0.944	0.475	0
FMN1	0	1.13163	0.828	0.189	0
ABCA5	0	1.10432	0.865	0.326	0
CPEB4	0	1.04321	0.873	0.499	0
IL1RAPL2	0	1.03034	0.507	0.09	0
ZNF385D	0	1.01765	0.685	0.129	0
KLHL3	0	1.01747	0.772	0.146	0
TSC22D2	0	0.975322	0.789	0.324	0
KANK1	0	0.971918	0.968	0.698	0
CADM1	0	0.959277	0.742	0.199	0
ADAMTS17	0	0.933727	0.631	0.133	0
CALCR	0	0.922784	0.426	0.109	0
APBB2	0	0.908076	0.946	0.596	0
MAML2	0	0.887701	0.986	0.803	0
WNK1	0	0.887497	0.969	0.631	0
TMEM52B	0	0.887352	0.829	0.183	0
CACNA1D	0	0.886186	0.711	0.24	0
FGF13	0	0.864849	0.755	0.289	0
CACNB4	0	0.859198	0.718	0.15	0
KNG1	0	0.85908	0.773	0.188	0
ICA1	0	0.844032	0.734	0.251	0
SPP1	0	0.814488	0.464	0.095	0
NOS1AP	0	0.790078	0.714	0.297	0
IVNS1ABP	0	0.780963	0.763	0.289	0
CNOT6L	0	0.770398	0.657	0.213	0
FRMD3	0	0.754844	0.669	0.285	0
LINC01762	0	0.741842	0.831	0.29	0
TSC22D1	0	0.740265	0.765	0.401	0
ARHGAP6	0	0.717466	0.983	0.783	0
MITF	0	0.698325	0.78	0.4	0
ESRRG	0	0.6971	1	0.922	0
AL158071.4	0	0.692326	0.52	0.099	0
KL	0	0.691908	0.517	0.143	0
PTCHD1-AS	0	0.686742	0.256	0.045	0
ABCA10	0	0.686137	0.623	0.162	0
VAV3	0	0.686004	0.795	0.376	0
UNC5C	0	0.674766	0.424	0.098	0
ME3	0	0.66983	0.643	0.222	0
ZDHHC14	0	0.667475	0.676	0.253	0
ACSL4	0	0.659077	0.659	0.227	0
ITPKB	0	0.658238	0.603	0.129	0
USP24	0	0.655532	0.754	0.372	0
GRB14	0	0.643804	0.809	0.307	0
AC019197.1	0	0.635924	0.975	0.759	0
KCNJ16	0	0.634636	0.938	0.701	0
TBC1D9	0	0.623487	0.619	0.212	0
OSBPL3	0	0.6204	0.786	0.39	0
CACNA2D3	0	0.619012	0.892	0.328	0
LRCH1	0	0.615515	0.759	0.434	0
ITPR1	0	0.613332	0.779	0.375	0
BACE2	0	0.599341	0.599	0.219	0
CLASP1	0	0.585727	0.82	0.528	0
ERBB4	0	0.583909	0.999	0.837	0
PID1	0	0.57899	0.336	0.014	0
CA10	0	0.569476	0.664	0.209	0
GCNT2	0	0.568386	0.637	0.266	0
BTBD11	0	0.566703	0.526	0.158	0
SAT1	0	0.566617	0.752	0.389	0
EFNA5	0	0.565493	0.874	0.567	0
CASR	0	0.557235	0.71	0.265	0
PIK3C2G	0	0.552081	0.734	0.23	0
LINC00645	0	0.546957	0.439	0.123	0
DACH1	0	0.541424	0.747	0.313	0
WDFY2	0	0.539692	0.711	0.325	0
FREM1	0	0.53603	0.759	0.358	0
OPHN1	0	0.531783	0.656	0.295	0
FHOD3	0	0.52797	0.893	0.604	0
AMY2B	0	0.525223	0.431	0.088	0
TEX41	0	0.507569	0.749	0.319	0
PKP4	0	0.507557	0.947	0.791	0
TOX3	0	0.499525	0.69	0.297	0
WNK4	0	0.496361	0.607	0.161	0
COL4A3	0	0.483978	0.742	0.377	0
MECOM	0	0.473888	0.999	0.829	0
DNER	0	0.473291	0.318	0.034	0
FNDC3B	0	0.472573	0.911	0.755	0
CLCNKB	0	0.470176	0.66	0.265	0
CPXM2	0	0.462083	0.465	0.063	0
SLC24A3	0	0.46205	0.404	0.065	0
PHF21B	0	0.458427	0.453	0.118	0
HS6ST2	0	0.455539	0.596	0.201	0
LRBA	0	0.439494	0.971	0.854	0
DEPDC1B	0	0.438522	0.386	0.036	0
CACHD1	0	0.438284	0.484	0.171	0
LHFPL3	0	0.433265	0.218	0.027	0
VDR	0	0.432889	0.435	0.106	0
ADAMTS16	0	0.428273	0.555	0.207	0
LINC01055	0	0.421416	0.344	0.041	0
SLC19A3	0	0.419332	0.36	0.04	0
TMEM101	0	0.416422	0.51	0.102	0
SALL3	0	0.405918	0.39	0.026	0
MAP2K6	0	0.401997	0.382	0.106	0
EMX1	0	0.401549	0.495	0.133	0
TRIM50	0	0.399231	0.371	0.022	0
DENND2A	0	0.392417	0.383	0.077	0
GAD1	0	0.392042	0.35	0.08	0
CABLES1	0	0.384817	0.422	0.13	0
SNX10	0	0.382905	0.472	0.151	0
SHC3	0	0.381013	0.33	0.034	0
AC117386.2	0	0.372682	0.292	0.059	0
COBLL1	0	0.348565	0.989	0.847	0
TMEM108	0	0.345778	0.265	0.024	0
SPOCK1	0	0.34399	0.309	0.071	0
MALAT1	0	0.320587	1	1	0
C3orf52	0	0.311054	0.322	0.061	0
LHX1	0	0.287053	0.324	0.075	0
LHX1-DT	0	0.285899	0.309	0.062	0
TCF24	0	0.281186	0.255	0.01	0
ABCA9	0	0.281084	0.274	0.047	0
USP43	0	0.276169	0.264	0.048	0
EYA1	0	0.27354	0.201	0.029	0
MED12L	0	0.257101	0.237	0.036	0
ZBTB20	0	-0.538745	0.972	0.994	0
NEAT1	0	-0.671087	0.942	0.98	0
PTPRM	0	-0.748977	0.391	0.731	0
RALYL	0	-0.969119	0.128	0.539	0
DLG2	0	-0.982084	0.254	0.65	0
SLC16A12	0	-0.983214	0.066	0.452	0
PRKG1	0	-1.06743	0.237	0.692	0
ZBTB16	0	-1.07434	0.087	0.638	0
PDE1A	0	-1.14261	0.11	0.523	0
ARL15	0	-1.1875	0.275	0.848	0
FKBP5	0	-1.4286	0.18	0.662	0
NFIA	1.23436e-307	-0.642701	0.051	0.429	2.75966e-303
SH3PXD2A	2.90908e-307	0.287234	0.343	0.09	6.50383e-303
GPRIN3	3.00222e-307	0.391678	0.466	0.162	6.71206e-303
PRSS23	5.0439e-306	0.303212	0.319	0.078	1.12767e-301
SCN2A	5.72922e-302	0.506211	0.667	0.31	1.28088e-297
SFRP1	1.16189e-299	0.29363	0.304	0.072	2.59765e-295
CBLB	8.98528e-298	0.479246	0.698	0.369	2.00884e-293
GCGR	1.63341e-296	0.265975	0.324	0.083	3.6518e-292
ESRRB	3.65765e-294	0.327469	0.587	0.226	8.1774e-290
RELL1	4.0248e-288	0.311602	0.272	0.061	8.99825e-284
HMCN1	3.90729e-284	0.331133	0.362	0.104	8.73553e-280
CTDSPL	1.32476e-280	0.454557	0.662	0.345	2.96176e-276
CA12	9.70489e-274	0.359165	0.806	0.479	2.16972e-269
SDK1	4.04485e-267	-0.80651	0.073	0.419	9.04306e-263
KCTD1	5.66973e-262	0.429452	0.628	0.305	1.26758e-257
PLPPR1	5.06999e-260	0.397223	0.613	0.286	1.1335e-255
GRAMD1B	4.85752e-259	0.393386	0.635	0.279	1.086e-254
MRPS6	3.69657e-258	0.390792	0.484	0.199	8.26443e-254
MSI2	1.13603e-255	0.354617	0.967	0.855	2.53982e-251
THSD4	1.47236e-255	-0.662389	0.034	0.361	3.29176e-251
SPPL2A	3.04692e-255	0.331456	0.458	0.18	6.81199e-251
TMEM38B	4.78674e-253	0.254862	0.31	0.087	1.07017e-248
SLC4A4	1.98693e-252	-0.982126	0.085	0.414	4.44218e-248
CCSER1	3.39984e-245	0.372578	0.998	0.809	7.60102e-241
CLCNKA	1.17641e-244	0.298569	0.402	0.143	2.6301e-240
PDZD2	5.90098e-244	-0.940604	0.082	0.399	1.31928e-239
PAX8	2.05439e-243	-0.586589	0.368	0.655	4.59299e-239
ATP8A1	2.76859e-240	0.351214	0.441	0.173	6.18974e-236
EXPH5	8.36697e-239	0.30004	0.412	0.15	1.8706e-234
TNFRSF19	4.7102e-236	0.295528	0.334	0.105	1.05306e-231
SLIT2	8.30706e-235	-0.834208	0.105	0.426	1.85721e-230
LIMCH1	2.98359e-234	0.374177	0.807	0.503	6.67041e-230
RAB11FIP3	7.71764e-234	-0.868308	0.253	0.546	1.72543e-229
KSR2	3.06252e-232	0.324936	0.37	0.127	6.84688e-228
TMEM72	7.47127e-231	0.311389	0.518	0.225	1.67035e-226
SGSM1	2.7192e-230	0.267309	0.357	0.121	6.07931e-226
ACSM2A	1.88807e-229	-1.4054	0.112	0.409	4.22116e-225
P3H2	7.59581e-229	-0.644441	0.22	0.534	1.69819e-224
AC138305.1	3.63987e-228	0.447246	0.765	0.469	8.13766e-224
ARHGEF3	4.60048e-228	0.323153	0.594	0.284	1.02853e-223
COL4A5	6.41103e-228	0.380644	0.539	0.248	1.43331e-223
LINC01182	6.59866e-228	0.332358	0.408	0.152	1.47526e-223
TMPRSS2	1.95017e-223	0.298134	0.484	0.2	4.36e-219
EGFR	1.56598e-219	-0.433274	0.041	0.339	3.50107e-215
CPEB2	3.60723e-218	0.379941	0.493	0.226	8.06468e-214
PLCL1	8.83883e-218	0.426912	0.956	0.82	1.9761e-213
KIAA1217	3.85068e-216	0.364222	0.876	0.681	8.60896e-212
CNTN4	3.75128e-215	-0.537111	0.039	0.333	8.38675e-211
ACSM2B	7.19041e-214	-1.32294	0.103	0.388	1.60756e-209
MARK1	1.32318e-212	0.307079	0.38	0.143	2.95823e-208
STK32B	8.88839e-212	0.340012	0.568	0.269	1.98718e-207
RANBP3L	4.20475e-211	0.302558	0.427	0.167	9.40057e-207
THSD7A	6.00128e-209	-0.508488	0.478	0.75	1.34171e-204
SGIP1	7.09353e-209	0.298712	0.53	0.228	1.5859e-204
DNM3	6.64627e-208	0.311211	0.495	0.218	1.48591e-203
TACC1	3.57493e-206	0.318426	0.738	0.427	7.99248e-202
LINC00970	4.46225e-206	0.386185	0.583	0.291	9.97626e-202
MIR99AHG	1.55255e-203	-0.537217	0.168	0.463	3.47104e-199
CUBN	1.79233e-203	-1.22966	0.162	0.436	4.00712e-199
SEMA6D	6.51398e-203	0.333555	0.452	0.19	1.45633e-198
AK3	5.24063e-202	0.338065	0.646	0.353	1.17165e-197
PLCB1	1.49927e-201	-1.0489	0.069	0.346	3.35191e-197
SIM1	2.3225e-200	0.306636	0.534	0.253	5.19241e-196
TMEM213	1.00711e-199	0.301326	0.438	0.185	2.2516e-195
SLC12A1	3.8045e-199	-1.66058	0.079	0.353	8.50573e-195
KCNQ1OT1	5.56684e-199	-0.712791	0.192	0.484	1.24458e-194
ADAMTS9	5.1222e-198	0.330304	0.495	0.232	1.14517e-193
HOXD3	2.47465e-197	0.259165	0.419	0.175	5.53258e-193
KCNJ15	1.25298e-195	-0.728419	0.057	0.33	2.80128e-191
SAMD5	3.35063e-194	0.431615	0.544	0.282	7.491e-190
NOX4	9.25474e-194	-0.639306	0.052	0.324	2.06908e-189
TOM1L2	1.76814e-191	0.291493	0.548	0.277	3.95302e-187
PDZRN3	2.12816e-191	0.388447	0.548	0.283	4.75794e-187
LRP2	4.49792e-191	-0.895137	0.099	0.368	1.0056e-186
ACOT11	1.10361e-190	0.290682	0.532	0.26	2.46734e-186
RNF150	6.57664e-190	0.349758	0.597	0.316	1.47034e-185
SLC16A7	1.34599e-187	0.364048	0.565	0.29	3.00923e-183
NCOA7	5.34013e-185	-0.431935	0.052	0.318	1.19389e-180
ARNT2	1.63113e-184	0.270042	0.454	0.204	3.64671e-180
SLC13A3	5.21904e-183	-0.763234	0.052	0.31	1.16682e-178
ITGB5	9.77247e-183	0.293145	0.426	0.19	2.18483e-178
NNT	1.24411e-181	0.328106	0.524	0.27	2.78146e-177
BLNK	2.55152e-180	0.265069	0.458	0.206	5.70443e-176
SNX29	4.55353e-180	0.2954	0.952	0.82	1.01803e-175
LINC01320	6.50437e-179	-0.568757	0.095	0.358	1.45418e-174
SLC2A9	8.14294e-177	-0.640643	0.041	0.292	1.82052e-172
CTNNAL1	9.13224e-177	0.279044	0.336	0.129	2.04169e-172
BNC2	7.06885e-176	-0.611418	0.056	0.31	1.58038e-171
NFIB	1.52713e-175	-0.48532	0.263	0.527	3.41421e-171
ARHGAP26	3.2766e-173	-0.538964	0.046	0.297	7.3255e-169
LINC01505	4.75528e-172	0.336897	0.267	0.088	1.06314e-167
CCDC148	4.81209e-172	0.314374	0.646	0.359	1.07584e-167
ERRFI1	5.13388e-171	-0.700611	0.1	0.353	1.14778e-166
TPCN1	7.82063e-171	-0.439107	0.097	0.358	1.74846e-166
MAST4	2.80944e-169	0.326322	0.873	0.652	6.28106e-165
C20orf194	1.02959e-168	0.324301	0.708	0.451	2.30185e-164
IPCEF1	8.3335e-168	0.368525	0.494	0.25	1.86312e-163
AC092078.2	1.34011e-167	0.340121	0.364	0.141	2.99608e-163
XKR6	2.63669e-167	0.337504	0.575	0.323	5.89484e-163
BCL2	5.57261e-166	-0.478135	0.167	0.433	1.24587e-161
SLC6A13	6.00211e-166	-0.546459	0.032	0.27	1.34189e-161
IQGAP2	2.30227e-165	-0.474982	0.044	0.287	5.14719e-161
FTCD	8.46581e-165	-0.851376	0.051	0.294	1.8927e-160
ABCC5	3.87084e-163	0.268428	0.455	0.22	8.65403e-159
CNTNAP3B	1.87552e-162	-0.531088	0.077	0.321	4.1931e-158
DIP2C	4.41497e-161	-0.488977	0.43	0.655	9.87054e-157
PDGFC	8.15614e-160	-0.361837	0.051	0.293	1.82347e-155
CACNB2	9.34382e-160	-0.611339	0.04	0.274	2.089e-155
COL4A4	2.92042e-159	0.268611	0.573	0.307	6.52919e-155
MME	6.67692e-159	-0.736331	0.071	0.306	1.49276e-154
RNF152	7.83332e-159	-0.698636	0.208	0.448	1.7513e-154
AL033504.1	3.05453e-158	0.375109	0.422	0.204	6.82902e-154
ATP6V0A4	6.82911e-158	0.273116	0.535	0.275	1.52678e-153
ATXN1	9.47183e-157	0.315336	0.834	0.665	2.11762e-152
SLC16A9	2.93004e-156	-0.755875	0.085	0.319	6.55069e-152
LGR4	5.15571e-156	0.334044	0.781	0.582	1.15266e-151
OGT	1.15545e-155	0.252373	0.495	0.256	2.58325e-151
RBPMS	1.67249e-153	-0.467109	0.619	0.794	3.73919e-149
PKHD1	1.99617e-153	0.297178	0.999	0.891	4.46283e-149
SLC5A12	3.52742e-153	-0.895739	0.07	0.298	7.88626e-149
PTPRJ	5.93466e-153	-0.458758	0.221	0.465	1.32681e-148
PRODH2	6.19196e-153	-0.643767	0.033	0.257	1.38434e-148
SLC17A1	1.30595e-151	-0.663584	0.058	0.285	2.91972e-147
PTPRD	4.3353e-151	-0.527816	0.046	0.272	9.69242e-147
MEF2A	2.40872e-150	0.326678	0.709	0.498	5.38518e-146
GLYAT	7.00821e-148	-0.470934	0.031	0.248	1.56683e-143
SLC22A6	9.09863e-148	-0.551943	0.046	0.267	2.03418e-143
SVIL	2.82463e-147	0.303652	0.589	0.339	6.31502e-143
PPARG	6.20244e-147	-0.368244	0.036	0.257	1.38668e-142
CLDN10	4.26007e-146	-0.368925	0.037	0.257	9.52425e-142
ARHGAP24	6.50125e-146	0.311159	0.783	0.584	1.45348e-141
TINAG	1.45768e-145	-0.52564	0.051	0.275	3.25893e-141
AC096577.1	2.53794e-145	-1.00741	0.082	0.309	5.67406e-141
NR3C2	4.38504e-145	0.251703	0.935	0.782	9.80363e-141
AGXT2	1.27388e-143	-0.457717	0.031	0.244	2.84801e-139
PAH	2.37872e-143	-0.527564	0.041	0.256	5.3181e-139
PCDH9	1.76846e-142	-0.73745	0.131	0.36	3.95375e-138
MAP3K5	4.2243e-142	-0.360406	0.079	0.308	9.44427e-138
NR3C1	5.45787e-141	-0.268094	0.015	0.219	1.22021e-136
TBL1X	9.49329e-141	0.315846	0.633	0.401	2.12241e-136
ENOX1	1.62924e-140	-0.652429	0.029	0.238	3.64249e-136
SLC4A7	1.57322e-139	-0.466412	0.018	0.221	3.51726e-135
ATP11A	3.42683e-139	-0.277911	0.018	0.221	7.66136e-135
BCL2L1	5.15001e-139	0.26879	0.465	0.245	1.15139e-134
ASS1	8.30713e-139	-0.449762	0.028	0.234	1.85723e-134
PRUNE2	9.32901e-139	-0.411443	0.02	0.224	2.08569e-134
GPX3	1.69347e-138	-0.516351	0.064	0.283	3.7861e-134
FGGY	2.39007e-138	-0.518273	0.242	0.466	5.34347e-134
TRABD2B	3.12597e-138	0.261207	0.684	0.42	6.98873e-134
GPC6	3.28954e-138	-0.552531	0.089	0.311	7.35443e-134
AC008554.1	7.36624e-138	-0.366241	0.025	0.23	1.64687e-133
PRKCA	1.98635e-137	-0.484505	0.335	0.552	4.44089e-133
RAPGEF3	2.56514e-137	-0.287681	0.016	0.217	5.73489e-133
RBFOX1	3.68631e-137	-0.801935	0.036	0.241	8.24149e-133
BBOX1	5.26488e-136	-0.416953	0.026	0.229	1.17707e-131
RASGEF1B	4.01545e-134	0.35855	0.418	0.215	8.97735e-130
ACSF2	5.07677e-134	-0.449375	0.056	0.265	1.13501e-129
FAM155A	1.42492e-132	0.335015	0.219	0.073	3.18569e-128
PTGER3	3.36323e-132	0.290316	0.767	0.552	7.51918e-128
HIF1A	4.96729e-132	0.345798	0.473	0.263	1.11054e-127
Z93403.1	6.91242e-132	-0.455422	0.057	0.266	1.54541e-127
TRPM3	1.63226e-131	-0.713467	0.312	0.482	3.64924e-127
CYP3A5	3.11489e-131	-0.795221	0.037	0.237	6.96395e-127
AGAP1	3.51243e-131	0.273406	0.872	0.725	7.85273e-127
ALCAM	1.2169e-130	-0.383952	0.055	0.264	2.72063e-126
AL391117.1	5.89111e-130	-0.460449	0.037	0.235	1.31707e-125
TMTC1	1.70706e-129	0.259317	0.271	0.103	3.81647e-125
FBXO21	2.01587e-129	-0.359535	0.158	0.382	4.50689e-125
ATP9B	3.39818e-129	0.256012	0.65	0.418	7.59732e-125
TENM4	4.94577e-129	-0.344594	0.018	0.21	1.10573e-124
C4orf19	1.37933e-128	0.261606	0.514	0.284	3.08378e-124
ENPEP	7.31745e-128	-0.441254	0.048	0.249	1.63596e-123
CTTNBP2	9.07601e-128	-0.328936	0.023	0.216	2.02912e-123
MIOX	1.0351e-127	-0.685798	0.043	0.241	2.31417e-123
NELL1	5.47365e-127	0.432292	0.488	0.277	1.22374e-122
ELL2	1.42055e-126	-0.32871	0.078	0.289	3.17592e-122
ITGA2	1.25227e-125	0.251402	0.447	0.235	2.79971e-121
LINC01060	1.37067e-125	-0.519191	0.038	0.232	3.0644e-121
AFM	2.21341e-125	-0.480773	0.035	0.229	4.94853e-121
UGT2B7	4.09491e-123	-0.382089	0.035	0.227	9.15498e-119
SORCS1	4.8665e-123	-0.84587	0.049	0.242	1.088e-118
LRP6	1.4661e-122	0.254299	0.497	0.285	3.27776e-118
ABCC4	1.72145e-122	-0.447395	0.032	0.221	3.84865e-118
AC012593.1	4.12524e-122	-0.466275	0.047	0.244	9.22281e-118
STX18	1.09746e-121	0.262896	0.463	0.257	2.4536e-117
ARHGAP10	1.3595e-121	-0.346141	0.025	0.211	3.03944e-117
LINC00871	2.641e-121	-0.490546	0.05	0.243	5.90449e-117
DYNC2H1	1.84977e-120	0.348879	0.584	0.382	4.13554e-116
GRB10	6.06829e-120	-0.408403	0.103	0.308	1.35669e-115
DDAH1	1.13571e-119	0.323429	0.514	0.305	2.5391e-115
NRCAM	3.49972e-119	-0.294765	0.028	0.212	7.82432e-115
GBE1	3.82204e-119	0.277114	0.551	0.334	8.54495e-115
NR2F2-AS1	4.52702e-119	0.270333	0.753	0.533	1.01211e-114
SMIM2-AS1	3.30735e-118	-0.361051	0.032	0.216	7.39424e-114
PTPN4	5.21958e-118	0.257348	0.634	0.405	1.16694e-113
AC016831.7	1.83578e-117	-0.392083	0.541	0.71	4.10425e-113
ITGB8	5.20641e-117	-0.403609	0.051	0.242	1.164e-112
ST7	6.25819e-117	-0.335158	0.16	0.374	1.39914e-112
SLC13A1	1.42831e-115	-0.477822	0.047	0.234	3.19328e-111
AK4	2.223e-115	-0.329892	0.026	0.204	4.96997e-111
MYO3B	2.69727e-115	0.354418	0.45	0.25	6.03028e-111
BHMT2	5.48126e-115	-0.320694	0.066	0.26	1.22545e-110
MIR646HG	3.54392e-114	0.444838	0.365	0.192	7.92314e-110
UMOD	8.49764e-114	-0.771846	0.071	0.257	1.89982e-109
AKAP13	1.21989e-113	-0.364112	0.334	0.534	2.7273e-109
EBNA1BP2	3.52148e-111	-0.380439	0.068	0.256	7.87297e-107
TMEM245	7.75436e-111	0.27084	0.502	0.306	1.73364e-106
CHL1	8.46118e-110	-0.284659	0.036	0.213	1.89167e-105
MOB3B	1.21959e-108	-0.308679	0.084	0.275	2.72664e-104
PCDH15	2.50316e-108	-0.611354	0.046	0.22	5.59632e-104
RASSF4	1.19532e-106	-0.325463	0.053	0.232	2.67238e-102
IGFBP7	1.12577e-105	0.284773	0.655	0.445	2.51688e-101
NAALADL2	2.8386e-105	0.251567	0.917	0.778	6.34625e-101
RNF212B	1.68563e-104	-0.674664	0.046	0.217	3.76855e-100
PDZK1	1.46969e-103	-0.284306	0.033	0.202	3.28579e-99
ZFAND5	6.9933e-103	-0.322637	0.155	0.35	1.56349e-98
AASS	1.50683e-102	-0.280566	0.073	0.254	3.36882e-98
PRICKLE2	3.9794e-102	0.266517	0.598	0.389	8.89675e-98
ALDOB	2.96425e-101	-0.408802	0.047	0.215	6.62718e-97
LINC00671	1.00388e-100	-0.345322	0.071	0.246	2.24438e-96
HIPK2	7.92638e-100	-0.351351	0.326	0.512	1.7721e-95
RP1	1.12287e-99	-0.671661	0.072	0.24	2.51039e-95
AC027288.3	1.78524e-98	-0.428541	0.094	0.27	3.99127e-94
LINC01515	4.44767e-96	-0.281414	0.066	0.24	9.94365e-92
ULK4	3.14149e-95	-0.452484	0.243	0.427	7.02344e-91
PDK4	1.14916e-94	-0.504317	0.172	0.355	2.56917e-90
PTH1R	1.84476e-94	-0.592942	0.368	0.517	4.12434e-90
PDE7B	4.16494e-94	0.257398	0.624	0.411	9.31155e-90
BMPR1B	6.41514e-94	-0.551563	0.071	0.237	1.43423e-89
PBX3	6.44095e-94	-0.256648	0.056	0.224	1.44e-89
TTC28	2.77101e-91	-0.370711	0.303	0.477	6.19516e-87
ADGRL2	9.22631e-91	0.254308	0.545	0.35	2.06273e-86
ADAMTS9-AS2	1.08222e-90	0.269964	0.858	0.731	2.41951e-86
MPPED2	2.5343e-90	-0.460009	0.158	0.331	5.66593e-86
RHOBTB1	1.94321e-89	-0.369101	0.054	0.211	4.34444e-85
LDLRAD4	1.66609e-87	-0.401854	0.118	0.289	3.72489e-83
RCAN2	2.64577e-87	-0.55482	0.055	0.209	5.91516e-83
PCSK5	5.47447e-86	-0.318982	0.063	0.219	1.22393e-81
RERG	5.85162e-86	-0.406938	0.103	0.267	1.30825e-81
DUSP1	1.05076e-85	-0.282598	0.049	0.201	2.34918e-81
TACC2	1.4933e-85	0.278856	0.479	0.311	3.33857e-81
EPS8	6.08012e-83	-0.449744	0.128	0.294	1.35933e-78
NLGN1	1.38495e-81	-0.464534	0.161	0.328	3.09632e-77
ASTN2	3.16348e-81	-0.289212	0.113	0.276	7.07259e-77
EHHADH	1.66588e-80	-0.260789	0.071	0.223	3.72441e-76
ALDH1L1	4.47033e-79	-0.287384	0.148	0.314	9.99432e-75
RASSF8	5.64788e-79	0.252549	0.453	0.287	1.2627e-74
DGKH	1.88339e-78	-0.279847	0.108	0.268	4.2107e-74
RASAL2	1.99006e-77	-0.362086	0.185	0.352	4.44917e-73
COL4A2	5.19404e-77	-0.295565	0.155	0.32	1.16123e-72
MCF2L	6.56546e-77	-0.29234	0.156	0.318	1.46784e-72
FAM20C	3.60264e-74	-0.251746	0.062	0.203	8.05441e-70
SOX5	3.68101e-74	-0.477228	0.135	0.283	8.22964e-70
MYO9A	4.55586e-74	-0.263862	0.63	0.753	1.01855e-69
EPB41L3	3.25181e-73	-0.324221	0.247	0.411	7.27006e-69
GPC5	2.31599e-72	0.292501	0.646	0.495	5.17787e-68
TNS1	3.96605e-72	-0.336793	0.318	0.459	8.86689e-68
CALD1	1.25954e-71	-0.313371	0.064	0.203	2.81595e-67
NDRG1	1.04448e-70	-0.340459	0.179	0.331	2.33515e-66
PAX2	1.08316e-70	-0.263256	0.226	0.384	2.42161e-66
LINC02343	1.00889e-68	-0.368506	0.109	0.252	2.25557e-64
SLC12A6	1.35437e-68	-0.259357	0.105	0.248	3.02795e-64
PRKN	5.93856e-68	-0.275054	0.728	0.812	1.32768e-63
GLIS3	6.24513e-68	-0.426088	0.705	0.8	1.39622e-63
FMNL2	1.07942e-67	-0.279341	0.17	0.322	2.41325e-63
SYNE2	1.33222e-65	-0.428356	0.785	0.847	2.97843e-61
LIPA	2.03463e-63	-0.261243	0.076	0.206	4.54882e-59
TANC2	1.04986e-62	-0.282655	0.205	0.348	2.34717e-58
SUGCT	2.18012e-61	-0.365856	0.23	0.361	4.87409e-57
CFLAR	4.2967e-61	-0.260464	0.318	0.453	9.60612e-57
PLXDC2	9.01948e-61	-0.301904	0.42	0.551	2.01649e-56
PRLR	1.30247e-60	-0.254185	0.109	0.243	2.91194e-56
CRYL1	1.26865e-58	-0.271973	0.249	0.384	2.83632e-54
XYLB	1.29774e-58	-0.253191	0.084	0.208	2.90137e-54
SSBP2	1.63198e-56	-0.262176	0.201	0.338	3.64861e-52
ERC1	3.71122e-54	-0.272346	0.4	0.515	8.29718e-50
NRP1	1.62023e-53	-0.254863	0.108	0.232	3.62235e-49
PBX1	1.81828e-51	-0.330839	0.402	0.514	4.06513e-47
FNDC3A	7.42923e-51	-0.327425	0.357	0.473	1.66095e-46
FOXO1	1.01542e-49	-0.304973	0.333	0.451	2.27018e-45
PACRG	2.03979e-49	-0.651572	0.184	0.306	4.56035e-45
PDLIM5	8.55823e-49	-0.259588	0.249	0.373	1.91336e-44
MSRA	4.76876e-48	-0.292479	0.219	0.334	1.06615e-43
VMP1	6.60581e-48	-0.275543	0.224	0.344	1.47686e-43
SEC14L1	4.4546e-44	-0.291678	0.147	0.259	9.95914e-40
MOB1B	7.04917e-41	-0.267529	0.18	0.287	1.57598e-36
CRIM1	3.55815e-38	-0.286601	0.28	0.386	7.95497e-34
PLPP1	3.02302e-36	-0.541474	0.146	0.244	6.75857e-32
STARD13	9.57741e-33	-0.256918	0.288	0.383	2.14122e-28
PHACTR1	2.58109e-31	-0.315151	0.133	0.22	5.77054e-27
PRKAG2	1.0636e-26	-0.291527	0.355	0.42	2.3779e-22
PTH2R	2.80535e-24	-0.282015	0.907	0.847	6.27191e-20
L3MBTL4	1.35727e-22	-0.308632	0.442	0.465	3.03444e-18
PDE4D	5.68484e-21	-0.451223	0.994	0.975	1.27096e-16
FRY	1.63481e-18	-0.259195	0.172	0.234	3.65494e-14
MAGI2	2.46603e-18	-0.58294	0.826	0.765	5.51331e-14
USP53	2.90513e-18	-0.284815	0.388	0.423	6.49499e-14
WDR72	1.02089e-17	-0.282805	0.756	0.754	2.28241e-13
LMO7	4.30025e-11	-0.265791	0.567	0.568	9.61406e-07
SLC8A1	1.70065e-10	-1.1097	0.475	0.521	3.80215e-06
ST6GAL1	3.93839e-08	-0.252765	0.177	0.21	0.000880505
NEBL	0.000229219	-0.262572	0.429	0.419	1
ITGA6	0.000916112	-0.254829	0.278	0.286	1

## Sheet: DCT2
Differentially expressed genes in TAL
gene	p_val	avg_logFC	pct.1	pct.2	p_val_adj
SLC8A1	0	2.59703	0.998	0.502	0
SLC12A3	0	1.63205	0.998	0.222	0
TRPM6	0	1.50342	0.879	0.162	0
LINC01828	0	1.0556	0.636	0.04	0
TRPV5	0	0.453615	0.309	0.014	0
LINC01799	0	0.371492	0.319	0.015	0
UNC5C	1.58391e-304	1.16487	0.708	0.129	3.54114e-300
KLHL3	9.84694e-239	0.948917	0.804	0.218	2.20148e-234
UNC13C	7.51695e-236	0.763266	0.468	0.07	1.68056e-231
SLC8A1-AS1	4.3302e-203	0.377252	0.329	0.039	9.68104e-199
PTCHD1-AS	1.96667e-188	0.940069	0.411	0.066	4.39687e-184
HMCN1	1.20633e-183	0.644935	0.577	0.128	2.69699e-179
TMEM52B	2.18403e-183	0.719393	0.828	0.258	4.88284e-179
WNK1	5.15999e-179	0.926786	0.992	0.67	1.15362e-174
AC078980.1	6.16903e-177	0.899286	0.697	0.187	1.37921e-172
SLC24A3	2.44637e-173	0.509719	0.503	0.102	5.46936e-169
CADM1	2.56736e-173	0.860615	0.785	0.262	5.73984e-169
DEPDC1B	1.12935e-171	0.43986	0.429	0.076	2.52488e-167
AC019197.1	3.57321e-170	1.05404	0.998	0.784	7.98863e-166
CNNM2	4.28732e-169	0.992929	0.881	0.362	9.58516e-165
GABRA2	4.06566e-159	0.441595	0.38	0.065	9.08959e-155
TEX41	5.35213e-158	0.992379	0.875	0.366	1.19658e-153
PIK3C2G	1.69289e-155	0.770218	0.826	0.287	3.78479e-151
FMN1	5.85304e-154	0.714594	0.779	0.264	1.30856e-149
APBB2	1.08451e-149	0.844044	0.957	0.636	2.42465e-145
TMEM178A	2.59427e-143	0.627123	0.481	0.113	5.80002e-139
LINC01055	2.88451e-141	0.416169	0.395	0.075	6.4489e-137
TMPRSS2	3.56376e-141	0.55139	0.699	0.227	7.9675e-137
SCN2A	7.56779e-141	0.766181	0.843	0.347	1.69193e-136
TOX3	2.76649e-138	0.811127	0.824	0.339	6.18504e-134
FSTL4	2.41995e-131	0.597675	0.542	0.148	5.41027e-127
TBC1D9	5.50316e-131	0.618392	0.716	0.257	1.23034e-126
KNG1	2.41083e-126	0.556037	0.734	0.257	5.3899e-122
ITPR1	2.77993e-126	0.828411	0.863	0.42	6.21509e-122
NFE2L2	1.72269e-124	1.14189	0.888	0.547	3.85142e-120
LINC01099	7.74593e-123	0.682815	0.495	0.125	1.73176e-118
MITF	4.13364e-120	0.713688	0.863	0.442	9.24158e-116
CACNB4	9.37678e-120	0.582233	0.656	0.218	2.09637e-115
TFAP2A	6.16065e-116	0.326513	0.384	0.084	1.37734e-111
EGF	5.94558e-111	0.991043	0.92	0.531	1.32925e-106
CPEB4	6.00164e-111	0.711773	0.904	0.542	1.34179e-106
CALB1	6.91824e-110	0.972299	0.45	0.125	1.54671e-105
ADGRL2	9.0854e-110	0.726024	0.787	0.367	2.03122e-105
OPHN1	9.54602e-109	0.648938	0.751	0.335	2.1342e-104
B4GALNT3	1.39064e-108	0.467649	0.515	0.151	3.10905e-104
MAML2	1.01195e-106	0.723995	0.982	0.825	2.26242e-102
SALL3	5.91915e-101	0.263862	0.329	0.07	1.32334e-96
ACSL4	1.1447e-99	0.613445	0.685	0.276	2.55921e-95
C15orf53	1.85498e-99	0.63658	0.487	0.149	4.14719e-95
ME3	2.46351e-99	0.61813	0.671	0.27	5.50767e-95
LINC01762	2.73939e-99	0.545311	0.838	0.353	6.12444e-95
KITLG	6.76316e-99	0.555655	0.538	0.175	1.51204e-94
KL	1.69501e-98	0.547744	0.56	0.186	3.78953e-94
ZBTB16	1.79538e-98	-1.00963	0.059	0.574	4.01393e-94
KANK1	3.69041e-98	0.693924	0.953	0.73	8.25064e-94
EMX1	2.68816e-97	0.380589	0.548	0.174	6.00991e-93
CPXM2	9.40952e-97	0.316672	0.421	0.111	2.10369e-92
TSC22D2	9.41472e-97	0.650476	0.777	0.379	2.10485e-92
FKBP5	3.35115e-96	-1.38925	0.125	0.607	7.49216e-92
SAT1	5.07291e-95	0.699699	0.826	0.429	1.13415e-90
MYO1B	7.59226e-95	0.466485	0.626	0.223	1.6974e-90
SLC12A2	3.58829e-92	0.394742	0.401	0.107	8.02233e-88
TNFRSF19	1.10059e-91	0.394924	0.446	0.129	2.46059e-87
COBLL1	5.17695e-89	0.549232	0.992	0.864	1.15741e-84
LRCH1	6.15791e-87	0.611456	0.83	0.471	1.37672e-82
ESRRG	6.7889e-86	0.512757	1	0.931	1.5178e-81
USP24	1.09522e-85	0.54141	0.787	0.416	2.44859e-81
BICC1	1.76228e-85	0.574227	0.998	0.854	3.93992e-81
BTBD11	3.87728e-81	0.524986	0.544	0.2	8.66844e-77
CA12	1.10617e-79	0.463359	0.875	0.516	2.47307e-75
ABCA5	6.29929e-79	0.527446	0.779	0.391	1.40833e-74
TMTC1	2.64817e-78	0.58433	0.405	0.119	5.92052e-74
ADGRL3	4.57703e-78	0.641798	0.247	0.053	1.02329e-73
GRB14	5.81434e-77	0.435791	0.775	0.366	1.29991e-72
MAP4K3	2.19698e-76	0.523367	0.824	0.485	4.91178e-72
KCNJ16	4.08947e-76	0.539738	0.93	0.729	9.14283e-72
IVNS1ABP	2.03817e-74	0.461836	0.724	0.345	4.55673e-70
CACHD1	2.43506e-72	0.49539	0.53	0.207	5.44406e-68
FHOD3	6.47801e-72	0.486347	0.912	0.637	1.44829e-67
ABCA10	2.86264e-71	0.423623	0.552	0.217	6.40001e-67
ITPKB	3.9524e-71	0.442739	0.499	0.187	8.83639e-67
BCL2L1	2.93367e-70	0.395739	0.609	0.267	6.5588e-66
PDE1A	8.39877e-70	-1.15102	0.067	0.476	1.87771e-65
DYNC2H1	2.32476e-69	0.531257	0.732	0.402	5.19746e-65
CBLB	2.55021e-69	0.557705	0.728	0.407	5.70151e-65
ICA1	3.71476e-69	0.450726	0.658	0.309	8.30508e-65
RHOBTB3	5.6376e-68	0.533467	0.789	0.41	1.2604e-63
OSBPL3	3.0931e-66	0.492779	0.796	0.436	6.91524e-62
GLS	5.2773e-66	0.643121	0.82	0.554	1.17985e-61
RALYL	8.44424e-66	-0.945937	0.096	0.492	1.88788e-61
DPY19L2	3.03709e-65	0.40266	0.589	0.258	6.79002e-61
FNDC3B	2.7627e-64	0.481353	0.926	0.772	6.17656e-60
WSB1	9.63314e-64	0.410278	0.853	0.526	2.15368e-59
STAC	2.40928e-63	0.283869	0.342	0.103	5.38643e-59
AK3	3.49886e-62	0.468298	0.724	0.385	7.8224e-58
NFIB	8.26255e-62	-0.66154	0.117	0.5	1.84726e-57
ADAM22	9.14244e-62	0.370347	0.417	0.149	2.04398e-57
VAV3	1.28058e-61	0.489616	0.773	0.425	2.86299e-57
SYNE2	1.35052e-61	-0.738436	0.603	0.844	3.01935e-57
ATP8A1	1.39296e-61	0.35563	0.505	0.203	3.11425e-57
SEMA6D	2.76565e-60	0.413749	0.526	0.218	6.18315e-56
LINC00645	5.5978e-60	0.376075	0.434	0.16	1.2515e-55
DLG2	1.29308e-59	-0.872518	0.252	0.603	2.89094e-55
SLC16A12	2.21842e-59	-0.945183	0.037	0.408	4.95972e-55
MECOM	4.39878e-58	0.404621	1	0.849	9.83436e-54
AC138305.1	1.39603e-57	0.513186	0.81	0.502	3.12112e-53
PIP5K1B	3.1024e-56	0.295135	0.474	0.187	6.93604e-52
ITGA2	9.07041e-55	0.485057	0.552	0.257	2.02787e-50
CCSER1	1.08105e-54	0.400307	0.996	0.831	2.41691e-50
ATP6V0A4	1.15591e-54	0.411648	0.626	0.303	2.58426e-50
CLMN	5.02263e-53	0.402433	0.791	0.483	1.12291e-48
PTPRM	1.06869e-51	-0.666871	0.391	0.691	2.38927e-47
NFIA	1.8426e-51	-0.601182	0.047	0.385	4.1195e-47
PLCB4	2.58929e-49	0.290622	0.47	0.197	5.78888e-45
ATP1B1	1.67907e-48	0.345096	0.957	0.764	3.7539e-44
COL4A6	4.64069e-48	0.309006	0.282	0.09	1.03752e-43
LGR4	5.06354e-48	0.43541	0.84	0.604	1.13206e-43
EXPH5	5.41296e-48	0.299743	0.436	0.18	1.21017e-43
TSC22D1	3.07824e-47	0.439841	0.74	0.444	6.88202e-43
WNK4	8.78587e-47	0.287655	0.497	0.215	1.96426e-42
CA10	1.19575e-46	0.355798	0.562	0.265	2.67335e-42
AC002070.1	5.82172e-46	0.409344	0.352	0.134	1.30156e-41
WDFY2	5.83745e-46	0.323857	0.693	0.371	1.30508e-41
FGF13	8.43156e-46	0.476183	0.65	0.346	1.88504e-41
RAB11FIP3	1.03148e-45	-0.86611	0.221	0.512	2.30608e-41
ACSM2A	1.62273e-45	-1.41244	0.072	0.376	3.62794e-41
AC007388.1	1.70287e-45	0.337086	0.636	0.344	3.80711e-41
MIR646HG	9.79435e-45	0.647323	0.44	0.21	2.18972e-40
TOM1L2	2.74907e-44	0.305715	0.589	0.307	6.1461e-40
TRPM7	3.9608e-44	0.551988	0.718	0.48	8.85516e-40
C4orf19	8.11872e-44	0.320734	0.593	0.309	1.8151e-39
DACH1	8.80734e-44	0.294289	0.677	0.365	1.96906e-39
AC068992.1	1.21898e-43	0.270998	0.274	0.091	2.72528e-39
LINC00970	1.28132e-43	0.361455	0.622	0.324	2.86465e-39
NEAT1	1.75805e-43	-0.531855	0.947	0.976	3.93047e-39
SLC4A4	2.91797e-43	-0.944728	0.078	0.376	6.52369e-39
TMEM213	5.08022e-43	0.282806	0.476	0.213	1.13578e-38
MID1	5.84125e-43	0.296237	0.399	0.162	1.30593e-38
CLASP1	2.98976e-42	0.336389	0.826	0.562	6.6842e-38
GAD1	4.28753e-42	0.323108	0.309	0.113	9.58564e-38
ADAMTS17	1.54099e-41	0.367216	0.444	0.195	3.44519e-37
IGFBP7	2.49578e-41	0.46011	0.736	0.467	5.57982e-37
GPC5	4.15077e-41	0.529819	0.757	0.51	9.27987e-37
RAP1GAP2	3.22966e-40	0.252958	0.481	0.224	7.22054e-36
SCIN	4.42435e-40	0.268104	0.53	0.252	9.89151e-36
LIMCH1	1.50282e-39	0.326458	0.828	0.538	3.35985e-35
ARHGEF3	1.85985e-39	0.26706	0.613	0.319	4.15808e-35
PDZD2	2.89755e-39	-0.878424	0.088	0.362	6.47806e-35
PDZRN3	7.34344e-39	0.374785	0.579	0.314	1.64177e-34
LINC01320	1.91868e-38	-0.566905	0.051	0.328	4.28959e-34
CPEB2	7.37711e-38	0.322473	0.507	0.257	1.6493e-33
DCDC2	1.07267e-37	0.409646	0.669	0.4	2.39817e-33
NRK	1.80613e-37	0.250756	0.409	0.177	4.03796e-33
DIP2C	5.55514e-37	-0.517924	0.391	0.63	1.24196e-32
AL158071.4	2.87672e-36	0.259782	0.362	0.152	6.43148e-32
LRP2	4.62282e-36	-0.872442	0.078	0.337	1.03352e-31
FREM1	4.73241e-36	0.335829	0.679	0.407	1.05803e-31
NOX4	2.5391e-35	-0.616421	0.039	0.292	5.67667e-31
ASAP2	2.83304e-35	0.312812	0.685	0.421	6.33382e-31
PLCB1	2.97225e-35	-1.00007	0.059	0.314	6.64507e-31
LRBA	3.91128e-35	0.275779	0.945	0.868	8.74444e-31
SLC12A1	5.3349e-35	-1.60929	0.067	0.321	1.19272e-30
ACSM2B	9.26577e-35	-1.27364	0.108	0.355	2.07155e-30
FAM171A1	1.1629e-34	0.263212	0.569	0.302	2.59989e-30
MSR1	4.5307e-34	0.361039	0.374	0.167	1.01293e-29
MRPS6	4.60575e-34	0.306379	0.464	0.233	1.02971e-29
CUBN	6.46965e-34	-1.19783	0.166	0.404	1.44642e-29
NCOA7	9.21371e-34	-0.412779	0.039	0.287	2.05991e-29
ZDHHC14	9.30449e-34	0.327078	0.56	0.305	2.08021e-29
ARFGEF1	1.21224e-33	0.298588	0.71	0.457	2.7102e-29
EFNA5	1.41263e-33	0.296718	0.849	0.603	3.15821e-29
SDK1	1.73984e-33	-0.661619	0.119	0.377	3.88975e-29
XKR6	1.84155e-33	0.298918	0.611	0.352	4.11716e-29
SIM1	2.7954e-33	0.26509	0.538	0.285	6.24968e-29
MSI2	2.92688e-33	0.272686	0.967	0.868	6.54361e-29
COL4A5	3.95792e-33	0.317542	0.528	0.282	8.84872e-29
FTCD	6.48332e-33	-0.876768	0.029	0.267	1.44948e-28
NELL1	1.40807e-32	0.38496	0.54	0.3	3.14802e-28
ADAMTS16	5.29353e-32	0.254012	0.493	0.249	1.18347e-27
KCNQ1OT1	8.99255e-32	-0.681612	0.211	0.449	2.01047e-27
BNC2	1.39259e-31	-0.578681	0.045	0.28	3.11342e-27
ERRFI1	4.24128e-31	-0.65889	0.086	0.324	9.48224e-27
MME	7.31661e-31	-0.711574	0.049	0.279	1.63578e-26
NR3C2	2.42585e-30	0.283338	0.945	0.799	5.42347e-26
SLC13A3	2.45158e-30	-0.712727	0.053	0.28	5.48101e-26
CNTNAP3B	3.36423e-30	-0.504454	0.061	0.293	7.5214e-26
EPB41L3	4.09033e-30	0.304338	0.638	0.382	9.14475e-26
SLC17A1	9.1807e-30	-0.641269	0.037	0.259	2.05253e-25
COL4A3	1.41841e-29	0.314565	0.669	0.421	3.17113e-25
CNOT6L	2.32589e-29	0.331144	0.481	0.269	5.19999e-25
ZHX3	2.41251e-29	-0.410145	0.231	0.466	5.39364e-25
NNT	4.07108e-29	0.258744	0.532	0.299	9.10171e-25
PRODH2	4.13618e-29	-0.621396	0.016	0.232	9.24727e-25
LINC01182	5.58497e-29	0.250661	0.382	0.182	1.24863e-24
FRMD3	6.25005e-29	0.347431	0.566	0.332	1.39732e-24
MYO10	6.39352e-29	0.29958	0.65	0.401	1.4294e-24
RAD51B	7.95315e-29	0.350123	0.695	0.46	1.77809e-24
SLC22A6	9.65524e-29	-0.530106	0.027	0.242	2.15862e-24
ABLIM1	1.16004e-28	0.315721	0.802	0.616	2.59351e-24
ERVMER61-1	2.2244e-28	0.275041	0.329	0.149	4.97308e-24
RERG	3.40703e-28	-0.47095	0.035	0.25	7.61709e-24
SLC2A9	4.70587e-28	-0.581032	0.047	0.262	1.05209e-23
SLC6A13	6.14849e-28	-0.504379	0.031	0.242	1.37462e-23
MIR99AHG	7.53799e-28	-0.454766	0.202	0.428	1.68527e-23
SLC5A12	8.05899e-28	-0.850528	0.059	0.272	1.80175e-23
CACNB2	1.0232e-27	-0.576079	0.037	0.247	2.28757e-23
KCNJ15	1.31415e-27	-0.63915	0.08	0.298	2.93804e-23
RNPC3	3.63347e-27	0.352078	0.701	0.475	8.12336e-23
ARHGAP26	9.08217e-27	-0.48307	0.055	0.267	2.0305e-22
UMOD	9.89458e-27	-0.769611	0.033	0.236	2.21213e-22
FBXO21	1.32931e-26	-0.362953	0.135	0.357	2.97194e-22
AC016831.7	1.41264e-26	-0.381717	0.497	0.692	3.15823e-22
AC012593.1	1.44592e-26	-0.462321	0.02	0.222	3.23264e-22
PAX8	1.73144e-26	-0.435279	0.431	0.62	3.87099e-22
RNF152	1.97043e-26	-0.650247	0.211	0.42	4.40528e-22
EGFR	2.12665e-26	-0.330057	0.082	0.303	4.75456e-22
AC096577.1	4.96005e-26	-0.970951	0.074	0.283	1.10892e-21
RGS6	5.27914e-26	0.827039	0.266	0.115	1.18026e-21
GBE1	1.45763e-25	0.297026	0.583	0.358	3.25881e-21
CDC42BPA	1.86137e-25	-0.347866	0.292	0.501	4.16147e-21
PPP1R13B	2.25053e-25	-0.250979	0.029	0.227	5.03151e-21
GRB10	2.42198e-25	-0.408212	0.078	0.284	5.41482e-21
ARHGAP24	2.73856e-25	0.277992	0.798	0.607	6.12259e-21
SLC16A9	5.27723e-25	-0.69508	0.092	0.291	1.17983e-20
PPARGC1A	5.44244e-25	0.318039	0.826	0.674	1.21677e-20
CRYL1	7.50277e-25	-0.364347	0.16	0.371	1.67739e-20
CDK19	7.6207e-25	0.257472	0.38	0.202	1.70376e-20
AGXT2	1.04705e-24	-0.412486	0.027	0.219	2.3409e-20
DDAH1	1.25818e-24	0.303948	0.538	0.329	2.81292e-20
RBFOX1	1.31832e-24	-0.756722	0.029	0.218	2.94736e-20
GPX3	1.66847e-24	-0.458241	0.055	0.258	3.7302e-20
LINC01060	1.75537e-24	-0.495552	0.022	0.21	3.92448e-20
PTPRD	2.57967e-24	-0.477919	0.051	0.246	5.76736e-20
AC008554.1	3.13771e-24	-0.337823	0.02	0.207	7.01498e-20
PAH	3.81988e-24	-0.490729	0.041	0.231	8.54011e-20
GLYAT	3.86983e-24	-0.430207	0.035	0.223	8.65178e-20
BCL2	4.83123e-24	-0.420061	0.192	0.401	1.08012e-19
UGT2B7	5.76552e-24	-0.365906	0.02	0.205	1.289e-19
THSD4	7.83512e-24	-0.479917	0.117	0.321	1.7517e-19
ZNF704	9.39859e-24	0.258952	0.634	0.408	2.10124e-19
ELL2	1.10652e-23	-0.314237	0.067	0.265	2.47385e-19
PTH2R	1.1547e-23	-0.492027	0.808	0.856	2.58157e-19
SLC13A1	1.18167e-23	-0.470931	0.029	0.213	2.64186e-19
ENOX1	1.39135e-23	-0.590793	0.029	0.214	3.11065e-19
ASS1	1.68738e-23	-0.40618	0.027	0.21	3.77247e-19
CLDN10	2.04657e-23	-0.333184	0.043	0.231	4.57551e-19
AL391117.1	4.47633e-23	-0.424273	0.031	0.212	1.00077e-18
ACSF2	4.65708e-23	-0.422229	0.055	0.241	1.04118e-18
MIOX	7.16668e-23	-0.652019	0.037	0.218	1.60225e-18
ZBTB20	7.59389e-23	-0.298466	0.992	0.991	1.69777e-18
PDGFC	8.08588e-23	-0.308451	0.07	0.264	1.80776e-18
TPCN1	2.1145e-22	-0.368499	0.131	0.327	4.72739e-18
TRPM3	2.13967e-22	-0.647554	0.309	0.462	4.78367e-18
CYP3A5	3.10404e-22	-0.71934	0.035	0.214	6.93971e-18
SASH1	4.85335e-22	-0.338415	0.096	0.291	1.08506e-17
BACE2	1.64658e-21	0.267538	0.456	0.267	3.68126e-17
MCF2L	1.73227e-21	-0.335817	0.112	0.3	3.87283e-17
STK33	1.84455e-21	-0.338335	0.178	0.378	4.12386e-17
MYO9A	2.17458e-21	-0.318604	0.618	0.739	4.86171e-17
LINC00671	2.73646e-21	-0.337721	0.049	0.226	6.11789e-17
AKAP13	3.08295e-21	-0.342297	0.323	0.511	6.89256e-17
TINAG	3.27521e-21	-0.462751	0.067	0.248	7.32239e-17
L3MBTL4	3.55649e-21	-0.464024	0.292	0.466	7.95124e-17
ENPEP	4.19888e-21	-0.403387	0.051	0.225	9.38743e-17
PTPRJ	7.05091e-21	-0.393387	0.256	0.436	1.57637e-16
EBNA1BP2	8.90531e-21	-0.361484	0.059	0.235	1.99096e-16
PAWR	1.60612e-20	0.257528	0.495	0.304	3.59081e-16
ANK2	2.13508e-20	-0.384772	0.174	0.361	4.7734e-16
BBOX1	3.36081e-20	-0.368545	0.039	0.205	7.51377e-16
NTN4	4.49439e-20	0.257797	0.454	0.269	1.00481e-15
TBL1X	5.43038e-20	0.261227	0.626	0.428	1.21407e-15
SORCS1	7.80357e-20	-0.782972	0.055	0.22	1.74464e-15
AFM	1.01062e-19	-0.433623	0.043	0.207	2.25944e-15
PPARG	1.02746e-19	-0.305144	0.059	0.231	2.2971e-15
PRKN	1.09453e-19	-0.313133	0.671	0.803	2.44703e-15
IQGAP2	1.91042e-19	-0.379868	0.084	0.258	4.27113e-15
ADAMTS9-AS2	2.23662e-19	0.26549	0.879	0.745	5.00042e-15
MAP3K5	2.49773e-19	-0.29913	0.102	0.28	5.58416e-15
PHACTR1	8.61274e-19	-0.418452	0.051	0.212	1.92555e-14
ARL15	1.29037e-18	0.722962	0.708	0.77	2.88488e-14
ST7	2.46643e-18	-0.29068	0.17	0.349	5.5142e-14
PCDH9	3.63934e-18	-0.614748	0.164	0.332	8.13647e-14
BHMT2	4.43485e-18	-0.288031	0.076	0.237	9.91499e-14
CFLAR	6.01698e-18	-0.307576	0.272	0.439	1.34522e-13
FTX	7.1513e-18	-0.252503	0.924	0.962	1.59882e-13
AC027288.3	1.92307e-17	-0.393556	0.09	0.25	4.29941e-13
SLC16A10	6.08797e-17	0.259529	0.397	0.236	1.36109e-12
OSBPL10	6.43694e-17	-0.281904	0.119	0.283	1.43911e-12
Z93403.1	7.0154e-17	-0.37609	0.086	0.241	1.56843e-12
GPAT3	1.10649e-16	0.354323	0.46	0.292	2.47378e-12
ULK4	1.21988e-16	-0.432766	0.252	0.405	2.72728e-12
ZFAND5	1.3803e-16	-0.268943	0.157	0.327	3.08595e-12
LINC00871	2.27023e-16	-0.408773	0.072	0.22	5.07555e-12
PDK4	4.93394e-16	-0.409047	0.168	0.333	1.10308e-11
BICDL1	5.82166e-16	-0.278839	0.162	0.329	1.30155e-11
SSBP2	1.50227e-15	-0.293752	0.166	0.323	3.35863e-11
RASSF4	2.13213e-15	-0.27813	0.07	0.211	4.76679e-11
RP1	3.22391e-15	-0.589704	0.082	0.22	7.20769e-11
SRGAP1	1.02408e-14	-0.252525	0.086	0.234	2.28953e-10
SLC12A6	1.0282e-14	-0.25528	0.09	0.232	2.29875e-10
ASTN2	1.16939e-14	-0.265229	0.11	0.257	2.61441e-10
ITGB8	4.57226e-14	-0.309458	0.08	0.219	1.02222e-09
OXR1	8.80523e-14	-0.298632	0.609	0.735	1.96858e-09
FGGY	1.11311e-13	-0.404078	0.313	0.439	2.48859e-09
TTC28	1.15617e-13	-0.327433	0.325	0.456	2.58486e-09
PLEKHA5	1.60093e-13	-0.323929	0.706	0.771	3.57919e-09
EPS8	1.88362e-13	-0.399823	0.133	0.274	4.2112e-09
NLGN1	1.1465e-12	-0.413607	0.174	0.309	2.56324e-08
RBPMS	2.958e-12	-0.31069	0.687	0.772	6.6132e-08
ADAMTS9-AS1	4.04556e-12	-0.283931	0.202	0.34	9.04467e-08
GPC6	5.78476e-12	-0.396637	0.155	0.283	1.2933e-07
IGF1R	8.88083e-12	-0.254487	0.693	0.753	1.98549e-07
SORBS2	2.15357e-11	-0.266279	0.348	0.466	4.81474e-07
SAMD4A	4.14995e-11	-0.261807	0.11	0.233	9.27804e-07
ITGAV	1.35909e-10	0.253139	0.405	0.273	3.03851e-06
MSRA	1.3963e-10	-0.291846	0.209	0.321	3.12171e-06
PPARA	2.11914e-10	-0.284744	0.303	0.41	4.73777e-06
ALCAM	2.8376e-10	-0.25711	0.123	0.238	6.34401e-06
CASR	3.07786e-10	-0.390446	0.219	0.329	6.88116e-06
MAGI2	3.53943e-10	-0.458764	0.879	0.771	7.91311e-06
PTH1R	8.73686e-10	-0.501294	0.436	0.498	1.9533e-05
FOXO3	1.15315e-09	-0.278898	0.325	0.425	2.57811e-05
TNS1	1.42319e-09	-0.286134	0.356	0.441	3.18182e-05
SRRM2	1.66729e-09	-0.259682	0.335	0.433	3.72757e-05
HIPK2	6.86919e-09	-0.256092	0.405	0.488	0.000153575
PBX1	1.12822e-08	-0.298379	0.419	0.5	0.000252236
MTRNR2L12	1.59703e-08	-0.267575	0.243	0.366	0.000357048
HIP1	1.89498e-08	-0.416948	0.352	0.428	0.000423661
MAML3	2.59171e-08	-0.274101	0.272	0.374	0.000579428
FOXO1	4.09858e-08	-0.266725	0.346	0.437	0.000916321
STARD13	4.63551e-08	-0.261319	0.272	0.372	0.00103636
ITGA6	8.50492e-08	-0.353294	0.196	0.287	0.00190144
PRKCA	1.61946e-06	-0.27628	0.462	0.524	0.0362063
P3H2	1.7578e-06	-0.290918	0.431	0.492	0.039299
SUGCT	1.98733e-05	-0.264051	0.286	0.344	0.444307
MPPED2	2.13557e-05	-0.286468	0.241	0.309	0.47745
PLPP1	3.26968e-05	-0.478686	0.164	0.233	0.731002
SLIT2	5.73874e-05	-0.359949	0.311	0.383	1
SOX5	8.62412e-05	-0.29117	0.198	0.264	1
LDLRAD4	8.79761e-05	-0.253806	0.202	0.267	1
PRKG1	9.76694e-05	-0.276934	0.556	0.631	1
PACRG	0.000156157	-0.552845	0.233	0.291	1
USP53	0.00016306	-0.28053	0.389	0.419	1
PRKAG2	0.000362139	-0.253959	0.38	0.412	1
FP236383.1	0.000524485	-0.258804	0.335	0.391	1
LMO7	0.0134424	-0.257714	0.589	0.568	1
SYNE1	0.273127	-0.294729	0.538	0.518	1
BMPR1B	0.589478	-0.276825	0.223	0.214	1

## Sheet: CNT
Differentially expressed genes in DCT2
gene	p_val	avg_logFC	pct.1	pct.2	p_val_adj
SLC8A1	0	2.31841	0.984	0.468	0
SNTG1	0	1.76951	0.58	0.074	0
LINC01099	0	1.54886	0.844	0.064	0
NFE2L2	0	1.38557	0.905	0.521	0
TEX41	0	1.31294	0.929	0.324	0
RGS6	0	1.28784	0.481	0.082	0
PIK3C2G	0	1.24507	0.913	0.239	0
AC019197.1	0	1.24083	0.998	0.768	0
CADPS2	0	1.21024	0.963	0.639	0
PDE4D	0	1.1966	1	0.976	0
ARL15	0	1.11183	0.983	0.747	0
PRKG1	0	1.04502	0.98	0.594	0
COBLL1	0	1.04092	0.994	0.854	0
TOX3	0	1.03533	0.835	0.303	0
GRIP1	0	1.0131	0.891	0.302	0
LSAMP	0	1.00794	0.363	0.061	0
HSD11B2	0	0.99816	0.857	0.258	0
SOX5	0	0.980239	0.815	0.208	0
TMTC2	0	0.912836	0.74	0.243	0
CALB1	0	0.898304	0.549	0.092	0
GLIS3	0	0.893445	0.944	0.771	0
BMPR1B	0	0.891431	0.76	0.16	0
RAD51B	0	0.864435	0.853	0.427	0
DCDC2	0	0.852314	0.818	0.366	0
C15orf53	0	0.828139	0.532	0.12	0
KCNIP1	0	0.823278	0.512	0.059	0
AC092691.1	0	0.789588	0.271	0.02	0
SCN2A	0	0.787286	0.837	0.312	0
MECOM	0	0.784349	0.999	0.838	0
ANGPT1	0	0.769381	0.546	0.079	0
MYO1B	0	0.733433	0.65	0.191	0
MPPED2	0	0.72773	0.798	0.259	0
ADAMTS16	0	0.714132	0.675	0.213	0
KITLG	0	0.712806	0.569	0.146	0
SCNN1G	0	0.703706	0.488	0.056	0
NR3C2	0	0.69815	0.971	0.786	0
DPY19L2	0	0.695311	0.711	0.222	0
SPIRE1	0	0.690814	0.712	0.293	0
PCDH7	0	0.69031	0.448	0.059	0
CRYBG1	0	0.683386	0.662	0.173	0
B4GALNT3	0	0.669284	0.546	0.121	0
WSB1	0	0.665784	0.903	0.498	0
CSGALNACT1	0	0.654348	0.576	0.194	0
FAM110B	0	0.649303	0.603	0.147	0
LIMCH1	0	0.646734	0.881	0.512	0
FHOD3	0	0.642658	0.907	0.617	0
NRCAM	0	0.634942	0.635	0.142	0
RALBP1	0	0.634604	0.58	0.128	0
ASAP2	0	0.630389	0.824	0.388	0
CDK6	0	0.629295	0.64	0.247	0
MID1	0	0.626178	0.54	0.131	0
LAMB1	0	0.605811	0.777	0.359	0
EYA3	0	0.584178	0.662	0.25	0
PWRN1	0	0.568115	0.449	0.067	0
C11orf80	0	0.560109	0.666	0.196	0
CCDC178	0	0.555322	0.583	0.193	0
HMGCS2	0	0.548093	0.399	0.043	0
SLC38A11	0	0.545899	0.466	0.123	0
CHRM3	0	0.525665	0.556	0.151	0
SLC9A4	0	0.485375	0.376	0.047	0
FSTL4	0	0.478533	0.468	0.127	0
HUNK	0	0.46367	0.373	0.065	0
MSR1	0	0.463081	0.493	0.14	0
EMX1	0	0.462771	0.56	0.145	0
BARX2	0	0.43637	0.399	0.054	0
AC026167.1	0	0.413112	0.263	0.03	0
PDE1C	0	0.410908	0.545	0.137	0
SCNN1B	0	0.406155	0.336	0.035	0
TBX2	0	0.388631	0.447	0.096	0
KRT19	0	0.386875	0.249	0.028	0
GATA3	0	0.379654	0.433	0.1	0
RHCG	0	0.362407	0.357	0.071	0
PLPP4	0	0.33534	0.351	0.07	0
ADM	0	0.324693	0.252	0.022	0
CWH43	0	0.289743	0.3	0.043	0
PFKFB1	0	0.272069	0.239	0.033	0
MOCOS	0	0.253572	0.261	0.024	0
ZBTB16	0	-1.02152	0.099	0.608	0
FKBP5	0	-1.48965	0.112	0.643	0
TMEM178A	4.53948e-307	0.47093	0.392	0.095	1.01489e-302
ADAM22	1.42588e-305	0.415026	0.453	0.126	3.18783e-301
FAM171A1	7.80458e-305	0.48134	0.679	0.272	1.74487e-300
MAST4	1.41555e-302	-0.780431	0.293	0.722	3.16474e-298
FRAS1	3.58091e-291	0.686616	0.902	0.619	8.00585e-287
PDE3B	4.94942e-280	0.455953	0.491	0.153	1.10654e-275
TRPM3	1.5711e-278	0.644552	0.828	0.422	3.51251e-274
ITGA2	3.28207e-278	0.615092	0.598	0.231	7.33772e-274
DEFB1	4.07502e-273	0.755484	0.585	0.235	9.11051e-269
IL1RAPL1	5.79706e-268	0.388727	0.242	0.041	1.29605e-263
PTPN13	7.90401e-267	0.582665	0.827	0.507	1.7671e-262
AC068992.1	1.37867e-259	0.298703	0.324	0.073	3.0823e-255
SCIN	1.01208e-249	0.464986	0.592	0.225	2.26271e-245
PHACTR2	2.59457e-248	0.478407	0.521	0.195	5.80067e-244
SYNE2	8.41551e-247	-0.80101	0.612	0.861	1.88146e-242
BHLHE40	7.96135e-243	0.491509	0.346	0.092	1.77992e-238
STIM2	6.94071e-241	0.468139	0.468	0.16	1.55173e-236
KCNQ1	8.4686e-241	0.415513	0.66	0.289	1.89332e-236
SGPP1	4.92275e-239	0.427836	0.503	0.182	1.10058e-234
GDF15	2.42311e-238	0.379238	0.282	0.061	5.41735e-234
TMPRSS2	1.43557e-228	0.390985	0.546	0.208	3.20951e-224
SPATS2	1.60141e-228	0.343263	0.468	0.161	3.58027e-224
STARD13	5.882e-227	0.49806	0.694	0.338	1.31504e-222
CGNL1	1.05813e-225	-0.729145	0.452	0.769	2.36566e-221
TRAK1	1.09267e-225	0.430647	0.657	0.311	2.44288e-221
SLC16A12	4.23521e-223	-0.984723	0.045	0.434	9.46866e-219
KAZN	1.44401e-222	0.54364	0.883	0.59	3.22837e-218
SETBP1	4.46885e-222	0.492131	0.917	0.774	9.99101e-218
TTC39C	1.34001e-220	0.266373	0.31	0.078	2.99586e-216
WNK1	1.61486e-219	0.476867	0.91	0.655	3.61035e-215
PTBP3	1.04366e-217	0.460004	0.623	0.279	2.33331e-213
ABTB2	5.13205e-213	0.595672	0.651	0.327	1.14737e-208
SLC38A1	1.22991e-212	0.411398	0.48	0.177	2.74972e-208
BICC1	6.36504e-212	0.526837	0.969	0.847	1.42303e-207
NAALADL2	2.1914e-211	0.461532	0.958	0.782	4.89932e-207
ATP1B3	1.20291e-210	0.434002	0.432	0.148	2.68934e-206
ADAMTS9-AS2	2.34628e-210	0.521445	0.934	0.73	5.24558e-206
MAP4K3	1.729e-205	0.461666	0.776	0.465	3.86552e-201
MYO5A	4.89796e-205	0.38021	0.532	0.216	1.09504e-200
MLLT3	1.15729e-200	0.461055	0.649	0.317	2.58734e-196
KCNIP4	2.21062e-200	0.482241	0.845	0.547	4.94228e-196
SUSD1	9.94317e-200	0.345289	0.421	0.145	2.22299e-195
ANK2	9.40848e-194	-0.603545	0.032	0.389	2.10345e-189
RASD1	5.57359e-192	0.261703	0.24	0.054	1.24609e-187
CD2AP	1.32192e-191	0.430855	0.683	0.362	2.95542e-187
AGBL4	1.32501e-191	0.457672	0.798	0.471	2.96232e-187
KCNK13	2.24707e-190	0.284184	0.274	0.069	5.02378e-186
SLC9A2	7.71703e-189	0.251493	0.238	0.054	1.7253e-184
BTG2	2.17927e-186	0.325389	0.288	0.077	4.8722e-182
FRY	1.40855e-184	0.293373	0.509	0.198	3.14909e-180
DOCK7	4.69175e-184	0.345391	0.563	0.255	1.04894e-179
CACNA2D3	1.20086e-179	-0.903394	0.1	0.436	2.68477e-175
NEBL	1.05272e-177	0.307634	0.736	0.389	2.35357e-173
DST	7.68005e-177	-0.597056	0.101	0.442	1.71703e-172
MTMR10	8.68988e-177	0.3719	0.536	0.241	1.9428e-172
CASR	9.87104e-175	-0.753243	0.027	0.356	2.20687e-170
IQUB	3.0311e-173	0.263392	0.291	0.084	6.77664e-169
TMEM52B	9.78643e-172	0.312168	0.579	0.241	2.18795e-167
MAP3K21	9.79869e-170	0.359451	0.444	0.178	2.19069e-165
FREM1	9.90813e-170	0.369153	0.73	0.382	2.21516e-165
ZNF704	8.12166e-169	0.419793	0.687	0.386	1.81576e-164
SLC7A1	7.57462e-168	0.250697	0.274	0.076	1.69346e-163
PRKAG2	9.44198e-167	0.438499	0.69	0.384	2.11094e-162
CAP2	1.32909e-166	0.251035	0.332	0.107	2.97144e-162
BICD1	1.90633e-166	0.308158	0.514	0.221	4.26199e-162
PTH1R	2.61315e-166	-0.852696	0.218	0.524	5.84221e-162
NHS	3.87471e-166	-0.566509	0.435	0.72	8.6627e-162
AC068599.1	1.32448e-165	0.476711	0.273	0.078	2.96113e-161
GADD45B	2.41989e-162	0.36101	0.321	0.103	5.41016e-158
ARG2	2.61493e-161	0.378396	0.286	0.086	5.8462e-157
TACC1	1.49234e-160	-0.676307	0.181	0.499	3.33643e-156
PAQR5	1.3391e-159	0.397205	0.543	0.262	2.99383e-155
ARHGEF3	2.92426e-159	0.343615	0.608	0.299	6.53777e-155
PDZD2	3.15352e-158	-0.934906	0.078	0.383	7.05032e-154
OXR1	1.83537e-156	-0.548622	0.484	0.756	4.10333e-152
ACSM2A	5.58993e-154	-1.43183	0.1	0.395	1.24974e-149
CCSER1	1.27559e-153	0.348864	0.998	0.819	2.85183e-149
EPB41L1	2.32723e-153	0.344664	0.591	0.295	5.20298e-149
FYB2	3.22762e-153	0.275721	0.387	0.14	7.216e-149
GLS	2.25331e-152	0.591599	0.78	0.539	5.03772e-148
MED13L	1.63703e-151	0.39319	0.898	0.777	3.65991e-147
DACH1	2.84309e-149	0.424235	0.654	0.345	6.3563e-145
TNFRSF19	7.83389e-149	0.270439	0.338	0.117	1.75142e-144
NPAS2	8.39396e-149	0.265967	0.356	0.128	1.87664e-144
KCTD8	1.31197e-148	0.339394	0.428	0.173	2.93317e-144
HDAC4	2.7248e-147	0.325314	0.499	0.232	6.09183e-143
ADAMTS9-AS1	5.76236e-147	-0.548699	0.066	0.364	1.28829e-142
GAREM1	2.06184e-146	0.473761	0.658	0.388	4.60965e-142
ERMP1	1.22052e-145	0.257987	0.413	0.166	2.72871e-141
GTF2IRD1	1.81342e-145	0.297801	0.515	0.237	4.05426e-141
PRKCA	5.7866e-145	0.358261	0.777	0.497	1.29371e-140
KCNJ3	6.65311e-142	0.363533	0.58	0.295	1.48744e-137
ADGRL2	7.63249e-142	0.380433	0.633	0.352	1.7064e-137
ACSM2B	7.21009e-141	-1.32972	0.095	0.374	1.61196e-136
PCDH9	1.23224e-140	0.456719	0.594	0.302	2.75493e-136
PTPRG	2.49084e-140	-0.514809	0.748	0.896	5.56877e-136
ARHGEF10L	3.47534e-139	0.2848	0.531	0.25	7.76982e-135
EGF	1.45637e-138	-1.38269	0.309	0.563	3.25601e-134
RBPMS	1.12249e-135	0.432883	0.888	0.759	2.50955e-131
BLNK	2.26765e-134	0.308363	0.475	0.218	5.06978e-130
C4orf19	3.03195e-134	0.319566	0.565	0.291	6.77852e-130
LRP1B	1.41151e-133	0.443282	0.674	0.394	3.15571e-129
TPST1	2.99283e-133	0.326509	0.586	0.305	6.69106e-129
NFAT5	1.08667e-132	0.433759	0.792	0.588	2.42947e-128
GRHL2	4.73459e-132	0.270166	0.47	0.215	1.05851e-127
SYTL2	7.22286e-131	0.303433	0.434	0.192	1.61482e-126
TBC1D9	2.06257e-130	0.312603	0.511	0.244	4.61129e-126
RAB11FIP2	4.99558e-129	0.267723	0.411	0.178	1.11686e-124
MIR99AHG	1.33733e-128	-0.514979	0.166	0.448	2.98988e-124
SGIP1	2.1305e-128	-0.513082	0.029	0.294	4.76315e-124
SLC12A1	2.34156e-128	-1.6475	0.074	0.339	5.23503e-124
CUBN	3.0709e-128	-1.25564	0.168	0.421	6.86561e-124
PAPPA	2.63248e-125	0.269403	0.286	0.099	5.88543e-121
PLCB1	3.01642e-125	-1.01494	0.07	0.331	6.74382e-121
RNF152	4.0609e-125	-0.730639	0.174	0.439	9.07896e-121
RAB11FIP3	4.95593e-125	-0.818347	0.289	0.527	1.108e-120
HIP1R	2.29237e-124	0.26232	0.466	0.216	5.12506e-120
ZNF208	2.36673e-124	0.26183	0.344	0.134	5.29129e-120
OPHN1	2.77173e-124	0.30543	0.597	0.32	6.19677e-120
MITF	2.94652e-122	0.332277	0.712	0.426	6.58753e-118
CACNB4	8.93527e-122	0.256037	0.463	0.206	1.99766e-117
NDRG1	9.73244e-122	0.314204	0.561	0.285	2.17588e-117
LRP2	2.51282e-121	-0.883291	0.099	0.354	5.6179e-117
EMX2OS	2.55067e-120	0.271572	0.433	0.2	5.70253e-116
TANC2	1.21021e-119	0.325675	0.566	0.305	2.70567e-115
GLDC	2.70093e-119	0.256131	0.503	0.241	6.03846e-115
LDLRAD4	9.00171e-119	-0.517442	0.037	0.288	2.01251e-114
IGFBP7	6.99879e-118	0.582362	0.687	0.453	1.56472e-113
YAP1	7.19733e-118	0.33651	0.599	0.349	1.60911e-113
HS6ST2	7.85392e-118	-0.568685	0.03	0.278	1.7559e-113
IMMP2L	8.8877e-118	0.360168	0.967	0.919	1.98702e-113
NOX4	7.48155e-117	-0.615351	0.058	0.309	1.67265e-112
MOB1B	2.81383e-116	0.250557	0.505	0.249	6.29089e-112
BCAR3	1.01795e-115	0.260933	0.402	0.181	2.27582e-111
ERRFI1	3.61207e-114	-0.682784	0.091	0.34	8.0755e-110
MYO1E	3.52344e-113	0.32801	0.592	0.328	7.87736e-109
MAP4	4.95779e-113	0.318864	0.693	0.437	1.10841e-108
STK33	8.83569e-113	0.330148	0.612	0.35	1.9754e-108
BICDL1	1.49103e-112	-0.424632	0.093	0.348	3.33349e-108
VEPH1	2.54138e-112	0.318401	0.447	0.22	5.68177e-108
TMEM51	3.79992e-112	0.264227	0.438	0.206	8.49547e-108
CHPT1	4.0736e-112	0.251485	0.384	0.171	9.10736e-108
MME	7.28117e-110	-0.733904	0.058	0.295	1.62785e-105
GRAMD1B	2.46232e-109	-0.617708	0.106	0.35	5.50501e-105
CACNB2	3.07955e-109	-0.600635	0.029	0.263	6.88495e-105
PPARG	1.51137e-108	0.2536	0.44	0.205	3.37897e-104
AC117386.2	5.2535e-107	0.277704	0.232	0.077	1.17453e-102
PRDM16	7.83083e-107	0.276278	0.557	0.3	1.75074e-102
SLC2A9	1.71974e-106	-0.61394	0.047	0.278	3.84482e-102
SRGAP3	1.38549e-104	0.276193	0.418	0.203	3.09755e-100
FAM107B	3.99679e-104	0.408458	0.484	0.26	8.93561e-100
AC096577.1	1.22609e-103	-1.04165	0.068	0.298	2.74118e-99
KCNQ1OT1	8.13196e-103	-0.644509	0.229	0.465	1.81806e-98
MAL	8.34386e-103	0.306046	0.403	0.192	1.86544e-98
NCKAP5	1.52175e-102	-0.549119	0.203	0.434	3.40217e-98
SLC13A3	4.67611e-102	-0.725498	0.07	0.295	1.04544e-97
SLC16A9	6.64527e-102	-0.748672	0.081	0.307	1.48568e-97
SLC17A1	7.15396e-102	-0.658901	0.05	0.274	1.59941e-97
TINAG	2.01387e-101	-0.539414	0.041	0.264	4.5024e-97
UMOD	3.04619e-101	-0.799177	0.031	0.251	6.81036e-97
TRPM7	2.2035e-100	-0.732987	0.287	0.505	4.92637e-96
LRRFIP1	7.85152e-100	0.317457	0.631	0.388	1.75536e-95
COL4A5	8.02477e-100	0.274053	0.508	0.266	1.7941e-95
SLC22A6	4.16544e-99	-0.54999	0.039	0.256	9.31267e-95
FTCD	5.64953e-99	-0.84642	0.059	0.281	1.26307e-94
SMAD3	8.83806e-99	0.461937	0.488	0.276	1.97592e-94
SVIL	1.05931e-98	-0.450803	0.157	0.395	2.36829e-94
SSH2	1.83779e-98	0.297689	0.634	0.389	4.10874e-94
RP1	1.45787e-97	-0.715561	0.025	0.236	3.25936e-93
OSBPL10	1.92897e-97	-0.35897	0.07	0.3	4.31259e-93
AFF1	2.85087e-97	0.344031	0.823	0.654	6.37369e-93
EYA4	1.08577e-96	0.345562	0.212	0.072	2.42745e-92
PRODH2	8.03521e-96	-0.636338	0.034	0.245	1.79643e-91
PTPRD	1.64163e-95	-0.513413	0.046	0.26	3.67018e-91
CDK14	5.53129e-95	-0.440432	0.562	0.725	1.23663e-90
AUTS2	6.86738e-94	-0.419382	0.158	0.39	1.53534e-89
THSD7A	8.85941e-94	0.316111	0.861	0.697	1.9807e-89
LINC01320	1.38924e-93	-0.524978	0.122	0.341	3.10592e-89
SLC5A12	6.12234e-93	-0.867075	0.075	0.286	1.36877e-88
AGXT2	1.63063e-92	-0.445839	0.028	0.233	3.6456e-88
CPM	4.14271e-92	-0.412965	0.171	0.408	9.26187e-88
TLK1	2.54487e-91	0.250543	0.567	0.334	5.68956e-87
MIR4435-2HG	6.25378e-91	0.279323	0.332	0.15	1.39816e-86
GPX3	7.70474e-91	-0.509982	0.059	0.272	1.72255e-86
ST3GAL6	6.34386e-90	-0.320786	0.018	0.216	1.4183e-85
TRAPPC9	3.09684e-89	0.271128	0.714	0.483	6.92359e-85
NLK	3.11567e-89	0.283709	0.566	0.338	6.96569e-85
ATXN1	1.62037e-88	0.304142	0.817	0.676	3.62267e-84
PAH	3.36383e-88	-0.514114	0.044	0.244	7.52051e-84
STK32B	1.65901e-87	-0.386702	0.111	0.33	3.70906e-83
ATP11A	4.47074e-87	-0.265403	0.018	0.211	9.99523e-83
ARHGAP29	5.04206e-87	0.339322	0.548	0.324	1.12725e-82
CYP3A5	1.98644e-86	-0.784936	0.032	0.227	4.44108e-82
PDE7A	6.61034e-86	-0.372507	0.12	0.333	1.47787e-81
WWC1	8.17842e-86	0.280185	0.589	0.356	1.82845e-81
GLYAT	1.43732e-84	-0.439654	0.041	0.236	3.21343e-80
RBFOX1	2.05729e-84	-0.77239	0.038	0.23	4.59949e-80
PRKD1	3.6341e-84	-0.537254	0.35	0.538	8.12477e-80
EPB41L3	7.01348e-84	0.279478	0.608	0.366	1.568e-79
SLC6A13	8.60882e-84	-0.496426	0.058	0.255	1.92467e-79
ASS1	3.12309e-83	-0.42843	0.033	0.223	6.98229e-79
DOCK4	5.73255e-83	-0.452982	0.125	0.339	1.28163e-78
FBXO21	6.61747e-83	-0.3543	0.158	0.371	1.47947e-78
PRUNE2	1.23945e-82	-0.391423	0.025	0.213	2.77103e-78
ENOX1	1.30946e-82	-0.620847	0.036	0.227	2.92755e-78
BABAM2	2.53419e-82	0.319248	0.802	0.64	5.6657e-78
ARHGAP26	3.32253e-82	-0.481658	0.079	0.28	7.42818e-78
SGMS1	3.41944e-82	0.270164	0.568	0.351	7.64485e-78
MIOX	4.02204e-81	-0.65623	0.041	0.231	8.99207e-77
CFLAR	7.94159e-81	-0.341096	0.243	0.454	1.7755e-76
CACNA1D	9.04501e-81	-0.435292	0.12	0.324	2.02219e-76
SLC16A7	2.4189e-80	0.362472	0.517	0.309	5.40793e-76
LINC01060	2.88122e-80	-0.501801	0.037	0.222	6.44154e-76
FAM49B	8.91657e-80	0.260078	0.534	0.317	1.99348e-75
TCF12	9.67724e-80	0.264769	0.859	0.763	2.16354e-75
FER	6.74285e-79	0.291498	0.592	0.38	1.5075e-74
AL391117.1	7.17452e-79	-0.439875	0.04	0.225	1.60401e-74
TLN2	7.98866e-79	0.271704	0.589	0.364	1.78602e-74
AFM	1.42627e-78	-0.473906	0.037	0.219	3.1887e-74
SLC16A10	1.81246e-78	0.251607	0.418	0.222	4.05212e-74
ACSF2	2.02579e-78	-0.42703	0.064	0.253	4.52905e-74
NFKBIZ	1.42307e-77	0.309036	0.225	0.09	3.18156e-73
BBOX1	3.95336e-77	-0.390165	0.035	0.217	8.83853e-73
ENPEP	1.94638e-76	-0.41994	0.053	0.238	4.35151e-72
AC012593.1	2.80338e-76	-0.452846	0.049	0.234	6.26752e-72
BNC2	3.90576e-76	-0.53694	0.104	0.292	8.73211e-72
SLC47A1	7.98273e-76	-0.312241	0.031	0.208	1.7847e-71
ATP1B1	2.84264e-75	0.313657	0.876	0.758	6.35529e-71
KIZ	3.02596e-75	0.286114	0.332	0.167	6.76514e-71
CRYL1	3.69354e-75	-0.362086	0.189	0.383	8.25765e-71
LINC00671	3.96364e-75	-0.3546	0.055	0.238	8.86151e-71
XYLB	1.02913e-74	-0.316606	0.031	0.207	2.30082e-70
AC138305.1	1.41546e-74	0.347758	0.691	0.492	3.16455e-70
UGT2B7	2.68281e-74	-0.365589	0.039	0.217	5.99797e-70
AC027288.3	5.53694e-74	-0.436768	0.076	0.262	1.23789e-69
RHOBTB1	5.85212e-74	-0.387799	0.032	0.205	1.30836e-69
SON	1.65406e-73	-0.358885	0.346	0.532	3.69798e-69
IGF1R	2.07277e-73	-0.325666	0.623	0.765	4.6341e-69
PLCL1	5.59535e-73	-0.484861	0.755	0.847	1.25095e-68
VAV3	6.49062e-73	0.296629	0.633	0.414	1.45111e-68
GBE1	1.16684e-72	0.282286	0.548	0.346	2.6087e-68
LINC00871	1.49551e-72	-0.465039	0.054	0.232	3.34351e-68
SLC4A7	2.39574e-72	-0.425605	0.035	0.209	5.35615e-68
DIP2C	5.13742e-72	-0.42085	0.479	0.638	1.14857e-67
LINC01515	9.68572e-72	-0.298815	0.052	0.232	2.16544e-67
TRHDE	1.31737e-71	0.259275	0.614	0.395	2.94524e-67
SLC13A1	4.62568e-71	-0.443851	0.05	0.224	1.03416e-66
SORCS1	8.86746e-71	-0.801155	0.058	0.231	1.9825e-66
AC008554.1	1.53849e-70	-0.327155	0.044	0.218	3.43961e-66
MCF2L	2.11425e-70	-0.334339	0.123	0.312	4.72683e-66
EXOC6B	1.88632e-69	0.258676	0.709	0.513	4.21725e-65
PPFIBP1	3.15956e-69	0.260493	0.542	0.334	7.06383e-65
HIP1	1.15105e-68	-0.554279	0.269	0.442	2.57341e-64
CTTNBP2	1.77043e-68	-0.298763	0.037	0.205	3.95815e-64
CNTNAP3B	3.27907e-68	-0.439985	0.123	0.303	7.33101e-64
EBNA1BP2	4.34984e-68	-0.367819	0.072	0.246	9.72494e-64
ALDOB	5.15993e-68	-0.405976	0.042	0.206	1.15361e-63
PCDH15	3.53539e-67	-0.585983	0.047	0.211	7.90407e-63
INSR	1.1127e-66	-0.37094	0.343	0.516	2.48765e-62
PKP4	3.92938e-66	-0.406101	0.73	0.821	8.78492e-62
PBX1	3.99401e-66	-0.414203	0.346	0.513	8.9294e-62
DPH6-DT	4.57217e-66	0.252651	0.478	0.284	1.0222e-61
RANBP3L	9.64081e-65	-0.338957	0.052	0.218	2.15539e-60
FTX	3.24483e-64	-0.264695	0.933	0.963	7.25447e-60
RASSF4	3.24613e-64	-0.312681	0.058	0.222	7.25737e-60
RNF212B	4.13083e-64	-0.661081	0.049	0.207	9.2353e-60
SMIM2-AS1	5.39547e-64	-0.332633	0.045	0.205	1.20627e-59
SUGCT	1.19451e-63	-0.419503	0.186	0.359	2.67057e-59
L3MBTL4	4.0001e-63	-0.471117	0.332	0.475	8.94303e-59
TNS1	1.45231e-62	-0.369564	0.289	0.454	3.24693e-58
TTC28	2.43364e-62	-0.371168	0.3	0.468	5.44089e-58
NLGN1	3.09568e-62	-0.48682	0.146	0.321	6.92101e-58
TENM1	2.51146e-61	-0.25591	0.05	0.209	5.61488e-57
ERC1	4.18206e-61	0.253617	0.672	0.482	9.34984e-57
MFHAS1	6.87726e-61	0.25845	0.518	0.329	1.53755e-56
NFIA	9.92538e-61	-0.381768	0.219	0.392	2.21902e-56
SLIT2	1.72762e-60	0.273282	0.563	0.363	3.86245e-56
Z93403.1	5.03243e-60	-0.385278	0.088	0.252	1.1251e-55
ACTB	8.3054e-60	0.257584	0.286	0.146	1.85684e-55
SRRM2	1.26787e-59	-0.335934	0.276	0.446	2.83457e-55
GLCCI1	1.99444e-59	-0.312548	0.108	0.278	4.45896e-55
GOLGB1	2.97824e-59	-0.374205	0.29	0.458	6.65845e-55
SLC4A4	4.51613e-59	-0.674769	0.224	0.383	1.00967e-54
GPC6	5.70137e-59	-0.462168	0.128	0.295	1.27466e-54
WWTR1	7.11233e-59	0.272606	0.543	0.356	1.5901e-54
XIST	2.79112e-58	0.284717	0.545	0.357	6.24011e-54
AASS	3.7515e-58	-0.257952	0.081	0.243	8.38723e-54
NCOA7	2.41444e-57	-0.311629	0.13	0.296	5.39797e-53
GOLGA4	4.73255e-57	-0.344442	0.581	0.692	1.05806e-52
UBE2E2	6.39563e-57	-0.303515	0.519	0.659	1.42987e-52
FRMD4B	1.15388e-56	-0.288198	0.098	0.259	2.57972e-52
SASH1	1.62871e-56	-0.308132	0.132	0.301	3.64131e-52
BCAS3	3.57257e-56	0.266023	0.789	0.67	7.9872e-52
PAX8	4.63167e-55	0.261176	0.76	0.601	1.0355e-50
NR2F2-AS1	5.53259e-55	-0.347253	0.426	0.577	1.23692e-50
TXNIP	5.64491e-55	0.358611	0.47	0.319	1.26203e-50
FNDC3A	2.89074e-54	0.389868	0.602	0.442	6.46283e-50
LIPA	3.76688e-54	-0.271694	0.054	0.201	8.42161e-50
CA10	5.35998e-54	-0.344857	0.124	0.287	1.19833e-49
AC078980.1	7.45472e-54	-0.555916	0.066	0.213	1.66665e-49
PPARGC1A	3.07729e-52	0.260975	0.793	0.666	6.8799e-48
RUNX1	7.61952e-51	0.490878	0.263	0.139	1.7035e-46
ABCC4	1.19338e-50	-0.372872	0.065	0.208	2.66803e-46
ZFAND5	3.86939e-48	-0.277652	0.184	0.336	8.65079e-44
DNM3	4.01959e-47	-0.256765	0.121	0.269	8.98661e-43
TPCN1	1.26354e-46	-0.312618	0.189	0.335	2.82489e-42
SEMA6D	1.72516e-46	-0.275542	0.097	0.239	3.85695e-42
MYO9A	6.09124e-46	-0.251064	0.637	0.746	1.36182e-41
PLPPR1	7.50118e-46	-0.38037	0.198	0.345	1.67704e-41
MSRA	1.003e-45	-0.324412	0.19	0.331	2.2424e-41
EFHD1	2.88582e-45	-0.25056	0.15	0.296	6.45182e-41
CYFIP2	4.40346e-45	-0.297558	0.336	0.475	9.84483e-41
ABCA5	5.92897e-45	-0.478344	0.291	0.411	1.32554e-40
CCDC148	1.44829e-44	-0.359052	0.279	0.411	3.23793e-40
ARHGAP6	2.01149e-44	-0.410102	0.761	0.816	4.49708e-40
SLC12A6	2.8377e-44	-0.251135	0.104	0.241	6.34425e-40
MIR646HG	2.864e-44	0.368432	0.334	0.204	6.40304e-40
RALYL	1.10556e-43	0.506643	0.571	0.473	2.4717e-39
PPARA	1.83613e-43	-0.316937	0.287	0.419	4.10504e-39
MAP3K5	2.40892e-42	-0.254545	0.148	0.289	5.38562e-38
PDK4	5.17353e-41	-0.313162	0.192	0.343	1.15665e-36
GRB10	1.03558e-40	-0.319204	0.159	0.291	2.31525e-36
ZDHHC14	4.62388e-39	-0.302094	0.192	0.323	1.03376e-34
SLC1A1	8.40845e-39	-0.253338	0.109	0.236	1.87988e-34
PCSK5	9.87804e-39	-0.267802	0.086	0.208	2.20843e-34
P3H2	1.07328e-38	-0.394463	0.394	0.5	2.39953e-34
NEDD9	1.07687e-38	-0.259144	0.132	0.262	2.40757e-34
PITPNC1	1.16583e-38	-0.30237	0.149	0.283	2.60644e-34
FOXO3	4.21179e-38	-0.287952	0.304	0.434	9.41631e-34
SLC12A3	5.39279e-38	-1.42688	0.137	0.252	1.20567e-33
ZHX3	5.23996e-36	-0.289272	0.363	0.469	1.1715e-31
ESRRB	7.29822e-35	-0.301301	0.166	0.286	1.63166e-30
AC016831.7	1.01095e-34	-0.252836	0.587	0.697	2.26018e-30
LINC01762	4.30487e-32	-0.443386	0.279	0.374	9.62439e-28
ALCAM	3.32652e-31	-0.265029	0.134	0.245	7.43711e-27
RERG	1.17064e-29	-0.335109	0.147	0.254	2.6172e-25
FGGY	2.47815e-29	-0.355042	0.357	0.443	5.5404e-25
MGAT5	2.553e-27	-0.287155	0.167	0.271	5.70775e-23
ADAMTS17	1.02697e-26	-0.259643	0.111	0.211	2.296e-22
HIPK2	2.2077e-26	-0.25191	0.411	0.493	4.93576e-22
FOXO1	4.07877e-26	-0.270774	0.348	0.443	9.1189e-22
FRMD4A	4.23559e-26	-0.329296	0.192	0.291	9.46951e-22
PHACTR1	3.79184e-25	-0.337372	0.124	0.216	8.47743e-21
TOX	6.75253e-22	0.425303	0.352	0.273	1.50966e-17
DSCAML1	3.75016e-20	-0.323126	0.255	0.339	8.38424e-16
USP53	3.9241e-20	-0.321552	0.369	0.423	8.77312e-16
ARHGAP18	8.40076e-19	-0.288844	0.273	0.348	1.87816e-14
INPP4B	1.77334e-16	-0.290524	0.209	0.278	3.96466e-12
SEC14L1	6.83107e-16	-0.255923	0.181	0.25	1.52722e-11
MAGI2	9.87239e-16	-0.51275	0.818	0.769	2.20717e-11
PTH2R	3.31359e-15	-0.317778	0.922	0.848	7.4082e-11
ZNF385D	1.1479e-13	-0.274712	0.151	0.212	2.56635e-09
LMO7	3.68041e-11	-0.287757	0.561	0.569	8.2283e-07
FP236383.1	5.36301e-11	-0.301687	0.339	0.395	1.19901e-06
CLCN5	9.98702e-11	-0.259921	0.443	0.454	2.2328e-06
NAV2	2.85945e-10	-0.275207	0.347	0.384	6.39287e-06
GPC5	4.23628e-06	-0.385529	0.485	0.519	0.0947106
PLPP1	7.18628e-05	-0.347612	0.285	0.225	1
PACRG	0.0161205	-0.387379	0.335	0.285	1
PDE1A	0.045428	-0.366259	0.517	0.461	1
CNNM2	0.0811864	-0.411913	0.403	0.372	1
RNPC3	0.150541	-0.329023	0.531	0.476	1
SYNE1	0.368375	-0.274181	0.551	0.515	1

## Sheet: PC
Differentially expressed genes in PC
gene	p_val	avg_logFC	pct.1	pct.2	p_val_adj
BMPR1B	0	1.32908	0.846	0.18	0
PWRN1	0	1.18645	0.669	0.071	0
ST6GAL1	0	1.17155	0.675	0.18	0
PDE4D	0	1.15472	0.999	0.977	0
PRKAG2	0	1.14981	0.862	0.387	0
GRIP1	0	1.13179	0.896	0.326	0
TOX	0	1.13131	0.736	0.255	0
PAPPA	0	1.09994	0.617	0.089	0
GLIS3	0	1.05548	0.974	0.777	0
CADPS2	0	1.05453	0.961	0.653	0
SCNN1G	0	1.03317	0.668	0.064	0
TRPM3	0	1.0106	0.914	0.434	0
EYA4	0	0.99286	0.584	0.057	0
TMTC2	0	0.979238	0.75	0.263	0
RBPMS	0	0.933509	0.975	0.759	0
SOX5	0	0.811687	0.749	0.237	0
BTG2	0	0.806982	0.495	0.075	0
PIK3C2G	0	0.788099	0.82	0.272	0
C11orf80	0	0.783109	0.746	0.211	0
ARG2	0	0.756724	0.47	0.084	0
AQP2	0	0.742345	0.559	0.044	0
GATA3	0	0.734185	0.599	0.105	0
MACC1	0	0.668364	0.616	0.148	0
GDF15	0	0.665173	0.387	0.064	0
LINC01482	0	0.659336	0.493	0.077	0
CRYBG1	0	0.651715	0.685	0.192	0
HUNK	0	0.600467	0.509	0.071	0
LINC00473	0	0.585639	0.42	0.035	0
ROR2	0	0.556813	0.431	0.02	0
PFKFB3	0	0.549383	0.46	0.075	0
SLC9A4	0	0.5397	0.425	0.058	0
SLC7A1	0	0.520053	0.428	0.076	0
SCNN1B	0	0.517836	0.444	0.042	0
HMGCS2	0	0.506062	0.405	0.057	0
PGM5	0	0.481048	0.436	0.062	0
AC087379.2	0	0.468009	0.214	0.01	0
FXYD4	0	0.458156	0.376	0.016	0
AQP3	0	0.424356	0.262	0.019	0
HS6ST1	0	0.407372	0.385	0.058	0
SPRY4-AS1	0	0.400182	0.337	0.031	0
MCTP1	0	0.377331	0.295	0.032	0
PTCSC3	0	0.363137	0.281	0.022	0
PWRN3	0	0.350931	0.3	0.021	0
AC073172.1	0	0.322708	0.247	0.014	0
FGD3	0	0.315794	0.322	0.037	0
RASAL1	0	0.307403	0.275	0.026	0
CNGA1	0	0.290601	0.272	0.023	0
SHCBP1	0	0.275429	0.257	0.014	0
ELF5	0	0.253677	0.239	0.009	0
WSB1	6.76355e-308	0.871619	0.913	0.514	1.51213e-303
HSD11B2	1.91638e-304	0.765561	0.783	0.287	4.28446e-300
KSR2	4.62819e-298	0.751051	0.544	0.14	1.03472e-293
MECOM	3.19897e-297	0.91383	0.999	0.844	7.15194e-293
PKIA	5.49315e-297	0.342674	0.247	0.025	1.2281e-292
SLC25A29	1.27847e-295	0.615731	0.634	0.186	2.85828e-291
SCCPDH	2.29448e-281	0.344366	0.331	0.05	5.12977e-277
SLC38A1	3.74482e-278	0.725509	0.606	0.183	8.3723e-274
FYB2	1.11652e-274	0.517979	0.562	0.141	2.49621e-270
MYO1E	3.82719e-273	0.870293	0.773	0.329	8.55645e-269
ARL15	1.23456e-272	0.819868	0.987	0.757	2.7601e-268
SGCD	6.99746e-268	1.01616	0.363	0.066	1.56442e-263
PNP	7.02919e-262	0.386811	0.298	0.044	1.57152e-257
ABTB2	1.20756e-259	1.00166	0.752	0.335	2.69975e-255
GATA2	1.95609e-258	0.298926	0.244	0.029	4.37324e-254
RALYL	3.43213e-255	0.893851	0.883	0.461	7.6732e-251
PAX8	5.36173e-252	0.732048	0.936	0.598	1.19872e-247
SLC45A4	2.29907e-251	0.798881	0.562	0.175	5.14003e-247
RDH10	5.81859e-251	0.420314	0.359	0.067	1.30086e-246
KCNK13	7.00933e-251	0.432738	0.376	0.072	1.56708e-246
TPM4	2.70248e-250	0.380172	0.337	0.058	6.04193e-246
PLEKHA2	1.71329e-249	0.488375	0.488	0.124	3.83041e-245
SGPP1	2.64152e-245	0.61032	0.593	0.19	5.90565e-241
HDAC4	3.18005e-245	0.585182	0.654	0.235	7.10964e-241
KAZN	8.7236e-245	0.78926	0.943	0.599	1.95033e-240
STIM2	8.80218e-245	0.637317	0.56	0.168	1.9679e-240
MPPED2	1.54083e-240	0.614804	0.751	0.283	3.44483e-236
FAM20A	1.55904e-240	0.293655	0.256	0.035	3.48556e-236
EYA3	8.81729e-234	0.606813	0.683	0.265	1.97128e-229
NDRG1	1.04542e-231	0.81699	0.713	0.289	2.33724e-227
MAST4	1.55135e-230	-0.929094	0.196	0.709	3.46834e-226
ATP1B3	5.19546e-230	0.853533	0.516	0.155	1.16155e-225
KRT19	1.25641e-227	0.385542	0.256	0.037	2.80896e-223
MSR1	2.18763e-227	0.556046	0.532	0.153	4.89089e-223
AGBL4	3.04512e-226	0.715394	0.881	0.48	6.80797e-222
LAMB1	5.91116e-224	0.634049	0.795	0.375	1.32156e-219
STXBP6	1.69083e-223	0.277967	0.227	0.029	3.7802e-219
PROM1	8.08803e-223	0.289911	0.296	0.05	1.80824e-218
ABCB1	6.11824e-222	0.505129	0.435	0.107	1.36786e-217
SCIN	7.86933e-222	0.765537	0.643	0.238	1.75935e-217
CSGALNACT1	2.86889e-220	0.688498	0.603	0.208	6.41398e-216
HELLS	2.09131e-215	0.262082	0.281	0.046	4.67555e-211
MOB1B	1.34336e-213	0.548543	0.666	0.251	3.00336e-209
IQUB	6.72786e-213	0.363874	0.386	0.087	1.50415e-208
SYK	2.78757e-212	0.404721	0.426	0.106	6.23218e-208
SMIM5	1.97057e-208	0.270435	0.286	0.05	4.4056e-204
FRY	1.30356e-206	0.588083	0.6	0.206	2.91436e-202
FAM110B	2.83785e-203	0.52673	0.533	0.169	6.34459e-199
FOS	1.39014e-202	0.53821	0.365	0.082	3.10793e-198
NHS	1.59362e-201	-0.872813	0.249	0.719	3.56286e-197
ZC3HAV1	1.72096e-201	0.467247	0.353	0.079	3.84754e-197
VAV2	3.55476e-200	0.529315	0.553	0.19	7.94738e-196
FRAS1	1.63425e-198	0.745966	0.92	0.63	3.6537e-194
RALBP1	1.1403e-196	0.436417	0.502	0.151	2.54936e-192
PRKCA	2.31546e-196	0.585543	0.858	0.504	5.17667e-192
AFAP1L2	1.53909e-195	0.258075	0.298	0.056	3.44095e-191
PGAP1	1.01088e-192	0.418001	0.321	0.068	2.26001e-188
MAP3K21	1.43784e-192	0.554423	0.536	0.184	3.21457e-188
DCPS	1.686e-192	0.280927	0.29	0.055	3.76938e-188
LINC02532	6.37697e-192	0.660079	0.815	0.446	1.4257e-187
ERC1	7.51402e-192	0.684397	0.798	0.483	1.67991e-187
COBLL1	1.72509e-191	0.763254	0.983	0.861	3.85679e-187
ADAMTS9-AS2	2.02699e-189	0.617844	0.965	0.737	4.53175e-185
EML6	4.07791e-187	0.417235	0.42	0.114	9.11698e-183
FAM81A	6.53612e-187	0.286503	0.3	0.06	1.46128e-182
NRCAM	8.3332e-185	0.427741	0.528	0.168	1.86305e-180
COL4A6	2.03908e-184	0.436652	0.348	0.081	4.55878e-180
HES1	2.37244e-184	0.373266	0.265	0.049	5.30407e-180
KIZ	6.53468e-184	0.535404	0.496	0.165	1.46096e-179
ZBTB16	3.74371e-183	-0.973302	0.117	0.586	8.3698e-179
NR4A1	5.30193e-182	0.695364	0.417	0.116	1.18535e-177
STK33	1.81827e-178	0.570487	0.737	0.354	4.06511e-174
SORCS2	5.45201e-178	0.325961	0.332	0.075	1.21891e-173
KCTD8	2.22183e-176	0.544837	0.524	0.178	4.96735e-172
TEX41	2.71555e-176	0.567163	0.794	0.356	6.07116e-172
FGF12	4.00853e-176	0.42679	0.257	0.047	8.96186e-172
SLC11A2	1.08878e-175	0.421154	0.442	0.134	2.43419e-171
FKBP5	1.36133e-175	-1.3547	0.194	0.617	3.04353e-171
PTPRG	3.20346e-173	-0.724553	0.629	0.897	7.16198e-169
FOSL2	4.88168e-173	0.411574	0.436	0.129	1.0914e-168
CDK6	1.5938e-172	0.653921	0.618	0.265	3.56325e-168
AKT3	7.63275e-170	0.588789	0.787	0.429	1.70645e-165
DCDC2	4.17914e-169	0.653551	0.755	0.388	9.34331e-165
GAREM1	7.90214e-169	0.666003	0.737	0.395	1.76668e-164
ZNF208	1.98285e-166	0.365441	0.453	0.137	4.43306e-162
LPCAT2	2.1503e-166	0.307128	0.317	0.073	4.80744e-162
DUSP1	2.50509e-165	0.439957	0.495	0.163	5.60063e-161
KCNQ1	1.74757e-164	0.510533	0.676	0.303	3.90704e-160
TMEM51	6.21992e-163	0.490108	0.547	0.209	1.39059e-158
STARD13	2.31269e-161	0.650321	0.709	0.351	5.17048e-157
AC068599.1	6.25711e-161	0.594581	0.332	0.083	1.3989e-156
LYPD6B	1.90035e-157	0.297367	0.296	0.067	4.24861e-153
LYN	2.70094e-157	0.267853	0.256	0.052	6.0385e-153
ZNF331	4.26279e-157	0.790344	0.326	0.086	9.53032e-153
KIF26B	3.42779e-156	0.491143	0.37	0.103	7.66352e-152
IMMP2L	3.79591e-156	0.53992	0.983	0.92	8.48652e-152
LRRFIP1	2.48838e-154	0.550891	0.74	0.393	5.56328e-150
SEMA6A	2.75621e-153	0.437178	0.338	0.087	6.16206e-149
COL4A5	3.77185e-153	0.494145	0.629	0.269	8.43274e-149
SRGAP3	7.52872e-153	0.476167	0.535	0.206	1.6832e-148
PLCL1	2.34414e-152	-0.88311	0.583	0.853	5.24078e-148
TANC2	4.67644e-152	0.473135	0.67	0.31	1.04551e-147
PDE10A	4.01279e-151	1.2392	0.676	0.41	8.9714e-147
OXR1	1.93745e-150	-0.748514	0.412	0.749	4.33157e-146
ANK3	2.75638e-150	0.574289	0.976	0.89	6.16244e-146
CGNL1	1.27088e-148	-0.796493	0.423	0.757	2.8413e-144
PLCL2	2.1168e-147	0.641746	0.568	0.252	4.73253e-143
THSD4	1.76872e-146	0.459593	0.679	0.297	3.95432e-142
IER3	2.88706e-146	0.311443	0.247	0.051	6.4546e-142
ATP8B1	5.7822e-145	0.410224	0.412	0.132	1.29273e-140
PTBP3	1.67853e-143	0.538266	0.636	0.293	3.75268e-139
MAL2	3.2983e-141	0.354762	0.371	0.112	7.374e-137
TRERF1	9.31995e-141	0.253143	0.295	0.072	2.08366e-136
SPAG16	9.50705e-141	0.571135	0.629	0.3	2.12549e-136
VEPH1	1.84068e-139	0.517789	0.537	0.224	4.11521e-135
TCF7L1	6.30862e-139	0.313104	0.357	0.1	1.41042e-134
MYO1B	7.52199e-139	0.421503	0.552	0.215	1.68169e-134
NPAS2	4.1404e-138	0.328171	0.416	0.134	9.2567e-134
TACC1	4.36541e-138	-0.79658	0.078	0.491	9.75974e-134
STAM	2.33489e-137	0.299499	0.325	0.089	5.22012e-133
SSH2	4.29629e-135	0.513583	0.704	0.395	9.60522e-131
PTPN13	5.0291e-135	0.5339	0.812	0.521	1.12436e-130
AC068992.1	1.0244e-134	0.279943	0.317	0.084	2.29025e-130
PTH1R	1.61306e-133	-0.920568	0.114	0.517	3.60631e-129
MYH10	1.20893e-132	0.37097	0.55	0.227	2.70279e-128
CDH1	3.31202e-131	0.359268	0.437	0.152	7.40469e-127
SLC9A2	5.81912e-131	0.288878	0.258	0.06	1.30098e-126
MYO10	1.20805e-129	0.525288	0.726	0.39	2.70083e-125
AC019197.1	1.60311e-128	0.68006	0.946	0.781	3.58407e-124
EGF	2.94861e-128	-1.54625	0.193	0.559	6.59222e-124
MID1	3.33765e-128	0.480397	0.432	0.153	7.46198e-124
ELF3	2.02086e-127	0.405964	0.217	0.045	4.51804e-123
NFAT5	8.33544e-127	0.551015	0.824	0.594	1.86355e-122
SLC16A12	1.54416e-126	-0.974177	0.037	0.418	3.45229e-122
RAD51B	4.53679e-126	0.538968	0.763	0.45	1.01429e-121
HIST1H2AC	3.27525e-125	0.322879	0.22	0.047	7.32248e-121
SUSD1	7.9303e-125	0.383372	0.433	0.155	1.77298e-120
LIMCH1	1.19602e-124	0.480789	0.835	0.529	2.67394e-120
PTP4A2	2.26883e-124	0.281275	0.246	0.058	5.07243e-120
TBX2	3.92868e-123	0.303648	0.367	0.115	8.78335e-119
CACNA2D3	3.37305e-122	-0.970783	0.052	0.425	7.54113e-118
RASD1	8.59421e-120	0.293512	0.251	0.061	1.92141e-115
KCNIP1	1.60402e-119	0.433396	0.309	0.089	3.58611e-115
PHTF2	2.89727e-119	0.329313	0.411	0.146	6.47742e-115
SPIRE1	6.66688e-119	0.43112	0.642	0.315	1.49051e-114
AFF1	6.73147e-119	0.528207	0.852	0.66	1.50495e-114
CPM	1.52855e-118	-0.651841	0.033	0.405	3.41737e-114
PIGQ	1.75589e-118	0.34903	0.385	0.13	3.92565e-114
BLNK	1.77131e-117	0.387995	0.524	0.226	3.96013e-113
MYO5A	1.61123e-116	0.407967	0.526	0.23	3.60222e-112
RAPH1	1.90567e-116	0.292092	0.339	0.105	4.26052e-112
ASAP2	5.00865e-115	0.423051	0.722	0.412	1.11978e-110
MTMR10	4.19366e-114	0.436395	0.543	0.253	9.37576e-110
TOX3	7.90545e-112	0.459299	0.668	0.334	1.76742e-107
RNF19A	1.35694e-110	0.442297	0.588	0.292	3.03372e-106
BHLHE40	4.79033e-110	0.43635	0.326	0.104	1.07097e-105
NR3C2	2.04824e-108	0.430611	0.957	0.795	4.57924e-104
SLC23A2	3.58039e-108	0.250884	0.32	0.1	8.00467e-104
RIMBP2	7.98334e-108	0.27392	0.392	0.138	1.78484e-103
FAM49B	4.06366e-107	0.445285	0.614	0.322	9.08513e-103
THSD7A	1.88941e-106	0.556499	0.888	0.703	4.22415e-102
MTHFD1L	5.89742e-106	0.254199	0.339	0.109	1.31849e-101
TSPAN5	1.18954e-104	0.318219	0.39	0.14	2.65946e-100
TPST1	2.71544e-104	0.39769	0.614	0.315	6.0709e-100
PRPS2	6.62396e-104	0.310963	0.206	0.048	1.48092e-99
KCNJ15	2.36729e-103	0.464149	0.606	0.275	5.29255e-99
COL4A3	2.56455e-100	-0.631725	0.107	0.445	5.73357e-96
SEPT11	2.69013e-97	0.343176	0.497	0.224	6.01433e-93
MCU	2.95393e-97	0.387076	0.53	0.253	6.60409e-93
DST	3.60485e-96	-0.573067	0.098	0.428	8.05937e-92
CASR	4.5982e-96	-0.740363	0.027	0.343	1.02802e-91
SPAG17	8.24889e-96	0.262496	0.353	0.126	1.8442e-91
GLS	1.31934e-94	0.387085	0.794	0.548	2.94964e-90
MAPK10	4.59129e-94	0.374545	0.933	0.787	1.02648e-89
ANK2	5.02473e-94	-0.551841	0.053	0.373	1.12338e-89
AAK1	1.18074e-93	0.517225	0.678	0.432	2.63979e-89
SMARCA2	1.0188e-92	0.581402	0.536	0.281	2.27773e-88
CPEB4	3.34521e-92	-0.629976	0.261	0.566	7.47889e-88
FGF13	4.10933e-92	-0.784948	0.056	0.37	9.18723e-88
TMEM178A	8.58462e-91	0.281935	0.321	0.111	1.91926e-86
ADAMTS9-AS1	3.00189e-90	-0.550482	0.044	0.353	6.71132e-86
ATP1A1	5.02653e-90	-0.572788	0.363	0.66	1.12378e-85
ST3GAL4	1.18809e-89	0.300391	0.262	0.082	2.6562e-85
GRAMD1B	8.23428e-88	-0.690786	0.045	0.343	1.84094e-83
STK32B	1.39049e-87	-0.49468	0.029	0.325	3.10871e-83
SLC44A1	2.65574e-85	0.399347	0.412	0.18	5.93745e-81
PLPPR1	3.14098e-85	-0.572407	0.049	0.347	7.02229e-81
DTNB	5.78983e-85	0.299032	0.49	0.231	1.29443e-80
C4orf19	7.08583e-85	0.374739	0.563	0.303	1.58418e-80
NLK	2.07349e-84	0.426365	0.598	0.346	4.6357e-80
GRB14	3.06069e-84	-0.512067	0.089	0.392	6.84278e-80
EMX1	3.53561e-83	0.284731	0.408	0.171	7.90457e-79
SAMD12	5.55512e-83	0.377473	0.733	0.474	1.24196e-78
WWC1	1.79282e-82	0.454563	0.628	0.363	4.0082e-78
PPARG	3.45146e-82	0.329916	0.469	0.213	7.71643e-78
DSCAML1	3.81609e-81	-0.604926	0.055	0.346	8.53164e-77
BICDL1	5.57222e-81	-0.466674	0.054	0.34	1.24578e-76
HOXB3	1.07956e-80	0.316436	0.506	0.253	2.41356e-76
CACNA1D	1.10217e-80	-0.511072	0.035	0.32	2.46412e-76
TRAK1	1.06747e-79	0.319506	0.596	0.328	2.38655e-75
SLC38A11	1.08444e-79	0.331619	0.356	0.143	2.42447e-75
PPP1R9A	1.91569e-79	0.358547	0.687	0.425	4.2829e-75
NELL1	1.7374e-78	-0.601741	0.042	0.321	3.8843e-74
PRDM16	2.60467e-78	0.358098	0.58	0.31	5.82325e-74
FAM107B	8.5669e-78	0.456831	0.509	0.268	1.9153e-73
PLCB1	1.12793e-77	-1.03635	0.051	0.322	2.52171e-73
MED13L	1.75252e-76	0.317189	0.906	0.782	3.91811e-72
CA10	1.93345e-76	-0.510928	0.019	0.286	4.32262e-72
DOCK4	3.20601e-76	-0.54066	0.058	0.334	7.16767e-72
RNF152	4.95794e-76	-0.711172	0.149	0.429	1.10845e-71
SMAD3	3.12296e-75	0.400451	0.528	0.282	6.98201e-71
TNS1	3.95326e-75	-0.47979	0.172	0.453	8.83829e-71
LINC01762	3.33002e-74	-0.699225	0.112	0.379	7.44492e-70
PDZD2	2.51531e-73	-0.859308	0.108	0.369	5.62349e-69
DOCK7	2.8782e-73	0.296454	0.518	0.271	6.43479e-69
ACSM2A	3.24128e-73	-1.3111	0.125	0.381	7.24653e-69
ESRRB	3.37011e-73	-0.479621	0.028	0.289	7.53455e-69
SGIP1	8.53201e-73	-0.502968	0.024	0.283	1.9075e-68
PCDH7	1.81485e-72	0.284753	0.253	0.085	4.05746e-68
BICD1	2.03732e-72	0.282144	0.48	0.235	4.55484e-68
RAB11FIP3	1.63788e-71	-0.792502	0.275	0.518	3.66182e-67
GALNT11	2.50428e-71	0.320823	0.44	0.219	5.59882e-67
PDE7B	2.72764e-71	0.429666	0.681	0.427	6.09818e-67
KCNIP4	1.88292e-70	0.306211	0.802	0.562	4.20965e-66
HIP1R	2.01128e-70	0.275531	0.46	0.226	4.49661e-66
NEBL	2.88991e-70	0.283426	0.668	0.407	6.46097e-66
ADGRL2	5.47102e-70	0.303437	0.621	0.364	1.22316e-65
WWTR1	6.14785e-70	0.421596	0.592	0.361	1.37447e-65
CCDC198	7.46209e-70	0.293333	0.655	0.391	1.6683e-65
KNG1	3.79954e-69	-0.449179	0.03	0.282	8.49462e-65
SCN2A	7.81601e-69	0.404509	0.602	0.347	1.74743e-64
COL4A4	5.27694e-68	-0.38822	0.091	0.357	1.17977e-63
KITLG	6.50224e-68	0.370455	0.385	0.173	1.45371e-63
AUTS2	6.55216e-68	-0.449812	0.117	0.383	1.46487e-63
KCNJ3	3.36252e-67	0.333702	0.552	0.308	7.51759e-63
HS6ST2	4.15428e-67	-0.557139	0.025	0.268	9.28773e-63
GADD45B	2.63465e-66	0.34102	0.29	0.114	5.89029e-62
SOBP	3.92297e-66	0.285556	0.325	0.137	8.77058e-62
NFKBIZ	6.89155e-66	0.357121	0.255	0.094	1.54074e-61
SLC8A1	8.38527e-66	-0.404284	0.752	0.502	1.87469e-61
ARHGEF10L	8.71828e-66	0.27578	0.501	0.264	1.94915e-61
SLC12A1	9.68437e-66	-1.58522	0.084	0.327	2.16513e-61
ACSM2B	1.17378e-65	-1.20614	0.121	0.361	2.62423e-61
FREM1	1.20951e-65	0.305407	0.674	0.4	2.70411e-61
BCAR3	5.78637e-65	0.261143	0.402	0.19	1.29366e-60
PPM1L	1.30963e-63	-0.48578	0.096	0.349	2.92794e-59
CDC42BPB	2.91826e-63	0.256235	0.477	0.253	6.52435e-59
PDE7A	5.99996e-63	-0.395372	0.081	0.326	1.34141e-58
NUAK2	1.12945e-62	0.39375	0.221	0.077	2.52512e-58
CUBN	1.32501e-61	-1.14752	0.186	0.41	2.96233e-57
SYNE2	4.33141e-60	-0.540705	0.741	0.843	9.68373e-56
NCKAP5	4.71274e-60	-0.52412	0.186	0.425	1.05363e-55
SLC2A9	7.34277e-60	-0.594957	0.043	0.269	1.64162e-55
MBP	1.8186e-59	0.267206	0.405	0.201	4.06585e-55
PKP4	5.27222e-59	-0.4974	0.712	0.818	1.17871e-54
LRP2	6.31884e-59	-0.81632	0.116	0.342	1.4127e-54
IGF1R	5.39036e-58	-0.3661	0.571	0.761	1.20512e-53
B4GALT1	5.77256e-58	0.329436	0.296	0.127	1.29057e-53
ERRFI1	6.63473e-58	-0.622688	0.098	0.33	1.48333e-53
CDK14	7.73032e-58	-0.441809	0.559	0.718	1.72827e-53
EGR1	1.40466e-57	0.250167	0.212	0.074	3.14041e-53
MGMT	1.5148e-57	0.26079	0.468	0.25	3.38665e-53
VPS37B	2.62409e-57	0.418755	0.398	0.209	5.86669e-53
ARHGAP29	4.10741e-57	0.338247	0.565	0.333	9.18295e-53
CHSY1	7.78876e-57	0.28741	0.313	0.139	1.74133e-52
SLC16A9	1.1204e-56	-0.718407	0.078	0.298	2.50488e-52
CARMIL1	1.47045e-56	0.319566	0.565	0.341	3.28748e-52
DAPK1	1.79668e-56	0.288918	0.569	0.338	4.01684e-52
SLC13A3	5.87714e-56	-0.68755	0.068	0.286	1.31395e-51
DLG2	6.50994e-56	0.347303	0.822	0.583	1.45543e-51
SGMS1	7.25554e-56	0.299295	0.58	0.359	1.62212e-51
FRMD3	8.24811e-56	-0.496998	0.125	0.349	1.84403e-51
FAM171A1	1.00012e-55	0.253521	0.527	0.297	2.23596e-51
MME	1.04497e-55	-0.693968	0.068	0.285	2.33624e-51
UMOD	1.27975e-55	-0.785442	0.032	0.242	2.86114e-51
SVIL	3.42369e-55	-0.451056	0.159	0.385	7.65434e-51
CACNB2	3.99933e-55	-0.569762	0.04	0.253	8.9413e-51
GPC5	6.43567e-55	-1.06666	0.326	0.526	1.43882e-50
FARP1	7.3358e-55	-0.331835	0.639	0.802	1.64007e-50
WDFY3	1.13387e-54	0.288179	0.748	0.573	2.535e-50
ARHGAP26	1.43467e-54	-0.488934	0.057	0.273	3.20748e-50
ADAMTS16	1.87752e-54	0.290185	0.459	0.244	4.19758e-50
RP1	1.93288e-54	-0.696025	0.023	0.227	4.32134e-50
ADAM10	3.76698e-54	0.283359	0.513	0.3	8.42185e-50
OSBPL10	3.87466e-53	-0.333607	0.069	0.291	8.66259e-49
BTBD11	7.41031e-53	-0.343813	0.019	0.219	1.65672e-48
ARHGAP6	6.30996e-52	-0.533079	0.725	0.816	1.41072e-47
PRODH2	6.59214e-52	-0.607934	0.035	0.237	1.47381e-47
PRKN	1.0351e-51	0.318732	0.896	0.795	2.31417e-47
AHI1	1.47443e-51	0.328744	0.582	0.38	3.29638e-47
PAPSS2	2.4428e-51	0.250985	0.231	0.09	5.46136e-47
FRMD4B	2.99852e-51	-0.329161	0.048	0.255	6.70379e-47
ESYT2	5.11006e-51	0.366312	0.459	0.263	1.14246e-46
TINAG	5.22263e-51	-0.482852	0.049	0.254	1.16762e-46
FTCD	7.79666e-51	-0.791381	0.066	0.271	1.7431e-46
ALDH1L1	1.23082e-50	-0.343557	0.087	0.302	2.75174e-46
PPARA	2.01564e-50	-0.391338	0.197	0.418	4.50638e-46
EYA2	3.02946e-50	-0.262708	0.018	0.21	6.77296e-46
ABCA5	3.15187e-50	-0.551007	0.203	0.411	7.04663e-46
FAAH2	3.45133e-50	0.27591	0.521	0.308	7.71614e-46
LINC00671	4.77244e-50	-0.364816	0.035	0.232	1.06697e-45
SEPT9	7.37889e-50	0.290838	0.449	0.254	1.6497e-45
ST3GAL6	8.36377e-50	-0.310599	0.018	0.208	1.86989e-45
TRPS1	1.182e-49	0.464955	0.66	0.48	2.64259e-45
FER	1.28474e-49	0.309837	0.59	0.389	2.8723e-45
CFLAR	1.31953e-49	-0.324417	0.218	0.446	2.95008e-45
GCNT2	1.34886e-49	-0.343476	0.113	0.329	3.01564e-45
Z93403.1	1.91398e-49	-0.436086	0.048	0.248	4.27908e-45
ATP1B1	2.92644e-49	-0.455096	0.641	0.776	6.54265e-45
FBXO21	4.87496e-49	-0.338151	0.144	0.363	1.08989e-44
NUP214	5.46322e-49	0.253634	0.491	0.292	1.22141e-44
FMN1	6.01811e-49	-0.454889	0.078	0.288	1.34547e-44
SUGCT	1.3124e-48	-0.438467	0.142	0.354	2.93413e-44
SLC22A6	1.48625e-48	-0.505983	0.052	0.246	3.32282e-44
RORA	3.42494e-48	-0.320899	0.886	0.942	7.65713e-44
CDKL1	6.0118e-48	0.259009	0.464	0.262	1.34406e-43
AGXT2	9.74245e-48	-0.418051	0.035	0.224	2.17812e-43
HPN	1.59215e-47	-0.30803	0.108	0.319	3.55957e-43
AC096577.1	6.879e-47	-0.912161	0.089	0.288	1.53794e-42
GLYAT	9.71278e-47	-0.420267	0.04	0.228	2.17149e-42
SLC17A1	1.60501e-46	-0.603904	0.073	0.263	3.58832e-42
ZNF704	2.2579e-46	0.263206	0.614	0.403	5.04799e-42
CD2AP	3.75015e-46	0.250171	0.584	0.38	8.38422e-42
LINC00970	4.0544e-46	-0.404245	0.135	0.342	9.06441e-42
PRLR	5.30033e-46	-0.320086	0.045	0.235	1.185e-41
SLC5A12	5.50751e-46	-0.823067	0.089	0.276	1.23131e-41
KLHL13	9.00445e-46	-0.490014	0.191	0.391	2.01312e-41
SLC1A1	9.29153e-46	-0.32318	0.045	0.234	2.07731e-41
GPHN	1.26987e-45	-0.388659	0.897	0.933	2.83905e-41
SLC47A1	1.81747e-45	-0.305151	0.023	0.201	4.06333e-41
SORCS1	3.11498e-45	-0.801773	0.043	0.225	6.96417e-41
TCF7L2	3.74934e-45	0.269987	0.574	0.373	8.3824e-41
ACSF2	4.32726e-45	-0.417249	0.06	0.246	9.67445e-41
FGFR2	4.81096e-45	0.255472	0.365	0.192	1.07559e-40
NFIB	8.40861e-45	0.293091	0.685	0.48	1.87991e-40
RBFOX1	9.94144e-45	-0.740233	0.042	0.222	2.22261e-40
TRAPPC9	9.99316e-45	0.252959	0.697	0.494	2.23417e-40
FHOD3	1.28668e-44	0.267455	0.811	0.635	2.87664e-40
AC078980.1	1.77291e-44	-0.591464	0.03	0.209	3.96369e-40
TRPM7	3.02262e-44	-0.647232	0.31	0.495	6.75766e-40
NEDD4L	2.05584e-43	0.281137	0.903	0.84	4.59625e-39
TNRC6A	2.38774e-43	-0.304567	0.585	0.744	5.33828e-39
ENOX1	2.48772e-43	-0.589936	0.041	0.218	5.5618e-39
CCNL1	2.83151e-43	0.332859	0.467	0.289	6.3304e-39
ENPEP	3.19015e-43	-0.407529	0.051	0.23	7.13222e-39
SLC3A1	7.35021e-43	-0.271095	0.101	0.299	1.64329e-38
PAH	2.27879e-42	-0.475223	0.059	0.235	5.09469e-38
MIOX	2.39683e-42	-0.62067	0.046	0.223	5.35859e-38
SLC6A13	4.2866e-42	-0.468923	0.068	0.246	9.58354e-38
CRYL1	5.81211e-42	-0.342856	0.183	0.376	1.29941e-37
GPX3	5.98604e-42	-0.48848	0.081	0.262	1.3383e-37
ACTG1	1.78613e-41	0.348184	0.237	0.108	3.99325e-37
LINC01060	1.98071e-41	-0.474795	0.043	0.214	4.42828e-37
ADAMTS17	2.33972e-41	-0.365301	0.038	0.21	5.23091e-37
RASSF4	3.17723e-41	-0.311296	0.043	0.216	7.10333e-37
PRUNE2	7.28032e-41	-0.363984	0.036	0.204	1.62766e-36
LDLRAD4	2.10189e-40	-0.415382	0.093	0.274	4.69919e-36
DPH6-DT	4.42349e-40	0.325965	0.466	0.293	9.8896e-36
CYP3A5	7.25145e-40	-0.731429	0.05	0.218	1.62121e-35
TRHDE	9.33764e-40	0.251939	0.602	0.405	2.08762e-35
LINC00871	2.08412e-39	-0.443921	0.056	0.225	4.65948e-35
DGKH	2.67929e-39	-0.297616	0.075	0.255	5.9901e-35
RANBP3L	3.39438e-39	-0.321914	0.043	0.211	7.58882e-35
SLC13A1	3.44674e-39	-0.448271	0.051	0.217	7.70588e-35
MSRA	7.36598e-39	-0.364945	0.148	0.328	1.64681e-34
FNDC3A	8.24802e-39	0.341528	0.615	0.448	1.84401e-34
WNK4	1.13068e-38	-0.261472	0.057	0.231	2.52787e-34
AL391117.1	1.95233e-38	-0.394592	0.051	0.216	4.36482e-34
BBOX1	2.23177e-38	-0.356001	0.045	0.209	4.98958e-34
L3MBTL4	4.13922e-38	-0.444358	0.307	0.47	9.25404e-34
INSR	4.71448e-38	-0.354802	0.331	0.509	1.05402e-33
HIP1	5.00281e-38	-0.517151	0.259	0.436	1.11848e-33
DEPTOR	1.18191e-37	-0.37036	0.173	0.359	2.64241e-33
JARID2	3.94615e-37	0.258248	0.474	0.304	8.82241e-33
INPP4B	5.02526e-37	-0.40651	0.108	0.281	1.1235e-32
PTPRD	1.84027e-36	-0.423108	0.082	0.249	4.11429e-32
NOX4	1.88062e-36	-0.503702	0.129	0.295	4.20451e-32
GRB10	1.88287e-36	-0.357198	0.115	0.288	4.20953e-32
EFHD1	2.08443e-36	-0.283082	0.117	0.292	4.66016e-32
AC012593.1	2.08904e-36	-0.418855	0.063	0.225	4.67046e-32
STPG2	6.513e-36	-0.363619	0.337	0.51	1.45611e-31
ASS1	7.93126e-36	-0.372227	0.056	0.214	1.77319e-31
FOXO3	9.25035e-36	-0.326441	0.25	0.432	2.0681e-31
AFM	1.20138e-35	-0.40739	0.053	0.211	2.68592e-31
SLC12A3	1.32713e-35	-1.56359	0.092	0.249	2.96707e-31
LGR4	2.46977e-35	-0.363945	0.475	0.617	5.52167e-31
CNTN4	2.62703e-35	-0.361533	0.128	0.301	5.87325e-31
TTC28	8.80337e-35	-0.347979	0.286	0.462	1.96817e-30
EBNA1BP2	1.10338e-34	-0.340362	0.079	0.239	2.46683e-30
LINC01320	1.43821e-34	-0.444748	0.169	0.33	3.21541e-30
ACTB	4.05398e-34	0.411137	0.28	0.152	9.06348e-30
ARHGAP18	6.91697e-34	-0.381552	0.18	0.35	1.54643e-29
SH3RF1	7.47812e-34	0.282431	0.621	0.459	1.67188e-29
UGT2B7	8.49946e-34	-0.323486	0.056	0.209	1.90022e-29
ZDHHC14	3.52259e-33	-0.356036	0.156	0.32	7.87545e-29
ITPR1	5.11093e-33	-0.380546	0.28	0.439	1.14265e-28
PIK3R1	1.17313e-32	-0.260323	0.089	0.25	2.62276e-28
RAP1B	2.52753e-32	0.301092	0.408	0.254	5.65079e-28
SIM1	3.21747e-32	0.257742	0.443	0.283	7.1933e-28
BACH2	4.78119e-32	0.298191	0.407	0.255	1.06893e-27
NRP1	4.95398e-32	-0.288515	0.069	0.223	1.10756e-27
AC027288.3	6.14807e-32	-0.378634	0.099	0.254	1.37452e-27
IL1RAPL2	1.46528e-31	0.416593	0.269	0.141	3.27593e-27
SCD5	7.27778e-31	-0.251254	0.072	0.222	1.62709e-26
NEDD9	7.6547e-31	-0.281927	0.102	0.258	1.71136e-26
MIA2	1.21498e-30	-0.274923	0.19	0.348	2.71633e-26
PBX1	1.69504e-30	-0.374258	0.36	0.506	3.7896e-26
UBE2E2	3.01069e-30	-0.289383	0.528	0.652	6.73099e-26
GALNT14	5.67739e-30	-0.30308	0.193	0.353	1.26929e-25
PCDH15	6.62907e-30	-0.546811	0.067	0.203	1.48206e-25
ESRRG	3.07527e-29	-0.41585	0.969	0.93	6.87538e-25
PITPNC1	3.80548e-29	-0.308171	0.122	0.279	8.50792e-25
ABLIM1	1.27957e-28	-0.274096	0.507	0.626	2.86074e-24
APBB2	2.94949e-28	-0.390312	0.549	0.649	6.59417e-24
PDE4DIP	6.29324e-28	-0.267095	0.18	0.331	1.40698e-23
ABCA10	6.726e-28	-0.259981	0.09	0.233	1.50373e-23
ZFP36	3.7416e-27	0.273683	0.207	0.104	8.36509e-23
ABCC4	4.88199e-27	-0.365991	0.069	0.202	1.09147e-22
MCF2L	1.22056e-26	-0.271064	0.158	0.303	2.7288e-22
ARHGAP24	1.01934e-25	-0.261012	0.486	0.618	2.27893e-21
GOLGA4	3.09371e-25	-0.297918	0.593	0.687	6.91662e-21
ZNF385D	3.21204e-25	-0.333401	0.082	0.213	7.18115e-21
SASH1	1.72193e-24	-0.272497	0.156	0.293	3.84971e-20
PDLIM5	4.30965e-24	-0.269991	0.224	0.363	9.63509e-20
TFCP2L1	6.05215e-24	-0.276913	0.563	0.667	1.35308e-19
KL	2.05561e-23	-0.277311	0.079	0.201	4.59573e-19
ALCAM	2.46108e-23	-0.263236	0.111	0.242	5.50223e-19
LIN52	2.87828e-23	-0.260011	0.133	0.262	6.43496e-19
KCNQ1OT1	3.09414e-23	-0.397061	0.314	0.45	6.91758e-19
SLC7A8	3.1214e-23	-0.250021	0.09	0.215	6.97852e-19
MGAT5	2.329e-22	-0.308588	0.141	0.268	5.20694e-18
PTPN4	4.87458e-22	-0.255473	0.312	0.444	1.08981e-17
P3H2	1.01671e-21	-0.389647	0.395	0.495	2.27307e-17
CA12	1.10844e-21	-0.365663	0.395	0.531	2.47813e-17
PPP3CA	2.34283e-21	-0.274212	0.257	0.388	5.23786e-17
TSC22D2	1.48572e-20	-0.34881	0.278	0.394	3.32163e-16
TMEM52B	3.12696e-20	-0.310572	0.159	0.278	6.99095e-16
STK39	5.94735e-20	-0.262983	0.238	0.353	1.32965e-15
TBC1D4	6.15015e-20	-0.320046	0.342	0.451	1.37499e-15
GOLGB1	1.47291e-19	-0.286192	0.328	0.449	3.29298e-15
CCDC148	2.393e-19	-0.311358	0.296	0.404	5.35003e-15
SEC14L1	4.75608e-19	-0.279214	0.135	0.249	1.06332e-14
RERG	5.46926e-19	-0.337337	0.14	0.25	1.22276e-14
MAGI2	4.54551e-18	-0.845441	0.692	0.778	1.01624e-13
CACNB4	3.23456e-17	-0.252526	0.127	0.234	7.2315e-13
NFIA	8.73373e-17	-0.279101	0.278	0.382	1.9526e-12
CLCN5	1.08805e-16	-0.314087	0.375	0.457	2.43256e-12
FGGY	1.22014e-16	-0.348838	0.358	0.44	2.72786e-12
LMO7	2.19319e-16	-0.331898	0.493	0.572	4.90331e-12
CNNM2	5.65545e-16	-0.576397	0.293	0.379	1.26439e-11
RANBP2	7.51085e-16	0.483877	0.348	0.255	1.6792e-11
GPAT3	1.33516e-15	-0.332207	0.196	0.301	2.98501e-11
USP53	1.61917e-15	-0.300111	0.33	0.423	3.61997e-11
GPC6	3.62305e-15	-0.297278	0.183	0.285	8.10006e-11
FRMD4A	6.65648e-15	-0.297194	0.187	0.287	1.48819e-10
PLEKHA5	9.12817e-15	-0.267703	0.751	0.771	2.04079e-10
PTGER3	3.14414e-14	-0.417312	0.525	0.585	7.02935e-10
CBLB	2.88596e-13	-0.286631	0.338	0.419	6.45213e-09
SQSTM1	6.69601e-13	0.355425	0.212	0.141	1.49703e-08
SAMD4A	7.86196e-10	-0.277658	0.157	0.233	1.7577e-05
EFNA5	9.2409e-09	-0.305256	0.587	0.611	0.000206599
CADM1	9.75734e-09	-0.250925	0.212	0.278	0.000218145
SLC26A7	1.33578e-08	-0.409859	0.249	0.168	0.00029864
PRKD1	1.61331e-08	-0.319577	0.495	0.522	0.000360687
ACSL4	1.76888e-07	-0.256856	0.23	0.289	0.00395469
MAML2	4.4837e-07	-0.25767	0.848	0.827	0.0100242
RNPC3	7.84001e-07	-0.36667	0.443	0.483	0.0175279
ERBB4	0.000275692	-0.519646	0.965	0.853	1
DEFB1	0.00031267	0.260161	0.3	0.265	1
BNC2	0.000436327	-0.297953	0.26	0.275	1
SLIT2	0.00234295	-0.338664	0.362	0.382	1
DACH1	0.10207	-0.331287	0.385	0.372	1
SLC4A4	0.212938	-0.279136	0.447	0.364	1
PLPP1	0.237256	-0.341274	0.257	0.229	1

## Sheet: ICA
Differentially expressed genes in ICA
gene	p_val	avg_logFC	pct.1	pct.2	p_val_adj
SLC26A7	0	2.76303	0.967	0.125	0
CLNK	0	2.43557	0.979	0.077	0
ADGRF5	0	2.3425	0.967	0.092	0
PACRG	0	2.02106	0.96	0.25	0
PDE1C	0	1.87955	0.945	0.129	0
SLIT2	0	1.85832	0.932	0.349	0
GALNT17	0	1.65619	0.922	0.091	0
ABCC4	0	1.62632	0.89	0.154	0
C9orf84	0	1.61367	0.752	0.033	0
CACNB2	0	1.57167	0.896	0.204	0
ATP6V0D2	0	1.56983	0.909	0.146	0
ITGA6	0	1.56929	0.927	0.247	0
RCAN2	0	1.55393	0.903	0.146	0
HS6ST3	0	1.51684	0.727	0.025	0
MAGI1	0	1.50601	0.999	0.926	0
TMEM101	0	1.49841	0.849	0.118	0
CA8	0	1.49688	0.743	0.053	0
NRXN3	0	1.45684	0.802	0.058	0
NXPH2	0	1.43962	0.76	0.019	0
SNTB1	0	1.43098	0.885	0.136	0
ARHGAP18	0	1.40612	0.926	0.307	0
ADAMTSL1	0	1.37554	0.789	0.061	0
EPS8	0	1.35594	0.877	0.235	0
ATP6V1C2	0	1.34916	0.874	0.025	0
PTGER3	0	1.34807	0.974	0.559	0
LINC01187	0	1.33132	0.866	0.029	0
CNTNAP5	0	1.30437	0.586	0.022	0
MPPED2	0	1.25393	0.903	0.272	0
TMEM117	0	1.2274	0.938	0.398	0
GPAT3	0	1.21805	0.797	0.267	0
LY86-AS1	0	1.21664	0.696	0.033	0
AC092422.1	0	1.21361	0.678	0.021	0
PSD3	0	1.18548	0.834	0.104	0
DOCK10	0	1.17506	0.738	0.044	0
SEMA3C	0	1.14223	0.72	0.096	0
PLCG2	0	1.12282	0.841	0.212	0
MOB1B	0	1.10274	0.834	0.239	0
NEDD4L	0	1.091	0.992	0.835	0
CELF2	0	1.0794	0.734	0.059	0
LEF1	0	1.06738	0.651	0.014	0
UAP1	0	1.04983	0.581	0.061	0
FOXP1	0	1.02151	0.964	0.718	0
KIT	0	1.01923	0.728	0.016	0
FYB2	0	1.01509	0.776	0.126	0
TBC1D14	0	0.970274	0.852	0.244	0
AHCYL2	0	0.948171	0.849	0.382	0
ADGRF1	0	0.93978	0.695	0.08	0
DOCK8	0	0.9214	0.727	0.125	0
STAP1	0	0.905676	0.524	0.009	0
GRB14	0	0.899343	0.884	0.346	0
DMRT2	0	0.890065	0.699	0.006	0
ITPR2	0	0.866075	0.97	0.793	0
AC112229.3	0	0.854901	0.637	0.017	0
FOXO1	0	0.849786	0.84	0.411	0
AC026333.3	0	0.84279	0.663	0.005	0
UST	0	0.841108	0.611	0.146	0
LIMS1	0	0.840508	0.78	0.311	0
IL18	0	0.83175	0.669	0.041	0
GLCCI1	0	0.822847	0.761	0.233	0
RHBG	0	0.814494	0.726	0.114	0
SMIM34B	0	0.809078	0.678	0.016	0
PCNX4	0	0.799898	0.754	0.256	0
LAMA2	0	0.797781	0.396	0.035	0
PRLR	0	0.795284	0.696	0.197	0
FAM13C	0	0.776384	0.575	0.017	0
ABCA5	0	0.771949	0.897	0.371	0
VWA5B1	0	0.759207	0.6	0.026	0
PDE4D	0	0.747849	1	0.977	0
SLC4A9	0	0.729024	0.701	0.046	0
ATP6V0A4	0	0.727338	0.809	0.282	0
GNG12	0	0.722793	0.674	0.232	0
SMURF1	0	0.720096	0.714	0.241	0
INPP4A	0	0.718504	0.696	0.127	0
NTN1	0	0.709328	0.526	0.043	0
SCIN	0	0.705101	0.752	0.23	0
C12orf75	0	0.69205	0.603	0.071	0
CHL1	0	0.677497	0.631	0.163	0
PXK	0	0.672721	0.622	0.15	0
AL691403.1	0	0.662353	0.544	0.023	0
IRS1	0	0.659602	0.545	0.079	0
SLC22A23	0	0.647969	0.721	0.228	0
TMPRSS2	0	0.640406	0.726	0.21	0
KBTBD12	0	0.615836	0.532	0.032	0
AL031123.1	0	0.607881	0.48	0.014	0
LINC01091	0	0.583857	0.497	0.077	0
THSD7B	0	0.535104	0.401	0.068	0
AL157911.1	0	0.51419	0.46	0.087	0
SYT17	0	0.513834	0.482	0.039	0
STIM1	0	0.510675	0.567	0.118	0
AP000282.1	0	0.507715	0.446	0.077	0
CDYL2	0	0.507329	0.493	0.081	0
ATP6V1G3	0	0.506254	0.461	0.02	0
GMPR	0	0.504836	0.478	0.076	0
RHCG	0	0.498084	0.461	0.076	0
AC013271.1	0	0.493977	0.421	0.017	0
RACGAP1	0	0.489278	0.428	0.016	0
ST8SIA6	0	0.478047	0.348	0.007	0
SIPA1L2	0	0.476924	0.444	0.068	0
DSG2	0	0.463976	0.488	0.071	0
CFTR	0	0.460539	0.264	0.011	0
LINC01230	0	0.450795	0.378	0.002	0
PYY	0	0.449216	0.336	0.019	0
AL356124.1	0	0.446729	0.388	0.054	0
CCBE1	0	0.446323	0.395	0.042	0
ITIH5	0	0.436807	0.438	0.042	0
SYT10	0	0.430333	0.385	0.037	0
AC068234.1	0	0.428419	0.447	0.053	0
SVEP1	0	0.424175	0.321	0.015	0
COL24A1	0	0.40346	0.371	0.025	0
AQP6	0	0.396498	0.221	0.004	0
SLC4A1	0	0.396052	0.358	0.015	0
KCNG3	0	0.381913	0.314	0.02	0
PAK5	0	0.370494	0.293	0.013	0
PARVB	0	0.363364	0.407	0.064	0
ADTRP	0	0.36333	0.221	0.004	0
PART1	0	0.358029	0.306	0.008	0
HEPACAM2	0	0.355605	0.357	0.016	0
MAPRE3	0	0.353322	0.372	0.059	0
CCDC68	0	0.346618	0.335	0.033	0
NEURL1	0	0.340549	0.323	0.014	0
UBE2QL1	0	0.336228	0.31	0.008	0
LINC01739	0	0.322693	0.291	0.01	0
FOXI1	0	0.316992	0.244	0.011	0
AC013472.2	0	0.315621	0.233	0.01	0
TIMD4	0	0.303914	0.279	0.01	0
STAC2	0	0.297055	0.229	0.008	0
GRIP2	0	0.294778	0.292	0.019	0
EDARADD	0	0.29012	0.289	0.012	0
FBN3	0	0.287381	0.28	0.007	0
AL365394.1	0	0.284632	0.22	0.001	0
VAT1L	0	0.267897	0.205	0.012	0
ANKRD22	0	0.265171	0.223	0.006	0
AC092894.1	0	0.258208	0.303	0.037	0
ELAVL2	0	0.256507	0.229	0.003	0
KCNJ16	0	-1.00934	0.151	0.768	0
MAML2	0	-1.26212	0.219	0.864	0
PKHD1	0	-1.2665	0.533	0.928	0
PTH2R	0	-1.4051	0.34	0.885	0
CCSER1	0	-1.46817	0.399	0.861	0
CAB39	1.74973e-306	0.780123	0.744	0.303	3.91186e-302
LITAF	1.0948e-304	0.479681	0.507	0.119	2.44765e-300
ZSWIM6	1.7793e-303	0.87489	0.897	0.522	3.97798e-299
MAGI3	6.72193e-302	0.740404	0.893	0.469	1.50282e-297
RARB	1.95444e-301	0.59382	0.54	0.136	4.36954e-297
RTN1	4.83613e-300	0.338375	0.272	0.033	1.08121e-295
TMEM213	1.92477e-298	0.522695	0.652	0.194	4.3032e-294
ADAMTS9-AS2	3.93517e-298	-1.08178	0.213	0.78	8.79785e-294
TBC1D1	1.05603e-295	0.7089	0.843	0.409	2.36097e-291
STUM	1.51668e-295	0.337348	0.366	0.062	3.39085e-291
AL390957.1	3.9655e-295	0.450166	0.326	0.049	8.86568e-291
PTPRJ	1.09005e-293	0.754958	0.847	0.407	2.43702e-289
AC008691.1	6.00044e-286	0.259763	0.231	0.024	1.34152e-281
ELOVL7	3.77208e-280	0.584041	0.621	0.197	8.43325e-276
ATP6AP2	7.04459e-270	0.274699	0.314	0.049	1.57496e-265
ATP6V1A	1.20915e-269	0.596239	0.667	0.237	2.7033e-265
DGKI	1.21687e-263	0.318757	0.327	0.054	2.72055e-259
BICC1	2.71993e-263	-0.994008	0.453	0.882	6.08096e-259
MPP7	4.35829e-262	0.483407	0.572	0.169	9.74383e-258
DMD	3.01386e-257	0.416854	0.468	0.113	6.73809e-253
PPP2R5A	1.57462e-254	0.532447	0.607	0.199	3.52038e-250
FNDC3A	3.28332e-254	0.791531	0.843	0.434	7.34052e-250
SBF2-AS1	1.60289e-253	0.317862	0.326	0.057	3.58357e-249
TSPAN5	2.56187e-253	0.710689	0.5	0.133	5.72756e-249
UNC5D	4.42257e-251	0.538861	0.332	0.06	9.88753e-247
NCOA7	3.72843e-247	0.634317	0.688	0.258	8.33565e-243
SH2D4A	1.12443e-244	0.296475	0.317	0.055	2.51388e-240
PKP4	1.43167e-244	-0.88939	0.43	0.835	3.20079e-240
PDE1A	1.6633e-234	0.64609	0.9	0.441	3.71865e-230
PCED1B	8.58984e-233	0.375267	0.438	0.103	1.92043e-228
NRDC	6.49371e-231	0.509155	0.656	0.248	1.4518e-226
GULP1	1.27044e-227	0.760392	0.713	0.314	2.84032e-223
SHROOM3	2.63944e-224	0.92502	0.874	0.55	5.901e-220
EXOSC7	5.9401e-223	0.288631	0.335	0.067	1.32803e-218
BAIAP2L1	1.74522e-222	0.362144	0.454	0.12	3.9018e-218
ST3GAL1	5.55402e-222	0.403137	0.451	0.118	1.24171e-217
FRAS1	2.20597e-214	-0.931241	0.181	0.672	4.93189e-210
PPP1R12B	1.08915e-213	0.52369	0.709	0.311	2.435e-209
MUC20-OT1	4.95047e-212	0.523179	0.967	0.813	1.10678e-207
ABHD2	8.42478e-210	0.319892	0.383	0.091	1.88353e-205
KIF21A	2.80618e-208	0.470476	0.548	0.181	6.27378e-204
LIMA1	2.66788e-207	0.422598	0.527	0.167	5.96459e-203
OXR1	1.88145e-206	0.619765	0.952	0.719	4.20635e-202
PPFIBP2	1.73785e-205	0.300557	0.379	0.089	3.88531e-201
UBL3	1.90449e-203	0.488137	0.61	0.23	4.25787e-199
MAP3K20	6.77676e-203	0.252196	0.263	0.045	1.51508e-198
FGF12	5.82505e-202	0.279243	0.266	0.046	1.30231e-197
MAPRE2	1.84696e-201	0.341759	0.379	0.092	4.12926e-197
GNG12-AS1	1.84034e-200	0.539584	0.399	0.104	4.11445e-196
ZMPSTE24	3.24357e-199	0.295866	0.302	0.061	7.25165e-195
EFCAB13	1.10052e-198	0.393501	0.438	0.122	2.46044e-194
NSUN7	1.907e-195	0.347394	0.435	0.121	4.26349e-191
RNF152	4.09905e-195	0.689081	0.792	0.393	9.16424e-191
KANK1	2.37019e-194	-0.824676	0.35	0.758	5.29903e-190
ATP9A	2.09101e-193	0.317991	0.402	0.105	4.67487e-189
ABLIM1	2.25781e-193	-0.713085	0.185	0.646	5.04778e-189
UHMK1	3.15533e-193	0.311439	0.348	0.082	7.05437e-189
DSCAML1	3.77778e-191	0.685643	0.701	0.31	8.44599e-187
PLCL1	4.74612e-191	0.655195	0.981	0.831	1.06109e-186
MAGI2	5.14026e-190	-1.34297	0.39	0.796	1.14921e-185
CRYBG3	1.14304e-189	0.396417	0.544	0.187	2.5555e-185
STK3	1.06601e-186	0.520808	0.84	0.489	2.38327e-182
ST3GAL6	4.17333e-186	0.383225	0.534	0.178	9.33032e-182
PLEKHA5	2.41922e-185	-0.730336	0.409	0.791	5.40866e-181
PLPP4	2.1145e-183	0.301193	0.343	0.081	4.72739e-179
TBC1D4	1.73589e-181	0.557051	0.811	0.424	3.88094e-177
ANKRD44	4.64824e-181	0.385768	0.496	0.159	1.03921e-176
ANK3	1.85008e-180	-0.656581	0.722	0.904	4.13623e-176
IGFBP5	1.64782e-177	0.310992	0.292	0.061	3.68403e-173
FKBP5	3.02544e-177	-1.27614	0.204	0.618	6.76398e-173
GRIP1	4.99518e-176	0.634799	0.732	0.334	1.11677e-171
GALNT10	5.52856e-175	0.408253	0.489	0.162	1.23602e-170
KIAA1328	2.44196e-173	0.54198	0.687	0.323	5.45949e-169
PRKCA	1.09083e-172	0.4874	0.859	0.503	2.43877e-168
JADE1	2.12443e-172	0.454466	0.546	0.207	4.74959e-168
MYO1D	1.13517e-170	0.440283	0.638	0.264	2.5379e-166
ABCC5	1.09011e-168	0.398126	0.593	0.232	2.43717e-164
PRKG1	1.14887e-167	0.469196	0.928	0.612	2.56853e-163
RALGPS2	1.33476e-165	0.465479	0.659	0.3	2.98411e-161
PHLPP1	1.90742e-164	0.431668	0.562	0.222	4.26443e-160
ADIPOR2	1.05068e-163	0.389448	0.514	0.187	2.34902e-159
GAS2	5.07129e-163	0.294166	0.323	0.08	1.13379e-158
TCF7L1	6.98439e-163	0.273083	0.371	0.098	1.5615e-158
HIPK2	1.87994e-162	0.568404	0.798	0.468	4.20297e-158
AMFR	4.62085e-162	0.341917	0.449	0.147	1.03308e-157
TMCO4	1.72797e-161	0.331361	0.429	0.135	3.86322e-157
ANXA4	8.79579e-161	0.433677	0.581	0.236	1.96648e-156
FREM1	9.29523e-160	0.491604	0.776	0.392	2.07814e-155
NPC1	6.78388e-159	0.333927	0.423	0.132	1.51667e-154
UGT8	1.26395e-158	0.365609	0.538	0.198	2.82581e-154
GPRIN3	3.01775e-158	0.42793	0.508	0.186	6.74679e-154
ARL15	5.27665e-158	0.381474	0.977	0.756	1.1797e-153
FGF9	6.3638e-157	0.304792	0.397	0.119	1.42275e-152
DIP2C	2.6139e-155	1.03777	0.839	0.611	5.84389e-151
PALLD	5.48449e-155	0.55111	0.512	0.196	1.22617e-150
SKAP1	9.13513e-154	0.491636	0.73	0.373	2.04234e-149
TMEM116	1.08581e-153	0.368965	0.507	0.19	2.42754e-149
PTH1R	4.94073e-153	-0.943079	0.098	0.52	1.1046e-148
ASXL1	8.02908e-149	0.415966	0.622	0.282	1.79506e-144
WNK3	1.92835e-147	0.270681	0.333	0.091	4.31121e-143
GPC5	2.16252e-147	-1.45434	0.147	0.538	4.83475e-143
NPNT	3.10096e-147	0.339315	0.476	0.167	6.93282e-143
ITPR1	6.81077e-147	0.485008	0.777	0.411	1.52268e-142
PTBP3	7.42048e-147	0.428129	0.635	0.292	1.659e-142
SUSD1	7.97988e-147	0.319336	0.45	0.153	1.78406e-142
THRB	3.64595e-146	0.528233	0.783	0.458	8.15125e-142
AC019197.1	2.5729e-144	0.395882	0.986	0.778	5.75223e-140
RAB31	9.02267e-142	0.266511	0.292	0.073	2.0172e-137
MAP4K3	1.06524e-141	0.495073	0.78	0.476	2.38156e-137
NHS	2.56704e-141	-0.666753	0.341	0.715	5.73914e-137
TSC22D1	2.85476e-141	-0.683047	0.076	0.473	6.38238e-137
PNPLA8	4.65637e-141	0.326444	0.463	0.169	1.04102e-136
TMEM65	3.88862e-140	0.34262	0.444	0.158	8.69378e-136
LRMDA	7.11368e-140	0.479114	0.991	0.843	1.59041e-135
DCLK2	3.39394e-139	0.280935	0.397	0.125	7.58784e-135
PPARG	4.52754e-138	0.395874	0.529	0.209	1.01222e-133
DAP	5.05619e-138	0.297714	0.417	0.14	1.13041e-133
LINC00623	1.23717e-137	0.318119	0.425	0.149	2.76594e-133
PRICKLE2	1.05234e-136	-0.599431	0.051	0.439	2.35272e-132
GPT2	1.55879e-136	0.256594	0.304	0.081	3.48499e-132
CACNA2D3	1.46453e-135	-0.992462	0.048	0.427	3.27425e-131
AC016831.7	3.31442e-133	0.515078	0.884	0.675	7.41004e-129
MAL	3.40947e-132	0.365344	0.5	0.194	7.62254e-128
SPOPL	7.86734e-131	0.298944	0.352	0.11	1.7589e-126
IPCEF1	1.54608e-130	0.45964	0.583	0.266	3.45657e-126
FBXO34	1.85916e-130	0.493618	0.626	0.315	4.15653e-126
FOXN3	5.20007e-130	0.424716	0.664	0.337	1.16258e-125
PLCH1	1.25103e-128	0.259651	0.327	0.096	2.79693e-124
AC007388.1	6.27694e-127	0.410781	0.655	0.334	1.40333e-122
KCNK1	1.94554e-126	0.274249	0.3	0.084	4.34965e-122
EGFR	1.11192e-125	0.412645	0.603	0.28	2.48592e-121
EZR	4.43884e-125	0.439545	0.521	0.226	9.92392e-121
GALNT18	1.71098e-124	-0.576779	0.05	0.415	3.82524e-120
CADPS2	3.26727e-124	-0.78103	0.363	0.687	7.30464e-120
TFCP2L1	4.02933e-124	0.437922	0.889	0.649	9.00838e-120
COL6A1	7.73769e-124	0.290989	0.414	0.146	1.72992e-119
CDH1	2.94508e-123	0.28388	0.423	0.152	6.58431e-119
PRKN	6.67755e-121	0.471124	0.921	0.793	1.4929e-116
C11orf80	1.0582e-120	0.313772	0.536	0.221	2.36581e-116
HIP1	2.08353e-120	-0.794337	0.092	0.446	4.65816e-116
UBR3	2.11127e-120	0.457863	0.715	0.435	4.72016e-116
TACC1	2.72334e-119	-0.729107	0.139	0.489	6.08857e-115
SDC2	1.75172e-118	0.275745	0.322	0.099	3.91633e-114
ATP10D	3.23234e-118	0.322489	0.457	0.181	7.22653e-114
SYNE1	4.06333e-118	-0.764055	0.188	0.538	9.08438e-114
KCNIP4	2.43077e-117	-0.978181	0.247	0.593	5.43448e-113
RUFY3	3.93553e-117	0.419893	0.622	0.323	8.79866e-113
STK33	4.27288e-117	0.392561	0.686	0.355	9.55287e-113
UTRN	5.98182e-117	-0.594918	0.098	0.451	1.33736e-112
SLC16A12	6.74016e-117	-0.912836	0.075	0.418	1.5069e-112
RALYL	1.11997e-116	-0.849903	0.16	0.501	2.50392e-112
SGK3	1.32005e-116	0.329017	0.475	0.192	2.95124e-112
CLIP1	5.56669e-116	0.347435	0.583	0.272	1.24455e-111
EXOC6	8.35332e-116	0.318185	0.447	0.177	1.86755e-111
CCDC148	1.16546e-115	-0.620439	0.072	0.418	2.60561e-111
YAF2	1.92139e-115	0.333963	0.491	0.209	4.29565e-111
MCU	3.10364e-115	0.35553	0.556	0.25	6.9388e-111
HSPA1A	3.45129e-115	0.256858	0.218	0.051	7.71605e-111
MYO10	6.50824e-115	0.402551	0.717	0.389	1.45505e-110
ABCA10	3.20738e-113	0.337298	0.501	0.209	7.17075e-109
LRP1B	3.91082e-113	-0.629465	0.091	0.438	8.74341e-109
CA12	8.01572e-113	0.724188	0.786	0.509	1.79207e-108
LINC01762	7.42385e-112	-0.784466	0.047	0.384	1.65975e-107
PICALM	3.15933e-111	0.430101	0.812	0.568	7.06331e-107
LINC02343	3.33428e-111	0.341997	0.517	0.216	7.45446e-107
ZBTB20	4.28466e-111	0.327595	0.996	0.99	9.57922e-107
LINC02532	8.17487e-111	-0.561226	0.143	0.484	1.82766e-106
MBOAT1	2.97706e-110	0.274438	0.329	0.107	6.65582e-106
TRPM3	1.00708e-109	-0.829151	0.145	0.477	2.25153e-105
CAMSAP2	7.51611e-109	0.307936	0.505	0.22	1.68038e-104
CASZ1	1.88492e-108	0.305906	0.494	0.213	4.21412e-104
GRB10	2.60574e-108	0.263728	0.593	0.261	5.82565e-104
SCAMP1	5.54421e-108	0.262762	0.368	0.133	1.23952e-103
GALNT14	6.71227e-108	-0.548935	0.035	0.363	1.50066e-103
DOCK4	1.93777e-107	0.334746	0.616	0.302	4.33228e-103
SPTLC2	2.09628e-107	0.286061	0.436	0.174	4.68665e-103
MTHFD1L	8.07584e-107	0.261756	0.33	0.109	1.80552e-102
DPY19L2	1.32255e-106	0.296952	0.555	0.25	2.95683e-102
PRKD1	2.08253e-106	-0.693203	0.22	0.539	4.65592e-102
ATP6V1H	3.29427e-106	0.335799	0.645	0.342	7.365e-102
MSI2	7.2687e-106	0.350716	0.967	0.865	1.62506e-101
WIPF1	8.80134e-105	0.275725	0.34	0.116	1.96772e-100
COL4A4	1.45727e-104	0.371375	0.626	0.327	3.25801e-100
ERC2	8.88844e-104	0.251714	0.324	0.108	1.98719e-99
EGLN1	3.17689e-103	0.296534	0.397	0.155	7.10257e-99
FNBP1L	2.39027e-101	0.435799	0.742	0.475	5.34393e-97
DLG2	4.15128e-101	-0.807307	0.347	0.609	9.28102e-97
SIM1	7.27875e-101	0.343941	0.566	0.276	1.62731e-96
FHOD3	1.82498e-100	-0.524408	0.359	0.66	4.08012e-96
ADAMTS9-AS1	1.85969e-100	-0.56725	0.042	0.354	4.15772e-96
PLCB4	2.49477e-100	0.304599	0.452	0.189	5.57757e-96
RAPGEF2	3.24992e-100	0.430836	0.7	0.424	7.26585e-96
NNT	4.421e-100	0.355239	0.572	0.289	9.88402e-96
ITGAV	1.46372e-99	0.417378	0.536	0.261	3.27244e-95
THSD4	4.19842e-99	0.324852	0.616	0.299	9.38641e-95
CASR	3.11499e-98	-0.711107	0.036	0.344	6.96419e-94
RAD54L2	2.32817e-97	0.272817	0.426	0.176	5.2051e-93
SPRED2	1.66344e-96	0.314977	0.509	0.238	3.71896e-92
AL033504.1	2.06951e-95	0.331792	0.491	0.219	4.62681e-91
EPB41L3	2.25993e-95	-0.563561	0.098	0.405	5.05253e-91
ESRRG	2.68505e-95	0.365879	0.997	0.928	6.00297e-91
PTPRM	6.93362e-94	-0.620577	0.444	0.698	1.55015e-89
XIST	7.22302e-94	0.46283	0.634	0.359	1.61485e-89
TXNIP	7.36216e-94	0.387011	0.596	0.317	1.64596e-89
SAMD5	9.21725e-94	0.342298	0.605	0.301	2.0607e-89
SUGCT	1.18658e-93	-0.56427	0.059	0.36	2.65284e-89
TRHDE	1.4657e-93	-0.452858	0.117	0.432	3.27687e-89
CDC42SE2	6.14712e-92	0.290258	0.49	0.229	1.37431e-87
LINC01320	9.57426e-92	-0.595608	0.044	0.338	2.14052e-87
MFHAS1	1.07138e-91	-0.454718	0.062	0.363	2.39528e-87
STK32B	1.58064e-91	-0.481804	0.033	0.326	3.53384e-87
FAM110B	3.50641e-91	0.25051	0.425	0.174	7.83928e-87
ANK2	5.76755e-91	-0.522824	0.073	0.373	1.28945e-86
TLN2	1.12458e-90	-0.465388	0.101	0.401	2.51423e-86
ATP1B1	4.2196e-90	-0.616785	0.605	0.778	9.43376e-86
TEX41	1.84955e-89	-0.85582	0.101	0.395	4.13503e-85
MACF1	2.79061e-89	0.297613	0.93	0.761	6.23897e-85
PARD3	7.29587e-89	-0.415712	0.684	0.864	1.63114e-84
STARD13	1.42704e-88	-0.506398	0.089	0.386	3.19044e-84
KIF13A	4.07379e-88	0.34459	0.493	0.242	9.10777e-84
CPM	8.49596e-88	-0.556126	0.11	0.402	1.89944e-83
FMNL2	3.23463e-87	0.359092	0.556	0.286	7.23167e-83
PRKAA2	4.0627e-87	0.295622	0.583	0.308	9.08297e-83
STK39	2.10228e-86	0.340257	0.62	0.332	4.70007e-82
LMO7	5.86477e-86	0.357206	0.808	0.554	1.31119e-81
SLC43A2	7.10575e-86	0.326108	0.512	0.251	1.58863e-81
GRAMD1B	7.28431e-85	-0.65569	0.063	0.343	1.62855e-80
SSBP2	8.0736e-85	-0.444065	0.053	0.334	1.80501e-80
ARHGEF28	1.45483e-84	0.336057	0.706	0.432	3.25257e-80
GHR	2.11655e-84	-0.435393	0.06	0.341	4.73197e-80
ZHX3	2.38659e-84	-0.482432	0.187	0.476	5.3357e-80
MEGF9	4.61984e-84	0.263418	0.421	0.184	1.03286e-79
THSD7A	4.76089e-83	0.355451	0.893	0.702	1.06439e-78
PDZRN3	8.22853e-83	-0.442266	0.055	0.336	1.83965e-78
RNF169	1.56499e-82	0.250309	0.401	0.174	3.49884e-78
MOB3B	1.63803e-82	0.323626	0.491	0.234	3.66214e-78
CLCNKB	2.16135e-82	0.279501	0.592	0.304	4.83213e-78
ACSM2A	2.93771e-82	-1.29664	0.117	0.383	6.56783e-78
PLCB1	3.77556e-82	-1.02049	0.054	0.323	8.44101e-78
EGF	5.98205e-82	-1.34584	0.314	0.554	1.33741e-77
TRIM2	2.49282e-81	0.323014	0.599	0.336	5.57321e-77
ESRRB	2.63228e-81	-0.48524	0.025	0.29	5.885e-77
LIN7A	2.84896e-81	0.357586	0.33	0.134	6.36941e-77
SGPP2	2.98649e-81	0.423865	0.476	0.23	6.67691e-77
FAM120B	4.46096e-81	0.301143	0.594	0.33	9.97338e-77
RICTOR	4.80468e-81	0.3144	0.588	0.336	1.07418e-76
COL4A2	5.00414e-80	-0.418894	0.043	0.312	1.11878e-75
KIFC3	8.74594e-80	-0.392281	0.08	0.358	1.95533e-75
HS6ST2	5.39359e-79	-0.576449	0.014	0.27	1.20584e-74
SLC4A4	1.67446e-78	-0.86779	0.117	0.383	3.7436e-74
SGIP1	4.1945e-78	-0.511568	0.027	0.284	9.37763e-74
WDFY2	2.08638e-77	-0.489473	0.126	0.393	4.66452e-73
FRMD4A	3.82661e-77	-0.501515	0.037	0.296	8.55514e-73
SCN2A	1.32925e-76	0.279074	0.645	0.343	2.97181e-72
ACSM2B	1.33057e-76	-1.22992	0.108	0.363	2.97476e-72
UMAD1	2.71063e-76	0.329344	0.627	0.371	6.06015e-72
ZDHHC14	6.92743e-76	-0.473591	0.065	0.326	1.54877e-71
SHROOM4	7.69148e-76	-0.383665	0.04	0.297	1.71958e-71
PBX3	1.63994e-75	0.255459	0.416	0.189	3.66641e-71
KNG1	3.62242e-75	-0.447965	0.03	0.283	8.09864e-71
SLC16A7	5.57874e-75	0.300708	0.583	0.313	1.24724e-70
SLC12A1	7.29875e-75	-1.55335	0.076	0.329	1.63178e-70
SBF2	6.48882e-74	0.293085	0.892	0.755	1.45071e-69
N4BP2L2	1.36947e-73	-0.340134	0.711	0.844	3.06173e-69
HMBOX1	2.23041e-73	0.272896	0.474	0.24	4.98653e-69
RAB11FIP3	3.36748e-73	-0.777205	0.289	0.518	7.52867e-69
MTSS1	1.30497e-72	0.334097	0.663	0.408	2.91752e-68
NR3C2	2.20309e-72	0.256415	0.954	0.794	4.92545e-68
TTC39B	2.37617e-72	0.25496	0.444	0.214	5.3124e-68
DANT2	3.24157e-71	-0.348434	0.435	0.685	7.24719e-67
BACE2	1.36462e-70	0.381788	0.493	0.258	3.05089e-66
SPPL3	1.75832e-69	0.290053	0.592	0.348	3.93107e-65
CADM1	5.3504e-69	-0.505249	0.049	0.288	1.19619e-64
LINC00970	5.42587e-69	-0.476308	0.094	0.345	1.21306e-64
DACH1	7.72815e-69	-0.754558	0.139	0.387	1.72778e-64
LRRFIP2	9.12691e-69	0.305023	0.563	0.329	2.0405e-64
GLDC	9.75273e-69	-0.351762	0.039	0.277	2.18042e-64
CNTN4	1.58111e-68	-0.471172	0.061	0.306	3.5349e-64
PITPNC1	2.71519e-68	-0.442849	0.045	0.284	6.07035e-64
SH3D19	4.10391e-68	-0.372905	0.095	0.345	9.17512e-64
ERRFI1	7.61962e-68	-0.663469	0.09	0.331	1.70352e-63
FRMD4B	8.93394e-68	-0.364047	0.026	0.257	1.99736e-63
ADAMTS9	9.40735e-68	-0.411918	0.042	0.281	2.1032e-63
FAM171A1	1.81185e-67	-0.34614	0.075	0.322	4.05075e-63
PACS1	2.24088e-67	0.286133	0.572	0.329	5.00992e-63
RIN2	4.41439e-67	0.251927	0.494	0.256	9.86925e-63
COL4A5	2.52439e-66	-0.381164	0.061	0.301	5.64379e-62
FRMD3	2.89463e-66	-0.505871	0.112	0.351	6.47151e-62
FAM49B	3.32936e-66	0.251231	0.572	0.323	7.44344e-62
CNTNAP3B	4.06659e-66	-0.510922	0.066	0.3	9.09167e-62
CPNE8	1.08285e-65	-0.338878	0.033	0.261	2.42094e-61
LDLRAD4	1.35949e-65	-0.486447	0.047	0.278	3.0394e-61
KLHL13	2.10971e-65	-0.551834	0.153	0.394	4.71667e-61
ZNRF3	2.65501e-65	0.254915	0.557	0.311	5.9358e-61
FAM107B	1.2994e-64	0.286553	0.5	0.268	2.90508e-60
CUBN	2.31989e-64	-1.14213	0.193	0.41	5.18658e-60
LRP2	2.47953e-64	-0.818868	0.116	0.343	5.54349e-60
NEDD9	7.727e-64	-0.369903	0.037	0.262	1.72752e-59
PCDH9	1.65346e-63	-0.735499	0.108	0.341	3.69663e-59
AGAP1	2.16151e-63	-0.332201	0.567	0.756	4.83249e-59
WWP1	2.4104e-63	0.265794	0.564	0.334	5.38894e-59
TNS1	2.48971e-63	-0.436086	0.218	0.452	5.56625e-59
SLC16A9	3.05117e-63	-0.717847	0.073	0.299	6.8215e-59
SNX29	1.00215e-62	-0.353996	0.731	0.845	2.2405e-58
SLC13A3	1.18061e-62	-0.702935	0.065	0.287	2.6395e-58
IVNS1ABP	1.27692e-61	-0.455494	0.136	0.367	2.85481e-57
MIR99AHG	2.11335e-61	0.266418	0.659	0.408	4.72481e-57
GNAQ	5.88841e-61	0.278293	0.727	0.504	1.31647e-56
GAB1	6.73224e-61	-0.327803	0.106	0.341	1.50513e-56
PHKB	1.50592e-60	0.251492	0.562	0.332	3.36679e-56
AC138123.1	1.94734e-60	-0.350723	0.026	0.239	4.35368e-56
FAT1	2.75816e-60	-0.33383	0.06	0.283	6.16642e-56
CBLB	6.37852e-60	-0.482255	0.203	0.427	1.42604e-55
FTX	1.53761e-59	-0.305698	0.911	0.964	3.43763e-55
WNK4	2.1093e-59	-0.316318	0.024	0.234	4.71577e-55
TBL1X	3.47774e-59	0.259313	0.668	0.419	7.77519e-55
CLDN10	3.93732e-59	-0.352629	0.028	0.238	8.80267e-55
LGR4	6.32678e-59	0.390274	0.784	0.6	1.41448e-54
AC027288.3	5.41324e-58	-0.463019	0.046	0.257	1.21024e-53
ALCAM	6.2157e-57	-0.377485	0.039	0.247	1.38964e-52
NRP1	6.31799e-57	-0.367414	0.024	0.226	1.41251e-52
PLXDC2	1.05993e-56	-0.406533	0.327	0.545	2.36969e-52
UMOD	7.19705e-56	-0.737981	0.04	0.242	1.60905e-51
MME	7.75875e-56	-0.67294	0.078	0.285	1.73462e-51
PTPRD	1.02364e-55	-0.49772	0.05	0.252	2.28855e-51
PPARA	1.02783e-55	-0.416635	0.207	0.419	2.29791e-51
EYA2	2.47262e-55	-0.269578	0.016	0.211	5.52804e-51
ACSL4	3.37285e-55	-0.493705	0.087	0.298	7.54067e-51
RP1	3.97036e-55	-0.676469	0.031	0.228	8.87654e-51
SLC5A12	1.10039e-54	-0.830054	0.076	0.278	2.46014e-50
NUDT4	1.15246e-54	-0.315338	0.028	0.225	2.57656e-50
SLC22A6	1.60729e-54	-0.500319	0.046	0.248	3.59341e-50
TPCN1	1.77187e-54	-0.386117	0.118	0.334	3.96136e-50
NAALADL2	2.09847e-54	-0.379752	0.656	0.806	4.69155e-50
NR2F2-AS1	3.21589e-54	-0.418118	0.366	0.575	7.18975e-50
AC012593.1	3.25784e-54	-0.459525	0.031	0.228	7.28356e-50
SLC1A1	4.0383e-54	-0.343825	0.037	0.236	9.02844e-50
AC078980.1	1.03793e-53	-0.61319	0.02	0.21	2.3205e-49
DPH6-DT	1.07464e-53	-0.333925	0.096	0.314	2.40258e-49
AC138627.1	1.69265e-53	0.263074	0.241	0.099	3.78425e-49
XPR1	3.20105e-53	0.25427	0.557	0.338	7.15658e-49
PRODH2	3.30299e-53	-0.607562	0.042	0.237	7.3845e-49
SLC6A13	4.31613e-53	-0.480727	0.051	0.248	9.64958e-49
CACNB4	4.48683e-53	-0.386422	0.042	0.24	1.00312e-48
SLC2A13	1.17559e-52	-0.272702	0.026	0.217	2.62827e-48
DCDC2	1.25944e-52	-0.570379	0.219	0.418	2.81573e-48
ASS1	3.49704e-52	-0.420678	0.028	0.216	7.81834e-48
PAH	3.59787e-52	-0.490602	0.044	0.237	8.04375e-48
ACSF2	6.45017e-52	-0.422564	0.052	0.247	1.44206e-47
MYO1B	6.80174e-52	-0.35625	0.046	0.244	1.52066e-47
AC096577.1	8.70788e-52	-0.858733	0.083	0.289	1.94682e-47
DYNC2H1	2.16946e-51	-0.346216	0.207	0.422	4.85025e-47
ARHGAP26	2.77638e-51	-0.459645	0.071	0.273	6.20715e-47
RBFOX1	1.25039e-50	-0.754291	0.038	0.223	2.7955e-46
GBE1	1.63606e-50	-0.327348	0.162	0.376	3.65773e-46
DEPTOR	2.01153e-50	-0.421493	0.156	0.36	4.49718e-46
SOX6	3.2839e-50	-0.313595	0.608	0.757	7.34181e-46
AGXT2	3.36875e-50	-0.409049	0.038	0.225	7.53152e-46
PHACTR1	3.47601e-50	-0.446834	0.033	0.218	7.77131e-46
TRPM7	3.95489e-50	-0.666736	0.311	0.496	8.84195e-46
CACNA2D1	4.62849e-50	-0.284638	0.058	0.254	1.03479e-45
BHMT2	8.04178e-50	-0.314448	0.052	0.244	1.7979e-45
ZNF385D	9.9652e-50	-0.414198	0.032	0.216	2.22792e-45
FTCD	1.6344e-49	-0.731721	0.077	0.272	3.65404e-45
KL	2.50616e-49	-0.34793	0.024	0.205	5.60303e-45
COL4A1	3.82866e-49	-0.305209	0.026	0.208	8.55974e-45
SLC17A1	3.88728e-49	-0.591197	0.075	0.264	8.69079e-45
FMN1	5.33128e-49	-0.470906	0.093	0.288	1.19191e-44
SLC47A1	7.13403e-49	-0.304121	0.023	0.202	1.59495e-44
SLC2A9	1.5646e-48	-0.553919	0.08	0.267	3.49798e-44
NTN4	1.60196e-48	-0.368697	0.085	0.284	3.5815e-44
TMTC2	1.63924e-48	-0.443485	0.099	0.299	3.66486e-44
CLCN5	2.53796e-48	-0.451798	0.277	0.463	5.67411e-44
TENM1	2.9011e-48	-0.278281	0.027	0.205	6.48598e-44
DDAH1	3.92004e-48	-0.334236	0.143	0.345	8.76402e-44
GPX3	4.45347e-48	-0.490618	0.074	0.263	9.95662e-44
CNKSR3	1.67431e-47	-0.346844	0.226	0.426	3.74326e-43
PCSK5	1.88573e-47	-0.341529	0.031	0.207	4.21593e-43
PTPN14	3.28892e-47	-0.337827	0.2	0.396	7.35305e-43
PLCL2	3.52654e-47	0.315658	0.447	0.258	7.88429e-43
STPG2	4.0068e-47	0.305406	0.699	0.489	8.95801e-43
SGPP1	4.16536e-47	-0.256874	0.039	0.221	9.3125e-43
GLYAT	1.0421e-46	-0.408422	0.049	0.228	2.32983e-42
WWTR1	2.68956e-46	-0.368297	0.185	0.384	6.01306e-42
DST	6.20541e-46	0.266618	0.609	0.4	1.38734e-41
AC138305.1	1.05532e-45	0.352407	0.685	0.499	2.35937e-41
SLC4A7	1.16721e-45	-0.412763	0.031	0.202	2.60954e-41
NCOA2	1.69625e-45	0.257023	0.736	0.562	3.7923e-41
INPP4B	5.92963e-45	-0.414337	0.094	0.282	1.32569e-40
AC087564.1	7.07624e-45	-0.290343	0.056	0.235	1.58203e-40
TINAG	1.06717e-44	-0.463381	0.074	0.254	2.38588e-40
AFM	1.39025e-44	-0.439472	0.041	0.212	3.10819e-40
BBOX1	1.99996e-44	-0.370349	0.039	0.21	4.47132e-40
AUTS2	2.31659e-44	-0.372691	0.19	0.38	5.17919e-40
AFF1	2.51673e-44	-0.349442	0.531	0.678	5.62664e-40
SORCS1	2.90066e-44	-0.783707	0.053	0.225	6.48501e-40
ENPEP	3.5418e-44	-0.406824	0.058	0.23	7.91841e-40
LINC01060	5.17808e-44	-0.473989	0.045	0.215	1.15766e-39
SLC7A8	5.20247e-44	-0.309219	0.045	0.218	1.16312e-39
PRUNE2	6.20959e-44	-0.364301	0.037	0.205	1.38828e-39
Z93403.1	1.22101e-43	-0.405287	0.07	0.247	2.72982e-39
AC008554.1	1.52849e-43	-0.315639	0.042	0.212	3.41724e-39
PRKCE	2.094e-43	0.260898	0.664	0.461	4.68155e-39
ADAMTS17	7.085e-43	-0.366969	0.043	0.211	1.58399e-38
IMMP2L	8.2271e-43	-0.351372	0.867	0.927	1.83933e-38
KCNJ15	8.29726e-43	-0.5809	0.126	0.302	1.85502e-38
CA10	1.0156e-42	-0.34233	0.093	0.282	2.27057e-38
EHBP1	4.25509e-42	-0.318979	0.318	0.503	9.51311e-38
SLC13A1	4.35819e-42	-0.441877	0.051	0.218	9.7436e-38
PIP5K1B	4.51117e-42	-0.27627	0.038	0.203	1.00856e-37
UGT2B7	6.88346e-42	-0.346475	0.045	0.21	1.53894e-37
AL391117.1	6.99628e-42	-0.403819	0.051	0.217	1.56416e-37
PDE10A	1.51977e-41	-0.496258	0.244	0.435	3.39775e-37
KCTD8	5.18706e-41	-0.302697	0.042	0.205	1.15967e-36
LINC00871	8.50679e-41	-0.442288	0.061	0.225	1.90186e-36
LRRK2	1.01545e-40	-0.262202	0.062	0.231	2.27024e-36
RAI14	1.93523e-40	-0.269714	0.129	0.313	4.32658e-36
CYP3A5	3.13744e-40	-0.70599	0.056	0.219	7.01438e-36
RNF212B	1.13258e-39	-0.630022	0.045	0.202	2.53211e-35
TRABD2B	1.53504e-39	-0.331591	0.287	0.466	3.4319e-35
MIOX	1.57695e-38	-0.579764	0.063	0.222	3.52558e-34
PCLO	1.62402e-38	-0.32232	0.236	0.413	3.63082e-34
CSGALNACT1	2.44821e-38	-0.322033	0.071	0.238	5.47347e-34
GPC6	4.18018e-37	-0.432394	0.121	0.289	9.34564e-33
DMGDH	8.54876e-37	-0.250653	0.125	0.293	1.91125e-32
RNF150	9.41003e-37	-0.360905	0.194	0.364	2.1038e-32
PCDH15	9.43427e-37	-0.565334	0.056	0.205	2.10922e-32
FGGY	2.82973e-36	-0.431299	0.29	0.444	6.32642e-32
P3H2	3.9293e-36	-0.416776	0.331	0.5	8.78473e-32
CCDC30	4.00363e-36	-0.253389	0.162	0.336	8.95092e-32
UBE2E2	5.79979e-36	-0.282694	0.491	0.655	1.29666e-31
GOLGA4	6.05776e-36	-0.320407	0.556	0.689	1.35433e-31
MLLT3	6.14592e-36	-0.310291	0.184	0.357	1.37404e-31
PDK4	6.45749e-36	-0.463543	0.173	0.339	1.4437e-31
EBNA1BP2	7.98238e-36	-0.339872	0.084	0.239	1.78462e-31
CLASP1	1.43724e-35	-0.298334	0.435	0.576	3.21323e-31
MAP3K13	2.24488e-35	-0.287137	0.177	0.346	5.01889e-31
PPP2R3A	2.73096e-35	-0.274183	0.612	0.735	6.10562e-31
RNPC3	6.71098e-35	-0.533732	0.344	0.489	1.50037e-30
ARID5B	1.03109e-34	-0.333022	0.226	0.4	2.30521e-30
RASSF8	1.25087e-34	-0.280279	0.155	0.319	2.79657e-30
WNK1	2.34794e-34	-0.52337	0.61	0.682	5.24929e-30
SOX5	3.03255e-34	-0.429881	0.114	0.272	6.77988e-30
ADAMTS16	4.46307e-34	-0.284957	0.102	0.264	9.97808e-30
DNM3	2.04204e-33	-0.271765	0.109	0.265	4.56539e-29
MSRA	2.35787e-33	-0.332971	0.171	0.327	5.27149e-29
EHHADH	5.74353e-33	-0.254775	0.066	0.21	1.28408e-28
SIPA1L1	1.40607e-32	-0.266541	0.274	0.435	3.14354e-28
MCF2L	8.7981e-32	-0.283404	0.151	0.304	1.96699e-27
ENOX1	1.1432e-31	-0.532227	0.076	0.217	2.55585e-27
NOX4	4.97705e-31	-0.481255	0.155	0.294	1.11272e-26
TRIO	6.15831e-31	-0.255309	0.342	0.501	1.37681e-26
COL18A1	6.69668e-31	-0.256369	0.218	0.376	1.49718e-26
CDK6	8.04563e-31	-0.297729	0.14	0.291	1.79876e-26
SMYD3	9.42378e-31	-0.253347	0.483	0.635	2.10687e-26
SDK1	1.03796e-30	-0.528847	0.239	0.379	2.32056e-26
ITGB8	3.2783e-30	-0.330845	0.083	0.224	7.3293e-26
ARHGAP24	3.40527e-30	-0.285199	0.496	0.618	7.61316e-26
CFLAR	1.13847e-29	-0.270071	0.3	0.443	2.54529e-25
TFDP2	1.67461e-29	-0.252653	0.266	0.415	3.74394e-25
CNNM2	3.34286e-29	-0.642648	0.249	0.382	7.47364e-25
LINC00278	5.32062e-29	-0.268509	0.076	0.211	1.18953e-24
NFIB	7.26116e-29	-0.300218	0.364	0.498	1.62338e-24
TMEM52B	1.1855e-28	-0.379069	0.145	0.279	2.65043e-24
BTBD11	1.90051e-28	-0.260411	0.08	0.216	4.24896e-24
BICD1	3.54046e-28	-0.262855	0.114	0.255	7.9154e-24
ULK4	6.01703e-28	-0.395735	0.277	0.409	1.34523e-23
GLS	8.21205e-28	-0.368426	0.462	0.566	1.83597e-23
LINC01725	1.13065e-27	-0.268916	0.21	0.358	2.5278e-23
MGAT5	1.3427e-27	-0.327244	0.132	0.269	3.00187e-23
ALDH1L1	3.05204e-27	-0.260352	0.158	0.299	6.82344e-23
SEMA6D	5.68134e-27	-0.281878	0.103	0.233	1.27018e-22
PELI2	2.65599e-25	-0.251909	0.269	0.406	5.938e-21
TOX	4.63969e-25	-0.323752	0.146	0.288	1.0373e-20
PPFIBP1	4.93421e-25	-0.284196	0.226	0.36	1.10314e-20
INSR	1.71822e-23	-0.278244	0.391	0.507	3.84143e-19
MIR646HG	1.96126e-23	-0.346638	0.103	0.222	4.38479e-19
CCDC178	3.47789e-23	-0.257657	0.111	0.235	7.77552e-19
RASSF4	4.42664e-23	-0.250231	0.098	0.214	9.89663e-19
ASAP1	1.21158e-22	-0.275365	0.126	0.249	2.70873e-18
RBMS1	1.8358e-22	-0.279991	0.302	0.424	4.1043e-18
MTRNR2L12	2.75989e-22	0.495502	0.472	0.357	6.17029e-18
KAZN	3.86717e-22	-0.363505	0.524	0.622	8.64583e-18
SAT1	2.4946e-20	-0.336599	0.344	0.445	5.57718e-16
ARHGAP29	3.44614e-20	-0.261021	0.236	0.351	7.70454e-16
DEFB1	6.01857e-20	-0.296583	0.156	0.273	1.34557e-15
CACNA1D	8.73972e-20	-0.267099	0.19	0.312	1.95394e-15
CDK14	2.30853e-19	-0.28964	0.684	0.712	5.16119e-15
BNC2	3.37275e-19	-0.402057	0.181	0.28	7.54046e-15
CYFIP2	4.56435e-19	-0.269796	0.374	0.467	1.02045e-14
SLC12A3	1.01569e-18	-1.45103	0.155	0.246	2.27079e-14
TTC28	9.28302e-18	-0.267777	0.368	0.458	2.0754e-13
APP	1.20345e-15	-0.264082	0.4	0.471	2.69055e-11
LRCH1	1.25798e-15	-0.269232	0.41	0.483	2.81247e-11
PRKAG2	9.53491e-15	-0.268127	0.33	0.416	2.13172e-10
FRY	1.3589e-13	-0.28748	0.146	0.23	3.03809e-09
PBX1	2.67859e-13	-0.256326	0.426	0.503	5.98851e-09
SVIL	4.43039e-13	-0.273988	0.308	0.377	9.90503e-09
LINC01606	5.96817e-13	-0.26716	0.245	0.319	1.3343e-08
SYNE2	9.49486e-13	-0.336266	0.848	0.838	2.12277e-08
SLC8A1	4.95436e-12	-1.31048	0.458	0.518	1.10765e-07
ERBB4	1.3041e-10	-0.637192	0.958	0.853	2.91558e-06
NFE2L2	1.86003e-10	-0.458897	0.515	0.558	4.15847e-06
APBB2	1.4863e-09	-0.255062	0.61	0.646	3.32292e-05
NEAT1	4.12567e-09	-0.260822	0.979	0.975	9.22376e-05
NCKAP5	4.46591e-09	-0.251894	0.368	0.416	9.98443e-05
TSC22D2	2.20072e-07	-0.284369	0.358	0.39	0.00492015
NLGN1	5.52142e-07	-0.289462	0.262	0.308	0.0123442
RHOBTB3	6.62036e-07	-0.337842	0.423	0.419	0.0148011
PIK3C2G	0.000105881	-0.357633	0.286	0.301	1
PLPP1	0.000140515	-0.447743	0.197	0.233	1
PDZD2	0.000316468	-0.269143	0.491	0.348	1

## Sheet: ICB
Differentially expressed genes in ICB
gene	p_val	avg_logFC	pct.1	pct.2	p_val_adj
SLC26A4	0	2.74634	0.86	0.018	0
CELF2	0	2.72472	0.888	0.083	0
SLC4A9	0	2.52147	0.991	0.066	0
PLCG2	0	2.11604	0.957	0.234	0
RCAN2	0	1.90157	0.917	0.175	0
ADAMTSL3	0	1.7625	0.828	0.077	0
DGKI	0	1.75748	0.874	0.054	0
PDE1C	0	1.7178	0.94	0.16	0
CA8	0	1.55849	0.848	0.078	0
SLC35F3	0	1.5527	0.799	0.026	0
LINC01187	0	1.49489	0.9	0.061	0
ATP6V0D2	0	1.45268	0.885	0.176	0
SNTB1	0	1.43843	0.923	0.164	0
CLNK	0	1.42329	0.974	0.112	0
PPM1E	0	1.38078	0.722	0.057	0
IL18	0	1.32885	0.802	0.062	0
ADAMTSL1	0	1.29221	0.794	0.089	0
AL390957.1	0	1.26757	0.679	0.054	0
CSMD3	0	1.08475	0.424	0.006	0
MVB12B	0	1.0453	0.794	0.091	0
ATP6V1C2	0	1.01431	0.805	0.059	0
IGFBP5	0	0.88282	0.599	0.064	0
INSRR	0	0.759009	0.642	0.002	0
KRT7	0	0.755421	0.662	0.031	0
ATP6V1G3	0	0.731299	0.59	0.035	0
HEPACAM2	0	0.71238	0.567	0.026	0
GPSM2	0	0.693928	0.484	0.014	0
TLDC2	0	0.674482	0.499	0.001	0
CDH12	0	0.674196	0.407	0.015	0
TIAM1	0	0.658019	0.527	0.034	0
NEURL1	0	0.651703	0.579	0.022	0
DNAH11	0	0.639041	0.372	0.014	0
B4GALNT2	0	0.593214	0.53	0.018	0
TSPAN8	0	0.566316	0.427	0.031	0
FOXI1	0	0.509617	0.358	0.018	0
NTRK1	0	0.447647	0.398	0.001	0
FRMPD4	0	0.421397	0.252	0.006	0
KCNJ6	0	0.401021	0.307	0.007	0
PTPRC	0	0.393905	0.315	0.014	0
LINC01687	0	0.327179	0.261	0.006	0
AC243571.2	0	0.322	0.269	0.01	0
AC007563.2	0	0.301102	0.235	0.009	0
WFDC2	1.07171e-303	0.617833	0.436	0.035	2.39602e-299
BCO2	5.08723e-302	0.686579	0.436	0.036	1.13735e-297
PSD3	2.32094e-300	1.11388	0.799	0.133	5.18892e-296
GRIN2A	4.5509e-300	0.437995	0.244	0.01	1.01744e-295
NTN1	1.4215e-294	0.71104	0.559	0.061	3.17805e-290
SEMA3C	1.65232e-294	1.35196	0.745	0.12	3.6941e-290
ADAMTS18	6.32774e-292	0.375153	0.309	0.017	1.41469e-287
MYRIP	1.79348e-284	0.931962	0.711	0.107	4.00968e-280
PACRG	2.04995e-284	2.08862	0.963	0.277	4.58308e-280
CCBE1	7.28178e-283	0.631253	0.521	0.053	1.62799e-278
GRM8	1.6184e-269	1.01628	0.453	0.044	3.61827e-265
RTN1	3.91168e-267	0.588618	0.43	0.039	8.74534e-263
AC013472.2	9.54215e-265	0.35516	0.292	0.017	2.13334e-260
PARVB	2.74334e-263	0.573963	0.582	0.074	6.13329e-259
GPD1L	3.03542e-255	0.624961	0.579	0.078	6.78628e-251
BCAP29	4.89723e-255	0.797592	0.63	0.096	1.09487e-250
EPS8	8.23816e-252	1.56751	0.917	0.259	1.84181e-247
TMEM163	1.73116e-248	0.548855	0.427	0.041	3.87034e-244
BMPR1B	1.01869e-245	1.55219	0.862	0.202	2.27749e-241
STAC2	3.18434e-243	0.292826	0.269	0.016	7.11923e-239
CDA	5.10499e-227	0.336696	0.312	0.024	1.14132e-222
IQGAP2	7.03106e-219	1.25502	0.862	0.243	1.57193e-214
ATP6V0A4	2.08533e-212	1.29692	0.908	0.301	4.66218e-208
DCLK2	2.06044e-208	0.919461	0.665	0.131	4.60652e-204
CA12	4.02898e-208	1.77201	0.98	0.516	9.0076e-204
CCDC68	2.08787e-205	0.542553	0.395	0.043	4.66785e-201
CD9	8.4231e-205	0.83032	0.573	0.094	1.88315e-200
FBN3	7.69337e-201	0.258283	0.261	0.018	1.72001e-196
MAGI1	6.29403e-194	1.45067	1	0.929	1.40716e-189
MAGI3	7.52501e-183	1.3755	0.954	0.485	1.68237e-178
WDR72	6.2187e-181	1.60061	0.986	0.75	1.39032e-176
LINC01091	9.48335e-178	0.691814	0.542	0.093	2.12019e-173
AL157911.1	1.78666e-176	0.645238	0.562	0.099	3.99444e-172
SPTLC3	4.24735e-176	0.845246	0.736	0.191	9.49579e-172
ITGA6	2.67531e-173	1.15771	0.834	0.275	5.98118e-169
CLDN1	1.98461e-172	0.282968	0.252	0.02	4.437e-168
RNF152	2.80559e-169	1.49954	0.926	0.406	6.27245e-165
ITIH5	3.64029e-169	0.432385	0.424	0.058	8.1386e-165
FOXP1	3.15817e-167	1.26324	0.983	0.727	7.06071e-163
SPTLC2	5.77041e-166	0.779657	0.696	0.18	1.29009e-161
TRPC1	1.63527e-165	0.775676	0.63	0.141	3.65597e-161
HMBOX1	6.64622e-163	0.97282	0.782	0.244	1.4859e-158
NEBL	7.11669e-162	1.22043	0.917	0.412	1.59108e-157
DOCK8	3.62937e-161	0.814187	0.659	0.15	8.11419e-157
INPP4A	5.03868e-157	0.614362	0.653	0.149	1.1265e-152
TNFAIP8	2.54632e-156	0.54025	0.398	0.057	5.6928e-152
NEDD4L	7.7596e-154	1.20464	0.989	0.841	1.73481e-149
ZBTB20	2.23447e-153	0.947904	1	0.991	4.9956e-149
TMEM117	6.87767e-151	1.02337	0.911	0.419	1.53764e-146
PPP2R5A	2.86364e-148	0.895719	0.719	0.213	6.40225e-144
UBE2QL1	3.95662e-148	0.250751	0.241	0.021	8.84582e-144
MAP3K8	8.59981e-147	0.338157	0.332	0.041	1.92266e-142
ARSJ	7.12962e-145	0.676382	0.576	0.127	1.59397e-140
SDC2	7.61873e-140	0.832362	0.51	0.104	1.70332e-135
RHBG	2.70008e-138	0.558883	0.61	0.14	6.03658e-134
PKHD1	6.54988e-137	-1.39103	0.384	0.915	1.46436e-132
RUNX2	7.01734e-137	0.301879	0.235	0.022	1.56887e-132
NCOA7	4.46568e-136	0.919116	0.791	0.272	9.98391e-132
PPP3CA	9.31673e-135	1.13283	0.848	0.373	2.08294e-130
EGFR	1.15802e-128	0.9279	0.774	0.29	2.58899e-124
SCIN	5.2581e-128	0.801107	0.771	0.249	1.17555e-123
CAMK1D	4.70685e-127	0.619498	0.358	0.055	1.05231e-122
ATP6AP2	2.26886e-125	0.313611	0.372	0.059	5.07249e-121
FOXN3	3.65045e-125	0.874912	0.828	0.347	8.1613e-121
ASXL1	1.45343e-124	0.819597	0.777	0.292	3.24943e-120
MAML2	1.93896e-121	-1.23092	0.223	0.839	4.33493e-117
MBOAT2	2.20773e-121	0.777489	0.65	0.193	4.93582e-117
RFTN1	2.28405e-121	0.385171	0.347	0.052	5.10645e-117
ANXA4	4.503e-121	0.719408	0.736	0.247	1.00674e-116
AL691403.1	1.39476e-119	0.338989	0.327	0.047	3.11827e-115
ATL2	1.47562e-119	0.836665	0.696	0.231	3.29904e-115
TBC1D1	2.00211e-119	0.892633	0.874	0.425	4.47611e-115
CFTR	6.27118e-119	0.339213	0.218	0.022	1.40205e-114
PTH2R	1.42472e-118	-1.46372	0.295	0.865	3.18525e-114
EVA1C	1.09138e-117	0.505587	0.513	0.115	2.44e-113
GRB10	1.2624e-114	0.623696	0.791	0.27	2.82235e-110
FOXO1	8.31174e-114	1.0041	0.862	0.427	1.85826e-109
DOPEY2	1.51498e-113	0.424819	0.415	0.08	3.38705e-109
FAM13C	1.9158e-111	0.359967	0.301	0.043	4.28316e-107
TFCP2L1	2.46228e-111	1.13018	0.94	0.657	5.50492e-107
PTBP3	1.81376e-109	0.855834	0.762	0.303	4.05503e-105
KIF13B	5.84138e-109	0.866683	0.782	0.349	1.30596e-104
LIMS1	8.799e-109	1.1662	0.754	0.329	1.96719e-104
CARMIL1	3.0549e-108	0.788532	0.797	0.345	6.82984e-104
PPARG	7.15416e-108	0.886552	0.665	0.219	1.59946e-103
PLPP3	8.91393e-108	0.708258	0.616	0.189	1.99289e-103
FYB2	2.2993e-107	0.60761	0.585	0.155	5.14055e-103
PDZD2	6.72295e-105	0.741942	0.911	0.346	1.50305e-100
RORA	1.39137e-102	0.764902	0.997	0.939	3.1107e-98
KCNJ16	1.72701e-102	-1.00017	0.149	0.744	3.86107e-98
CCSER1	1.89043e-102	-1.52258	0.37	0.843	4.22643e-98
STIM1	2.05635e-102	0.4544	0.533	0.136	4.59738e-98
SNED1	1.01243e-101	0.491538	0.487	0.115	2.26349e-97
INPP4B	6.75605e-99	0.853928	0.708	0.264	1.51045e-94
SEMA5A	9.19369e-99	0.544289	0.553	0.149	2.05543e-94
ARL15	1.0831e-94	0.748904	0.989	0.765	2.42149e-90
IRS1	1.11444e-94	0.456762	0.433	0.099	2.49156e-90
COG5	1.2804e-94	0.688356	0.768	0.345	2.86259e-90
SVOPL	2.71291e-94	0.458144	0.393	0.084	6.06525e-90
DAP	2.49522e-93	0.496725	0.527	0.149	5.57855e-89
LAMA2	1.02076e-92	0.473408	0.301	0.051	2.28211e-88
TBL1X	3.47836e-92	0.771372	0.851	0.426	7.77656e-88
SLC22A23	1.74263e-90	0.6404	0.685	0.247	3.89599e-86
TSPAN14	1.70445e-89	0.404144	0.479	0.124	3.81063e-85
ADAMTS9-AS2	3.39969e-89	-1.03943	0.223	0.758	7.60069e-85
AL031123.1	6.51132e-89	0.256975	0.249	0.036	1.45574e-84
ITPK1	1.92793e-88	0.40136	0.49	0.131	4.31027e-84
TMEM213	1.09239e-87	0.551404	0.628	0.212	2.44225e-83
TMEM51	1.34488e-87	0.596662	0.633	0.219	3.00676e-83
SCAI	9.53745e-85	0.45384	0.458	0.121	2.13229e-80
PLCE1	1.49956e-84	0.28253	0.37	0.076	3.35256e-80
PICALM	1.59792e-84	0.932042	0.857	0.577	3.57246e-80
GNAQ	1.86242e-84	0.753029	0.84	0.51	4.1638e-80
BICC1	1.75487e-83	-1.00953	0.43	0.866	3.92336e-79
USP3	2.36779e-81	0.674114	0.693	0.308	5.29368e-77
PTGFR	1.7469e-80	0.43563	0.415	0.105	3.90555e-76
MDFIC	1.04592e-79	0.53219	0.447	0.124	2.33836e-75
DOCK5	7.0345e-79	0.46042	0.547	0.172	1.5727e-74
MAPK10	7.10153e-79	-0.760882	0.332	0.802	1.58769e-74
RALGAPA2	6.61604e-78	0.611617	0.751	0.346	1.47915e-73
TRMT9B	2.01196e-76	0.424785	0.524	0.163	4.49814e-72
MBOAT1	3.035e-76	0.496839	0.424	0.114	6.78535e-72
LGALS3	1.06347e-75	0.337184	0.301	0.06	2.3776e-71
FAM117B	2.6738e-75	0.524421	0.527	0.169	5.97782e-71
TTC39B	4.1273e-74	0.639503	0.587	0.221	9.2274e-70
ATP10D	3.10802e-73	0.593074	0.542	0.19	6.9486e-69
INSIG2	4.28393e-73	0.308332	0.352	0.083	9.57757e-69
GAREM1	6.43337e-72	0.632863	0.791	0.406	1.43831e-67
SCML1	6.88374e-72	0.434041	0.553	0.188	1.539e-67
NR2F2-AS1	1.26956e-70	-0.84277	0.06	0.572	2.83835e-66
UAP1	2.98755e-70	0.505318	0.355	0.085	6.67928e-66
RIPOR2	1.36526e-68	0.388494	0.229	0.04	3.0523e-64
RGS7	1.00507e-67	0.399474	0.347	0.084	2.24703e-63
ATP6V1A	1.01748e-67	0.533211	0.622	0.254	2.27478e-63
UBL3	1.24337e-67	0.510372	0.619	0.244	2.7798e-63
PRKCE	2.92062e-67	0.795522	0.799	0.466	6.52963e-63
TBC1D4	1.04132e-65	0.669059	0.802	0.439	2.32808e-61
DTNB	3.09799e-65	0.486164	0.593	0.238	6.92617e-61
NIN	5.90406e-65	0.347013	0.395	0.11	1.31997e-60
GPHN	8.86005e-65	0.733476	0.989	0.931	1.98084e-60
ABCC4	9.71851e-65	0.414503	0.553	0.189	2.17277e-60
MSI2	1.12507e-64	0.513824	0.971	0.869	2.51533e-60
CDC42SE2	2.11014e-64	0.502023	0.596	0.237	4.71764e-60
DLG5	2.60465e-64	0.353572	0.441	0.134	5.82322e-60
EIPR1	2.63972e-64	0.450203	0.476	0.156	5.90163e-60
RALGPS2	4.92596e-64	0.550085	0.688	0.313	1.1013e-59
KDM7A	2.424e-63	0.384071	0.464	0.15	5.41935e-59
FKBP5	7.45985e-63	-1.36882	0.172	0.603	1.6678e-58
GLIS3	1.0115e-62	-0.793793	0.358	0.795	2.26141e-58
EGLN1	2.14556e-62	0.379076	0.487	0.163	4.79683e-58
SPAG9	2.99526e-62	0.596846	0.742	0.402	6.6965e-58
TBC1D14	3.52112e-62	0.522534	0.639	0.271	7.87217e-58
CADPS2	4.13784e-62	-0.895414	0.223	0.677	9.25098e-58
CAB39	3.18907e-61	0.520155	0.693	0.32	7.12979e-57
PKP4	5.74691e-61	-0.761523	0.493	0.818	1.28484e-56
MAN2A1	7.85866e-61	0.847826	0.636	0.302	1.75696e-56
MAP3K5	1.45483e-60	0.751559	0.613	0.27	3.25257e-56
BACH1	8.54609e-60	0.545121	0.691	0.329	1.91065e-55
SESTD1	1.10266e-59	0.597802	0.527	0.207	2.46522e-55
HERC1	6.00074e-59	0.576373	0.768	0.43	1.34158e-54
ANK3	7.90932e-59	-0.657142	0.656	0.898	1.76829e-54
MFHAS1	6.63003e-58	0.577677	0.691	0.34	1.48228e-53
PXK	8.17457e-58	0.478557	0.476	0.171	1.82759e-53
SCNN1A	8.59916e-58	0.403475	0.648	0.279	1.92251e-53
LY86-AS1	2.05017e-57	0.352045	0.287	0.066	4.58358e-53
LITAF	2.44947e-57	0.370174	0.427	0.135	5.47628e-53
DPY19L2	1.07105e-56	0.415191	0.625	0.26	2.39455e-52
PHLDB2	1.2028e-56	0.649505	0.765	0.457	2.68911e-52
ATP1B1	2.26881e-56	-0.839484	0.473	0.774	5.07238e-52
ATP9A	6.86499e-56	0.305043	0.393	0.117	1.53481e-51
PTPN21	2.8627e-55	0.367246	0.458	0.159	6.40013e-51
GLCCI1	6.4507e-54	0.565793	0.593	0.257	1.44218e-49
DACH1	9.68287e-54	0.529806	0.736	0.366	2.1648e-49
ABHD3	2.32355e-53	0.283205	0.307	0.08	5.19477e-49
GALNT7	7.24184e-53	0.422285	0.461	0.168	1.61906e-48
PRKG1	1.80161e-52	-0.973832	0.244	0.636	4.02785e-48
PRKN	3.17952e-52	0.544476	0.937	0.798	7.10845e-48
KLF6	4.87317e-52	0.417612	0.438	0.15	1.0895e-47
KCNIP4	7.81949e-52	-1.14193	0.172	0.581	1.7482e-47
FAM110B	8.72828e-52	0.44706	0.493	0.182	1.95138e-47
LPAR1	3.28122e-51	0.290604	0.221	0.046	7.33582e-47
EGF	9.23526e-51	-1.58888	0.152	0.547	2.06473e-46
ASTN2	1.64287e-50	0.42394	0.587	0.247	3.67296e-46
NXPH2	2.01665e-50	0.281786	0.252	0.057	4.50862e-46
SYNE1	3.26612e-50	-0.837827	0.112	0.525	7.30207e-46
HNF4G	3.7288e-50	0.279155	0.284	0.073	8.33648e-46
SMURF1	8.5183e-50	0.452301	0.576	0.261	1.90444e-45
ST6GAL1	2.82367e-49	0.307166	0.53	0.199	6.31288e-45
TRABD2B	4.2331e-49	-0.651498	0.049	0.463	9.46394e-45
MUC20-OT1	1.33944e-48	0.436791	0.951	0.819	2.99459e-44
HIPK2	2.66691e-48	0.534319	0.797	0.48	5.96241e-44
ZNF431	5.93259e-48	0.297644	0.395	0.131	1.32635e-43
PCNX4	8.13184e-48	0.507848	0.593	0.278	1.81803e-43
FAM83B	1.10001e-47	0.361799	0.378	0.126	2.4593e-43
PRKAA2	1.43281e-47	0.423008	0.645	0.317	3.20332e-43
ARHGAP18	2.25635e-47	0.491612	0.665	0.335	5.04451e-43
RAPGEF1	7.90325e-47	0.429611	0.573	0.252	1.76693e-42
CERS4	8.36557e-47	0.441737	0.43	0.16	1.87029e-42
GPC5	8.98498e-47	-1.43697	0.14	0.523	2.00877e-42
ASAP2	1.35852e-46	0.535672	0.736	0.422	3.03724e-42
DLG2	5.65431e-46	-0.91906	0.244	0.601	1.26414e-41
PTPRJ	6.30783e-46	0.503121	0.745	0.426	1.41024e-41
KCNQ3	3.83725e-45	0.518995	0.203	0.045	8.57895e-41
SOX6	5.20187e-45	0.529333	0.885	0.747	1.16298e-40
GLUD1	1.06857e-44	0.405647	0.476	0.194	2.389e-40
ST3GAL1	1.1438e-44	0.280906	0.393	0.132	2.55719e-40
CACNA2D3	1.21525e-44	-0.991715	0.034	0.413	2.71693e-40
WNK1	1.91267e-44	-0.827871	0.37	0.683	4.27615e-40
TRPM3	2.32082e-44	-0.91091	0.083	0.465	5.18867e-40
PTH1R	3.52856e-44	-0.883268	0.117	0.503	7.88881e-40
NR3C2	5.29914e-44	0.437188	0.974	0.8	1.18473e-39
RPS6KA3	2.12555e-43	0.40556	0.424	0.161	4.7521e-39
AGBL4	3.65536e-43	-0.701704	0.126	0.507	8.17229e-39
TMEM65	6.25751e-43	0.352	0.436	0.17	1.39899e-38
LRMDA	9.168e-43	0.456594	0.989	0.849	2.04969e-38
PCMTD2	2.30826e-42	0.273264	0.381	0.133	5.16059e-38
SUSD1	3.07725e-42	0.302967	0.438	0.165	6.87981e-38
ARHGEF7	3.53578e-42	0.426072	0.63	0.323	7.90494e-38
PRKD1	3.587e-42	-0.747161	0.163	0.527	8.01946e-38
SLC38A11	4.17865e-42	0.357176	0.41	0.15	9.34221e-38
PDE1A	5.64121e-42	-1.05615	0.115	0.472	1.26121e-37
CPM	1.17301e-41	-0.650373	0.029	0.393	2.62249e-37
TSC22D1	2.53509e-41	-0.646049	0.092	0.457	5.6677e-37
PBX1	3.48723e-41	-0.642127	0.138	0.505	7.7964e-37
MEGF9	4.5374e-41	0.357683	0.467	0.193	1.01443e-36
NFIB	7.77079e-41	-0.620374	0.132	0.497	1.73731e-36
FRAS1	8.72257e-41	-0.682256	0.304	0.65	1.9501e-36
RALYL	1.33821e-40	-0.871772	0.132	0.488	2.99183e-36
TACC1	1.818e-40	-0.735514	0.12	0.476	4.06451e-36
BAIAP2L1	9.18097e-40	0.277108	0.375	0.135	2.05259e-35
ZFAND3	1.27936e-39	0.368289	0.937	0.82	2.86027e-35
BACH2	1.9455e-39	0.600655	0.53	0.258	4.34956e-35
TNRC6A	4.32589e-39	-0.455855	0.413	0.742	9.6714e-35
AC016831.7	5.55753e-39	0.496673	0.857	0.684	1.2425e-34
FAM120B	6.06886e-39	0.399248	0.636	0.339	1.35682e-34
PLCL2	6.46755e-39	0.69523	0.53	0.264	1.44595e-34
ARHGAP6	8.43766e-39	-0.49133	0.487	0.817	1.88641e-34
UNC13C	9.8518e-39	0.442231	0.264	0.076	2.20257e-34
SAMD12	1.59725e-38	0.462943	0.756	0.482	3.57097e-34
LRRFIP1	1.64919e-38	-0.509078	0.063	0.417	3.6871e-34
SLC16A12	2.76386e-38	-0.902588	0.063	0.405	6.17917e-34
TLE1	3.13105e-38	0.259975	0.387	0.14	7.00008e-34
CTDSPL	7.39054e-38	0.359649	0.705	0.383	1.6523e-33
COL6A1	1.14822e-37	0.299384	0.404	0.157	2.56706e-33
LINC00854	1.35234e-37	0.250287	0.278	0.084	3.02343e-33
LINC01762	3.59319e-37	-0.793042	0.037	0.371	8.03329e-33
MOB1B	7.04644e-37	0.366915	0.559	0.267	1.57537e-32
MACF1	7.33811e-37	0.361131	0.937	0.767	1.64058e-32
SERGEF	1.39334e-36	0.279832	0.375	0.141	3.11508e-32
PTPRG	1.50574e-36	-0.561323	0.708	0.886	3.36638e-32
PTPN13	1.54374e-36	-0.533071	0.203	0.542	3.45134e-32
CAMK2D	4.07328e-36	0.446159	0.504	0.238	9.10664e-32
SIK3	1.27702e-35	0.35683	0.905	0.779	2.85503e-31
MACO1	1.41722e-35	0.26304	0.387	0.149	3.16848e-31
PRKDC	1.52019e-35	0.338491	0.493	0.225	3.39868e-31
GALNT18	3.71342e-35	-0.530038	0.069	0.401	8.30209e-31
CDH1	7.11885e-35	0.275345	0.407	0.163	1.59156e-30
MYO10	7.89351e-35	0.344315	0.734	0.401	1.76475e-30
CCDC148	8.10375e-35	-0.569741	0.072	0.405	1.81175e-30
HIP1	2.27625e-34	-0.737753	0.112	0.432	5.08902e-30
CDC42BPB	2.62878e-34	0.310163	0.536	0.26	5.87717e-30
UBE2H	3.91053e-34	0.444948	0.742	0.489	8.74278e-30
ELF2	4.89629e-34	0.347938	0.653	0.368	1.09466e-29
ADAMTS9-AS1	4.9451e-34	-0.558436	0.026	0.342	1.10558e-29
SKAP1	5.30414e-34	0.396016	0.682	0.388	1.18585e-29
LINC00970	5.68259e-34	-0.565436	0.023	0.337	1.27046e-29
ZNF654	6.31415e-34	0.3045	0.418	0.177	1.41166e-29
MACROD2	6.89327e-34	0.528166	0.799	0.602	1.54113e-29
ARID5B	7.48444e-34	-0.536928	0.072	0.396	1.6733e-29
HOXB3	1.22763e-33	0.312125	0.542	0.261	2.74462e-29
SMAP1	2.2351e-33	0.340924	0.587	0.31	4.99702e-29
ACAT1	4.43665e-33	0.370344	0.335	0.127	9.91902e-29
KLHL13	4.63687e-33	-0.654912	0.072	0.386	1.03667e-28
STK39	7.16046e-33	-0.478629	0.043	0.353	1.60086e-28
TLN2	1.06562e-32	-0.463875	0.069	0.39	2.38241e-28
CASR	1.14753e-32	-0.708371	0.026	0.332	2.56552e-28
ANK2	1.16337e-32	-0.520332	0.049	0.362	2.60095e-28
LINC02532	1.61372e-32	-0.499461	0.14	0.471	3.6078e-28
PAM	6.36019e-32	-0.427048	0.069	0.374	1.42195e-27
STRN	9.8404e-32	0.280946	0.45	0.204	2.20002e-27
STK32B	1.1157e-31	-0.484783	0.017	0.315	2.49437e-27
THRB	1.77927e-31	-0.511304	0.169	0.482	3.97792e-27
LINC01606	3.03634e-31	-0.511487	0.023	0.32	6.78836e-27
LGR4	3.75186e-31	0.533619	0.791	0.607	8.38804e-27
MYO6	5.51345e-31	0.466053	0.759	0.558	1.23264e-26
ARHGAP24	5.5318e-31	-0.46632	0.321	0.617	1.23674e-26
ATP1A1	5.70842e-31	-0.539429	0.35	0.65	1.27623e-26
ARFGEF1	6.99078e-31	0.365972	0.705	0.459	1.56293e-26
SGMS1	1.78696e-30	0.393813	0.622	0.366	3.99511e-26
GHR	1.8474e-30	-0.446483	0.037	0.331	4.13024e-26
STOX2	2.78583e-30	0.346055	0.493	0.238	6.22827e-26
STARD13	3.98175e-30	-0.518128	0.077	0.375	8.902e-26
JARID2	4.23893e-30	0.339318	0.579	0.308	9.47697e-26
MAN1C1	5.57248e-30	0.263505	0.318	0.119	1.24584e-25
SAMD4A	5.71593e-30	0.342612	0.476	0.225	1.27791e-25
PTPRM	6.22061e-30	-0.582449	0.438	0.688	1.39074e-25
NUMB	1.28507e-29	0.318314	0.673	0.406	2.87302e-25
QKI	1.29838e-29	0.363964	0.696	0.448	2.90279e-25
TPD52	1.3236e-29	0.412545	0.516	0.276	2.95916e-25
PDE4DIP	1.37602e-29	-0.413661	0.04	0.328	3.07636e-25
RAB11FIP3	1.39143e-29	-0.830037	0.244	0.51	3.11081e-25
ACACB	2.06253e-29	-0.453055	0.203	0.5	4.6112e-25
SLC43A2	2.39162e-29	0.307888	0.53	0.261	5.34695e-25
SGPP2	2.55954e-29	0.387163	0.493	0.239	5.72237e-25
FGF9	2.91372e-29	0.258091	0.332	0.131	6.5142e-25
ZMIZ1	3.044e-29	0.306959	0.559	0.297	6.80547e-25
AKT3	3.116e-29	-0.527276	0.155	0.452	6.96644e-25
LINC01320	4.55675e-29	-0.583942	0.046	0.326	1.01875e-24
FGF13	4.80178e-29	-0.754719	0.074	0.358	1.07353e-24
JADE1	8.38543e-29	0.322697	0.461	0.221	1.87473e-24
SAMD5	8.77695e-29	-0.482602	0.043	0.323	1.96226e-24
FAM171A1	1.23399e-28	-0.390578	0.034	0.314	2.75882e-24
CNKSR3	1.37943e-28	0.527068	0.65	0.411	3.08398e-24
FRMD3	1.65696e-28	-0.557596	0.063	0.343	3.70447e-24
SPIRE1	1.86471e-28	0.368206	0.579	0.327	4.16894e-24
PLCB1	2.28385e-28	-1.03014	0.04	0.313	5.10601e-24
GALNT14	3.38599e-28	-0.491057	0.069	0.35	7.57007e-24
STK3	4.06026e-28	0.320229	0.771	0.504	9.07752e-24
SLC4A4	4.50458e-28	-0.828568	0.089	0.373	1.00709e-23
SLC16A7	4.71041e-28	-0.455114	0.052	0.333	1.05311e-23
BTBD9	5.09288e-28	0.345239	0.84	0.655	1.13862e-23
IGF2BP2	6.12989e-28	-0.357437	0.04	0.32	1.37046e-23
RICTOR	6.36608e-28	0.307523	0.605	0.345	1.42326e-23
COL4A5	6.81432e-28	-0.409845	0.02	0.293	1.52348e-23
TMCC1	8.08559e-28	0.377081	0.699	0.455	1.8077e-23
SHROOM4	1.33079e-27	-0.397204	0.02	0.287	2.97526e-23
PHACTR2	1.42359e-27	0.310967	0.453	0.22	3.18271e-23
MAL	1.646e-27	0.324502	0.438	0.207	3.67995e-23
ZFYVE16	1.74006e-27	0.29007	0.519	0.271	3.89025e-23
CYFIP2	1.77138e-27	-0.489745	0.186	0.467	3.96028e-23
PRICKLE2	1.83162e-27	-0.448722	0.135	0.423	4.09495e-23
CA10	2.44769e-27	-0.510095	0.014	0.276	5.47231e-23
CYTH1	2.70722e-27	0.303008	0.461	0.229	6.05254e-23
SIPA1L3	3.49039e-27	0.281188	0.645	0.368	7.80347e-23
SLIT2	4.5822e-27	-0.742035	0.103	0.386	1.02444e-22
PACS1	5.44386e-27	0.33407	0.587	0.338	1.21708e-22
FNBP1L	6.24678e-27	0.344065	0.716	0.485	1.39659e-22
ACSM2A	6.39681e-27	-1.25561	0.109	0.373	1.43014e-22
NSUN7	7.95426e-27	0.255857	0.33	0.135	1.77833e-22
SSBP3	9.59061e-27	0.300533	0.499	0.254	2.14417e-22
ERBB4	9.63515e-27	-1.02811	0.851	0.859	2.15413e-22
SMG7	1.61105e-26	0.257111	0.464	0.23	3.60183e-22
SGIP1	2.55366e-26	-0.502432	0.017	0.274	5.70921e-22
COL4A2	3.31485e-26	-0.40969	0.037	0.302	7.41101e-22
CAPZB	4.21243e-26	0.254465	0.504	0.263	9.41772e-22
AC008014.1	4.26298e-26	-0.443952	0.321	0.591	9.53074e-22
ZDHHC14	4.58407e-26	-0.470534	0.052	0.316	1.02486e-21
KNG1	4.75334e-26	-0.449842	0.017	0.273	1.0627e-21
TOX	6.18626e-26	-0.594681	0.029	0.284	1.38306e-21
ESRRB	7.35934e-26	-0.47392	0.026	0.28	1.64533e-21
LRP1B	1.0994e-25	-0.51082	0.146	0.424	2.45792e-21
HS6ST2	1.12505e-25	-0.564901	0.011	0.26	2.51527e-21
NAALADL2	1.2834e-25	-0.433909	0.582	0.801	2.86929e-21
FMN1	1.50865e-25	-0.543751	0.029	0.281	3.37288e-21
ACSM2B	1.53042e-25	-1.18379	0.097	0.353	3.42157e-21
RIMKLB	2.35533e-25	0.297201	0.387	0.178	5.26582e-21
ATXN1	4.45333e-25	-0.377851	0.441	0.693	9.95632e-21
GALNT17	6.99644e-25	0.391931	0.321	0.133	1.56419e-20
FREM1	1.09148e-24	0.336419	0.668	0.409	2.44023e-20
ATP6V1H	1.12209e-24	0.293555	0.602	0.354	2.50865e-20
EHBP1	1.1865e-24	-0.406804	0.229	0.497	2.65265e-20
BACE2	1.90352e-24	0.448285	0.487	0.268	4.2557e-20
LDLRAD4	2.20591e-24	-0.496696	0.026	0.269	4.93176e-20
CUBN	2.63297e-24	-1.12541	0.158	0.402	5.88654e-20
ADAMTS9	3.18364e-24	-0.422113	0.029	0.272	7.11766e-20
OXCT1	4.05742e-24	0.332111	0.315	0.135	9.07118e-20
TMEM52B	4.06814e-24	-0.504268	0.034	0.276	9.09513e-20
FHIT	4.80134e-24	0.289023	0.991	0.945	1.07344e-19
KIFC3	6.86589e-24	-0.370477	0.089	0.347	1.53501e-19
PLPPR1	8.67399e-24	-0.504727	0.083	0.336	1.93924e-19
ANXA11	9.06786e-24	0.257966	0.415	0.202	2.0273e-19
WLS	9.90761e-24	-0.314667	0.046	0.295	2.21504e-19
CFLAR	1.01682e-23	-0.399522	0.189	0.439	2.27331e-19
MPPED2	1.01987e-23	-0.519257	0.06	0.312	2.28012e-19
FRMD4A	1.07604e-23	-0.473508	0.04	0.286	2.4057e-19
HIBCH	1.36607e-23	-0.352491	0.181	0.445	3.05412e-19
DEPTOR	1.41414e-23	-0.45228	0.097	0.354	3.1616e-19
DPH6-DT	1.59822e-23	-0.38494	0.06	0.306	3.57313e-19
ITSN2	1.71254e-23	0.258844	0.527	0.295	3.82873e-19
KCNJ15	1.96105e-23	-0.65402	0.054	0.296	4.38433e-19
SLC3A1	2.08488e-23	-0.337277	0.049	0.293	4.66117e-19
OSBPL3	2.32087e-23	0.28468	0.719	0.44	5.18876e-19
NFIA	2.74198e-23	-0.47583	0.126	0.381	6.13024e-19
THSD4	3.39915e-23	-0.535734	0.074	0.32	7.59948e-19
HIPK3	3.5795e-23	0.268395	0.536	0.299	8.0027e-19
ADAMTS16	8.97467e-23	-0.401684	0.026	0.259	2.00647e-18
MKL1	1.148e-22	0.283542	0.596	0.355	2.56658e-18
MCU	1.21093e-22	0.316546	0.479	0.264	2.70727e-18
ZBTB16	1.21344e-22	0.353524	0.799	0.558	2.71289e-18
AC019197.1	1.62998e-22	-0.886829	0.65	0.792	3.64415e-18
ACSS3	3.36281e-22	-0.313722	0.034	0.263	7.51824e-18
ANGPT1	3.55739e-22	0.35247	0.284	0.118	7.95326e-18
NEDD9	3.6075e-22	-0.365594	0.026	0.254	8.06528e-18
GPC3	4.14555e-22	0.252035	0.201	0.068	9.2682e-18
SLC12A1	5.38238e-22	-1.56113	0.092	0.319	1.20334e-17
CAMTA1	7.26623e-22	0.26247	0.605	0.37	1.62451e-17
IGF1R	8.99613e-22	-0.363759	0.564	0.755	2.01127e-17
ACTR3C	9.3815e-22	0.259044	0.467	0.254	2.09742e-17
RNF150	1.15705e-21	0.331156	0.587	0.351	2.58682e-17
CCDC30	1.30786e-21	-0.325912	0.086	0.33	2.92397e-17
ANKRD44	1.42057e-21	0.26202	0.372	0.174	3.17597e-17
GPRIN3	1.59501e-21	0.250587	0.41	0.2	3.56596e-17
FRMD4B	1.88268e-21	-0.342116	0.026	0.248	4.20911e-17
EFNA5	2.22367e-21	-0.470373	0.364	0.614	4.97146e-17
AGAP1	2.24978e-21	-0.334013	0.553	0.749	5.02982e-17
MAN1A1	3.14549e-21	-0.382132	0.129	0.37	7.03238e-17
LRP2	3.62718e-21	-0.754618	0.103	0.335	8.10928e-17
GLDC	4.02408e-21	-0.330302	0.043	0.268	8.99663e-17
TNS1	4.69399e-21	-0.431825	0.212	0.443	1.04943e-16
ST3GAL6	4.87552e-21	0.260058	0.39	0.195	1.09002e-16
TEX41	7.12855e-21	-0.738233	0.155	0.382	1.59373e-16
FTCD	7.59581e-21	-0.813358	0.046	0.265	1.6982e-16
TMPRSS2	9.4448e-21	0.304283	0.45	0.235	2.11157e-16
WNK4	1.0741e-20	-0.314193	0.014	0.226	2.40136e-16
TGFBR2	1.36464e-20	-0.335255	0.017	0.226	3.05092e-16
CDK14	2.09619e-20	-0.424533	0.55	0.713	4.68645e-16
MTR	2.56734e-20	-0.330583	0.324	0.557	5.73981e-16
PITPNC1	3.20535e-20	-0.400643	0.052	0.275	7.16621e-16
CUL5	3.77874e-20	0.364641	0.481	0.282	8.44812e-16
GPAT3	4.04511e-20	0.389705	0.516	0.292	9.04366e-16
KANK1	4.11201e-20	-0.473606	0.596	0.738	9.19322e-16
SCD5	4.12631e-20	-0.323796	0.014	0.218	9.22519e-16
DNAH7	5.20727e-20	-0.279386	0.046	0.263	1.16419e-15
MME	5.29924e-20	-0.670905	0.063	0.277	1.18475e-15
COL4A4	6.0877e-20	0.298652	0.553	0.34	1.36103e-15
RP1	6.14888e-20	-0.680335	0.017	0.22	1.3747e-15
GCNT2	6.77916e-20	-0.351058	0.095	0.322	1.51562e-15
FAAH2	7.12475e-20	0.258902	0.539	0.315	1.59288e-15
CRYL1	8.79247e-20	-0.366172	0.14	0.37	1.96573e-15
AL033504.1	2.14336e-19	-0.339991	0.032	0.237	4.79192e-15
MAP7	2.28059e-19	0.259711	0.585	0.372	5.09872e-15
CADM1	2.46944e-19	-0.462405	0.066	0.278	5.52093e-15
TRHDE	2.72145e-19	0.315608	0.607	0.411	6.08435e-15
CGNL1	2.84601e-19	0.264255	0.885	0.738	6.36282e-15
USP9X	2.91549e-19	0.282163	0.544	0.343	6.51816e-15
ACSF2	3.45101e-19	-0.432706	0.037	0.24	7.71543e-15
AFDN	3.63206e-19	0.275012	0.716	0.512	8.1202e-15
CACNB4	4.70046e-19	-0.392977	0.032	0.232	1.05088e-14
ZNF385D	4.98682e-19	-0.428244	0.014	0.21	1.1149e-14
SLC22A6	5.48276e-19	-0.501192	0.037	0.24	1.22578e-14
WDR60	6.87363e-19	-0.319956	0.135	0.37	1.53674e-14
TPCN1	7.03388e-19	-0.396117	0.115	0.326	1.57256e-14
DMXL1	7.24592e-19	0.270546	0.648	0.418	1.61997e-14
Z93403.1	8.01456e-19	-0.426473	0.037	0.241	1.79182e-14
PRODH2	8.31121e-19	-0.60182	0.032	0.23	1.85814e-14
EYA2	8.54035e-19	-0.267737	0.011	0.204	1.90937e-14
MOB3B	9.94593e-19	0.315163	0.436	0.245	2.22361e-14
SHANK2	1.00215e-18	0.286516	0.782	0.598	2.24051e-14
CLDN10	1.11293e-18	-0.337067	0.032	0.23	2.48817e-14
FHOD3	1.15583e-18	-0.379627	0.444	0.647	2.5841e-14
IMMP2L	1.73942e-18	-0.35935	0.822	0.925	3.88882e-14
SLC5A12	1.82871e-18	-0.826257	0.072	0.27	4.08844e-14
XKR6	1.87825e-18	0.283979	0.562	0.354	4.1992e-14
AC078980.1	2.16473e-18	-0.616394	0.014	0.203	4.83969e-14
RETREG1	2.58709e-18	0.344377	0.401	0.216	5.78396e-14
SOX5	2.62334e-18	-0.526641	0.063	0.266	5.865e-14
AC012593.1	2.77705e-18	-0.451681	0.026	0.22	6.20866e-14
SUGCT	3.58659e-18	-0.448242	0.138	0.347	8.01855e-14
UMOD	3.96693e-18	-0.735721	0.04	0.234	8.86886e-14
PHACTR1	4.75192e-18	-0.457203	0.023	0.211	1.06239e-13
GLYAT	6.40141e-18	-0.410651	0.029	0.221	1.43116e-13
SEMA6D	6.42229e-18	-0.338293	0.034	0.229	1.43583e-13
CACHD1	7.3272e-18	-0.286779	0.026	0.218	1.63814e-13
NCKAP5	7.98315e-18	-0.469089	0.203	0.417	1.78479e-13
AC027288.3	7.98896e-18	-0.439421	0.052	0.249	1.78609e-13
PIK3C2G	9.03551e-18	-0.582296	0.097	0.303	2.02007e-13
FAT1	9.2712e-18	-0.303678	0.069	0.274	2.07276e-13
ASS1	1.00424e-17	-0.413782	0.023	0.209	2.24519e-13
SLC13A3	1.06662e-17	-0.65391	0.083	0.278	2.38463e-13
MAP4	1.23813e-17	0.251672	0.662	0.456	2.76809e-13
SCN2A	1.57217e-17	-0.490197	0.16	0.363	3.5149e-13
ZSWIM6	1.61619e-17	0.255441	0.739	0.54	3.61331e-13
TSPAN9	2.06993e-17	-0.305353	0.221	0.444	4.62774e-13
AGXT2	2.15468e-17	-0.412021	0.032	0.218	4.81722e-13
TACC2	2.54222e-17	0.316572	0.521	0.331	5.68363e-13
CNTNAP3B	3.01215e-17	-0.42567	0.086	0.291	6.73427e-13
ENPEP	3.06785e-17	-0.411188	0.037	0.224	6.85879e-13
GPX3	3.2619e-17	-0.480389	0.06	0.256	7.29264e-13
PAH	3.26752e-17	-0.465724	0.04	0.229	7.3052e-13
RBFOX1	3.55801e-17	-0.721751	0.032	0.216	7.95465e-13
AFMID	4.09053e-17	-0.254986	0.02	0.201	9.14519e-13
KCNJ3	4.36272e-17	-0.303508	0.112	0.324	9.75373e-13
AC138123.1	4.55078e-17	-0.312391	0.04	0.23	1.01742e-12
SGPP1	5.40549e-17	-0.263464	0.029	0.214	1.20851e-12
GOLGA4	5.67577e-17	-0.339549	0.51	0.685	1.26893e-12
HPN	7.08242e-17	-0.29854	0.109	0.311	1.58342e-12
CDKAL1	7.5108e-17	0.267904	0.719	0.509	1.67919e-12
GRIP1	8.98516e-17	-0.564147	0.16	0.359	2.00881e-12
IVNS1ABP	9.89835e-17	-0.408534	0.158	0.358	2.21297e-12
NRP1	1.11209e-16	-0.335183	0.034	0.218	2.48631e-12
LINC01515	1.12232e-16	-0.29466	0.034	0.219	2.50916e-12
ZNF618	1.23359e-16	0.259873	0.461	0.278	2.75793e-12
MIOX	1.25078e-16	-0.618354	0.034	0.217	2.79637e-12
TINAG	1.32785e-16	-0.440354	0.057	0.247	2.96868e-12
CMYA5	1.68977e-16	-0.32944	0.115	0.317	3.77781e-12
MBD5	3.06783e-16	-0.272426	0.662	0.797	6.85874e-12
COL4A1	3.54297e-16	-0.303933	0.026	0.201	7.92103e-12
TMEM161B-AS1	4.04533e-16	-0.301583	0.163	0.366	9.04415e-12
DSCAML1	4.36749e-16	-0.465117	0.138	0.335	9.7644e-12
FRY	5.44823e-16	-0.39606	0.049	0.229	1.21806e-11
RBMS1	6.64634e-16	-0.364185	0.221	0.421	1.48592e-11
SLC7A8	8.23225e-16	-0.317721	0.037	0.212	1.84048e-11
SLC6A13	8.73742e-16	-0.452718	0.06	0.24	1.95342e-11
CDKL1	9.07107e-16	-0.269338	0.086	0.276	2.02802e-11
NOX4	9.24234e-16	-0.50279	0.103	0.29	2.06631e-11
SLC17A1	1.20401e-15	-0.566977	0.077	0.257	2.6918e-11
MYO3B	1.22668e-15	-0.33982	0.092	0.281	2.74248e-11
DYNC2H1	1.24994e-15	-0.3236	0.215	0.413	2.79449e-11
SLC1A1	1.44447e-15	-0.307992	0.049	0.228	3.22941e-11
LRCH1	1.46173e-15	-0.393723	0.298	0.483	3.26798e-11
ZNF385B	1.51985e-15	-0.2735	0.037	0.212	3.39792e-11
IGFBP7	1.55285e-15	-0.470509	0.289	0.477	3.4717e-11
EBNA1BP2	1.66453e-15	-0.350423	0.054	0.234	3.72138e-11
AC096577.1	1.95044e-15	-0.827347	0.095	0.281	4.3606e-11
IFT88	2.30673e-15	-0.261244	0.14	0.338	5.15716e-11
AFM	2.35631e-15	-0.422115	0.034	0.206	5.268e-11
SLC16A9	2.44499e-15	-0.653152	0.115	0.29	5.46627e-11
FGGY	2.51088e-15	-0.445252	0.255	0.439	5.61357e-11
SLC8A1	2.94697e-15	-1.60883	0.341	0.518	6.58854e-11
LINC00871	3.76959e-15	-0.449638	0.049	0.219	8.42768e-11
SLC13A1	4.30347e-15	-0.406149	0.04	0.211	9.62128e-11
CCDC198	5.25189e-15	-0.294201	0.206	0.408	1.17416e-10
CTBP2	5.37264e-15	0.25522	0.602	0.423	1.20116e-10
MLLT3	6.0343e-15	0.274656	0.539	0.344	1.34909e-10
C9orf3	6.40111e-15	-0.263329	0.553	0.722	1.4311e-10
ENOX1	8.32389e-15	-0.556083	0.043	0.212	1.86097e-10
PPARA	1.0084e-14	-0.372455	0.232	0.41	2.25449e-10
PTPRD	1.065e-14	-0.440031	0.072	0.244	2.38102e-10
ADAMTS17	1.28423e-14	-0.359621	0.04	0.204	2.87116e-10
SPAG16	2.18326e-14	-0.302729	0.132	0.32	4.88111e-10
AK3	2.9613e-14	-0.307734	0.209	0.397	6.62059e-10
CCDC178	3.92261e-14	-0.27156	0.06	0.231	8.76978e-10
BNIP3L	4.9803e-14	-0.251706	0.049	0.214	1.11345e-09
BHMT2	5.86022e-14	-0.286946	0.069	0.236	1.31017e-09
BBOX1	6.447e-14	-0.346284	0.043	0.204	1.44136e-09
SORCS1	8.75739e-14	-0.765194	0.06	0.218	1.95789e-09
DGKH	9.20307e-14	-0.284023	0.077	0.249	2.05753e-09
SLC12A3	1.29214e-13	-1.60214	0.086	0.244	2.88885e-09
CYP3A5	1.3605e-13	-0.703852	0.054	0.212	3.04167e-09
PPARGC1A	1.72603e-13	0.311864	0.802	0.675	3.85888e-09
RABGAP1L	3.07833e-13	-0.266602	0.67	0.799	6.88223e-09
ARHGAP26	3.18767e-13	-0.424358	0.1	0.265	7.12667e-09
TMTC2	3.34782e-13	-0.420473	0.123	0.291	7.48473e-09
PDK4	3.97971e-13	-0.474065	0.16	0.332	8.89744e-09
PTPN4	7.73831e-13	-0.300147	0.264	0.44	1.73005e-08
PDE10A	7.91905e-13	-0.369876	0.223	0.428	1.77046e-08
WWTR1	8.06044e-13	-0.342058	0.209	0.376	1.80207e-08
LINC01060	8.91901e-13	-0.440593	0.057	0.208	1.99402e-08
ARHGAP29	9.11953e-13	-0.296631	0.172	0.348	2.03885e-08
CNTN4	1.02549e-12	0.289254	0.461	0.29	2.29269e-08
AC008554.1	1.35068e-12	-0.295686	0.054	0.205	3.01972e-08
BNC2	1.47903e-12	-0.461163	0.12	0.277	3.30666e-08
CRIM1	2.43875e-12	-0.349126	0.203	0.374	5.45231e-08
RERG	2.98314e-12	-0.360247	0.089	0.247	6.6694e-08
DNM3	3.47726e-12	-0.270987	0.1	0.259	7.77411e-08
AUTS2	3.77717e-12	-0.302006	0.201	0.372	8.44462e-08
UGT2B7	4.37115e-12	-0.317525	0.057	0.203	9.77258e-08
NAV2	8.95974e-12	-0.371943	0.221	0.383	2.00313e-07
SLC12A6	9.73807e-12	-0.253967	0.08	0.231	2.17714e-07
ULK4	1.01203e-11	-0.402944	0.246	0.404	2.2626e-07
ITGA2	1.13308e-11	-0.302759	0.115	0.267	2.53323e-07
VAV3	2.24605e-11	-0.315928	0.269	0.437	5.0215e-07
SLC2A9	2.41008e-11	-0.485187	0.117	0.259	5.38823e-07
AL391117.1	2.65684e-11	-0.355163	0.069	0.21	5.93991e-07
PPP2R3A	3.11972e-11	-0.254528	0.633	0.729	6.97476e-07
UBA6-AS1	5.92498e-11	-0.255088	0.195	0.36	1.32465e-06
ALCAM	6.49155e-11	-0.286535	0.092	0.238	1.45131e-06
PCDH9	9.66648e-11	-0.463551	0.175	0.331	2.16114e-06
RAD51B	1.1993e-10	-0.323996	0.307	0.469	2.68128e-06
LINC00671	1.70722e-10	-0.262298	0.083	0.224	3.81683e-06
GNGT1	2.03244e-10	-0.280034	0.092	0.236	4.54393e-06
RANBP3L	2.20404e-10	-0.285781	0.069	0.205	4.92756e-06
SASH1	3.87008e-10	-0.273271	0.143	0.289	8.65235e-06
UTRN	4.40879e-10	-0.313606	0.289	0.434	9.85673e-06
DIP2C	1.00184e-09	0.410284	0.745	0.622	2.23981e-05
PPFIBP1	3.54605e-09	-0.275024	0.215	0.355	7.9279e-05
ABLIM1	6.24224e-09	-0.252486	0.516	0.622	0.000139558
NHS	8.90316e-09	-0.262231	0.587	0.697	0.000199048
LIFR	9.18522e-09	-0.28028	0.241	0.366	0.000205354
CPEB3	1.01228e-08	-0.276798	0.321	0.446	0.000226314
TRPM7	1.11657e-08	-0.570331	0.398	0.487	0.000249633
MAGI2	1.6305e-08	-0.833574	0.665	0.776	0.000364531
TTC28	3.94024e-08	-0.28247	0.341	0.455	0.00088092
BICDL1	5.44824e-08	-0.250487	0.203	0.327	0.00121806
ITGB8	8.08112e-08	-0.278389	0.103	0.218	0.0018067
LIMCH1	1.25271e-07	-0.311938	0.453	0.547	0.00280068
TSC22D2	3.49909e-07	-0.354871	0.292	0.39	0.00782291
RNPC3	4.53486e-07	-0.451816	0.393	0.482	0.0101386
MSRA	5.69442e-07	-0.264026	0.215	0.32	0.012731
CBLB	8.61585e-07	-0.276968	0.301	0.417	0.0192625
ERRFI1	8.72908e-07	-0.397179	0.223	0.319	0.0195156
SDK1	5.10999e-06	-0.392989	0.281	0.373	0.114244
LINC02343	1.0582e-05	-0.282756	0.143	0.234	0.236581
AC138305.1	3.51335e-05	-0.255775	0.433	0.511	0.78548
NFE2L2	7.85147e-05	-0.494002	0.524	0.556	1
ESRRG	0.000465899	-0.253198	0.966	0.932	1
ADGRL2	0.000709412	-0.269609	0.327	0.378	1
GRAMD1B	0.0010977	-0.322117	0.284	0.329	1
FP236383.1	0.00119313	-0.328352	0.315	0.391	1
DEFB1	0.00256887	0.37724	0.321	0.265	1
PTGER3	0.00398416	-0.314274	0.556	0.582	1
DCDC2	0.0067272	-0.311617	0.381	0.407	1
COBLL1	0.0101926	-0.330235	0.937	0.866	1
MECOM	0.0987395	-0.298196	0.974	0.85	1
CNNM2	0.197702	-0.366065	0.37	0.375	1
GPC6	0.888878	0.347756	0.269	0.28	1

[truncated: 5 more sheets: PODO, ENDO, MES, FIB, LEUK]
