# Supplementary material for: Single cell transcriptional and chromatin accessibility profiling redefine cellular heterogeneity in the adult human kidney
Source: Nat Commun. 2021 Apr 13;12:2190. doi: 10.1038/s41467-021-22368-w (PMC8044133; doi:10.1038/s41467-021-22368-w)
Supplement: Supplementary file 5 — Supplementary Data 2 [file 41467_2021_22368_MOESM5_ESM.xlsx]

## Sheet: PCT
Differentially accessible regions in PCT
peak	p_val	avg_logFC	pct.1	pct.2	p_val_adj	gene	distance
chr18:66439835-66440983	0	0.850301	0.278	0.02	0	CDH19	60099
chr15:74211060-74212754	0	0.848591	0.269	0.02	0	CCDC33	0
chr3:186532222-186533289	0	0.825461	0.204	0.016	0	CRYGS	5151
chr10:55319263-55320836	0	0.820965	0.343	0.029	0	PCDH15	0
chr14:45709334-45710180	0	0.799534	0.22	0.02	0	MIS18BP1	455793
chr6:39992364-39993764	0	0.794894	0.208	0.018	0	MOCS1	57812
chr13:76696166-76698016	0	0.791752	0.207	0.018	0	KCTD12	182149
chr14:65346063-65347558	0	0.791729	0.224	0.02	0	FUT8	63033
chr3:46206177-46208756	0	0.785641	0.235	0.019	0	CCR1	0
chr19:35795973-35799626	0	0.76578	0.265	0.027	0	PRODH2	361
chr11:126841821-126843687	0	0.752638	0.238	0.025	0	KIRREL3	0
chr16:35602916-35603987	0	0.746285	0.232	0.026	0	RP11-812E19.9	1757686
chr7:30965616-30967260	0	0.73488	0.235	0.028	0	GHRHR	0
chr17:17574729-17578295	0	0.732538	0.324	0.039	0	PEMT	0
chr22:37329070-37333536	0	0.730762	0.476	0.059	0	CYTH4	13724
chr1:173732950-173735454	0	0.729529	0.335	0.041	0	KLHL20	0
chr10:106929625-106933951	0	0.724976	0.32	0.039	0	SORCS1	0
chr11:63006316-63012811	0	0.724051	0.336	0.041	0	SLC22A8	0
chr10:5524167-5526392	0	0.721455	0.268	0.034	0	CALML3	0
chr22:37385598-37392039	0	0.717801	0.298	0.036	0	ELFN2	0
chr5:151342421-151348163	0	0.715534	0.474	0.064	0	SLC36A2	0
chr12:102907485-102911382	0	0.713899	0.262	0.032	0	PAH	0
chr6:6366318-6367417	0	0.713569	0.219	0.025	0	F13A1	45304
chr1:46368642-46371592	0	0.711765	0.251	0.033	0	NSUN4	3489
chr14:22778772-22782147	0	0.710215	0.405	0.054	0	SLC7A7	0
chr20:49117431-49120576	0	0.702841	0.228	0.028	0	STAU1	0
chr2:236967842-236969822	0	0.699972	0.228	0.03	0	COPS8	115489
chr11:63013802-63017052	0	0.694395	0.395	0.054	0	SLC22A8	0
chr6:39260809-39262427	0	0.680215	0.326	0.047	0	KCNK5	31358
chr2:88125208-88128478	0	0.680012	0.281	0.04	0	FABP1	0
chr2:235936812-235938372	0	0.674283	0.267	0.04	0	AGAP1	0
chr6:3366002-3368284	0	0.667213	0.303	0.043	0	SLC22A23	0
chr11:62987485-62997185	0	0.664951	0.417	0.065	0	SLC22A8	0
chr6:817816-819729	0	0.663424	0.315	0.046	0	EXOC2	124704
chr11:110156715-110160167	0	0.661793	0.358	0.055	0	ZC3H12C	0
chr12:65634045-65635593	0	0.660792	0.284	0.043	0	MSRB3	145800
chr15:74205727-74210039	0	0.660293	0.328	0.049	0	CCDC33	0
chr10:30817478-30819747	0	0.659653	0.477	0.079	0	ZNF438	459
chr10:106957751-106959971	0	0.65581	0.403	0.061	0	SORCS1	0
chr2:221731245-221732568	0	0.655533	0.257	0.04	0	EPHA4	157042
chr14:22804697-22816197	0	0.654673	0.679	0.125	0	SLC7A7	0
chr9:17011906-17014630	0	0.653333	0.285	0.044	0	CNTLN	120351
chr14:91276251-91278679	0	0.652728	0.285	0.044	0	CCDC88C	0
chr9:130379264-130383232	0	0.650547	0.377	0.062	0	HMCN2	0
chr7:107212769-107213868	0	0.648754	0.271	0.043	0	COG5	0
chr10:124605970-124608902	0	0.645291	0.249	0.037	0	LHPP	0
chr12:69994053-69997069	0	0.64039	0.3	0.047	0	MYRFL	34955
chr9:92241185-92243156	0	0.639457	0.354	0.057	0	IARS	0
chr11:17921736-17923914	0	0.638323	0.287	0.046	0	SERGEF	0
chr12:97274994-97277311	0	0.63732	0.261	0.04	0	NEDD1	321216
chr5:35987404-35992350	0	0.637228	0.438	0.073	0	UGT3A1	0
chr10:52963937-52966500	0	0.63663	0.469	0.081	0	MBL2	192236
chr22:37376431-37382125	0	0.630144	0.62	0.117	0	ELFN2	0
chr16:46895594-46898589	0	0.62904	0.291	0.048	0	GPT2	0
chr8:35615224-35618111	0	0.627822	0.296	0.05	0	UNC5D	0
chr12:122198560-122201991	0	0.61939	0.376	0.066	0	LRRC43	0
chr22:43295152-43299190	0	0.615867	0.414	0.069	0	SCUBE1	0
chr5:134579358-134582637	0	0.609067	0.352	0.066	0	JADE2	0
chr5:7208194-7210505	0	0.606631	0.287	0.053	0	ADCY2	185702
chr14:22793662-22799244	0	0.601758	0.577	0.115	0	SLC7A7	0
chr6:25872730-25876918	0	0.600854	0.387	0.072	0	SLC17A3	0
chr19:35811498-35814032	0	0.59964	0.327	0.06	0	PRODH2	0
chr8:1631309-1634707	0	0.597437	0.367	0.064	0	DLGAP2	0
chr9:70577060-70581961	0	0.597057	0.324	0.06	0	TRPM3	0
chr1:114259737-114263818	0	0.595786	0.349	0.063	0	SYT6	105817
chr17:55730606-55733324	0	0.59538	0.267	0.044	0	TMEM100	0
chr20:44447528-44451586	0	0.594975	0.446	0.085	0	HNF4A	12931
chr10:60848025-60850568	0	0.594801	0.299	0.053	0	RHOBTB1	18869
chr10:107054278-107056621	0	0.59437	0.322	0.061	0	SORCS1	0
chr10:119460873-119463504	0	0.593898	0.296	0.055	0	GRK5	1130
chr11:118102540-118106551	0	0.591676	0.35	0.065	0	TMPRSS4	0
chr11:74602453-74606516	0	0.588973	0.33	0.061	0	POLD3	0
chr2:121182380-121190467	0	0.588474	0.442	0.09	0	TFCP2L1	26119
chr7:131687877-131689909	0	0.588145	0.324	0.062	0	PODXL	129659
chr2:233670903-233672955	0	0.585776	0.323	0.061	0	UGT1A9	0
chr14:100664634-100667154	0	0.584373	0.329	0.063	0	DLK1	58550
chr9:130436154-130439884	0	0.577507	0.504	0.101	0	HMCN2	2030
chr1:54617305-54625401	0	0.575642	0.576	0.127	0	FAM151A	0
chr4:183329931-183333369	0	0.57554	0.466	0.095	0	CLDN24	7504
chr9:101439233-101443932	0	0.575488	0.453	0.093	0	ALDOB	3409
chr11:62999311-63001712	0	0.574508	0.45	0.092	0	SLC22A8	0
chr5:136628793-136630033	0	0.571407	0.319	0.065	0	TRPC7	263255
chr14:94597391-94601210	0	0.570512	0.501	0.104	0	SERPINA3	0
chr16:89619965-89626074	0	0.567951	0.428	0.087	0	DPEP1	0
chr11:62974443-62978395	0	0.567492	0.352	0.071	0	SLC22A6	0
chr11:126628142-126631559	0	0.566335	0.322	0.066	0	KIRREL3	0
chr16:79896849-79898389	0	0.564997	0.332	0.067	0	MAF	296134
chr16:89629611-89634337	0	0.561618	0.577	0.124	0	DPEP1	0
chr8:139908593-139911856	0	0.55836	0.338	0.069	0	TRAPPC9	0
chr7:3194264-3198345	0	0.55777	0.466	0.097	0	SDK1	103102
chr11:62982778-62986897	0	0.55694	0.442	0.091	0	SLC22A6	0
chr2:233745406-233754067	0	0.554601	0.362	0.075	0	UGT1A3	0
chr7:43376831-43380108	0	0.553056	0.368	0.076	0	HECW1	0
chr1:19823741-19826093	0	0.552563	0.407	0.087	0	RNF186	8462
chr6:37761598-37766418	0	0.549417	0.496	0.115	0	ZFAND3	53080
chr9:126838320-126844544	0	0.54886	0.378	0.082	0	ZBTB43	109
chr1:26043947-26047516	0	0.548383	0.413	0.094	0	SLC30A2	0
chr5:176337284-176343095	0	0.548264	0.433	0.093	0	SIMC1	0
chr10:72952820-72955553	0	0.547138	0.342	0.072	0	PLA2G12B	0
chr8:84182016-84185529	0	0.546167	0.374	0.081	0	RALYL	0
chr8:139969685-139971828	0	0.541418	0.353	0.078	0	TRAPPC9	0
chr5:80667392-80669220	0	0.539744	0.386	0.086	0	MSH3	0
chr20:46629824-46651970	0	0.536692	0.875	0.227	0	SLC13A3	0
chr12:93813196-93814954	0	0.534335	0.359	0.079	0	CRADD	0
chr3:131385123-131387665	0	0.531421	0.322	0.071	0	NUDT16	0
chr8:80235694-80238831	0	0.530474	0.366	0.083	0	TPD52	4461
chr5:10511568-10514988	0	0.527437	0.456	0.105	0	ROPN1L	39538
chr5:149471092-149472735	0	0.526042	0.345	0.079	0	CSNK1A1	19461
chr20:46603767-46608353	0	0.525009	0.418	0.095	0	SLC13A3	0
chr15:42392128-42394677	0	0.524905	0.364	0.081	0	CAPN3	0
chr10:5571166-5577311	0	0.524873	0.54	0.13	0	CALML3	44394
chr5:31711028-31718660	0	0.524145	0.482	0.111	0	PDZD2	0
chr1:9435156-9444651	0	0.523981	0.688	0.182	0	SPSB1	65623
chr9:32425859-32427771	0	0.523328	0.359	0.081	0	ACO1	0
chr10:133346909-133355048	0	0.521248	0.459	0.105	0	PRAP1	0
chr11:118090399-118093818	0	0.520394	0.36	0.082	0	TMPRSS4	0
chr7:117727721-117731960	0	0.515949	0.372	0.089	0	CTTNBP2	0
chr10:60678767-60681913	0	0.513477	0.363	0.087	0	ANK3	0
chr15:98906265-98908835	0	0.513283	0.408	0.098	0	IGF1R	0
chr16:84582854-84587790	0	0.512385	0.465	0.11	0	COTL1	0
chr16:84602603-84607449	0	0.511115	0.381	0.086	0	COTL1	0
chr1:208044874-208048843	0	0.505611	0.438	0.107	0	PLXNA2	0
chr2:439010-442284	0	0.504684	0.38	0.092	0	FAM150B	150158
chr17:45932371-45937274	0	0.504599	0.453	0.107	0	MAPT	0
chr15:100713494-100719164	0	0.504507	0.489	0.122	0	ASB7	61788
chr10:86162493-86164961	0	0.503937	0.488	0.119	0	GRID1	0
chr10:59731967-59736769	0	0.501425	0.477	0.118	0	MRLN	0
chr20:38804784-38811480	0	0.499963	0.515	0.128	0	PPP1R16B	0
chr11:26714753-26720418	0	0.496105	0.496	0.123	0	SLC5A12	0
chr9:38357261-38360187	0	0.496097	0.431	0.105	0	ALDH1B1	32476
chr15:20338539-20359340	0	0.495907	0.738	0.253	0	GOLGA6L6	172515
chr20:44423432-44435035	0	0.494573	0.583	0.147	0	HNF4A	0
chr4:71338336-71340367	0	0.493424	0.389	0.094	0	SLC4A4	0
chr1:6045247-6049443	0	0.493031	0.392	0.095	0	KCNAB2	0
chr12:102913833-102919014	0	0.492875	0.426	0.106	0	PAH	0
chr17:38910600-38916032	0	0.491983	0.389	0.096	0	LASP1	0
chr9:101415282-101438650	0	0.491602	0.841	0.246	0	ALDOB	0
chr10:71919494-71924499	0	0.491143	0.4	0.101	0	CHST3	39865
chr3:155078727-155084487	0	0.489793	0.571	0.157	0	MME	0
chr20:38870295-38876099	0	0.489476	0.587	0.148	0	PPP1R16B	0
chr19:33434093-33442322	0	0.488414	0.518	0.132	0	PEPD	0
chr10:71754478-71758533	0	0.48644	0.37	0.088	0	C10orf54	0
chr19:29704455-29710144	0	0.485157	0.424	0.108	0	C19orf12	0
chr1:24105168-24109453	0	0.483486	0.487	0.122	0	MYOM3	0
chr12:142054-148130	0	0.483083	0.495	0.127	0	IQSEC3	0
chr22:24493609-24501740	0	0.481583	0.653	0.178	0	UPB1	0
chr2:127136728-127139024	0	0.481349	0.437	0.11	0	BIN1	29372
chr22:39468353-39472881	0	0.479645	0.399	0.098	0	MGAT3	0
chr19:32863803-32871550	0	0.477504	0.546	0.15	0	SLC7A9	0
chr16:89612973-89617474	0	0.47722	0.39	0.095	0	DPEP1	0
chr5:136224440-136229901	0	0.47509	0.437	0.11	0	TRPC7	0
chr7:117770208-117773989	0	0.475013	0.41	0.108	0	CTTNBP2	0
chr17:43215605-43225203	0	0.474963	0.578	0.157	0	LINC00854	0
chr1:183859038-183862156	0	0.472836	0.428	0.113	0	RGL1	0
chr14:100677166-100680955	0	0.47275	0.402	0.103	0	DLK1	44749
chr14:91329441-91333351	0	0.472256	0.407	0.106	0	CCDC88C	0
chr20:63342510-63349097	0	0.470124	0.427	0.11	0	CHRNA4	0
chr1:19809021-19816934	0	0.469918	0.651	0.196	0	RNF186	0
chr5:1180897-1184609	0	0.469534	0.405	0.108	0	SLC6A19	16985
chr5:149449248-149454991	0	0.468525	0.364	0.089	0	CSNK1A1	37205
chr20:44400193-44421456	0	0.468139	0.835	0.247	0	HNF4A	0
chr8:1929140-1932956	0	0.467715	0.628	0.177	0	ARHGEF10	0
chr6:168086430-168090205	0	0.466112	0.469	0.124	0	FRMD1	4872
chr5:35045619-35049526	0	0.463904	0.527	0.139	0	PRLR	0
chr11:58723777-58733392	0	0.463722	0.606	0.163	0	GLYAT	0
chr13:72850880-72853125	0	0.462278	0.533	0.142	0	PIBF1	0
chr16:66959315-66965563	0	0.460907	0.519	0.143	0	CES3	0
chr5:151011673-151032041	0	0.460148	0.953	0.461	0	TNIP1	0
chr6:25830140-25833716	0	0.459839	0.427	0.11	0	SLC17A3	0
chr6:33850787-33858207	0	0.458528	0.574	0.169	0	MLN	46775
chr1:206967159-206971451	0	0.456749	0.432	0.118	0	FCAMR	0
chr20:44392667-44396840	0	0.455834	0.556	0.148	0	HNF4A	0
chr13:44103294-44109019	0	0.455088	0.548	0.161	0	SMIM2	34523
chr1:65156674-65167822	0	0.454507	0.591	0.168	0	AK4	0
chr8:134634816-134641672	0	0.454309	0.513	0.149	0	ZFAT	0
chr1:47173620-47194765	0	0.453441	0.973	0.392	0	PDZK1IP1	0
chr15:22222666-22232420	0	0.452919	0.467	0.131	0	OR4N4	127109
chr6:39278997-39283469	0	0.452781	0.661	0.197	0	KCNK17	15531
chr5:151002163-151009595	0	0.451752	0.617	0.192	0	AC008641.1	7322
chr10:368586-374738	0	0.451664	0.465	0.134	0	DIP2C	0
chr1:2091443-2101873	0	0.451564	0.522	0.148	0	PRKCZ	0
chr5:149160004-149163292	0	0.451421	0.434	0.117	0	ABLIM3	0
chr8:26437563-26442648	0	0.449134	0.514	0.14	0	BNIP3L	0
chr7:50672045-50682472	0	0.448656	0.581	0.17	0	GRB10	0
chr8:133487650-133493558	0	0.447618	0.545	0.158	0	ST3GAL1	0
chr11:76765841-76774426	0	0.447498	0.694	0.215	0	TSKU	7824
chr12:117156820-117164071	0	0.444533	0.468	0.129	0	FBXO21	0
chr16:31482591-31494034	0	0.443963	0.7	0.241	0	C16orf58	0
chr14:102921977-102926673	0	0.440477	0.45	0.13	0	AMN	0
chr5:1199726-1218621	0	0.438806	0.773	0.239	0	SLC6A19	0
chr4:2865276-2871848	0	0.437001	0.452	0.135	0	ADD1	0
chr19:19093879-19116431	0	0.435802	0.875	0.315	0	SLC25A42	0
chr1:208057343-208060148	0	0.435115	0.482	0.147	0	PLXNA2	0
chr2:88175014-88181199	0	0.434006	0.498	0.148	0	THNSL2	0
chr12:122988449-122999395	0	0.433011	0.571	0.17	0	PITPNM2	0
chr3:126289791-126296559	0	0.429077	0.653	0.208	0	KLF15	46075
chr12:125981530-125984930	0	0.427694	0.462	0.131	0	RP4-809F18.1	206332
chr6:130365056-130370598	0	0.425001	0.475	0.139	0	TMEM200A	0
chr12:121855983-121860788	0	0.424496	0.537	0.169	0	HPD	0
chr22:50696511-50707011	0	0.424176	0.6	0.18	0	SHANK3	0
chr1:53893449-53900264	0	0.42193	0.581	0.169	0	DIO1	0
chr15:89810543-89815504	0	0.421328	0.541	0.161	0	ANPEP	0
chr1:6880485-6886717	0	0.420841	0.488	0.155	0	CAMTA1	0
chr19:44902580-44907179	0	0.420132	0.561	0.181	0	APOE	0
chr7:2620912-2624989	0	0.418271	0.496	0.148	0	IQCE	6177
chr7:50558227-50566425	0	0.418144	0.678	0.211	0	DDC	0
chr1:46932554-46942739	0	0.413868	0.575	0.167	0	CYP4A11	0
chr9:130442823-130503634	0	0.409628	0.968	0.562	0	ASS1	0
chr17:18976172-18992149	0	0.404557	0.631	0.203	0	FAM83G	0
chr19:16456158-16459444	0	0.403313	0.505	0.165	0	EPS15L1	0
chr7:75962528-75974765	0	0.402024	0.613	0.202	0	POR	0
chr14:73258969-73268800	0	0.400803	0.459	0.145	0	PAPLN	0
chr5:177375226-177380028	0	0.3986	0.552	0.181	0	SLC34A1	0
chr9:133736934-133741526	0	0.398	0.585	0.197	0	SARDH	0
chr3:42871169-42878511	0	0.39498	0.598	0.21	0	CYP8B1	0
chr1:65146251-65155339	0	0.393486	0.665	0.233	0	AK4	0
chr12:226185-245316	0	0.393183	0.647	0.2	0	SLC6A13	0
chr15:57320290-57330143	0	0.392583	0.615	0.205	0	TCF12	21008
chr15:84883394-84889657	0	0.389735	0.52	0.162	0	SLC28A1	0
chr16:494576-510954	0	0.389462	0.793	0.282	0	RAB11FIP3	0
chr19:33386016-33404567	0	0.383135	0.725	0.241	0	PEPD	0
chr21:46149614-46156836	0	0.38254	0.525	0.172	0	FTCD	0
chr15:85578716-85585186	0	0.379098	0.572	0.192	0	AKAP13	0
chr11:69007075-69014658	0	0.378262	0.514	0.167	0	MRGPRF	0
chr15:89794435-89810035	0	0.37458	0.738	0.259	0	ANPEP	0
chr6:41036133-41041364	0	0.37259	0.595	0.209	0	OARD1	0
chr2:127044581-127062223	0	0.3704	0.659	0.236	0	BIN1	0
chr15:62747648-62766951	0	0.370082	0.752	0.317	0	TLN2	0
chr18:28174092-28178936	0	0.366625	0.57	0.205	0	CDH2	0
chr10:59698106-59715320	0	0.363199	0.766	0.32	0	SLC16A9	0
chr12:250834-264250	0	0.362881	0.746	0.275	0	SLC6A13	0
chr1:91826127-91832643	0	0.358137	0.565	0.2	0	TGFBR3	0
chr7:30907008-30935289	0	0.357338	0.891	0.315	0	AQP1	0
chr22:50479817-50492994	0	0.352396	0.81	0.308	0	MIOX	0
chr3:194269371-194274176	0	0.348755	0.571	0.203	0	CPN2	65588
chr2:20530532-20541362	0	0.346264	0.654	0.232	0	HS1BP3	19085
chr2:42785938-42796369	0	0.343724	0.664	0.25	0	HAAO	0
chr15:78987464-78998739	0	0.339453	0.624	0.26	0	RASGRF1	0
chr1:204135999-204155012	0	0.33696	0.861	0.421	0	REN	0
chr11:76780652-76808055	0	0.336814	0.882	0.432	0	TSKU	0
chr2:144507195-144521825	0	0.330137	0.642	0.243	0	ZEB2	0
chr8:26444561-26452186	0	0.321579	0.653	0.262	0	BNIP3L	0
chr17:50423822-50433737	0	0.319123	0.672	0.289	0	ACSF2	0
chr6:39178115-39231916	0	0.316813	0.968	0.622	0	KCNK5	0
chr17:19713495-19721868	0	0.313265	0.788	0.369	0	SLC47A2	0
chr17:19528984-19543116	0	0.312307	0.784	0.359	0	SLC47A1	0
chr17:61393336-61415134	0	0.310341	0.884	0.431	0	TBX2	0
chr2:27085061-27107876	0	0.300881	0.885	0.471	0	CGREF1	0
chr2:20194204-20226792	0	0.299189	0.936	0.594	0	SDC1	0
chr18:79933762-79955200	0	0.297204	0.759	0.384	0	PQLC1	0
chr1:7998882-8029176	0	0.295153	0.915	0.547	0	ERRFI1	0
chr2:127076675-127108657	0	0.285195	0.901	0.532	0	BIN1	0
chr1:18866174-18893514	0	0.284583	0.87	0.504	0	ALDH4A1	0
chr4:2789684-2808682	0	0.2812	0.832	0.384	0	SH3BP2	0
chr17:4475506-4491005	0	0.281013	0.742	0.347	0	SPNS3	0
chr15:74862845-74874268	0	0.274993	0.768	0.389	0	SCAMP2	0
chr16:1820702-1834546	0	0.274667	0.739	0.352	0	MEIOB	0
chr7:190131-215262	0	0.266016	0.827	0.42	0	FAM20C	0
chr12:6366779-6378921	0	-0.260165	0.454	0.617	0	LTBR	0
chr2:231600627-231615973	0	-0.271328	0.477	0.624	0	C2orf57	6343
chr1:1155615-1172465	0	-0.279067	0.375	0.564	0	TTLL10	1418
chr9:121731726-121749582	0	-0.283083	0.413	0.573	0	DAB2IP	0
chr8:143936203-143957369	0	-0.293571	0.489	0.672	0	PLEC	0
chr16:85605254-85619177	0	-0.293683	0.423	0.618	0	GSE1	0
chr7:1529386-1550725	0	-0.294141	0.433	0.634	0	TMEM184A	0
chr1:10662546-10697963	0	-0.310527	0.634	0.797	0	CASZ1	0
chr7:30133898-30150054	0	-0.316662	0.406	0.599	0	MTURN	0
chr11:1746463-1764868	0	-0.320274	0.377	0.574	0	CTSD	0
chr1:32753319-32762852	0	-0.325796	0.267	0.452	0	KIAA1522	0
chr7:24975673-24982333	0	-0.328551	0.283	0.474	0	OSBPL3	0
chr10:44907452-44918234	0	-0.330692	0.287	0.496	0	TMEM72	0
chr9:137021235-137030964	0	-0.337318	0.214	0.417	0	FUT7	0
chr9:81686177-81691015	0	-0.340195	0.255	0.467	0	TLE1	0
chr1:27002984-27013632	0	-0.357486	0.224	0.428	0	FAM46B	0
chr2:104841133-104858226	0	-0.358313	0.344	0.74	0	POU3F3	0
chr1:212605404-212610105	0	-0.359071	0.203	0.416	0	ATF3	0
chr11:62537915-62549323	0	-0.360929	0.252	0.504	0	AHNAK	0
chr2:104858734-104874864	0	-0.366255	0.332	0.669	0	POU3F3	159
chr6:113854498-113860962	0	-0.366285	0.185	0.376	0	MARCKS	0
chr11:20020128-20030159	0	-0.37018	0.183	0.377	0	NAV2	0
chr19:18425275-18442591	0	-0.370659	0.221	0.429	0	ISYNA1	0
chr12:6262081-6269714	0	-0.374569	0.19	0.392	0	CD9	23809
chr1:180921849-180929830	0	-0.389545	0.151	0.368	0	KIAA1614	0
chr14:105084837-105094752	0	-0.390747	0.195	0.441	0	GPR132	19391
chr8:6862538-6880297	0	-0.401722	0.365	0.65	0	DEFB1	0
chr8:120808494-120813493	0	-0.402431	0.084	0.255	0	SNTB1	0
chr2:95003553-95015474	0	-0.403281	0.177	0.435	0	MAL	10202
chr4:53586266-53594016	0	-0.403346	0.159	0.386	0	LNX1	0
chr17:50054813-50063082	0	-0.405439	0.174	0.425	0	ITGA3	0
chr2:176105721-176127444	0	-0.40598	0.299	0.566	0	HOXD9	0
chr18:58193582-58203260	0	-0.407278	0.196	0.461	0	NEDD4L	0
chr12:6197721-6208579	0	-0.40815	0.161	0.376	0	CD9	0
chr10:13702873-13713751	0	-0.409056	0.153	0.392	0	FRMD4A	0
chr1:217132999-217141155	0	-0.414857	0.142	0.381	0	ESRRG	0
chrX:153638784-153652691	0	-0.417071	0.137	0.342	0	DUSP9	0
chr6:30879812-30887008	0	-0.419497	0.145	0.399	0	DDR1	0
chr17:48539105-48627996	0	-0.420724	0.632	0.868	0	HOXB9	0
chr12:47810444-47823029	0	-0.421156	0.18	0.442	0	HDAC7	0
chr7:73826477-73835093	0	-0.422367	0.165	0.444	0	WBSCR27	0
chr1:16035439-16079839	0	-0.423613	0.404	0.736	0	FAM131C	0
chr1:153563367-153569359	0	-0.425026	0.111	0.312	0	S100A2	0
chr15:57351518-57357118	0	-0.426999	0.103	0.299	0	CGNL1	18848
chr11:1566816-1575142	0	-0.427682	0.098	0.333	0	DUSP8	0
chr13:75633993-75641903	0	-0.428797	0.099	0.309	0	LMO7	0
chr14:105466841-105478502	0	-0.431325	0.181	0.456	0	CRIP2	0
chr2:212535856-212540722	0	-0.432102	0.091	0.288	0	ERBB4	0
chr2:95016428-95035949	0	-0.432957	0.246	0.587	0	MAL	0
chr22:36321819-36338388	0	-0.433486	0.244	0.593	0	MYH9	0
chr16:54927696-54933856	0	-0.435477	0.112	0.328	0	IRX5	0
chr2:234949708-234956364	0	-0.436351	0.126	0.361	0	SH3BP4	0
chr17:3975827-3979035	0	-0.437597	0.072	0.25	0	ATP2A3	11362
chr1:110209169-110216517	0	-0.438426	0.101	0.313	0	KCNC4	0
chr5:16929960-16937966	0	-0.439824	0.15	0.47	0	MYO10	0
chr9:131094342-131105601	0	-0.43997	0.138	0.412	0	AIF1L	0
chr5:107668282-107674128	0	-0.44124	0.145	0.422	0	EFNA5	0
chr12:54589925-54594756	0	-0.442138	0.073	0.253	0	PPP1R1A	1265
chr10:132514953-132521606	0	-0.443965	0.141	0.415	0	INPP5A	16213
chr21:17511413-17514523	0	-0.447423	0.067	0.271	0	CXADR	0
chr12:59595394-59600178	0	-0.447632	0.107	0.342	0	SLC16A7	0
chr1:26909705-26915736	0	-0.449309	0.087	0.295	0	NR0B2	0
chr17:39669579-39680251	0	-0.449877	0.115	0.375	0	PGAP3	0
chr1:223729789-223735303	0	-0.455771	0.072	0.262	0	CAPN2	0
chr12:54158464-54163475	0	-0.456307	0.075	0.267	0	SMUG1	0
chr19:715921-721329	0	-0.457829	0.074	0.26	0	PALM	0
chr16:3650771-3658989	0	-0.458856	0.089	0.319	0	TRAP1	0
chr7:74426830-74431956	0	-0.459582	0.066	0.249	0	CLIP2	20886
chr16:87838702-87849133	0	-0.463112	0.063	0.251	0	SLC7A5	0
chr10:93460999-93467057	0	-0.464981	0.078	0.297	0	MYOF	0
chr1:155191847-155197471	0	-0.465161	0.121	0.411	0	THBS3	0
chr11:128851690-128867867	0	-0.465291	0.189	0.533	0	KCNJ1	0
chr4:105551504-105556707	0	-0.466218	0.068	0.278	0	ARHGEF38	0
chr18:57801090-57804361	0	-0.467312	0.074	0.273	0	ATP8B1	0
chr6:10411128-10421547	0	-0.468971	0.091	0.328	0	TFAP2A	0
chr1:26992771-27002418	0	-0.471351	0.088	0.331	0	TRNP1	0
chr17:56832964-56835402	0	-0.47217	0.063	0.26	0	DGKE	0
chr12:54125527-54136687	0	-0.473498	0.102	0.375	0	SMUG1	0
chr10:79237685-79250657	0	-0.474224	0.081	0.297	0	ZMIZ1	0
chr11:64014908-64022574	0	-0.474241	0.069	0.28	0	MACROD1	0
chr8:41302486-41310301	0	-0.47502	0.075	0.284	0	SFRP1	0
chr19:13838749-13845378	0	-0.478033	0.09	0.295	0	ZSWIM4	6518
chr17:75548667-75551579	0	-0.478074	0.059	0.256	0	LLGL2	0
chr15:48005371-48011141	0	-0.478163	0.072	0.289	0	SLC24A5	109830
chr11:1556886-1561725	0	-0.478849	0.053	0.291	0	DUSP8	0
chr2:234861307-234865005	0	-0.47909	0.04	0.202	0	SH3BP4	86967
chr1:155181408-155188803	0	-0.479677	0.064	0.261	0	AC234582.2	0
chr1:168754640-168758088	0	-0.479842	0.066	0.283	0	DPT	25375
chr17:50531183-50535929	0	-0.480286	0.056	0.244	0	EPN3	0
chr6:50817225-50828275	0	-0.480742	0.09	0.337	0	TFAP2B	0
chr10:93445132-93447030	0	-0.482492	0.041	0.213	0	MYOF	0
chr3:169657109-169669764	0	-0.483335	0.172	0.553	0	MECOM	0
chr17:42778507-42789392	0	-0.485303	0.085	0.337	0	WNK4	0
chr17:17780496-17785914	0	-0.486074	0.077	0.338	0	RAI1	0
chr6:1613065-1628325	0	-0.48787	0.091	0.355	0	GMDS	0
chr2:55161440-55166227	0	-0.489792	0.045	0.238	0	CLHC1	8563
chr17:77362838-77367499	0	-0.489986	0.047	0.253	0	SEPT9	0
chr6:50848026-50852199	0	-0.490055	0.054	0.235	0	TFAP2B	412
chr17:41653652-41661130	0	-0.4901	0.074	0.327	0	EIF1	27754
chr3:196141750-196144442	0	-0.491523	0.04	0.212	0	ZDHHC19	53006
chr10:21170389-21176286	0	-0.491605	0.061	0.331	0	NEBL	0
chr15:80398538-80406396	0	-0.491623	0.079	0.384	0	ARNT2	0
chr1:226730193-226741398	0	-0.492443	0.09	0.37	0	ITPKB	0
chr7:12568601-12572165	0	-0.492554	0.043	0.237	0	SCIN	0
chr13:24083020-24088133	0	-0.492924	0.054	0.276	0	SPATA13	0
chr1:54993389-55002600	0	-0.49296	0.101	0.415	0	BSND	0
chr11:121450892-121455473	0	-0.493159	0.041	0.226	0	SORL1	0
chr17:40533061-40537295	0	-0.493593	0.048	0.229	0	CCR7	16473
chr17:57280417-57290278	0	-0.493596	0.064	0.291	0	MSI2	0
chr10:69317311-69320382	0	-0.495853	0.053	0.259	0	HK1	0
chr6:41711248-41717778	0	-0.496594	0.059	0.295	0	TFEB	0
chr4:140755400-140757766	0	-0.498416	0.054	0.268	0	TBC1D9	0
chr8:94638485-94643179	0	-0.500134	0.062	0.337	0	ESRP1	0
chr11:66369331-66373697	0	-0.500599	0.052	0.281	0	SLC29A2	0
chr22:49932801-49939067	0	-0.501511	0.06	0.266	0	CRELD2	5260
chr6:100452909-100471630	0	-0.501699	0.169	0.727	0	SIM1	0
chr1:41492235-41504815	0	-0.50302	0.103	0.458	0	HIVEP3	1549
chr2:8571560-8576332	0	-0.503808	0.051	0.282	0	ID2	102512
chr2:95047398-95054949	0	-0.504179	0.068	0.341	0	MAL	0
chr2:222423482-222428640	0	-0.504537	0.05	0.287	0	SGPP2	0
chr2:120563946-120570214	0	-0.505004	0.049	0.25	0	GLI2	165408
chr10:93435247-93439695	0	-0.507812	0.037	0.221	0	MYOF	0
chr1:16011330-16027396	0	-0.508344	0.139	0.553	0	CLCNKA	0
chr13:45784684-45789199	0	-0.508607	0.042	0.242	0	SIAH3	0
chr1:153532388-153541180	0	-0.50893	0.07	0.363	0	S100A5	0
chr19:52941603-52947316	0	-0.509509	0.044	0.259	0	ZNF816-ZNF321P	0
chr12:52230385-52236678	0	-0.510952	0.038	0.219	0	KRT7	0
chr13:29594145-29596284	0	-0.511259	0.034	0.206	0	SLC7A1	0
chr19:48489679-48495894	0	-0.512563	0.072	0.325	0	LMTK3	0
chr10:15309356-15315411	0	-0.512877	0.042	0.256	0	FAM171A1	0
chr12:507370-511364	0	-0.513576	0.033	0.22	0	B4GALNT3	0
chr12:46266363-46270275	0	-0.513787	0.038	0.248	0	SLC38A1	0
chr12:47824232-47829948	0	-0.51428	0.033	0.214	0	HDAC7	0
chr21:33947207-33950503	0	-0.514953	0.038	0.224	0	AP000304.12	15599
chr2:95292426-95304015	0	-0.515743	0.071	0.378	0	KCNIP3	0
chr19:49337969-49341005	0	-0.516037	0.056	0.309	0	TEAD2	0
chr7:138793657-138800505	0	-0.516348	0.062	0.385	0	TMEM213	0
chr9:5839147-5845219	0	-0.516874	0.033	0.209	0	ERMP1	6029
chr16:20321286-20353798	0	-0.518658	0.129	0.416	0	UMOD	0
chr15:42149950-42157081	0	-0.521377	0.059	0.359	0	PLA2G4F	0
chr5:2746582-2753621	0	-0.521628	0.043	0.233	0	C5orf38	0
chr8:11460829-11468503	0	-0.521814	0.054	0.351	0	FAM167A	0
chr11:1545876-1550212	0	-0.522653	0.046	0.312	0	DUSP8	3831
chr1:205574703-205587157	0	-0.523128	0.069	0.403	0	MFSD4A	0
chr4:2058017-2067985	0	-0.524187	0.048	0.292	0	NAT8L	0
chr2:47026739-47036936	0	-0.525548	0.046	0.296	0	TTC7A	0
chr1:54975411-54983224	0	-0.526504	0.04	0.267	0	TMEM61	0
chr1:3168399-3175842	0	-0.52663	0.043	0.28	0	PRDM16	0
chr2:234976241-234986356	0	-0.526767	0.05	0.298	0	SH3BP4	0
chr19:48500839-48503606	0	-0.529749	0.029	0.214	0	LMTK3	0
chr15:40238231-40241363	0	-0.530699	0.032	0.262	0	PAK6	0
chr2:47006854-47009902	0	-0.531125	0.031	0.212	0	TTC7A	0
chr1:205565398-205572914	0	-0.53122	0.039	0.265	0	MFSD4A	0
chr17:42804483-42809769	0	-0.531967	0.025	0.213	0	CNTD1	0
chr12:6213376-6219015	0	-0.532636	0.03	0.24	0	CD9	0
chr2:95304635-95312174	0	-0.534101	0.042	0.289	0	KCNIP3	0
chr16:56895896-56921029	0	-0.534897	0.067	0.273	0	SLC12A3	0
chr1:58572464-58579232	0	-0.535161	0.035	0.275	0	TACSTD2	0
chr15:47715060-47722407	0	-0.535161	0.047	0.309	0	SEMA6D	0
chr11:61549442-61556293	0	-0.536857	0.037	0.284	0	SYT7	0
chr21:36459165-36463372	0	-0.537954	0.019	0.205	0	CLDN14	0
chr2:47067511-47073822	0	-0.539393	0.036	0.227	0	RP11-761B3.1	0
chr1:15086894-15091020	0	-0.539838	0.021	0.205	0	KAZN	0
chr1:94115697-94121916	0	-0.540061	0.029	0.214	0	ABCA4	0
chr2:70934605-70939934	0	-0.541072	0.026	0.254	0	AC007040.11	0
chr4:2068562-2074719	0	-0.541263	0.034	0.254	0	POLN	0
chr14:61279045-61282013	0	-0.541475	0.026	0.24	0	TMEM30B	0
chr8:6881436-6885283	0	-0.54159	0.026	0.258	0	DEFB1	3413
chr6:54846021-54850438	0	-0.54456	0.023	0.225	0	FAM83B	0
chr2:47019573-47023464	0	-0.544561	0.025	0.213	0	TTC7A	0
chr18:50648188-50652282	0	-0.544728	0.023	0.219	0	MAPK4	0
chr8:101490776-101495375	0	-0.54532	0.033	0.305	0	GRHL2	0
chr1:27069903-27071766	0	-0.54542	0.023	0.222	0	AL137860.1	4537
chr5:172699369-172702300	0	-0.545645	0.025	0.245	0	NEURL1B	7828
chr3:169240702-169245146	0	-0.545794	0.023	0.23	0	MECOM	0
chr2:95273658-95278560	0	-0.546198	0.039	0.335	0	PROM2	0
chr21:41166808-41172965	0	-0.546536	0.036	0.327	0	BACE2	0
chr21:36689258-36711244	0	-0.549981	0.066	0.375	0	SIM2	0
chr14:76308415-76315333	0	-0.550161	0.029	0.281	0	ESRRB	0
chr3:169387784-169391413	0	-0.550859	0.018	0.203	0	MECOM	0
chr9:109329127-109332058	0	-0.551038	0.019	0.218	0	EPB41L4B	8162
chr14:96203266-96207133	0	-0.55155	0.023	0.221	0	RP11-404P21.8	0
chr3:130848847-130852388	0	-0.551569	0.02	0.21	0	ATP2C1	0
chr17:40537974-40543966	0	-0.551989	0.026	0.206	0	CCR7	9802
chr10:132406785-132414971	0	-0.55231	0.036	0.344	0	PWWP2B	0
chr16:88508356-88511563	0	-0.552623	0.021	0.211	0	ZFPM1	0
chr9:86126457-86127914	0	-0.553851	0.022	0.233	0	GOLM1	26283
chr22:31130282-31133225	0	-0.553917	0.017	0.204	0	INPP5J	0
chr17:81812415-81816753	0	-0.554235	0.034	0.317	0	GCGR	0
chr2:235048290-235051990	0	-0.554635	0.023	0.24	0	SH3BP4	0
chr17:2892307-2896970	0	-0.555257	0.018	0.206	0	RAP1GAP2	0
chr11:2458286-2468834	0	-0.555385	0.043	0.399	0	KCNQ1	0
chr9:126718518-126725147	0	-0.557649	0.043	0.453	0	LMX1B	17485
chr1:3212156-3223266	0	-0.558839	0.043	0.447	0	PRDM16	0
chr1:3184994-3191364	0	-0.5601	0.02	0.25	0	PRDM16	0
chr1:3205575-3210358	0	-0.560451	0.024	0.271	0	PRDM16	0
chr14:68546595-68551544	0	-0.562449	0.027	0.247	0	RAD51B	0
chr21:41233573-41237297	0	-0.5625	0.016	0.222	0	BACE2	0
chr1:3059998-3088439	0	-0.562564	0.075	0.591	0	PRDM16	0
chr21:33983070-33986493	0	-0.563508	0.019	0.221	0	AP000304.12	51462
chr12:132907914-132909418	0	-0.564479	0.019	0.201	0	CHFR	0
chr14:96192224-96196190	0	-0.564846	0.017	0.25	0	BDKRB2	8488
chr2:95039237-95046609	0	-0.443739	0.078	0.258	0	MAL	0
chr3:186716478-186722946	0	-0.466805	0.058	0.234	0	KNG1	0
chr2:8658571-8660670	0	0.509424	0.357	0.085	0	ID2	18174
chr2:169359547-169365451	0	0.350484	0.567	0.205	0	LRP2	0
chr1:154862858-154870836	0	-0.411966	0.138	0.34	0	KCNN3	0
chr2:170815431-170819087	0	-0.490599	0.048	0.22	0	GAD1	0
chr7:1340253-1342756	0	0.67335	0.229	0.032	0	MICALL2	85708
chr12:124743933-124751666	0	-0.389696	0.135	0.323	0	SCARB1	25189
chr10:3065640-3070308	0	-0.453723	0.064	0.242	0	PFKP	0
chr4:71394774-71397192	0	0.737938	0.209	0.023	0	SLC4A4	0
chr14:73234454-73243166	0	0.307731	0.65	0.277	0	PAPLN	0
chr6:50442005-50443356	0	0.557837	0.32	0.066	0	RP11-397G17.1	260997
chr2:241880408-241883317	0	-0.446377	0.066	0.24	0	RTP5	6584
chr2:15874287-15876084	0	0.500934	0.355	0.083	0	MYCN	64479
chr15:50166401-50169463	0	0.516675	0.356	0.084	0	ATP8B4	0
chr9:15388492-15391346	0	0.614873	0.272	0.046	0	SNAPC3	31357
chr8:104463356-104467540	0	0.508196	0.362	0.087	0	DPYS	0
chr10:11872871-11882437	0	-0.351378	0.151	0.339	0	PROSER2	593
chr8:134755736-134762971	0	-0.468277	0.064	0.239	0	ZFAT	42686
chr13:112561050-112563517	0	0.499092	0.358	0.085	0	TUBGCP3	0
chr1:158071083-158076902	0	-0.461952	0.063	0.241	0	KIRREL	0
chr22:36354688-36371815	0	-0.333569	0.26	0.442	0	MYH9	0
chr11:404062-410726	0	0.321109	0.606	0.231	0	SIGIRR	0
chr6:14131865-14134808	0	0.533409	0.333	0.073	0	CD83	0
chr11:64619238-64621601	0	0.436406	0.429	0.121	0	NRXN2	0
chr6:3377518-3378708	0	0.723882	0.207	0.024	0	SLC22A23	0
chr21:17610705-17613832	0	-0.489842	0.044	0.214	0	BTG3	0
chr10:79397222-79400884	0	0.567871	0.27	0.049	0	ZCCHC24	0
chr1:25693894-25696170	0	0.585375	0.279	0.052	0	MAN1C1	0
chr7:132275640-132279139	0	0.505502	0.36	0.085	0	PLXNA4	0
chr1:156102945-156108391	0	-0.411394	0.12	0.305	0	LMNA	0
chr10:8041851-8064810	0	-0.39712	0.2	0.352	0	GATA3	0
chr11:64553391-64561497	0	0.361822	0.547	0.186	0	SLC22A11	0
chr6:14499767-14503544	0	0.543819	0.319	0.07	0	CD83	362848
chr1:17676121-17686795	0	-0.392317	0.128	0.321	0	ARHGEF10L	0
chr20:32181748-32182973	0	0.578967	0.29	0.056	0	PLAGL2	9529
chr15:22246056-22257913	0	0.457744	0.45	0.121	0	OR4N4	150499
chr5:136188520-136196822	0	0.388542	0.509	0.158	0	AC009014.3	0
chr11:20001784-20004706	0	-0.446224	0.066	0.236	0	NAV2	0
chr11:17540478-17544910	0	0.381003	0.513	0.175	0	USH1C	0
chr15:50180153-50188229	0	0.380954	0.527	0.175	0	SLC27A2	0
chr21:38258244-38272857	0	0.351253	0.577	0.205	0	KCNJ15	0
chr2:48432133-48434466	0	0.661791	0.237	0.034	0	PPP1R21	6131
chr1:153541876-153546191	0	-0.479767	0.045	0.218	3.09674e-308	S100A4	0
chr21:42568106-42572271	0	-0.466271	0.049	0.215	1.7926e-307	SLC37A1	0
chr2:233601901-233605975	0	0.560978	0.312	0.065	4.74451e-307	UGT1A8	11669
chr1:113042147-113044301	0	0.540893	0.308	0.067	1.13007e-306	LRIG2	28907
chr16:375035-387166	0	-0.294425	0.336	0.517	1.71066e-306	TMEM8A	0
chr7:151800492-151803006	0	0.516919	0.345	0.078	1.78238e-306	PRKAG2	0
chr12:51862018-51870046	0	0.334458	0.579	0.221	2.3974e-306	ANKRD33	17913
chr5:73170331-73178468	0	0.378881	0.512	0.175	2.99953e-306	TMEM174	0
chr6:12227831-12229516	0	0.577742	0.299	0.056	3.47961e-306	EDN1	60846
chr9:109315999-109322008	0	-0.372011	0.161	0.347	2.31606e-305	EPB41L4B	0
chr8:40172637-40176601	0	-0.436767	0.077	0.251	3.01075e-305	C8orf4	17328
chr16:88451287-88457316	0	-0.355556	0.187	0.377	3.19397e-305	ZFPM1	0
chr1:18894081-18905305	0	0.267107	0.702	0.36	3.46381e-305	IFFO2	0
chr4:76566937-76572620	0	-0.438744	0.076	0.248	6.29778e-305	SHROOM3	0
chr4:128775842-128779134	0	0.497475	0.356	0.089	6.31916e-305	JADE1	30488
chr16:66972410-66979660	0	0.37708	0.501	0.174	1.85975e-304	CES3	0
chr10:60997939-61002102	0	0.457072	0.397	0.107	8.6123e-304	RHOBTB1	0
chr21:45524821-45529821	0	0.360772	0.507	0.187	2.05832e-303	SLC19A1	0
chr3:126315575-126318585	0	0.518439	0.339	0.078	2.66201e-303	KLF15	24049
chr12:52049012-52064499	2.49475e-308	-0.374298	0.322	0.47	4.86584e-303	NR4A1	0
chr1:53734355-53741343	2.54334e-308	0.34383	0.569	0.224	4.96061e-303	GLIS1	0
chr17:38896106-38899438	3.81985e-308	0.500503	0.35	0.082	7.45035e-303	LASP1	0
chr8:20699630-20701148	4.10558e-308	0.666164	0.242	0.033	8.00764e-303	LZTS1	395666
chr6:3226198-3230088	8.86566e-308	-0.488025	0.048	0.217	1.72918e-302	TUBB2B	0
chr22:44676281-44682395	1.00175e-307	0.418282	0.45	0.135	1.95384e-302	PRR5	0
chr7:135316549-135318580	1.30495e-306	0.541243	0.307	0.065	2.54521e-301	CNOT4	43214
chr11:26721159-26724811	1.83735e-306	0.505103	0.35	0.079	3.58362e-301	SLC5A12	0
chr16:11356589-11360796	3.59519e-306	-0.473247	0.048	0.208	7.01216e-301	CTD-3088G3.8	0
chr16:2480530-2488775	6.05726e-306	-0.394435	0.113	0.293	1.18143e-300	TBC1D24	0
chr2:138297822-138299113	8.58485e-306	0.663787	0.236	0.036	1.67441e-300	SPOPL	202687
chr15:28017116-28018783	1.13277e-305	0.558609	0.297	0.061	2.20939e-300	OCA2	0
chr20:23161983-23165908	1.89142e-305	0.460822	0.384	0.102	3.68908e-300	CD93	75642
chr13:100521027-100535626	2.23011e-305	0.27934	0.7	0.328	4.34967e-300	GGACT	0
chr2:42052839-42056655	2.30316e-304	0.493199	0.343	0.081	4.49215e-299	PKDCC	0
chr9:36500862-36502437	4.56547e-304	0.667949	0.226	0.033	8.90462e-299	RNF38	13313
chr17:28991417-28994401	7.57765e-304	0.468288	0.379	0.098	1.47797e-298	SEZ6	0
chr6:33589193-33593828	8.71746e-304	-0.365823	0.144	0.315	1.70028e-298	BAK1	8899
chr14:23929686-23934087	2.2073e-303	0.470498	0.381	0.101	4.30518e-298	DHRS4	19498
chr3:171025453-171029587	3.07392e-303	0.41056	0.452	0.14	5.99546e-298	SLC2A2	0
chr14:35384019-35387183	4.09189e-303	0.354142	0.524	0.191	7.98094e-298	NFKBIA	14327
chr9:78330253-78332936	5.76222e-303	0.575074	0.285	0.056	1.12388e-297	PSAT1	159
chr9:98117887-98121825	5.9394e-303	0.445561	0.395	0.11	1.15844e-297	CORO2A	0
chr10:79259941-79267314	1.06309e-302	-0.480398	0.049	0.217	2.07349e-297	ZMIZ1	0
chr14:99463448-99471038	1.52897e-302	0.434514	0.42	0.123	2.98215e-297	SETD3	0
chr14:99943460-99948021	1.61468e-302	0.427921	0.421	0.12	3.14931e-297	EML1	1399
chr2:20168292-20174741	1.66832e-302	0.439827	0.392	0.112	3.25394e-297	SDC1	26055
chr1:210232008-210234834	3.02648e-302	-0.476033	0.045	0.202	5.90294e-297	SERTAD4	0
chr3:48694442-48697162	3.93664e-302	0.535874	0.285	0.058	7.67814e-297	IP6K2	0
chr1:180244553-180245611	6.12205e-302	0.592547	0.277	0.053	1.19406e-296	LHX4	0
chrX:129735714-129740441	1.07983e-301	0.497855	0.351	0.083	2.10614e-296	XPNPEP2	0
chr7:129215111-129217493	2.84391e-301	0.668289	0.223	0.034	5.54686e-296	SMO	1565
chr1:204376421-204380836	5.48589e-301	0.353501	0.537	0.2	1.06998e-295	PLEKHA6	0
chr7:41691142-41694890	7.61137e-301	0.54074	0.32	0.069	1.48455e-295	INHBA	0
chr18:37548613-37551684	4.888e-300	0.548351	0.299	0.065	9.53371e-295	CELF4	0
chr5:1335635-1341020	5.42031e-299	0.456273	0.385	0.103	1.05719e-293	CLPTM1L	0
chr2:109513775-109518247	9.73269e-299	0.421923	0.428	0.128	1.89829e-293	SH3RF3	9142
chr1:26053621-26054760	1.66196e-298	0.695576	0.212	0.027	3.24154e-293	TRIM63	0
chr21:37562947-37566166	2.12695e-298	-0.437228	0.064	0.235	4.14846e-293	KCNJ6	41209
chr16:21202960-21204021	3.04124e-298	0.6968	0.218	0.029	5.93173e-293	ZP2	0
chr1:10719395-10729474	1.10109e-297	-0.369618	0.142	0.317	2.14761e-292	CASZ1	0
chr10:69682106-69686958	1.44225e-297	0.359806	0.532	0.181	2.81301e-292	C10orf35	48506
chr3:46929202-46951313	6.48832e-297	-0.256018	0.457	0.576	1.2655e-291	CCDC12	0
chr11:89588269-89590656	1.22826e-296	0.672646	0.216	0.03	2.39564e-291	NOX4	90081
chr18:48451287-48457205	4.01913e-296	0.294198	0.608	0.27	7.83903e-291	ZBTB7C	40534
chr1:113056081-113057801	4.38803e-296	0.617671	0.245	0.04	8.55855e-291	LRIG2	15407
chr12:102883099-102886368	9.80418e-296	0.537893	0.315	0.07	1.91224e-290	PAH	0
chr12:100632103-100633789	1.12391e-295	0.683367	0.211	0.028	2.1921e-290	GAS2L3	3816
chr4:74974823-74976984	1.96888e-295	0.50458	0.338	0.082	3.84017e-290	PARM1	0
chr1:41514258-41518827	3.77765e-295	-0.408476	0.11	0.286	7.36804e-290	HIVEP3	0
chr7:128263413-128267945	1.63856e-294	-0.47589	0.051	0.214	3.19591e-289	LEP	5784
chr7:138959836-138964465	2.38853e-294	0.388353	0.485	0.155	4.65866e-289	KIAA1549	0
chr2:73007036-73009208	3.23168e-294	0.646874	0.23	0.036	6.30316e-289	SFXN5	0
chr5:112338246-112340528	3.72663e-294	0.540293	0.307	0.067	7.26853e-289	EPB41L4A	0
chr19:15640050-15642655	5.27982e-294	0.458748	0.382	0.101	1.02979e-288	CYP4F3	0
chr4:7030784-7035232	1.07072e-293	0.453139	0.383	0.104	2.08836e-288	TBC1D14	0
chr21:38239843-38242786	1.56622e-293	0.538701	0.314	0.068	3.05481e-288	KCNJ15	0
chr3:170977661-170979047	2.87778e-293	0.608033	0.258	0.045	5.6129e-288	SLC2A2	17300
chr1:65195579-65203115	6.14487e-293	0.478461	0.368	0.091	1.19851e-287	AK4	0
chr8:119671436-119675174	1.31912e-292	0.45404	0.382	0.105	2.57285e-287	ENPP2	0
chr4:153202239-153208382	1.34386e-292	-0.379098	0.132	0.309	2.6211e-287	TRIM2	0
chr7:36794692-36797579	3.28678e-292	0.452413	0.398	0.113	6.41063e-287	ELMO1	56781
chr1:236063559-236068282	3.66069e-292	0.372559	0.454	0.147	7.13991e-287	NID1	0
chr5:151458359-151460270	9.95276e-292	0.651234	0.23	0.035	1.94122e-286	SLC36A1	0
chr7:159948-166815	1.05782e-291	0.446501	0.369	0.1	2.0632e-286	FAM20C	26153
chr16:1988053-1994308	2.60855e-291	-0.397432	0.098	0.265	5.08779e-286	SYNGR3	0
chr20:19883103-19891331	3.45742e-291	0.29104	0.608	0.271	6.74346e-286	RIN2	0
chr20:62021177-62024411	1.01436e-290	0.540567	0.298	0.064	1.97844e-285	TAF4	0
chr2:117916948-117919034	1.15511e-290	0.513897	0.331	0.076	2.25296e-285	CCDC93	0
chr21:43907858-43913171	3.99458e-290	0.384722	0.47	0.156	7.79115e-285	AGPAT3	0
chr2:127160538-127162917	6.05833e-290	0.50949	0.327	0.076	1.18163e-284	CYP27C1	21202
chr22:46585693-46591239	8.10138e-290	-0.399024	0.089	0.254	1.58012e-284	GRAMD4	0
chr16:7036906-7038076	9.21812e-290	0.691406	0.21	0.029	1.79793e-284	RBFOX1	0
chr5:39398643-39402850	1.41717e-289	0.438848	0.404	0.115	2.76409e-284	DAB2	0
chr16:89635373-89647485	1.90571e-289	0.398709	0.421	0.137	3.71696e-284	CHMP1A	0
chr4:186569775-186573155	2.04768e-289	0.665956	0.214	0.032	3.99386e-284	MTNR1A	14207
chr12:51845289-51852059	2.74405e-289	0.300238	0.621	0.25	5.35207e-284	SCN8A	32424
chr11:66904997-66909511	1.19541e-288	0.415617	0.421	0.126	2.33156e-283	PC	0
chr14:64735114-64739550	1.41252e-288	0.369956	0.498	0.18	2.75503e-283	PLEKHG3	0
chr1:10733669-10740400	3.65226e-288	-0.398553	0.11	0.289	7.12349e-283	CASZ1	0
chr22:46339804-46343129	5.24119e-288	0.556209	0.272	0.056	1.02226e-282	TRMU	0
chr13:51134415-51136397	6.346e-288	0.509721	0.329	0.077	1.23774e-282	LINC00371	0
chr7:2168243-2173619	6.46627e-288	-0.407801	0.082	0.254	1.2612e-282	MAD1L1	0
chr8:37598185-37600404	9.66519e-288	0.583174	0.273	0.049	1.88513e-282	ZNF703	95346
chr3:128603996-128606459	1.0448e-287	0.498418	0.323	0.078	2.0378e-282	RPN1	13510
chr6:36241726-36246277	1.46643e-287	0.43976	0.406	0.111	2.86018e-282	PNPLA1	0
chr2:169385818-169389398	4.01416e-287	0.503912	0.337	0.081	7.82933e-282	LRP2	23132
chr11:129371431-129376965	7.5872e-287	-0.382382	0.077	0.232	1.47983e-281	BARX2	0
chr13:38897212-38900638	1.00146e-286	0.44226	0.395	0.107	1.95328e-281	FREM2	10080
chr10:5372031-5374858	1.78133e-286	0.43886	0.405	0.112	3.47436e-281	UCN3	0
chr10:128156687-128158218	2.36865e-286	0.567141	0.284	0.057	4.61989e-281	MKI67	30301
chr9:127565886-127571160	3.95285e-286	-0.37573	0.146	0.323	7.70976e-281	FAM129B	0
chr6:110564528-110567376	4.54356e-286	0.37731	0.478	0.154	8.86189e-281	CDK19	42601
chr2:3522771-3525763	2.41165e-285	0.450786	0.376	0.105	4.70375e-280	ADI1	3034
chr20:58888094-58893082	1.29564e-284	-0.384575	0.149	0.325	2.52706e-279	GNAS	0
chr14:24365503-24369740	1.89866e-284	-0.363347	0.163	0.336	3.7032e-279	NFATC4	0
chr2:95055499-95065150	2.40327e-284	-0.316281	0.24	0.405	4.68741e-279	MAL	1502
chr9:129332041-129338267	4.86464e-284	-0.384381	0.14	0.313	9.48813e-279	IER5L	153778
chr20:63246346-63249836	6.89465e-284	0.496394	0.333	0.082	1.34475e-278	NKAIN4	0
chr5:159910178-159914447	7.24578e-284	0.317944	0.568	0.241	1.41324e-278	ADRA1B	2335
chr1:21631036-21635878	1.33131e-283	-0.442404	0.067	0.235	2.59664e-278	RAP1GAP	0
chr16:4593484-4600047	1.34331e-283	0.338611	0.54	0.207	2.62003e-278	C16orf96	0
chr14:54775265-54779264	2.68638e-283	0.546215	0.291	0.06	5.2396e-278	SAMD4A	0
chr19:20271194-20274432	3.12536e-283	0.538924	0.308	0.064	6.0958e-278	ZNF486	70703
chr1:212408788-212411605	1.49567e-282	0.477762	0.353	0.09	2.91719e-277	TMEM206	0
chr20:13294540-13297771	4.09209e-282	0.580437	0.256	0.047	7.98133e-277	ISM1	0
chr13:100560119-100566877	5.78067e-282	0.391053	0.448	0.148	1.12748e-276	GGACT	0
chr16:51093600-51097049	1.71252e-281	0.43596	0.399	0.115	3.34016e-276	SALL1	38925
chr9:110281811-110284958	1.91732e-281	0.432245	0.416	0.115	3.7396e-276	TXNDC8	18562
chr6:165833955-165836192	2.39407e-281	0.470619	0.358	0.093	4.66947e-276	PDE10A	0
chr14:24071348-24073381	2.8792e-281	0.639074	0.222	0.035	5.61568e-276	CPNE6	0
chr10:3868193-3869967	1.02995e-280	0.536466	0.295	0.064	2.00885e-275	KLF6	82911
chr16:53089698-53092747	1.68989e-280	-0.43919	0.07	0.231	3.29601e-275	CHD9	0
chr11:62907077-62909842	1.91674e-280	0.499118	0.313	0.073	3.73846e-275	CHRM1	0
chr7:99677584-99680490	1.05703e-279	0.571594	0.258	0.047	2.06165e-274	CYP3A5	0
chr22:22074418-22075630	1.47979e-279	0.627347	0.235	0.038	2.88622e-274	TOP3B	91601
chr3:128217517-128219514	3.27321e-279	0.598215	0.252	0.046	6.38417e-274	EEFSEC	0
chr4:69094990-69097229	4.1449e-279	0.57801	0.269	0.052	8.08434e-274	UGT2B7	0
chr2:10275938-10280416	6.95418e-279	0.372247	0.463	0.155	1.35636e-273	HPCAL1	22472
chr6:168300972-168303072	7.59745e-279	0.543247	0.289	0.061	1.48183e-273	DACT2	0
chr9:72129210-72130671	3.20259e-278	0.671292	0.213	0.03	6.24643e-273	GDA	0
chr2:150483996-150488125	4.00666e-278	-0.322167	0.211	0.381	7.8147e-273	RND3	0
chr20:34308334-34313406	4.97431e-278	0.330047	0.549	0.217	9.70204e-273	AHCY	0
chr18:58117643-58120357	2.65273e-277	0.527981	0.295	0.068	5.17396e-272	NEDD4L	0
chr1:10650803-10661473	4.62707e-277	-0.466983	0.054	0.222	9.02477e-272	CASZ1	0
chr17:63519432-63521432	5.11898e-277	0.460638	0.361	0.095	9.98421e-272	CTD-2501B8.1	0
chr9:33170259-33173642	8.81106e-277	0.375145	0.469	0.156	1.71853e-271	B4GALT1	2902
chr6:44216601-44220520	1.27397e-276	-0.451401	0.065	0.23	2.48479e-271	SLC29A1	0
chr4:80265336-80267463	1.09297e-275	0.584921	0.266	0.051	2.13177e-270	FGF5	0
chr2:45871856-45874619	1.39692e-275	0.531323	0.285	0.063	2.7246e-270	PRKCE	0
chr1:65205229-65217406	5.54475e-275	0.394572	0.456	0.147	1.08147e-269	AK4	0
chr20:38912446-38915804	8.31645e-275	0.503501	0.328	0.081	1.62207e-269	PPP1R16B	0
chr17:74756836-74765491	1.60208e-274	0.332488	0.541	0.194	3.12474e-269	SLC9A3R1	0
chr6:83365621-83366486	5.63818e-274	0.689799	0.201	0.027	1.09969e-268	ME1	0
chr18:70195075-70198401	6.48063e-274	0.577563	0.258	0.049	1.264e-268	RTTN	0
chr20:38864407-38868403	9.43113e-274	0.487141	0.33	0.08	1.83948e-268	PPP1R16B	0
chr3:14198446-14205380	1.14857e-273	0.33753	0.548	0.207	2.24022e-268	LSM3	0
chr3:196214584-196217302	1.34787e-273	0.474844	0.341	0.085	2.62893e-268	PCYT1A	0
chr17:41906606-41911063	1.43323e-273	0.406292	0.413	0.124	2.79542e-268	ACLY	0
chr20:46598174-46602801	1.55719e-273	0.607859	0.237	0.043	3.0372e-268	SLC13A3	0
chr7:155202191-155207030	1.81754e-273	-0.49812	0.047	0.203	3.54498e-268	INSIG1	90745
chr10:127011464-127015077	3.13259e-273	-0.379489	0.103	0.261	6.10991e-268	DOCK1	0
chr6:43911619-43918343	5.42789e-273	0.293656	0.599	0.265	1.05867e-267	C6orf223	82236
chr1:100655690-100657208	1.02151e-272	0.643873	0.222	0.035	1.99238e-267	VCAM1	62533
chr16:46882311-46886839	2.19748e-272	0.281325	0.604	0.275	4.28604e-267	GPT2	0
chr7:27100603-27112114	2.3781e-272	-0.444455	0.104	0.281	4.63831e-267	HOXA3	0
chr11:61626404-61630639	3.14884e-272	-0.470894	0.051	0.209	6.14158e-267	SYT7	45255
chr2:95071983-95079277	3.58141e-272	-0.402485	0.097	0.261	6.98529e-267	MRPS5	7929
chr5:132357730-132359088	4.08227e-272	0.604436	0.24	0.044	7.96218e-267	SLC22A5	10663
chr5:59463629-59467274	4.68927e-272	0.492078	0.324	0.079	9.1461e-267	PDE4D	0
chr3:186929842-186934628	5.45731e-272	-0.458487	0.065	0.224	1.06441e-266	ST6GAL1	0
chr12:124548214-124552318	5.5023e-272	-0.434519	0.065	0.216	1.07319e-266	NCOR2	0
chr4:122699984-122700893	9.57101e-272	0.566166	0.267	0.053	1.86676e-266	BBS12	31808
chr1:165910436-165912747	1.63679e-271	0.445492	0.37	0.102	3.19244e-266	UCK2	0
chr15:73926000-73929308	1.94843e-271	-0.40469	0.078	0.233	3.80028e-266	LOXL1	0
chr22:32615455-32620232	3.26958e-271	0.404813	0.395	0.116	6.3771e-266	SYN3	0
chr8:141054941-141060860	3.51668e-271	-0.472223	0.052	0.208	6.85903e-266	PTK2	52724
chr2:158182200-158186349	4.48114e-271	-0.447721	0.06	0.216	8.74015e-266	CCDC148	0
chr4:114597694-114604283	7.50425e-271	-0.330451	0.168	0.337	1.46365e-265	UGT8	0
chr9:16867729-16872381	9.17036e-271	0.409996	0.404	0.123	1.78861e-265	BNC2	0
chr5:35023161-35024500	1.07734e-270	0.601925	0.246	0.045	2.10128e-265	AGXT2	0
chr20:38984954-38987300	2.48797e-270	0.579313	0.251	0.045	4.85262e-265	DHX35	0
chr4:13294709-13295940	2.65133e-270	0.634399	0.224	0.036	5.17123e-265	RAB28	65413
chr10:7406885-7413369	2.89997e-270	-0.448938	0.063	0.222	5.65619e-265	SFMBT2	0
chr8:141219088-141236291	3.79194e-270	-0.309347	0.285	0.452	7.39591e-265	SLC45A4	0
chr12:13097639-13103230	6.54238e-270	-0.45679	0.08	0.248	1.27605e-264	GSG1	0
chr2:241626562-241628755	6.94637e-270	0.593528	0.241	0.044	1.35484e-264	THAP4	0
chr8:138340290-138341848	8.42927e-270	0.452693	0.352	0.091	1.64407e-264	FAM135B	0
chr14:55739675-55741656	1.24874e-269	-0.44818	0.057	0.208	2.43558e-264	KTN1	38148
chr13:72505217-72508770	1.35681e-269	0.521668	0.306	0.071	2.64636e-264	MZT1	199586
chr3:14801120-14805383	1.90216e-269	0.38725	0.445	0.136	3.71004e-264	FGD5	13578
chr8:35612962-35614692	8.75461e-269	0.661122	0.215	0.031	1.70752e-263	UNC5D	0
chr2:74429407-74431741	9.57153e-269	0.492297	0.317	0.077	1.86686e-263	RTKN	0
chr17:40497978-40502106	1.35663e-268	-0.436421	0.067	0.224	2.646e-263	TNS4	0
chr19:50346438-50352773	3.95808e-268	0.403967	0.411	0.124	7.71997e-263	NR1H2	0
chr20:44386005-44391639	4.43246e-268	0.378485	0.456	0.148	8.64519e-263	HNF4A	0
chr5:13579738-13581931	5.95528e-268	0.606368	0.233	0.04	1.16154e-262	DNAH5	108399
chr7:115965135-115969653	8.77075e-268	0.499776	0.322	0.075	1.71067e-262	TFEC	0
chr1:145699146-145708679	2.49303e-267	0.310169	0.582	0.246	4.86248e-262	PDZK1	0
chr10:109972057-109975637	3.18561e-267	0.502014	0.317	0.074	6.2133e-262	ADD3	20730
chr7:41954844-41958071	4.70383e-267	0.483542	0.315	0.077	9.1745e-262	GLI3	2878
chr11:69048360-69056691	5.02221e-267	0.290891	0.601	0.266	9.79547e-262	TPCN2	0
chr1:202856751-202859844	9.94974e-267	0.473264	0.336	0.084	1.94063e-261	RABIF	19112
chr9:72148345-72151578	4.31389e-266	0.547107	0.279	0.057	8.41395e-261	GDA	0
chr2:42903480-42908640	1.2766e-265	-0.445398	0.066	0.223	2.48993e-260	HAAO	110886
chr8:28347238-28353303	2.19168e-265	0.380732	0.41	0.131	4.27472e-260	FBXO16	0
chr18:32768330-32773753	3.62113e-265	-0.441065	0.063	0.215	7.06276e-260	KLHL14	0
chr17:73164148-73167786	8.96009e-265	0.493466	0.299	0.071	1.7476e-259	SSTR2	0
chr4:184982362-184990386	1.88836e-264	-0.400466	0.126	0.295	3.68311e-259	HELT	28454
chr17:63489235-63501151	2.81322e-264	0.351465	0.494	0.173	5.48699e-259	CTD-2501B8.1	0
chr22:43291905-43294639	2.89607e-264	0.585511	0.232	0.039	5.64858e-259	SCUBE1	0
chr3:155152121-155154677	3.12616e-264	0.635495	0.22	0.035	6.09736e-259	MME	0
chr10:73906492-73920578	3.97165e-264	-0.400157	0.136	0.297	7.74643e-259	C10orf55	0
chr10:92121576-92126735	7.36718e-264	-0.332602	0.181	0.346	1.43692e-258	CPEB3	0
chr6:14559309-14561047	2.21781e-263	0.493055	0.327	0.081	4.32567e-258	CD83	422390
chr17:57435512-57441631	8.04421e-263	-0.44322	0.068	0.223	1.56897e-257	MSI2	0
chr6:43273698-43279609	1.0354e-262	0.335383	0.531	0.183	2.01948e-257	TTBK1	0
chr9:125484275-125487312	1.41566e-262	0.473693	0.327	0.084	2.76115e-257	MAPKAP1	0
chr1:161801796-161803623	1.55944e-262	0.608191	0.221	0.036	3.04157e-257	ATF6	0
chr1:26063996-26065322	2.77853e-262	0.628069	0.218	0.034	5.41933e-257	TRIM63	0
chr2:217435779-217437984	6.65206e-262	0.58266	0.242	0.046	1.29744e-256	DIRC3	0
chr5:75047288-75054989	1.56607e-261	-0.352152	0.165	0.327	3.05451e-256	ANKRD31	13285
chr19:7844038-7846084	1.68553e-261	0.640407	0.21	0.032	3.28751e-256	EVI5L	0
chr16:4009987-4013854	2.17591e-261	0.447172	0.356	0.1	4.24395e-256	ADCY9	0
chr1:56514831-56521214	2.20084e-261	-0.434256	0.071	0.227	4.29259e-256	PLPP3	0
chr7:89779821-89781081	3.07112e-261	0.440549	0.367	0.102	5.99001e-256	STEAP1	373293
chr20:13288011-13291842	6.56209e-261	0.493989	0.325	0.078	1.27989e-255	ISM1	0
chr6:167675325-167680178	6.60403e-261	0.402439	0.388	0.117	1.28807e-255	AFDN	146743
chr2:1997057-1998088	1.26479e-260	0.565687	0.25	0.049	2.46688e-255	MYT1L	0
chr4:108003573-108005058	2.88438e-260	0.492956	0.317	0.077	5.62579e-255	HADH	0
chr4:156889423-156890858	9.78306e-260	0.511022	0.278	0.062	1.90812e-254	PDGFC	0
chr3:128623257-128625704	5.16531e-259	0.63033	0.202	0.034	1.00746e-253	RPN1	0
chr2:1233237-1236746	6.01736e-259	0.585278	0.211	0.044	1.17364e-253	SNTG2	0
chr15:79634596-79635780	6.98538e-259	0.620634	0.225	0.037	1.36245e-253	KIAA1024	162305
chr6:144284082-144287568	1.62013e-258	-0.438473	0.072	0.226	3.15995e-253	UTRN	0
chr17:77284834-77289407	1.69816e-258	-0.328843	0.16	0.318	3.31215e-253	SEPT9	0
chr4:108005580-108006862	7.68565e-258	0.610231	0.225	0.04	1.49903e-252	HADH	0
chr1:115055400-115058596	1.32593e-257	0.465157	0.327	0.085	2.58614e-252	TSPAN2	0
chr2:72982591-72986974	1.39724e-257	-0.450645	0.063	0.215	2.72521e-252	SFXN5	0
chr14:95442089-95445176	1.45506e-257	0.434528	0.367	0.104	2.83799e-252	SYNE3	0
chr16:46871633-46874982	1.60923e-257	0.621521	0.218	0.036	3.13868e-252	GPT2	9395
chr19:50724189-50725879	2.00748e-257	-0.408403	0.094	0.252	3.91544e-252	CLEC11A	0
chr1:110393342-110396443	2.08301e-257	0.474993	0.333	0.087	4.06277e-252	SLC16A4	2259
chr8:26433986-26436585	2.70165e-257	0.546929	0.265	0.055	5.26939e-252	BNIP3L	0
chr5:139707591-139713392	5.03513e-257	-0.456986	0.061	0.214	9.82066e-252	CXXC5	23708
chr15:50189102-50194626	5.52298e-257	0.401359	0.421	0.131	1.07722e-251	SLC27A2	0
chr5:95872625-95874553	6.68768e-257	0.625666	0.217	0.037	1.30438e-251	ELL2	10544
chr11:9753713-9760702	1.03309e-256	-0.340882	0.188	0.352	2.01497e-251	SWAP70	721
chr22:24805738-24810995	1.38094e-256	-0.395981	0.093	0.25	2.69343e-251	SGSM1	0
chr9:77460113-77464011	1.52661e-256	0.475403	0.337	0.085	2.97756e-251	GNA14	0
chr3:169144640-169151492	2.98185e-256	-0.346818	0.164	0.326	5.8159e-251	MECOM	0
chr2:119028329-119030844	8.57342e-256	0.638773	0.209	0.032	1.67218e-250	MARCO	33668
chr22:35378349-35385781	1.34519e-255	0.310234	0.562	0.223	2.6237e-250	HMOX1	0
chr9:33433938-33448577	1.6422e-255	0.263449	0.608	0.239	3.203e-250	AQP3	0
chr5:73182259-73184192	1.72947e-255	0.501352	0.298	0.071	3.3732e-250	TMEM174	7115
chr8:134572562-134576823	4.05052e-255	0.45095	0.352	0.097	7.90026e-250	ZFAT	0
chr16:78504590-78507109	4.6588e-255	0.42206	0.382	0.11	9.08667e-250	WWOX	0
chr1:223362651-223365481	6.36001e-255	-0.41878	0.064	0.214	1.24048e-249	SUSD4	0
chr5:177380805-177394693	1.14772e-254	0.337458	0.505	0.198	2.23854e-249	SLC34A1	0
chr2:84421023-84426166	2.4945e-254	0.475395	0.325	0.085	4.86535e-249	SUCLG1	0
chr3:171675697-171678293	3.85178e-254	0.473766	0.333	0.086	7.51262e-249	PLD1	0
chr9:123482615-123486621	3.91351e-254	0.48793	0.311	0.074	7.63302e-249	DENND1A	0
chr10:100024698-100026264	3.91628e-254	0.621312	0.218	0.035	7.63843e-249	DNMBP	14778
chr8:134642922-134644353	6.24303e-254	0.561581	0.264	0.055	1.21766e-248	ZFAT	0
chr14:90500772-90504473	9.25925e-254	0.353835	0.467	0.17	1.80595e-248	TTC7B	20090
chr5:133952717-133955356	9.84548e-254	0.462673	0.311	0.08	1.92029e-248	C5orf15	145
chr7:41940494-41944818	1.22203e-253	0.333345	0.51	0.186	2.38348e-248	GLI3	16131
chr6:85448699-85453678	1.52375e-253	0.400588	0.396	0.121	2.97198e-248	NT5E	0
chr7:5690189-5698645	1.68439e-253	-0.362747	0.16	0.325	3.28529e-248	RNF216	0
chr18:22209968-22210916	4.36703e-253	0.634078	0.204	0.032	8.5176e-248	GATA6	7439
chr6:152142778-152145951	6.12843e-253	0.444147	0.357	0.103	1.19531e-247	SYNE1	0
chr5:111561852-111564002	1.09311e-252	0.570516	0.246	0.047	2.13204e-247	STARD4	49261
chr1:239948941-239953585	2.67642e-252	0.368273	0.448	0.153	5.22017e-247	CHRM3	33488
chr1:213982550-213990890	3.12368e-252	-0.410625	0.104	0.262	6.09251e-247	PROX1	0
chr20:4664261-4665399	4.61367e-252	0.549884	0.252	0.052	8.99865e-247	PRNP	20836
chr1:24117639-24121261	5.50378e-252	0.423114	0.371	0.107	1.07347e-246	IL22RA1	0
chr11:116828706-116830260	9.26852e-252	0.617588	0.222	0.038	1.80776e-246	APOC3	0
chr1:1538432-1544999	1.55501e-251	-0.387004	0.088	0.232	3.03294e-246	SSU72	0
chr8:11896627-11898912	1.662e-251	0.485438	0.303	0.073	3.24162e-246	CTSB	27178
chr3:191740320-191742601	2.36471e-251	0.527138	0.289	0.065	4.61221e-246	CCDC50	341649
chr4:128800353-128802389	2.42023e-251	0.576063	0.236	0.044	4.72049e-246	JADE1	7233
chr3:119145122-119146930	2.93928e-251	0.528517	0.267	0.06	5.73287e-246	C3orf30	0
chr11:75759916-75761530	3.21866e-251	0.585716	0.233	0.041	6.27778e-246	DGAT2	0
chr1:209740917-209743686	4.26158e-251	0.521588	0.272	0.06	8.31191e-246	HSD11B1	5966
chr18:63304901-63308427	6.43674e-251	0.43898	0.357	0.101	1.25544e-245	BCL2	0
chr17:14299365-14304565	7.46647e-251	-0.395866	0.115	0.284	1.45628e-245	HS3ST3B1	0
chr4:186540819-186542349	9.42351e-251	0.523928	0.282	0.063	1.83799e-245	MTNR1A	0
chr1:40985533-40989517	2.73104e-250	0.455412	0.34	0.091	5.3267e-245	CTPS1	0
chr17:78355028-78361388	2.9745e-250	-0.445915	0.083	0.231	5.80155e-245	SOCS3	0
chr2:74446281-74448309	4.40971e-250	0.496118	0.308	0.074	8.60083e-245	RTKN	3858
chr17:82324557-82331620	5.53123e-250	0.382595	0.414	0.132	1.07883e-244	SECTM1	0
chr4:3574390-3577715	6.5034e-250	0.474358	0.306	0.075	1.26844e-244	AL590235.1	35971
chr2:19800212-19803222	7.43824e-250	0.415923	0.374	0.112	1.45078e-244	TTC32	93420
chr2:144504050-144506004	9.87216e-250	0.525714	0.266	0.057	1.9255e-244	ZEB2	0
chr9:121637881-121642494	2.00803e-249	0.439181	0.341	0.099	3.91652e-244	DAB2IP	0
chr9:109950628-109952292	3.45521e-249	0.589322	0.243	0.044	6.73914e-244	PALM2-AKAP2	0
chr14:24091921-24096255	4.24769e-249	0.25412	0.649	0.312	8.28483e-244	PCK2	0
chr16:66515261-66518192	4.50751e-249	0.315098	0.504	0.192	8.79159e-244	TK2	0
chr1:67814057-67817759	7.58474e-249	0.438432	0.354	0.1	1.47935e-243	GNG12	0
chr16:30602919-30606749	7.90918e-249	0.450563	0.341	0.093	1.54263e-243	ZNF689	0
chr11:79049369-79050603	7.99527e-249	0.565836	0.247	0.05	1.55942e-243	TENM4	0
chr5:173319333-173320906	2.17003e-248	0.484813	0.31	0.075	4.23249e-243	STC2	0
chr9:88527607-88536440	2.88826e-248	0.285901	0.606	0.252	5.63335e-243	NXNL2	0
chr5:133285347-133286336	3.78666e-248	0.561161	0.245	0.049	7.38561e-243	FSTL4	0
chr16:57469582-57473996	6.64083e-248	0.363583	0.441	0.155	1.29525e-242	DOK4	0
chr16:8729591-8731216	7.42496e-248	0.559213	0.257	0.052	1.44819e-242	ABAT	0
chr9:72752974-72754256	1.27855e-247	0.492352	0.29	0.069	2.49372e-242	TMC1	0
chr5:31192474-31196757	1.9222e-247	0.417497	0.38	0.112	3.74911e-242	CDH6	0
chr4:110364441-110366129	1.12797e-246	0.557518	0.255	0.052	2.20003e-241	ENPEP	0
chr22:46170137-46174896	1.19654e-246	0.400473	0.39	0.121	2.33378e-241	PPARA	0
chr15:79955434-79957537	2.26142e-246	0.611971	0.221	0.039	4.41074e-241	BCL2A1	3351
chr10:126016036-126018560	3.89021e-246	0.55268	0.246	0.048	7.58758e-241	ADAM12	0
chr11:61915739-61920794	7.45381e-246	0.388999	0.4	0.129	1.45381e-240	RAB3IL1	0
chr8:65980570-65982835	8.27627e-246	0.538026	0.264	0.055	1.61423e-240	DNAJC5B	38724
chr2:73000076-73001730	8.64725e-246	0.564637	0.232	0.046	1.68659e-240	SFXN5	0
chr2:85305230-85310737	1.06159e-245	0.320885	0.525	0.201	2.07056e-240	TCF7L1	0
chr20:38354774-38356740	1.7762e-245	0.439665	0.339	0.095	3.46436e-240	LBP	0
chr22:17562214-17565192	2.16604e-245	0.467895	0.304	0.077	4.22471e-240	SLC25A18	0
chr4:42396233-42401755	2.76027e-245	-0.350863	0.148	0.311	5.38372e-240	SHISA3	0
chr16:2467313-2478599	2.8068e-245	-0.337348	0.191	0.352	5.47446e-240	TBC1D24	0
chr19:8524991-8527741	4.86709e-245	-0.305156	0.174	0.334	9.49291e-240	MYO1F	0
chr18:79890261-79905840	7.03046e-245	0.433745	0.328	0.108	1.37124e-239	PQLC1	0
chr17:80898567-80901534	9.40104e-245	0.421897	0.351	0.105	1.83361e-239	RPTOR	0
chr3:185249416-185254973	1.08309e-244	0.333199	0.491	0.192	2.11248e-239	EHHADH	0
chr1:996871-1002412	1.20846e-244	-0.449564	0.067	0.215	2.35701e-239	ISG15	0
chr14:24815881-24819196	1.26562e-244	0.43274	0.366	0.104	2.4685e-239	STXBP6	0
chr16:84631811-84634512	1.77292e-244	0.452942	0.334	0.09	3.45796e-239	COTL1	13733
chr4:184231652-184233495	2.35112e-244	0.464085	0.322	0.083	4.5857e-239	ENPP6	10421
chr5:95727703-95736544	2.85348e-244	-0.359084	0.164	0.331	5.56551e-239	RHOBTB3	0
chr9:121283987-121290270	3.18083e-244	-0.432119	0.083	0.235	6.20398e-239	AL513122.1	0
chr11:58674187-58678048	3.32836e-244	0.438606	0.353	0.1	6.49174e-239	GLYAT	0
chr19:5878972-5882787	8.09243e-244	0.405228	0.393	0.119	1.57837e-238	AC024592.12	0
chr2:67275754-67277967	9.79792e-244	0.52386	0.274	0.06	1.91102e-238	ETAA1	119351
chr7:44320656-44321719	1.08299e-243	0.614537	0.214	0.036	2.11229e-238	CAMK2B	0
chr14:90507230-90514300	3.28064e-243	0.330258	0.498	0.195	6.39865e-238	TTC7B	10263
chr3:141234255-141236455	6.1637e-243	0.425402	0.362	0.102	1.20219e-237	PXYLP1	0
chr7:55395350-55396874	6.67682e-243	0.483889	0.299	0.072	1.30227e-237	LANCL2	0
chr7:155860590-155861698	8.96266e-243	0.577026	0.231	0.041	1.7481e-237	SHH	48316
chr17:45403191-45407617	1.09744e-242	0.368128	0.436	0.142	2.14048e-237	ARHGAP27	0
chr6:108706681-108715375	1.14953e-242	0.32983	0.499	0.192	2.24208e-237	FOXO3	21906
chr5:31741351-31742384	1.436e-242	0.531943	0.263	0.058	2.80082e-237	PDZD2	0
chr20:17872928-17876610	1.99316e-242	0.326257	0.491	0.187	3.88751e-237	SNX5	64986
chr17:75994997-75998748	2.45998e-242	0.463031	0.322	0.082	4.79802e-237	TEN1-CDK3	0
chr13:95351270-95353409	3.66179e-242	0.58911	0.226	0.041	7.14206e-237	ABCC4	49823
chr6:151698341-151700493	4.00652e-242	0.545813	0.268	0.057	7.81444e-237	ESR1	0
chr10:16999604-17019448	5.48998e-242	0.360185	0.474	0.162	1.07078e-236	CUBN	0
chr19:11417837-11424338	5.56769e-242	-0.355258	0.149	0.303	1.08594e-236	CCDC151	0
chr10:67827393-67829569	6.01824e-242	0.574645	0.235	0.045	1.17381e-236	DNAJC12	0
chr10:29469135-29474305	7.07821e-242	0.405655	0.39	0.118	1.38056e-236	SVIL	0
chr5:16538355-16541103	7.4931e-242	0.338941	0.494	0.176	1.46148e-236	FAM134B	0
chr15:70121529-70123339	7.85721e-242	0.602496	0.212	0.036	1.53249e-236	TLE3	23352
chr22:38107466-38112839	1.11183e-241	0.340157	0.477	0.171	2.16856e-236	PLA2G6	0
chr5:149149659-149150976	1.12741e-241	0.584952	0.222	0.04	2.19894e-236	ABLIM3	0
chr2:198966836-198969096	5.08332e-241	0.550797	0.253	0.051	9.91467e-236	SATB2	300403
chr3:185311779-185314867	7.51262e-241	0.440415	0.352	0.097	1.46528e-235	MAP3K13	0
chr8:72007162-72010444	8.5956e-241	0.393924	0.401	0.128	1.67651e-235	TRPA1	9472
chr16:27481514-27483998	9.59151e-241	0.446303	0.33	0.09	1.87076e-235	GTF3C1	0
chr1:151836119-151840862	1.01688e-240	-0.304833	0.227	0.38	1.98336e-235	C2CD4D	0
chr7:158263389-158264868	1.09194e-240	0.538784	0.262	0.055	2.12976e-235	PTPRN2	0
chr1:19819408-19820742	1.11235e-240	0.580419	0.232	0.044	2.16956e-235	RNF186	4129
chr7:150845226-150846688	1.67896e-240	0.546879	0.248	0.053	3.2747e-235	AOC1	0
chr1:220753170-220755822	2.84517e-240	0.604325	0.215	0.036	5.54931e-235	MARC2	0
chr7:28783880-28788792	3.60112e-240	0.470201	0.331	0.086	7.02373e-235	CREB5	0
chr7:45917494-45924726	4.91744e-240	-0.411219	0.089	0.235	9.59112e-235	IGFBP3	0
chr22:28034118-28036038	7.59497e-240	0.521794	0.255	0.054	1.48135e-234	TTC28	0
chr13:56348842-56351565	1.4721e-239	0.538983	0.268	0.058	2.87122e-234	PRR20A	789352
chr17:73029901-73031095	2.13394e-239	0.595031	0.228	0.042	4.1621e-234	SLC39A11	0
chr5:136079088-136082923	2.33763e-239	0.325792	0.497	0.187	4.55939e-234	TGFBI	15269
chr1:154425765-154435138	2.69804e-239	0.290766	0.582	0.248	5.26235e-234	IL6R	0
chr12:117152905-117156113	2.89719e-239	0.392755	0.354	0.11	5.65078e-234	FBXO21	0
chr10:127886312-127887272	2.89756e-239	0.573054	0.236	0.047	5.65149e-234	CLRN3	0
chr2:236040038-236042760	4.39207e-239	0.531675	0.27	0.058	8.56643e-234	AGAP1	0
chr4:188456521-188458736	6.70944e-239	0.519401	0.267	0.058	1.30863e-233	TRIML1	308777
chr5:41868570-41871128	6.90918e-239	-0.391714	0.074	0.207	1.34759e-233	OXCT1	0
chr17:68385786-68387017	7.88981e-239	0.530461	0.264	0.057	1.53885e-233	ARSG	0
chr7:44629043-44637205	1.64487e-238	0.29831	0.551	0.234	3.2082e-233	OGDH	0
chr3:100352280-100355951	3.11836e-238	0.446454	0.343	0.094	6.08214e-233	NIT2	0
chr16:72041945-72043715	4.54157e-238	0.468935	0.317	0.081	8.85801e-233	TXNL4B	573
chr9:99356273-99358072	5.43626e-238	0.488864	0.302	0.075	1.0603e-232	SEC61B	125657
chr11:71947396-71949542	7.65352e-238	0.525255	0.267	0.06	1.49277e-232	RNF121	0
chr17:15403197-15406656	1.16995e-237	0.5129	0.276	0.062	2.28191e-232	CDRT4	29358
chr16:53183212-53186782	2.24343e-237	0.465215	0.322	0.087	4.37566e-232	CHD9	0
chr22:46530534-46534101	2.36915e-237	0.429278	0.333	0.096	4.62087e-232	CELSR1	0
chr1:156176768-156185267	2.6907e-237	0.36178	0.42	0.149	5.24802e-232	SEMA4A	0
chr10:49079900-49082189	4.15946e-237	0.569703	0.222	0.04	8.11273e-232	VSTM4	0
chr3:12931252-12934929	4.63964e-237	0.493009	0.247	0.05	9.04929e-232	IQSEC1	0
chr16:69140903-69143697	5.34979e-237	0.506556	0.281	0.066	1.04344e-231	UTP4	0
chr12:16020730-16022529	6.25228e-237	0.564615	0.241	0.049	1.21946e-231	DERA	0
chr3:194033812-194036204	7.14239e-237	0.43344	0.339	0.091	1.39307e-231	HES1	99940
chr15:98901350-98905623	7.33152e-237	0.467027	0.299	0.079	1.42996e-231	IGF1R	0
chr1:27525291-27530226	1.46969e-236	-0.363544	0.13	0.288	2.86652e-231	AHDC1	3808
chr14:73247309-73256475	1.55781e-236	0.359774	0.421	0.147	3.0384e-231	PAPLN	0
chr11:77144458-77148524	1.85377e-236	0.433029	0.348	0.103	3.61565e-231	MYO7A	0
chr8:28085174-28088566	2.64073e-236	0.510686	0.277	0.066	5.15055e-231	ELP3	1106
chrX:106927436-106935729	4.17815e-236	0.390491	0.413	0.125	8.14919e-231	CLDN2	0
chr9:87769534-87772092	6.55423e-236	0.464677	0.323	0.084	1.27836e-230	CTSL	38140
chr6:107538377-107540813	1.40574e-235	0.486529	0.304	0.077	2.7418e-230	SOBP	0
chr1:67224388-67226965	1.82665e-235	0.46938	0.314	0.08	3.56275e-230	IL23R	0
chr9:15346869-15348014	2.46314e-235	0.565064	0.235	0.047	4.80418e-230	TTC39B	39508
chr7:99975016-99976723	2.53899e-235	0.427397	0.354	0.101	4.95213e-230	AZGP1	0
chr7:1664038-1671679	4.64646e-235	-0.429943	0.065	0.208	9.06259e-230	ELFN1	16439
chr2:219269096-219270639	1.26681e-234	0.447677	0.336	0.093	2.47083e-229	TUBA4B	0
chr12:15186588-15188757	1.57614e-234	0.51793	0.264	0.061	3.07415e-229	RERG	0
chr2:208529031-208530737	3.7661e-234	0.384048	0.391	0.129	7.34552e-229	PTH2R	0
chr1:207066727-207071136	4.31374e-234	0.40158	0.369	0.115	8.41364e-229	PFKFB2	0
chr17:37786612-37793066	5.3198e-234	-0.270587	0.281	0.413	1.03759e-228	HNF1B	41364
chr14:54837408-54840897	5.88651e-234	0.451111	0.325	0.088	1.14812e-228	GCH1	1110
chr17:64918717-64922456	7.52021e-234	0.281579	0.537	0.249	1.46676e-228	LRRC37A3	0
chr22:46477361-46491238	7.85158e-234	0.29851	0.542	0.226	1.5314e-228	CELSR1	0
chr22:46286704-46297768	9.02721e-234	0.25088	0.627	0.307	1.76069e-228	GTSE1	0
chr12:124358520-124362296	1.27256e-233	-0.418805	0.065	0.207	2.48204e-228	NCOR2	0
chr8:6900666-6905066	3.37471e-233	-0.328923	0.159	0.304	6.58213e-228	DEFA6	19626
chr12:64998257-64999924	5.25133e-233	0.546441	0.254	0.053	1.02424e-227	WIF1	50701
chr19:33517680-33523128	7.18022e-233	0.28797	0.54	0.238	1.40045e-227	PEPD	0
chr3:155148980-155150048	7.71414e-233	0.584172	0.222	0.041	1.50459e-227	MME	0
chr21:38310613-38313891	3.87707e-232	0.469709	0.306	0.079	7.56195e-227	KCNJ15	3255
chr9:213813-220984	4.71116e-232	0.348157	0.454	0.159	9.18878e-227	DOCK8	0
chr17:45922705-45925785	5.06029e-232	0.611346	0.209	0.035	9.86975e-227	MAPT	0
chr17:28621889-28627637	7.84093e-232	0.383069	0.409	0.127	1.52932e-226	KIAA0100	0
chr16:10920468-10925251	1.05871e-231	0.346546	0.44	0.154	2.06495e-226	CIITA	0
chr8:89824107-89825169	1.18573e-231	0.507623	0.276	0.066	2.31268e-226	RIPK2	33043
chr7:78151036-78151975	1.40996e-231	0.618363	0.205	0.035	2.75002e-226	MAGI2	0
chr10:99980113-99982171	1.54115e-231	0.614292	0.203	0.035	3.0059e-226	DNMBP	0
chr3:194395338-194398487	2.02902e-231	0.432042	0.336	0.094	3.95747e-226	GP5	0
chr7:42073846-42074772	3.02869e-231	0.629485	0.203	0.034	5.90726e-226	GLI3	0
chr1:38117229-38118187	5.6359e-231	0.561769	0.236	0.045	1.09924e-225	POU3F1	70434
chr3:8529051-8531212	8.64434e-231	0.547208	0.233	0.046	1.68602e-225	LMCD1	0
chrX:154368530-154375529	8.9502e-231	-0.352612	0.15	0.308	1.74567e-225	FLNA	0
chr11:44833701-44836854	1.1307e-230	0.419885	0.369	0.108	2.20534e-225	TSPAN18	0
chr6:148745885-148748900	2.2894e-230	-0.425527	0.073	0.218	4.46531e-225	UST	0
chr5:151093375-151102291	2.92118e-230	0.258765	0.625	0.303	5.69756e-225	ANXA6	0
chr16:70679878-70698654	4.17034e-230	-0.307886	0.26	0.412	8.13395e-225	VAC14	0
chr15:27668406-27670942	4.85769e-230	0.495884	0.284	0.069	9.47458e-225	OCA2	83932
chr4:110475495-110477243	6.9808e-230	0.458964	0.302	0.079	1.36156e-224	ENPEP	0
chr14:23120533-23128814	7.01202e-230	0.324587	0.441	0.17	1.36765e-224	SLC7A8	0
chr7:123197675-123200640	8.78737e-230	0.447487	0.337	0.092	1.71391e-224	SLC13A1	0
chr17:75497111-75507135	9.301e-230	-0.382006	0.125	0.286	1.8141e-224	CASKIN2	0
chr1:208176359-208179803	1.59841e-229	0.438017	0.326	0.088	3.11759e-224	PLXNA2	0
chr6:3401390-3406858	1.87173e-229	0.372498	0.377	0.117	3.65068e-224	SLC22A23	0
chr12:80218691-80220199	2.46156e-229	0.46985	0.311	0.079	4.80109e-224	OTOGL	0
chr5:32633733-32642139	3.27527e-229	0.41339	0.359	0.105	6.38818e-224	SUB1	29653
chr7:85184700-85187660	4.37316e-229	0.366425	0.406	0.133	8.52954e-224	SEMA3D	0
chr20:46625914-46629007	5.15429e-229	0.61036	0.208	0.036	1.00531e-223	SLC13A3	0
chr9:34341720-34344299	5.86778e-229	0.371388	0.405	0.136	1.14447e-223	NUDT2	0
chr2:3458383-3464526	1.0557e-228	-0.406542	0.086	0.232	2.05907e-223	TRAPPC12	0
chr6:33743948-33749250	1.11434e-228	0.302922	0.528	0.224	2.17344e-223	IP6K3	0
chr12:119709730-119714329	1.21722e-228	-0.324099	0.15	0.292	2.37411e-223	CIT	0
chr8:95168675-95170794	1.24622e-228	0.45664	0.311	0.082	2.43067e-223	PLEKHF2	11990
chr3:141241564-141243719	1.29353e-228	0.54332	0.243	0.049	2.52294e-223	PXYLP1	0
chr1:21930991-21940213	1.77869e-228	-0.320574	0.198	0.345	3.46922e-223	HSPG2	0
chr4:5750671-5755937	2.38324e-228	0.341092	0.451	0.165	4.64834e-223	CRMP1	0
chr6:2557973-2559641	2.80706e-228	0.611558	0.202	0.032	5.47497e-223	MYLK4	103987
chr6:150174944-150178571	3.76969e-228	0.399118	0.392	0.13	7.35252e-223	PPP1R14C	0
chr14:77219160-77220675	4.46582e-228	0.516257	0.262	0.058	8.71026e-223	TMEM63C	0
chr8:142661905-142663236	7.74509e-228	0.569776	0.212	0.039	1.51063e-222	JRK	0
chr8:22357595-22361040	1.18959e-227	0.552924	0.241	0.048	2.32021e-222	PIWIL2	31
chr11:86668609-86674863	1.50547e-227	-0.343845	0.139	0.288	2.9363e-222	ME3	0
chr16:57474986-57481722	1.69244e-227	0.335294	0.448	0.168	3.30098e-222	DOK4	0
chr14:95289981-95298350	3.43347e-227	-0.39409	0.1	0.243	6.69674e-222	CLMN	0
chr17:18356276-18358706	3.93426e-227	0.47183	0.302	0.078	7.6735e-222	SHMT1	0
chr14:93759484-93760438	4.49995e-227	0.555819	0.227	0.044	8.77684e-222	PRIMA1	0
chr3:49260530-49262063	4.71544e-227	0.557123	0.229	0.045	9.19713e-222	CCDC36	2425
chr22:28930227-28934343	6.28497e-227	0.376874	0.404	0.137	1.22584e-221	ZNRF3	0
chr1:16616587-16626783	6.29167e-227	0.30858	0.5	0.204	1.22715e-221	NBPF1	3024
chr9:16624053-16628449	8.04682e-227	0.417913	0.338	0.098	1.56948e-221	BNC2	0
chr9:75889609-75893499	1.00318e-226	0.287448	0.53	0.231	1.95663e-221	PCSK5	0
chr2:118604034-118605672	2.79743e-226	0.586689	0.224	0.042	5.45619e-221	EN1	236498
chr15:63319821-63336724	2.84066e-226	-0.359867	0.164	0.311	5.54052e-221	CA12	0
chr11:34273223-34276172	3.15709e-226	-0.428766	0.065	0.203	6.15769e-221	ABTB2	0
chr4:79247447-79248566	5.73583e-226	0.520937	0.252	0.056	1.11873e-220	NAA11	0
chr11:68324007-68327425	1.22509e-225	0.512073	0.246	0.052	2.38945e-220	LRP5	0
chr10:61452075-61453962	1.36846e-225	0.489139	0.275	0.065	2.66909e-220	TMEM26	0
chr21:34595099-34597121	1.37882e-225	0.525865	0.258	0.056	2.6893e-220	RCAN1	0
chr1:21665943-21673939	1.55944e-225	0.309248	0.494	0.207	3.04157e-220	RAP1GAP	0
chr16:21233294-21236322	1.63989e-225	0.52184	0.262	0.059	3.19848e-220	ANKS4B	0
chr10:71637950-71640192	2.53835e-225	0.383349	0.391	0.124	4.95088e-220	CDH23	0
chr1:52842358-52844598	3.63123e-225	0.42469	0.345	0.101	7.08246e-220	ZYG11A	0
chr6:53375806-53378480	4.84152e-225	0.534038	0.249	0.053	9.44305e-220	ELOVL5	26626
chr10:59646090-59655233	4.91135e-225	0.432307	0.338	0.1	9.57924e-220	SLC16A9	0
chr1:11796073-11798212	6.68395e-225	0.446925	0.304	0.079	1.30366e-219	MTHFR	0
chr4:78325174-78326600	7.66586e-225	0.539769	0.231	0.049	1.49517e-219	FRAS1	0
chr1:117632360-117634483	9.17373e-225	0.429523	0.312	0.088	1.78927e-219	FAM46C	3987
chr15:80701032-80706662	1.00342e-224	-0.404216	0.082	0.216	1.9571e-219	ABHD17C	0
chr11:66970502-66971735	1.04781e-224	0.471694	0.291	0.074	2.04369e-219	C11orf86	3541
chr15:43974642-43975416	1.06159e-224	0.557758	0.229	0.046	2.07056e-219	FRMD5	0
chr19:13090471-13100669	1.10364e-224	0.321364	0.48	0.175	2.15257e-219	LYL1	0
chr17:75085359-75099275	1.47384e-224	-0.297248	0.263	0.409	2.87463e-219	SLC16A5	0
chr6:37083159-37084117	1.5877e-224	0.518201	0.231	0.048	3.0967e-219	FGD2	54088
chr10:133355565-133363292	1.96899e-224	0.367249	0.389	0.128	3.84039e-219	ECHS1	0
chr7:52781121-52782164	2.87842e-224	0.528097	0.237	0.052	5.61416e-219	POM121L12	253477
chr6:136324773-136327133	3.73404e-224	0.50103	0.268	0.063	7.28299e-219	MAP7	15147
chr12:68774902-68775763	3.81547e-224	0.588068	0.207	0.038	7.4418e-219	SLC35E3	0
chr4:66574505-66575758	6.26591e-224	0.551683	0.236	0.05	1.22212e-218	CENPC	892989
chr2:14631609-14636654	7.00111e-224	-0.283718	0.22	0.354	1.36552e-218	FAM84A	0
chr3:183547997-183549124	7.84832e-224	0.514055	0.262	0.06	1.53076e-218	KLHL6	0
chr9:113307058-113309614	1.07407e-223	0.493086	0.28	0.068	2.0949e-218	WDR31	3607
chr5:36300121-36302889	1.19325e-223	-0.415496	0.074	0.21	2.32735e-218	RANBP3L	0
chr4:185107676-185113110	1.54004e-223	-0.360444	0.126	0.271	3.00375e-218	SLC25A4	30130
chr2:109725777-109728188	1.67506e-223	0.430847	0.333	0.096	3.26709e-218	RGPD5	64569
chr4:152935148-152939000	1.73852e-223	-0.374991	0.107	0.251	3.39087e-218	FHDC1	0
chr4:139552507-139558059	2.40283e-223	-0.372698	0.129	0.281	4.68656e-218	SETD7	0
chr9:101468001-101473893	2.90907e-223	0.418408	0.365	0.103	5.67395e-218	TMEM246	0
chr16:85017256-85020853	3.19752e-223	-0.392878	0.075	0.207	6.23654e-218	ZDHHC7	5720
chr1:46947146-46951115	3.71975e-223	0.430745	0.334	0.093	7.25512e-218	CYP4A11	5661
chr19:18290260-18295000	3.82939e-223	-0.409188	0.09	0.231	7.46895e-218	JUND	8637
chr5:133265924-133268467	4.3806e-223	0.514231	0.258	0.059	8.54405e-218	FSTL4	0
chr3:100913819-100916681	5.26706e-223	0.434818	0.313	0.087	1.0273e-217	ABI3BP	0
chr1:26033964-26039978	5.83908e-223	0.272677	0.548	0.268	1.13887e-217	SLC30A2	0
chr7:70617497-70622748	7.76401e-223	0.459081	0.288	0.076	1.51432e-217	AUTS2	0
chr8:107425754-107427714	1.0444e-222	0.563373	0.225	0.043	2.03702e-217	ANGPT1	0
chr15:80160155-80162693	1.13566e-222	0.539325	0.233	0.048	2.21503e-217	FAH	0
chr6:6764654-6766958	1.31831e-222	0.449821	0.295	0.078	2.57126e-217	LY86	109670
chr10:58752287-58758894	1.34088e-222	0.336396	0.463	0.177	2.6153e-217	BICC1	0
chr16:51110142-51116699	2.56061e-222	0.466031	0.305	0.08	4.99429e-217	SALL1	19275
chr22:43923089-43926554	3.34184e-222	0.322078	0.478	0.183	6.51803e-217	PNPLA3	0
chr4:71289857-71290968	3.46731e-222	0.521651	0.247	0.057	6.76275e-217	SLC4A4	0
chr15:52292744-52296183	3.62492e-222	-0.410173	0.071	0.202	7.07014e-217	MYO5C	0
chr10:114513188-114528086	3.95311e-222	-0.289307	0.25	0.378	7.71027e-217	ABLIM1	0
chr14:60721085-60724774	6.04086e-222	-0.372387	0.102	0.246	1.17823e-216	SIX4	0
chr2:126969744-126975524	1.02945e-221	0.287844	0.553	0.232	2.00787e-216	AC114783.1	67646
chr2:174011741-174014985	1.34325e-221	0.360436	0.401	0.14	2.61992e-216	SP3	46038
chr10:34694201-34706688	1.35749e-221	0.284517	0.561	0.252	2.64768e-216	PARD3	0
chr12:132519379-132526617	1.39993e-221	-0.384533	0.097	0.238	2.73046e-216	FBRSL1	0
chr17:77143899-77151646	1.6634e-221	-0.326349	0.159	0.301	3.24434e-216	SEC14L1	0
chr1:183804273-183808656	1.91231e-221	0.366882	0.392	0.129	3.72984e-216	RGL1	0
chr6:127397024-127398361	3.00494e-221	0.524853	0.252	0.057	5.86092e-216	RP3-403A15.5	40044
chr10:6578141-6582155	3.28629e-221	-0.394338	0.082	0.218	6.40969e-216	PRKCQ	0
chr19:33514319-33516067	3.77278e-221	0.555268	0.224	0.046	7.35855e-216	PEPD	0
chr7:155618470-155620114	8.94598e-221	0.364936	0.409	0.137	1.74485e-215	RBM33	24336
chr1:205502936-205508677	2.02918e-220	0.271861	0.584	0.27	3.95778e-215	CDK18	0
chr16:84347710-84350838	6.01316e-220	0.483102	0.289	0.071	1.17282e-214	ATP2C2	17688
chr11:27054942-27060686	8.3511e-220	0.444197	0.323	0.089	1.62882e-214	BBOX1	0
chr10:119138175-119141759	8.94571e-220	0.507754	0.239	0.053	1.7448e-214	SFXN4	0
chr10:71766187-71768209	9.38794e-220	0.416867	0.306	0.084	1.83105e-214	C10orf54	0
chr21:41711087-41714564	1.04913e-219	0.424386	0.336	0.099	2.04625e-214	RIPK4	24804
chr3:186598050-186600216	1.63592e-219	0.526491	0.258	0.056	3.19075e-214	RP11-134F2.8	946
chr12:172191-183741	1.6953e-219	0.268827	0.567	0.253	3.30656e-214	IQSEC3	0
chr2:15937285-15944395	3.53252e-219	0.292719	0.526	0.209	6.88994e-214	MYCN	0
chr1:152658082-152659176	7.87544e-219	0.578071	0.217	0.041	1.53605e-213	LCE2D	4219
chr14:103163541-103165750	1.11773e-218	0.529275	0.246	0.056	2.18005e-213	TNFAIP2	26101
chr3:171044842-171046277	1.24738e-218	0.565035	0.23	0.043	2.43292e-213	TNIK	15061
chr9:97128425-97133673	1.58466e-218	0.537731	0.235	0.05	3.09078e-213	CTSV	88781
chr16:74570386-74576462	4.40941e-218	0.395348	0.355	0.111	8.60025e-213	GLG1	0
chr2:168244209-168248430	4.5747e-218	-0.346221	0.134	0.273	8.92264e-213	STK39	0
chr14:22765647-22774708	7.60899e-218	0.319886	0.454	0.186	1.48408e-212	SLC7A7	0
chr17:1741859-1750150	8.78038e-218	0.328498	0.431	0.157	1.71255e-212	SERPINF2	0
chr16:19881818-19886765	1.10112e-217	-0.388828	0.089	0.222	2.14765e-212	GPRC5B	0
chr10:29326593-29327818	1.18817e-217	0.555721	0.239	0.051	2.31744e-212	LYZL1	8264
chr17:28482485-28489825	1.70311e-217	0.353454	0.417	0.143	3.32179e-212	SLC13A2	0
chr2:156331785-156336051	3.21156e-217	-0.324157	0.199	0.346	6.26391e-212	NR4A2	0
chr15:62839872-62846715	4.25589e-217	0.412417	0.35	0.107	8.30081e-212	TLN2	0
chr1:64478576-64484991	4.61001e-217	0.458067	0.288	0.073	8.99149e-212	CACHD1	0
chr19:56476500-56478678	5.30216e-217	-0.371514	0.093	0.222	1.03415e-211	ZNF667	0
chr1:182788874-182796052	5.55435e-217	0.32235	0.467	0.182	1.08334e-211	NPL	0
chr17:1734566-1738454	1.00746e-216	0.346265	0.413	0.152	1.96498e-211	WDR81	0
chr8:40054081-40056112	1.36518e-216	-0.336888	0.133	0.272	2.66269e-211	IDO2	37689
chr2:233756531-233762317	1.49158e-216	0.516854	0.254	0.056	2.90923e-211	UGT1A1	0
chr7:90716908-90722511	1.49697e-216	0.360865	0.402	0.143	2.91974e-211	CDK14	0
chr6:53975579-53978213	1.67163e-216	0.553754	0.22	0.043	3.2604e-211	MLIP	0
chr19:33794628-33799190	2.03361e-216	-0.427142	0.085	0.227	3.96641e-211	KCTD15	0
chr9:135488850-135492528	3.07908e-216	0.370219	0.403	0.128	6.00554e-211	PPP1R26	0
chr7:70505316-70507036	3.56528e-216	0.576185	0.217	0.042	6.95384e-211	AUTS2	0
chr22:46193634-46197113	3.90458e-216	0.353679	0.408	0.147	7.61561e-211	PPARA	0
chr11:130036930-130038253	4.93153e-216	0.594395	0.209	0.037	9.6186e-211	APLP2	31583
chr1:202860467-202864252	5.79788e-216	0.285839	0.534	0.232	1.13084e-210	RABIF	14704
chr19:1825206-1829358	7.34939e-216	0.351395	0.42	0.148	1.43345e-210	REXO1	0
chr3:190810973-190812794	1.12258e-215	0.564335	0.217	0.043	2.18952e-210	GMNC	40082
chr12:113258359-113264411	1.37055e-215	0.325239	0.454	0.176	2.67316e-210	TPCN1	0
chr6:20426366-20428818	2.13921e-215	0.451971	0.3	0.08	4.17237e-210	E2F3	0
chr8:141291518-141302020	2.79284e-215	-0.297717	0.21	0.351	5.44724e-210	SLC45A4	0
chr1:119364845-119373346	4.66574e-215	0.335954	0.454	0.171	9.10021e-210	HAO2	0
chr3:190197042-190198305	6.05329e-215	0.450392	0.297	0.079	1.18065e-209	P3H2	74604
chr12:4010007-4014205	9.93087e-215	0.42464	0.284	0.082	1.93695e-209	PARP11	136558
chr18:58537232-58542407	1.12198e-214	0.433605	0.325	0.088	2.18833e-209	ALPK2	0
chr17:57602744-57606611	1.31133e-214	-0.383315	0.101	0.239	2.55766e-209	MSI2	0
chr7:37899618-37902587	6.76895e-214	0.484485	0.269	0.065	1.32024e-208	NME8	0
chr16:564881-571760	8.90744e-214	-0.333036	0.157	0.296	1.73733e-208	NHLRC4	0
chr11:3013305-3015277	2.27603e-213	0.535773	0.239	0.05	4.43924e-208	CARS	0
chr5:149728249-149735528	2.98252e-213	0.262095	0.597	0.282	5.8172e-208	PPARGC1B	0
chr7:77280828-77284466	4.57182e-213	0.433011	0.31	0.087	8.91701e-208	CCDC146	0
chr11:66491310-66493785	5.07806e-213	0.572617	0.212	0.04	9.9044e-208	DPP3	0
chr4:94506367-94508640	6.282e-213	0.495318	0.263	0.066	1.22526e-207	PDLIM5	0
chr22:32620864-32625048	6.45036e-213	0.303078	0.456	0.177	1.2581e-207	SYN3	0
chr14:73993022-74000253	6.89174e-213	0.334662	0.449	0.166	1.34419e-207	ENTPD5	0
chr5:37892616-37894121	6.90306e-213	0.479982	0.279	0.068	1.34639e-207	GDNF	52929
chr5:149048400-149049863	7.06862e-213	0.56009	0.224	0.045	1.37868e-207	SH3TC2	0
chr4:184883994-184885450	1.10922e-212	0.531509	0.228	0.049	2.16345e-207	ACSL1	57175
chr1:180269654-180272438	1.23428e-212	0.423776	0.329	0.096	2.40739e-207	ACBD6	0
chr6:158750464-158753334	1.27644e-212	0.378978	0.385	0.127	2.48961e-207	SYTL3	0
chr22:46449983-46458919	2.4631e-212	0.374917	0.366	0.12	4.8041e-207	CELSR1	0
chr11:63916076-63921518	2.67347e-212	-0.387401	0.088	0.223	5.21441e-207	RCOR2	0
chr5:151032988-151043271	2.8191e-212	0.259954	0.584	0.272	5.49847e-207	TNIP1	0
chr17:60149480-60152756	3.00662e-212	0.374566	0.361	0.12	5.86421e-207	CA4	0
chr12:104588265-104589269	3.75403e-212	0.513804	0.246	0.057	7.32197e-207	CHST11	0
chr1:203302921-203313217	3.91346e-212	-0.284874	0.311	0.432	7.63294e-207	BTG2	0
chr3:186297110-186298666	6.99759e-212	0.577469	0.207	0.04	1.36483e-206	DGKG	0
chr15:100720505-100723939	7.12605e-212	0.463762	0.293	0.077	1.38989e-206	AC087762.1	59530
chr3:5217092-5219587	7.15015e-212	0.443928	0.313	0.084	1.39459e-206	EDEM1	0
chr12:101885536-101887881	1.14946e-211	0.559297	0.224	0.046	2.24193e-206	DRAM1	0
chr2:235300085-235303759	1.33651e-211	0.395317	0.342	0.107	2.60677e-206	AGAP1	190329
chr1:10793181-10797135	1.35e-211	-0.354599	0.121	0.263	2.63307e-206	CASZ1	0
chr1:162067282-162073440	1.57262e-211	-0.298178	0.207	0.346	3.06729e-206	NOS1AP	0
chr7:30176266-30180425	2.43892e-211	0.412624	0.337	0.103	4.75695e-206	MTURN	13503
chr6:36224818-36226986	4.16538e-211	0.563623	0.224	0.044	8.12427e-206	BRPF3	0
chr11:100774589-100777326	4.53215e-211	0.435147	0.316	0.087	8.83965e-206	ARHGAP42	0
chr4:184999996-185005990	5.87632e-211	-0.316439	0.199	0.339	1.14614e-205	HELT	12850
chr9:95292719-95294584	5.96279e-211	0.567692	0.212	0.04	1.163e-205	FANCC	0
chr5:32648814-32655130	7.03921e-211	0.456499	0.306	0.082	1.37295e-205	NPR3	33939
chr16:79723210-79724343	7.2006e-211	0.506222	0.253	0.057	1.40443e-205	MAF	122495
chr3:168858911-168865331	1.61256e-210	0.355457	0.413	0.146	3.14519e-205	MECOM	218167
chr19:730950-741981	2.56858e-210	0.253427	0.606	0.279	5.00983e-205	PALM	0
chr1:110047502-110050008	3.64678e-210	0.493283	0.263	0.068	7.11278e-205	STRIP1	0
chr11:126146225-126148930	4.38156e-210	0.389957	0.364	0.114	8.54593e-205	RPUSD4	53163
chr11:2759352-2762096	5.22141e-210	0.3479	0.418	0.148	1.0184e-204	KCNQ1	0
chr17:73155304-73157821	5.50651e-210	0.498651	0.259	0.062	1.07401e-204	SSTR2	7190
chr7:101933547-101938748	6.14219e-210	0.330554	0.435	0.16	1.19799e-204	CUX1	0
chr9:112786859-112790826	1.05312e-209	0.399843	0.352	0.111	2.05404e-204	SNX30	0
chr11:45284044-45287003	1.12749e-209	-0.407602	0.076	0.209	2.1991e-204	SYT13	0
chr13:100661977-100663450	1.12976e-209	0.570178	0.214	0.041	2.20352e-204	TMTC4	0
chr11:77125806-77132291	1.30433e-209	0.275728	0.564	0.252	2.54401e-204	MYO7A	0
chr12:6219903-6236818	2.55775e-209	-0.282297	0.317	0.441	4.98871e-204	CD9	0
chr1:215635733-215637552	2.6197e-209	0.57219	0.205	0.039	5.10954e-204	USH2A	0
chr12:98498508-98501515	2.90491e-209	0.406793	0.335	0.103	5.66581e-204	TMPO	13996
chr5:143432533-143435628	3.65539e-209	0.524304	0.228	0.048	7.12959e-204	NR3C1	0
chr22:25182589-25184848	4.00557e-209	0.437674	0.319	0.087	7.81258e-204	KIAA1671	0
chr17:11332722-11335232	5.23617e-209	0.542099	0.229	0.047	1.02128e-203	SHISA6	0
chr4:55926148-55928486	6.14974e-209	0.483781	0.275	0.066	1.19946e-203	CEP135	20384
chr10:15367285-15371926	1.03048e-208	-0.348131	0.113	0.244	2.00987e-203	FAM171A1	0
chr15:74849976-74860059	1.05026e-208	0.319833	0.462	0.174	2.04845e-203	SCAMP2	0
chr1:39933872-39935111	1.29378e-208	0.477489	0.27	0.067	2.52344e-203	MFSD2A	20000
chr1:54648756-54650251	1.35212e-208	0.516449	0.235	0.052	2.63721e-203	MROH7-TTC4	0
chr4:17514401-17516512	1.36554e-208	0.530971	0.244	0.054	2.66339e-203	CLRN2	0
chr1:119740379-119745563	1.40835e-208	0.316454	0.444	0.182	2.7469e-203	PHGDH	0
chr5:151698806-151701296	1.55589e-208	0.485814	0.244	0.053	3.03465e-203	SPARC	11640
chr10:59804586-59805581	1.632e-208	0.525002	0.239	0.054	3.1831e-203	CCDC6	0
chr1:46202643-46207666	1.94518e-208	-0.395202	0.072	0.202	3.79394e-203	LURAP1	0
chr1:15798763-15801650	2.0718e-208	0.290036	0.52	0.214	4.0409e-203	UQCRHL	5518
chr1:26049363-26051327	2.97833e-208	0.533745	0.217	0.047	5.80903e-203	TRIM63	0
chr8:134402786-134403692	3.09599e-208	0.546759	0.225	0.047	6.03851e-203	ZFAT	74095
chr15:42403702-42407180	3.48516e-208	0.410083	0.333	0.102	6.79756e-203	CAPN3	0
chr11:8059088-8064203	3.78998e-208	0.374999	0.359	0.115	7.39209e-203	TUB	0
chr19:19272544-19275646	3.88219e-208	0.435224	0.306	0.085	7.57193e-203	TM6SF2	0
chr11:59730528-59733552	4.37486e-208	0.408828	0.342	0.106	8.53287e-203	OR10V1	16663
chr1:155623049-155624002	8.00819e-208	0.58001	0.208	0.04	1.56194e-202	MSTO1	8081
chr4:10082229-10097142	1.00448e-207	-0.282333	0.278	0.412	1.95917e-202	WDR1	0
chr6:31377011-31379202	1.5752e-207	0.473864	0.281	0.071	3.07231e-202	HLA-B	19822
chr3:43994861-43999765	2.22178e-207	0.374987	0.342	0.111	4.33342e-202	TOPAZ1	242120
chr10:30845550-30847543	4.29863e-207	0.544132	0.223	0.046	8.38417e-202	ZNF438	0
chr6:36996679-37000430	5.18774e-207	0.275879	0.497	0.215	1.01183e-201	FGD2	5215
chr15:27324388-27325925	5.55203e-207	0.470222	0.285	0.073	1.08288e-201	GABRG3	0
chr16:83991985-83994988	6.072e-207	0.394058	0.353	0.112	1.1843e-201	NECAB2	0
chr7:142047-143041	6.64602e-207	0.519825	0.241	0.054	1.29626e-201	FAM20C	49927
chr9:94990887-94996984	7.49608e-207	0.351689	0.414	0.148	1.46206e-201	C9orf3	0
chr10:71613214-71616274	1.00931e-206	0.492239	0.238	0.058	1.96859e-201	CDH23	0
chr1:21637989-21643192	1.17105e-206	-0.299372	0.229	0.366	2.28404e-201	RAP1GAP	0
chr19:11087326-11093354	1.31747e-206	-0.337558	0.183	0.32	2.56964e-201	LDLR	0
chr14:104891539-104897102	1.45919e-206	-0.386124	0.095	0.234	2.84605e-201	CEP170B	0
chr3:54120600-54124207	1.49174e-206	-0.400325	0.087	0.222	2.90953e-201	CACNA2D3	0
chr5:23418932-23420719	2.11778e-206	0.452904	0.27	0.072	4.13059e-201	PRDM9	22866
chr10:63738248-63738979	4.12162e-206	0.577936	0.203	0.038	8.03893e-201	REEP3	113124
chr3:128478908-128494298	4.83265e-206	-0.425443	0.117	0.248	9.42574e-201	GATA2	0
chr3:32815545-32823814	5.03387e-206	0.286814	0.504	0.205	9.81822e-201	TRIM71	0
chr19:45638195-45643969	5.20477e-206	-0.382279	0.1	0.23	1.01515e-200	EML2	0
chr4:872230-874325	6.64212e-206	0.477382	0.262	0.065	1.2955e-200	GAK	0
chr3:123129478-123131039	6.78676e-206	0.453587	0.298	0.079	1.32371e-200	PDIA5	0
chr17:42131822-42137309	7.87395e-206	-0.313406	0.186	0.322	1.53576e-200	RAB5C	0
chr5:134505685-134507589	9.0245e-206	0.351144	0.393	0.133	1.76017e-200	JADE2	16722
chr2:236336876-236339305	1.06912e-205	0.470515	0.29	0.074	2.08524e-200	IQCA1	0
chr18:79921921-79929113	1.39694e-205	0.296343	0.459	0.191	2.72464e-200	PQLC1	0
chr12:53100623-53104624	2.57e-205	0.421149	0.318	0.09	5.0126e-200	SOAT2	0
chr15:79892634-79893847	3.20422e-205	0.506578	0.246	0.057	6.2496e-200	ST20-MTHFS	0
chr6:160703719-160706181	4.18281e-205	0.500451	0.253	0.058	8.15828e-200	PLG	0
chr5:31213288-31214615	5.78951e-205	0.508721	0.241	0.055	1.1292e-199	CDH6	0
chr4:185126412-185129466	6.07827e-205	-0.389685	0.083	0.217	1.18552e-199	SLC25A4	13774
chr22:41247507-41249364	9.00889e-205	0.462897	0.28	0.072	1.75712e-199	RANGAP1	0
chr14:91412813-91419391	1.23169e-204	0.289609	0.488	0.206	2.40233e-199	CCDC88C	0
chr11:64579305-64581697	1.49345e-204	0.419879	0.327	0.095	2.91286e-199	SLC22A11	6429
chr6:144659238-144661796	1.72668e-204	0.474519	0.259	0.064	3.36777e-199	UTRN	0
chr14:104721514-104728985	1.78581e-204	0.261049	0.554	0.253	3.4831e-199	ADSSL1	0
chr6:1603757-1612442	2.20825e-204	-0.266732	0.273	0.395	4.30703e-199	FOXC1	0
chr9:4506499-4511539	2.48925e-204	0.451455	0.302	0.082	4.85511e-199	SLC1A1	0
chr18:11452557-11455626	4.4632e-204	0.523546	0.246	0.056	8.70516e-199	SLC35G4	153848
chr13:22112621-22114096	5.30642e-204	0.440483	0.305	0.08	1.03498e-198	FGF9	408122
chr14:104747995-104751187	5.37212e-204	0.483187	0.253	0.06	1.04779e-198	ADSSL1	669
chr3:156601414-156606786	7.63995e-204	0.283637	0.469	0.199	1.49012e-198	SSR3	46229
chr4:147730748-147734490	9.24411e-204	0.310681	0.443	0.171	1.803e-198	ARHGAP10	0
chr3:123083573-123086515	1.02907e-203	0.409403	0.315	0.092	2.00712e-198	PDIA5	0
chr3:194069290-194073122	1.2718e-203	-0.318159	0.162	0.308	2.48055e-198	HES1	63022
chr2:73637244-73643072	1.28015e-203	0.371766	0.375	0.123	2.49685e-198	NAT8	0
chr3:124778676-124788532	1.66149e-203	-0.312337	0.193	0.325	3.24061e-198	ITGB5	0
chr13:51212477-51214063	3.85273e-203	0.506056	0.25	0.057	7.51448e-198	FAM124A	8270
chr20:55882231-55883559	5.98888e-203	0.488408	0.258	0.063	1.16809e-197	CBLN4	113880
chr14:35032982-35036216	8.58557e-203	0.460064	0.286	0.072	1.67455e-197	SRP54	3414
chr16:87924025-87927581	9.38212e-203	-0.368551	0.085	0.209	1.82992e-197	CA5A	0
chr13:95469139-95473704	9.39374e-203	0.396491	0.355	0.11	1.83218e-197	CLDN10	0
chr14:54973964-54975702	1.12831e-202	0.524644	0.241	0.054	2.2007e-197	WDHD1	0
chr14:100324721-100326610	1.47701e-202	0.425253	0.312	0.09	2.88081e-197	SLC25A47	0
chr14:103168824-103171517	2.52775e-202	0.462078	0.289	0.077	4.9302e-197	TNFAIP2	31384
chr9:8854990-8859846	4.97528e-202	0.387632	0.356	0.114	9.70394e-197	PTPRD	0
chr5:157106701-157110158	7.97942e-202	0.548977	0.207	0.039	1.55633e-196	HAVCR2	0
chr4:144560500-144563060	8.58876e-202	0.385252	0.351	0.112	1.67518e-196	HHIP	82960
chr18:61648125-61652495	8.70943e-202	0.333816	0.409	0.149	1.69871e-196	CDH20	92351
chr11:134438320-134439664	1.00253e-201	0.500803	0.243	0.056	1.95536e-196	B3GAT1	26401
chr2:111658984-111660783	1.0616e-201	-0.377371	0.084	0.216	2.07057e-196	ANAPC1	105487
chr8:10242554-10243531	1.68223e-201	0.467302	0.276	0.071	3.28107e-196	MSRA	0
chr6:30162221-30164881	1.93806e-201	0.399119	0.342	0.099	3.78006e-196	TRIM15	0
chr22:36451317-36456287	2.74637e-201	-0.316016	0.175	0.315	5.35661e-196	TXN2	10748
chr6:153787093-153787972	3.11319e-201	0.527149	0.225	0.047	6.07206e-196	OPRM1	222523
chr1:236146476-236152174	3.43191e-201	0.341266	0.406	0.148	6.69369e-196	GPR137B	0
chr1:937872-946262	3.9482e-201	-0.377372	0.127	0.265	7.70068e-196	NOC2L	0
chr1:216902581-216907540	4.17955e-201	0.373536	0.373	0.126	8.15191e-196	ESRRG	0
chr18:5600376-5603740	4.62644e-201	0.380805	0.363	0.119	9.02355e-196	EPB41L3	0
chr2:237660296-237664940	5.56585e-201	-0.308913	0.154	0.286	1.08558e-195	LRRFIP1	0
chr20:38887658-38888852	5.90229e-201	0.555756	0.205	0.042	1.1512e-195	PPP1R16B	0
chr2:85502797-85506178	7.04899e-201	0.363811	0.37	0.124	1.37486e-195	MAT2A	32986
chr11:33015363-33019454	9.71446e-201	0.359109	0.392	0.132	1.89474e-195	DEPDC7	0
chr1:181451381-181453909	1.15156e-200	0.498291	0.251	0.059	2.24604e-195	CACNA1E	0
chr2:66432214-66435892	1.36083e-200	0.27731	0.442	0.172	2.65421e-195	MEIS1	0
chr5:52024220-52025168	1.8703e-200	0.546256	0.215	0.044	3.6479e-195	ISL1	629481
chr11:33932048-33934683	2.63477e-200	0.504227	0.233	0.053	5.13893e-195	LMO2	39758
chr19:19118849-19121310	2.7019e-200	0.410838	0.326	0.097	5.26987e-195	TMEM161A	0
chr17:34627212-34629669	2.94201e-200	0.491901	0.254	0.059	5.73819e-195	TMEM132E	0
chr15:80207559-80212399	3.26767e-200	0.387425	0.366	0.117	6.37336e-195	LINC01314	0
chr6:106971571-106977623	3.26989e-200	-0.271803	0.221	0.356	6.37769e-195	CD24	0
chr11:117583165-117584877	6.00819e-200	0.462102	0.261	0.068	1.17186e-194	DSCAML1	0
chr11:2442577-2448461	7.12756e-200	-0.364928	0.116	0.252	1.39018e-194	KCNQ1	0
chr17:56143938-56146964	7.34726e-200	0.468924	0.272	0.068	1.43303e-194	ANKFN1	0
chr10:96635762-96638514	1.43886e-199	0.394503	0.351	0.11	2.80639e-194	PIK3AP1	0
chr5:126542434-126544798	2.15179e-199	0.49698	0.247	0.056	4.19692e-194	ALDH7A1	0
chr16:90054913-90057960	2.38303e-199	0.525444	0.231	0.052	4.64794e-194	PRDM7	0
chr17:36000141-36002603	2.79663e-199	0.464045	0.271	0.07	5.45464e-194	CCL15	0
chr19:18414154-18422573	4.01159e-199	-0.375751	0.149	0.291	7.82432e-194	SSBP4	0
chr14:57559336-57561735	4.27369e-199	0.470072	0.268	0.071	8.33554e-194	SLC35F4	2186
chr10:80457606-80469875	5.60241e-199	-0.339815	0.183	0.324	1.09271e-193	TSPAN14	0
chr3:190184234-190188450	7.05215e-199	0.440734	0.303	0.085	1.37547e-193	P3H2	61796
chr3:124257477-124258689	7.86579e-199	0.461507	0.27	0.068	1.53417e-193	KALRN	0
chr22:21672990-21676256	9.94829e-199	0.41832	0.319	0.092	1.94034e-193	PPIL2	0
chr4:174521573-174524672	1.26035e-198	0.334805	0.412	0.157	2.45823e-193	HPGD	0
chr13:98030818-98034731	2.23688e-198	0.404557	0.342	0.107	4.36289e-193	IPO5	6520
chr11:75203179-75205566	2.92814e-198	0.438277	0.279	0.078	5.71114e-193	SLCO2B1	0
chr5:518583-526943	3.90021e-198	0.262399	0.526	0.237	7.60709e-193	SLC9A3	0
chr10:116717986-116724966	4.29167e-198	0.277902	0.511	0.226	8.3706e-193	HSPA12A	0
chr3:128348685-128350686	5.27516e-198	0.550969	0.207	0.043	1.02888e-192	EEFSEC	0
chr1:244299211-244305453	6.27953e-198	-0.371839	0.094	0.223	1.22478e-192	C1orf100	47181
chr4:3384364-3386535	6.51303e-198	0.419244	0.296	0.083	1.27032e-192	RGS12	0
chr6:131893801-131895585	8.69505e-198	0.468302	0.263	0.066	1.69591e-192	ENPP1	0
chr17:42198633-42204855	1.00583e-197	0.372686	0.36	0.115	1.96181e-192	STAT5B	0
chr10:117802901-117805621	1.06527e-197	0.377947	0.332	0.107	2.07774e-192	RAB11FIP2	199294
chr9:94552972-94555300	1.22138e-197	0.365839	0.38	0.126	2.38221e-192	FBP2	3419
chr6:54009065-54011633	1.45969e-197	0.515383	0.235	0.053	2.84702e-192	MLIP	0
chr6:14476420-14478972	1.50995e-197	0.37137	0.339	0.106	2.94505e-192	CD83	339501
chr22:23712344-23719233	1.68228e-197	0.277871	0.518	0.231	3.28117e-192	RGL4	13167
chr6:11323372-11324815	1.79085e-197	0.516053	0.231	0.052	3.49292e-192	NEDD9	0
chr5:55913029-55914455	3.12595e-197	0.527248	0.213	0.045	6.09695e-192	IL31RA	0
chr5:177397612-177409825	3.63233e-197	0.305322	0.519	0.237	7.08461e-192	GRK6	0
chr20:38882690-38886867	5.02886e-197	0.394539	0.32	0.095	9.80843e-192	PPP1R16B	0
chr1:228370088-228379641	5.61844e-197	-0.290945	0.202	0.326	1.09584e-191	OBSCN	0
chr11:118526106-118535363	5.66434e-197	0.26229	0.559	0.258	1.10479e-191	TMEM25	0
chr21:28089442-28091920	5.75245e-197	0.450869	0.284	0.075	1.12198e-191	N6AMT1	780270
chr10:121935395-121936468	1.00137e-196	0.474509	0.268	0.069	1.9531e-191	ATE1	6593
chr1:223736052-223741135	1.03584e-196	-0.331613	0.14	0.272	2.02034e-191	CAPN2	0
chr10:99781772-99785497	1.1762e-196	0.469037	0.27	0.068	2.29409e-191	ABCC2	0
chr17:4913335-4915799	1.40617e-196	0.475501	0.266	0.066	2.74263e-191	CHRNE	10260
chr6:106771774-106775046	1.73462e-196	-0.388685	0.079	0.205	3.38326e-191	QRSL1	103356
chr22:41549005-41552621	2.00134e-196	0.4065	0.319	0.093	3.90348e-191	POLR3H	4398
chr5:35059633-35061792	2.10463e-196	0.496106	0.241	0.058	4.10494e-191	PRLR	0
chr7:8260851-8263026	2.53108e-196	-0.384913	0.08	0.209	4.9367e-191	ICA1	0
chr15:79885612-79888714	3.10071e-196	0.553822	0.201	0.038	6.04772e-191	ST20-MTHFS	0
chr2:29755607-29757016	5.21984e-196	0.466689	0.266	0.069	1.01809e-190	ALK	0
chr17:42789915-42799389	5.87779e-196	-0.262612	0.32	0.433	1.14642e-190	CNTD1	0
chr2:10883261-10886221	7.68843e-196	0.429244	0.311	0.087	1.49957e-190	KCNF1	25715
chr21:38303153-38308847	8.21028e-196	0.412742	0.335	0.095	1.60136e-190	KCNJ15	0
chr6:3408100-3411329	1.00765e-195	0.46145	0.254	0.064	1.96536e-190	SLC22A23	0
chr11:64887218-64895359	1.45729e-195	0.260394	0.566	0.257	2.84235e-190	ATG2A	0
chr11:36214958-36216812	1.62038e-195	0.51049	0.239	0.056	3.16043e-190	LDLRAD3	0
chr21:38277259-38281915	1.75955e-195	0.451232	0.289	0.077	3.43188e-190	KCNJ15	0
chr8:93578491-93580801	2.02539e-195	0.507451	0.241	0.054	3.95038e-190	FAM92A1	117759
chr2:119690447-119703500	2.50506e-195	-0.322061	0.216	0.351	4.88594e-190	TMEM177	3939
chr16:12108370-12114524	3.60695e-195	0.360894	0.362	0.122	7.03511e-190	SNX29	0
chr2:137940936-137943739	4.70074e-195	0.561249	0.211	0.041	9.16847e-190	HNMT	20280
chr12:59036000-59038573	5.45408e-195	0.511241	0.237	0.054	1.06378e-189	LRIG3	115477
chr2:126884759-126887539	5.60703e-195	0.415071	0.317	0.095	1.09361e-189	AC114783.1	11342
chr14:23936069-23937896	7.58539e-195	0.493444	0.251	0.062	1.47948e-189	DHRS4	15689
chr7:159015032-159016489	1.41149e-194	0.363142	0.369	0.123	2.75301e-189	VIPR2	11685
chr6:77649924-77651198	1.65818e-194	0.369322	0.336	0.113	3.23417e-189	MEI4	39459
chr7:47664444-47666942	2.41818e-194	0.549462	0.209	0.044	4.71648e-189	HUS1	28787
chr15:70060542-70065808	2.42231e-194	0.31879	0.446	0.178	4.72454e-189	TLE3	0
chr11:63995907-64003098	2.99268e-194	-0.348534	0.14	0.283	5.83702e-189	MACROD1	0
chr5:132362968-132365727	3.51946e-194	0.468422	0.262	0.066	6.86446e-189	SLC22A5	4024
chr12:57368111-57369374	5.12122e-194	0.48058	0.256	0.063	9.98858e-189	R3HDM2	0
chr10:13563378-13564712	1.30644e-193	0.481115	0.256	0.063	2.54812e-188	PRPF18	22214
chr7:159083382-159084813	1.31959e-193	0.544409	0.202	0.043	2.57376e-188	VIPR2	0
chr1:230130067-230131909	1.61507e-193	0.491003	0.232	0.056	3.15007e-188	GALNT2	0
chr11:111410895-111411889	1.69672e-193	0.539717	0.218	0.046	3.30934e-188	POU2AF1	0
chr1:24141490-24143700	1.81953e-193	0.468925	0.259	0.066	3.54886e-188	IL22RA1	0
chr13:20500528-20509326	2.11981e-193	0.258947	0.546	0.255	4.13455e-188	CRYL1	0
chr2:240868444-240879424	3.73106e-193	0.289701	0.489	0.172	7.27717e-188	AGXT	0
chr7:24475267-24481145	6.95019e-193	0.325146	0.444	0.17	1.35559e-187	MPP6	92122
chr2:46327527-46337115	6.97144e-193	0.271834	0.501	0.207	1.35973e-187	EPAS1	0
chr5:145061733-145063149	9.02655e-193	0.436846	0.296	0.082	1.76057e-187	PRELID2	408649
chr13:44109832-44113369	9.79939e-193	0.465797	0.276	0.07	1.9113e-187	SMIM2	30173
chr4:875030-876410	9.88988e-193	0.527827	0.226	0.049	1.92895e-187	GAK	0
chr17:1616172-1623841	1.24984e-192	0.345813	0.337	0.108	2.43773e-187	SLC43A2	0
chr20:41357178-41363011	1.61675e-192	0.339654	0.386	0.137	3.15336e-187	EMILIN3	0
chr16:11666883-11679649	1.68943e-192	-0.271824	0.291	0.418	3.29512e-187	TXNDC11	0
chr7:101947613-101953061	1.87869e-192	0.40413	0.31	0.095	3.66426e-187	CUX1	0
chr3:58517940-58523527	2.6415e-192	0.295236	0.483	0.202	5.15206e-187	ACOX2	0
chr7:151243570-151253400	4.66186e-192	-0.317339	0.187	0.32	9.09264e-187	SMARCD3	0
chr2:46346473-46349739	4.93851e-192	0.447527	0.246	0.059	9.63222e-187	EPAS1	0
chr9:124279562-124286922	5.18562e-192	0.314343	0.419	0.141	1.01142e-186	NEK6	0
chr7:55129340-55132130	5.45793e-192	0.430868	0.273	0.076	1.06453e-186	EGFR	0
chr17:1484175-1493865	1.03606e-191	-0.26011	0.328	0.449	2.02075e-186	MYO1C	0
chr2:15640089-15643635	1.12587e-191	0.429781	0.294	0.086	2.19593e-186	DDX1	8977
chr1:118960000-118961200	1.42471e-191	0.485086	0.24	0.057	2.77879e-186	TBX15	0
chr21:15455234-15456590	1.78604e-191	0.423564	0.301	0.085	3.48354e-186	USP25	273434
chr1:36319131-36325032	2.04327e-191	-0.295462	0.21	0.337	3.98526e-186	EVA1B	0
chr4:26576166-26578411	4.83411e-191	0.482437	0.255	0.063	9.4286e-186	TBC1D19	0
chr14:68883991-68885151	6.32908e-191	0.494519	0.238	0.056	1.23444e-185	ACTN1	0
chr11:75158741-75160913	6.45822e-191	0.431579	0.297	0.083	1.25963e-185	SLCO2B1	0
chr8:37014610-37015596	9.8049e-191	0.518496	0.21	0.044	1.91238e-185	KCNU1	78481
chr17:18900335-18901757	1.18842e-190	0.476302	0.26	0.065	2.31792e-185	PRPSAP2	0
chr18:58600380-58602414	1.37048e-190	0.543458	0.205	0.042	2.67302e-185	ALPK2	0
chr22:37021910-37026735	2.01152e-190	0.346111	0.384	0.134	3.92333e-185	MPST	0
chr5:96337440-96340549	2.67429e-190	0.446914	0.272	0.074	5.21601e-185	PCSK1	49865
chr10:101744750-101746046	3.78302e-190	0.516847	0.227	0.05	7.37852e-185	FGF8	24083
chr22:41498330-41501771	4.00165e-190	0.397762	0.319	0.098	7.80494e-185	ACO2	0
chr11:89489293-89492178	4.85163e-190	0.346794	0.375	0.136	9.46277e-185	NOX4	0
chr14:103730128-103737745	5.60209e-190	-0.344029	0.113	0.242	1.09265e-184	PPP1R13B	0
chr17:28473079-28477454	6.97258e-190	0.374109	0.345	0.111	1.35995e-184	SLC13A2	0
chr13:20555942-20560933	9.53414e-190	0.32566	0.428	0.159	1.85957e-184	IFT88	6135
chr5:155455500-155456767	1.04425e-189	0.499834	0.246	0.06	2.03674e-184	SGCD	413576
chr13:112905614-112909854	1.13306e-189	0.370186	0.355	0.117	2.20996e-184	MCF2L	0
chr14:94384319-94389203	1.55856e-189	0.380585	0.334	0.102	3.03987e-184	SERPINA1	0
chr18:3026402-3028018	1.96563e-189	0.508439	0.232	0.055	3.83382e-184	LPIN2	13086
chr9:34344898-34348205	2.16989e-189	0.403296	0.303	0.093	4.23222e-184	NUDT2	1184
chr4:104906196-104908558	4.13003e-189	0.543425	0.206	0.044	8.05533e-184	TET2	237316
chr16:67726058-67727680	4.73469e-189	0.507414	0.206	0.052	9.23468e-184	RANBP10	0
chr16:68071780-68073017	4.88559e-189	0.477819	0.249	0.064	9.529e-184	DUS2	0
chr14:73619849-73621003	5.97241e-189	0.492198	0.238	0.057	1.16488e-183	ACOT6	0
chr3:27424612-27426917	6.53647e-189	0.463062	0.268	0.07	1.27489e-183	SLC4A7	0
chr1:42738584-42744256	1.10343e-188	-0.393423	0.082	0.213	2.15216e-183	CLDN19	0
chr16:53041044-53046939	1.20872e-188	-0.290648	0.172	0.288	2.35753e-183	RP11-467J12.4	0
chr10:22778284-22781029	1.77929e-188	0.452006	0.28	0.075	3.47038e-183	PIP4K2A	63728
chr12:31618708-31620846	1.98411e-188	0.535395	0.213	0.044	3.86988e-183	ETFBKMT	26313
chr9:69129939-69133683	2.81772e-188	0.3367	0.4	0.144	5.49577e-183	TJP2	0
chr22:20955780-20958426	3.4178e-188	0.373826	0.329	0.113	6.66618e-183	CRKL	2030
chr5:132319911-132322665	3.94863e-188	0.446772	0.271	0.074	7.70153e-183	SLC22A4	0
chr12:26877948-26879359	4.47497e-188	0.401329	0.309	0.091	8.72812e-183	ASUN	25821
chr22:28504944-28506785	5.18161e-188	0.423628	0.296	0.086	1.01064e-182	TTC28	0
chr7:6989718-6994775	7.46905e-188	0.409061	0.308	0.093	1.45679e-182	C1GALT1	162158
chr3:155137492-155139457	8.82652e-188	0.510154	0.232	0.053	1.72155e-182	MME	0
chr2:109521105-109524580	9.43262e-188	0.449927	0.279	0.073	1.83977e-182	SH3RF3	16472
chr20:21563844-21565338	1.08562e-187	0.401748	0.322	0.099	2.11743e-182	NKX2-2	49817
chr19:3055093-3057998	1.09409e-187	-0.369313	0.097	0.222	2.13394e-182	AES	0
chr12:123139267-123143875	1.13825e-187	-0.347786	0.122	0.249	2.22008e-182	PITPNM2	0
chr5:1185505-1188060	1.13869e-187	0.465926	0.261	0.064	2.22094e-182	SLC6A19	13534
chr19:46812493-46814516	1.29871e-187	-0.338492	0.126	0.253	2.53305e-182	AC008622.1	19303
chr2:739729-741132	1.36468e-187	0.399713	0.284	0.085	2.66171e-182	AC092159.1	51380
chr20:50531206-50535504	1.5947e-187	0.42593	0.283	0.078	3.11035e-182	PTPN1	0
chr3:12990119-12995726	1.92122e-187	-0.289358	0.208	0.329	3.7472e-182	IQSEC1	0
chr1:203286004-203292300	2.06252e-187	-0.285322	0.225	0.352	4.02281e-182	CHIT1	12362
chr10:17121990-17128866	2.34146e-187	0.39604	0.342	0.104	4.56685e-182	CUBN	0
chr16:79767304-79771536	2.57719e-187	0.270003	0.51	0.23	5.02662e-182	MAF	166589
chr21:42495146-42497345	4.55236e-187	-0.27096	0.23	0.378	8.87906e-182	SLC37A1	0
chr4:183284121-183289411	5.80586e-187	0.402355	0.318	0.096	1.13239e-181	WWC2	0
chr20:6043817-6044970	9.08794e-187	0.429165	0.29	0.083	1.77254e-181	LRRN4	0
chr1:237219841-237221023	1.04622e-186	0.561852	0.204	0.04	2.04059e-181	RYR2	0
chr22:17663627-17665421	1.13948e-186	0.475924	0.25	0.063	2.22247e-181	BCL2L13	0
chr3:22988364-22989436	1.19473e-186	0.47969	0.249	0.061	2.33023e-181	UBE2E2	213583
chr7:100043989-100046980	1.30756e-186	0.439051	0.279	0.075	2.55031e-181	ZKSCAN1	2299
chr18:74580824-74581962	1.69524e-186	0.463553	0.263	0.068	3.30645e-181	CNDP1	0
chr1:19009734-19014944	1.89667e-186	0.318972	0.428	0.166	3.69932e-181	IFFO2	53047
chr16:12433667-12440388	3.49506e-186	0.354949	0.359	0.127	6.81687e-181	SNX29	0
chr9:37426789-37435344	4.76471e-186	0.294388	0.483	0.199	9.29324e-181	GRHPR	0
chr16:90041858-90049516	6.54562e-186	0.298308	0.457	0.185	1.27668e-180	GAS8	0
chr7:116612569-116616171	8.05653e-186	0.418423	0.306	0.093	1.57137e-180	CAV1	51384
chr8:95174236-95176269	8.23861e-186	0.406785	0.318	0.096	1.60688e-180	PLEKHF2	17551
chr9:137298023-137308608	1.19666e-185	-0.307372	0.211	0.34	2.334e-180	EXD3	0
chr12:56229733-56232419	1.61733e-185	0.400559	0.326	0.1	3.15449e-180	SLC39A5	0
chr20:4013848-4018895	2.42882e-185	-0.288013	0.202	0.33	4.73723e-180	RNF24	0
chr19:55683261-55691393	2.61679e-185	-0.286244	0.219	0.34	5.10387e-180	EPN1	0
chr18:12656829-12660394	2.66788e-185	-0.354599	0.102	0.234	5.20351e-180	PSMG2	0
chr7:30936501-30939239	2.92655e-185	0.389234	0.333	0.105	5.70802e-180	GHRHR	0
chr18:76482872-76484382	3.04991e-185	0.503371	0.225	0.053	5.94863e-180	ZNF516	0
chrX:147180562-147183692	3.57041e-185	0.474904	0.255	0.064	6.96384e-180	CXorf51A	365835
chr10:109726251-109731028	4.3058e-185	0.356559	0.359	0.125	8.39816e-180	XPNPEP1	133737
chr17:19675743-19682726	5.4065e-185	0.445761	0.279	0.076	1.0545e-179	SLC47A2	0
chr8:21553387-21554573	5.6587e-185	0.537116	0.208	0.045	1.10369e-179	GFRA2	135829
chr4:6998449-7001952	6.52287e-185	0.462308	0.247	0.063	1.27224e-179	TBC1D14	0
chr2:451982-453880	7.70753e-185	0.487596	0.243	0.059	1.5033e-179	FAM150B	163130
chr10:49113137-49115968	8.4641e-185	0.47576	0.229	0.054	1.65086e-179	VSTM4	0
chr1:222794487-222795963	9.00294e-185	0.414541	0.296	0.086	1.75596e-179	FAM177B	43681
chr9:16652752-16654412	1.01688e-184	0.52917	0.204	0.04	1.98335e-179	BNC2	0
chr14:72828399-72829244	1.10245e-184	0.516925	0.226	0.052	2.15025e-179	DPF3	0
chr5:149746990-149748412	1.44855e-184	0.359772	0.358	0.125	2.8253e-179	PPARGC1B	0
chr14:21022363-21027350	1.77536e-184	-0.352565	0.134	0.269	3.46271e-179	TPPP2	0
chr13:81319030-81320998	2.31065e-184	0.451506	0.266	0.072	4.50676e-179	SPRY2	978078
chr20:19849124-19850774	2.35731e-184	0.479462	0.234	0.057	4.59777e-179	RIN2	35746
chr5:142499194-142500818	2.98565e-184	0.455086	0.267	0.073	5.8233e-179	FGF1	91359
chr10:36801672-36803669	3.00169e-184	0.460813	0.268	0.07	5.85459e-179	ANKRD30A	322118
chr9:88998343-88999525	4.30984e-184	0.476638	0.234	0.057	8.40604e-179	S1PR3	0
chr6:3788396-3790795	6.00188e-184	0.429592	0.278	0.078	1.17063e-178	PXDC1	36369
chr3:58240640-58242783	1.16216e-183	0.460464	0.26	0.067	2.26671e-178	ABHD6	0
chr12:47873746-47874880	1.96281e-183	0.495007	0.229	0.055	3.82832e-178	VDR	0
chr7:4151765-4152653	2.40929e-183	0.512779	0.218	0.049	4.69915e-178	SDK1	0
chr8:41729447-41730585	2.87268e-183	0.490624	0.237	0.057	5.60296e-178	ANK1	0
chr10:89373101-89375491	2.87789e-183	-0.340349	0.099	0.215	5.61313e-178	LIPA	0
chr18:3720389-3724400	2.9544e-183	0.401652	0.321	0.095	5.76236e-178	DLGAP1	0
chr13:113156293-113160034	3.09365e-183	0.392985	0.316	0.097	6.03394e-178	PROZ	0
chr8:65788668-65791731	3.18802e-183	0.346251	0.369	0.133	6.21802e-178	PDE7A	0
chr12:105279379-105282122	5.5715e-183	0.51004	0.22	0.051	1.08668e-177	C12orf75	0
chr14:94322405-94323964	7.26792e-183	0.491507	0.24	0.057	1.41756e-177	SERPINA6	0
chr3:58244456-58247392	8.19946e-183	0.414708	0.31	0.091	1.59925e-177	ABHD6	0
chr5:81360680-81363836	1.11377e-182	0.403089	0.303	0.092	2.17234e-177	ACOT12	0
chr1:58445194-58448979	1.35413e-182	0.397497	0.307	0.095	2.64113e-177	OMA1	0
chr4:71381873-71384628	1.65286e-182	0.495617	0.232	0.056	3.22378e-177	SLC4A4	0
chr9:90307156-90310833	2.73775e-182	0.381899	0.333	0.108	5.33979e-177	DIRAS2	298998
chr6:43266896-43271783	3.03473e-182	0.279123	0.5	0.199	5.91902e-177	TTBK1	0
chr9:137053173-137057279	3.05782e-182	0.278292	0.487	0.204	5.96407e-177	ENTPD2	0
chr8:106269042-106272638	5.8884e-182	-0.286502	0.21	0.341	1.14849e-176	OXR1	86837
chr16:1156450-1161357	6.73746e-182	-0.3513	0.1	0.218	1.31409e-176	CACNA1H	0
chr4:89121678-89124849	8.85622e-182	0.397972	0.329	0.1	1.72734e-176	TIGD2	6778
chr9:113394958-113397455	8.92745e-182	0.498613	0.231	0.054	1.74124e-176	ALAD	0
chr12:70179936-70180719	1.3932e-181	0.496302	0.224	0.053	2.71735e-176	CNOT2	62274
chr14:50043903-50045855	1.78246e-181	0.38159	0.293	0.085	3.47656e-176	VCPKMT	62776
chr7:50533597-50535424	2.5e-181	0.464919	0.254	0.066	4.87608e-176	DDC	0
chr1:230707648-230709572	2.6041e-181	0.396064	0.308	0.091	5.07911e-176	AGT	0
chr1:8169113-8171113	2.87339e-181	0.326623	0.382	0.142	5.60435e-176	ERRFI1	142804
chr19:12781725-12787372	4.14728e-181	-0.388359	0.113	0.244	8.08899e-176	HOOK2	0
chr11:68349197-68352183	4.24583e-181	0.418535	0.258	0.071	8.2812e-176	LRP5	0
chr16:68736739-68739101	5.45372e-181	-0.341137	0.121	0.24	1.06371e-175	CDH1	0
chr1:213414799-213417186	6.06023e-181	0.428421	0.271	0.082	1.18201e-175	RPS6KC1	140025
chr1:21615690-21627548	1.04732e-180	-0.317455	0.185	0.313	2.04273e-175	RAP1GAP	0
chr12:80002-82138	1.06517e-180	0.51526	0.22	0.052	2.07754e-175	IQSEC3	0
chr5:95986672-95989702	1.07652e-180	0.524266	0.213	0.046	2.09967e-175	ELL2	24600
chr20:34945452-34947336	1.09523e-180	0.424054	0.294	0.084	2.13617e-175	GSS	0
chr9:92138009-92141702	1.15467e-180	0.422061	0.268	0.076	2.25211e-175	SPTLC1	22624
chr2:126995330-126997977	1.2809e-180	0.335729	0.404	0.148	2.4983e-175	BIN1	50049
chr8:104460160-104461801	1.34833e-180	0.477999	0.246	0.061	2.62983e-175	DPYS	0
chr1:155937728-155943477	1.58536e-180	-0.394596	0.079	0.206	3.09214e-175	RXFP4	0
chr16:57303726-57306032	1.65795e-180	0.341232	0.385	0.132	3.23372e-175	PLLP	19038
chr1:7549207-7553676	1.95905e-180	0.338655	0.365	0.126	3.82099e-175	CAMTA1	0
chr17:17557108-17562685	2.33235e-180	-0.384537	0.084	0.213	4.54909e-175	PEMT	0
chr15:72280042-72281815	2.6426e-180	0.506853	0.218	0.053	5.15421e-175	RP11-106M3.5	0
chr19:18734912-18744026	2.7346e-180	-0.262126	0.28	0.395	5.33365e-175	CRTC1	0
chr19:11577315-11579251	3.16436e-180	0.453705	0.255	0.066	6.17187e-175	ACP5	0
chr2:38072882-38077758	3.78888e-180	-0.367589	0.101	0.229	7.38995e-175	CYP1B1	0
chr5:157912318-157916557	5.07225e-180	-0.310427	0.158	0.281	9.89307e-175	CLINT1	53142
chr8:97848842-97851663	5.96118e-180	0.307214	0.438	0.174	1.16269e-174	LAPTM4B	0
chr12:109086986-109089267	9.11369e-180	0.450895	0.261	0.07	1.77756e-174	ALKBH2	0
chr8:115778103-115780033	1.60902e-179	0.49772	0.229	0.056	3.13827e-174	TRPS1	0
chr14:75253790-75259990	1.73927e-179	-0.252472	0.322	0.43	3.39233e-174	FOS	18783
chr2:20091129-20094517	3.4508e-179	0.369065	0.344	0.114	6.73053e-174	LAPTM4A	39100
chr4:186755415-186756876	3.95898e-179	0.508453	0.224	0.054	7.72172e-174	FAT1	28692
chr3:109224073-109224939	1.12705e-178	0.512205	0.224	0.052	2.19823e-173	DPPA2	68848
chr15:53761449-53763719	1.17287e-178	0.438571	0.264	0.073	2.2876e-173	WDR72	0
chr9:121983392-121985301	1.23218e-178	0.478194	0.231	0.057	2.40328e-173	TTLL11	0
chr3:172600673-172602136	1.30158e-178	0.470544	0.248	0.063	2.53864e-173	NCEH1	28112
chr12:107912168-107913148	1.30776e-178	0.438629	0.271	0.073	2.5507e-173	ASCL4	135523
chr2:127454643-127456414	1.51147e-178	0.423569	0.293	0.083	2.94802e-173	IWS1	0
chr5:79111198-79113788	2.49202e-178	0.376647	0.324	0.108	4.86051e-173	BHMT	0
chr15:78374352-78375462	2.91142e-178	0.517979	0.211	0.046	5.67852e-173	CRABP1	26121
chr1:155299916-155301618	4.89815e-178	0.451359	0.266	0.07	9.55351e-173	PKLR	0
chr4:147860893-147862876	5.10791e-178	0.51093	0.212	0.05	9.96263e-173	ARHGAP10	0
chr2:190926870-190930890	7.77597e-178	0.360439	0.349	0.121	1.51665e-172	GLS	0
chr6:89034573-89038253	8.42502e-178	0.252779	0.51	0.233	1.64324e-172	PNRC1	42497
chr1:14941667-14947858	9.27894e-178	-0.338238	0.108	0.228	1.80979e-172	KAZN	0
chr15:45022267-45027284	1.14455e-177	0.290288	0.463	0.196	2.23236e-172	SORD	0
chr17:39026827-39028071	1.17624e-177	0.49935	0.217	0.052	2.29417e-172	PLXDC1	35231
chr2:191244471-191248205	1.52356e-177	-0.359654	0.087	0.203	2.97161e-172	MYO1B	0
chr2:85649611-85652048	2.62597e-177	0.443261	0.269	0.073	5.12176e-172	USP39	328
chr12:57777920-57783584	2.9945e-177	0.269507	0.491	0.219	5.84056e-172	TSFM	0
chr19:14058901-14063012	3.04734e-177	0.266316	0.502	0.226	5.94362e-172	PALM3	0
chr14:77588186-77589166	3.4525e-177	0.51857	0.211	0.049	6.73387e-172	SPTLC2	0
chr9:71793099-71794359	4.24026e-177	0.511957	0.213	0.048	8.27033e-172	TMEM2	0
chr2:19854761-19857161	5.06363e-177	0.464059	0.256	0.067	9.87626e-172	TTC32	39481
chr2:73624191-73626833	5.22699e-177	0.411143	0.293	0.087	1.01949e-171	ALMS1	13397
chr11:11500415-11504586	7.80987e-177	0.377158	0.332	0.11	1.52326e-171	GALNT18	0
chr22:46811727-46816815	7.93614e-177	0.341175	0.371	0.131	1.54789e-171	TBC1D22A	0
chr17:63512867-63515118	1.45473e-176	0.51726	0.209	0.048	2.83734e-171	CTD-2501B8.1	0
chr9:84499356-84502054	1.47173e-176	0.554912	0.201	0.039	2.8705e-171	SLC28A3	158672
chr22:33334160-33336523	1.70553e-176	0.434861	0.283	0.079	3.32653e-171	LARGE1	0
chr17:28396548-28399142	2.55034e-176	0.447194	0.244	0.067	4.97426e-171	SLC46A1	0
chr5:150581966-150584996	2.99878e-176	0.454227	0.261	0.069	5.84891e-171	SYNPO	16083
chr11:57496393-57502725	3.00522e-176	-0.281803	0.256	0.374	5.86146e-171	SLC43A1	0
chr20:36858377-36867329	5.63565e-176	-0.346516	0.147	0.274	1.09919e-170	SOGA1	0
chr18:847829-848961	5.67263e-176	0.475103	0.247	0.063	1.10641e-170	YES1	35282
chr1:46924872-46931886	9.9771e-176	0.334818	0.396	0.131	1.94596e-170	CYP4A11	0
chr2:3323282-3326268	1.00579e-175	0.430792	0.26	0.071	1.96173e-170	TSSC1	0
chr9:88705903-88707227	1.15352e-175	0.367901	0.332	0.109	2.24985e-170	NXNL2	121628
chr19:8831692-8833387	1.2086e-175	-0.290016	0.192	0.314	2.35729e-170	MBD3L1	0
chr6:3134803-3138181	1.3239e-175	0.476827	0.238	0.058	2.58217e-170	BPHL	0
chr15:69556230-69563782	1.37806e-175	0.263808	0.539	0.249	2.68781e-170	RPLP1	100035
chr1:180264336-180269095	1.84125e-175	0.487619	0.216	0.05	3.59124e-170	LHX4	0
chr4:5729564-5732471	1.99711e-175	0.395862	0.292	0.091	3.89522e-170	EVC	0
chr17:28697882-28699106	2.05054e-175	0.426859	0.273	0.076	3.99943e-170	SUPT6H	0
chr5:173326489-173331145	2.40514e-175	0.351837	0.352	0.12	4.69105e-170	STC2	0
chr11:119185071-119187283	2.55245e-175	0.446984	0.26	0.072	4.97838e-170	PDZD3	0
chr6:37144110-37145755	2.70126e-175	0.465916	0.244	0.061	5.26861e-170	PIM1	24447
chr11:26695667-26699652	2.72022e-175	0.472038	0.242	0.061	5.3056e-170	SLC5A12	0
chr9:134220094-134222492	3.84371e-175	0.419233	0.269	0.076	7.49688e-170	WDR5	60125
chr4:123545243-123548481	6.29554e-175	-0.337713	0.116	0.231	1.2279e-169	SPRY1	141482
chr5:37836462-37840933	8.47358e-175	0.364553	0.321	0.105	1.65271e-169	GDNF	0
chr2:36379229-36382643	9.4911e-175	0.281268	0.454	0.191	1.85117e-169	CRIM1	0
chr7:24455900-24457824	9.94347e-175	0.478691	0.244	0.06	1.9394e-169	MPP6	115443
chr3:126522045-126525329	1.08786e-174	0.365632	0.344	0.114	2.12179e-169	CHST13	0
chr14:49640935-49643075	2.52041e-174	0.486622	0.222	0.055	4.91588e-169	POLE2	479
chr1:53729520-53733621	2.82504e-174	0.421166	0.294	0.084	5.51003e-169	GLIS1	0
chr16:87865998-87872993	3.30139e-174	-0.294401	0.134	0.24	6.43913e-169	SLC7A5	0
chr11:123418063-123420497	4.05549e-174	0.446869	0.257	0.069	7.90995e-169	GRAMD1B	0
chr16:29678668-29680783	5.79121e-174	0.37351	0.343	0.116	1.12954e-168	QPRT	0
chr1:244064439-244066329	6.10252e-174	0.44424	0.27	0.074	1.19025e-168	ZBTB18	6962
chr7:74498761-74503456	8.6129e-174	-0.299579	0.153	0.266	1.67989e-168	GTF2IRD1	0
chr7:73767619-73771776	9.55145e-174	-0.270779	0.165	0.281	1.86294e-168	CLDN3	0
chr1:4563534-4566780	1.13105e-173	0.351674	0.351	0.119	2.20604e-168	AJAP1	87951
chr11:58762234-58763672	1.59273e-173	0.453006	0.258	0.067	3.10652e-168	GLYAT	30259
chr11:278058-281520	1.63454e-173	0.392413	0.304	0.094	3.18805e-168	NLRP6	0
chr1:159508871-159510470	1.76692e-173	0.516499	0.209	0.045	3.44625e-168	OR10J5	24607
chr9:137787660-137790085	1.88903e-173	0.378527	0.32	0.098	3.68441e-168	EHMT1	0
chr21:41715262-41716477	1.9006e-173	0.46539	0.243	0.063	3.70699e-168	RIPK4	22891
chr12:121897807-121900435	2.09495e-173	0.492833	0.224	0.054	4.08606e-168	RP11-87C12.2	0
chr12:108879434-108882591	2.30501e-173	0.408654	0.291	0.088	4.49576e-168	DAO	0
chr17:75308338-75310071	3.03804e-173	0.466604	0.243	0.061	5.92548e-168	GRB2	8004
chr15:45891559-45892571	3.5876e-173	0.498112	0.217	0.05	6.99735e-168	SQRDL	200264
chr2:23358117-23361757	3.65183e-173	0.44147	0.272	0.074	7.12263e-168	KLHL29	23459
chr11:117511203-117515467	4.73728e-173	0.349441	0.354	0.121	9.23972e-168	DSCAML1	0
chr7:293874-295245	5.45843e-173	0.504176	0.21	0.047	1.06463e-167	FAM20C	33128
chr11:7638672-7644136	5.7278e-173	0.386658	0.317	0.099	1.11717e-167	PPFIBP2	0
chr2:111184493-111186649	5.90234e-173	0.324472	0.382	0.139	1.15121e-167	BCL2L11	16045
chr1:8093661-8098297	5.93493e-173	0.359913	0.346	0.118	1.15757e-167	ERRFI1	67352
chr17:34578941-34583326	6.09143e-173	0.380543	0.322	0.103	1.18809e-167	TMEM132E	0
chr22:41343301-41348987	7.31874e-173	0.337187	0.37	0.13	1.42747e-167	ZC3H7B	0
chr2:237024859-237026013	9.62129e-173	0.504798	0.213	0.052	1.87656e-167	COPS8	59298
chr16:24700517-24702470	1.27195e-172	0.404245	0.275	0.081	2.48084e-167	TNRC6A	0
chr12:108886694-108888583	1.32753e-172	0.469751	0.239	0.063	2.58925e-167	DAO	0
chr1:48084504-48086489	1.89068e-172	0.480979	0.227	0.054	3.68764e-167	AL356289.1	15578
chr12:6309801-6313854	1.94906e-172	-0.284011	0.143	0.251	3.80151e-167	PLEKHG6	0
chr10:71927094-71929451	3.60617e-172	0.499934	0.223	0.053	7.03359e-167	CHST3	34913
chr19:2494094-2496399	3.96304e-172	-0.368991	0.098	0.221	7.72964e-167	GNG7	14819
chr5:136235126-136238290	4.3263e-172	0.473271	0.24	0.061	8.43814e-167	TRPC7	0
chr1:204623063-204625335	4.54399e-172	0.483249	0.204	0.047	8.86274e-167	LRRN2	0
chr22:20884973-20886204	5.20571e-172	0.361234	0.332	0.11	1.01534e-166	SNAP29	0
chr11:122365369-122368701	8.08477e-172	0.34061	0.355	0.125	1.57688e-166	BLID	249153
chr2:106112109-106118582	8.66641e-172	-0.341741	0.119	0.237	1.69032e-166	UXS1	0
chr6:106997348-106999274	1.69458e-171	0.409997	0.283	0.083	3.30517e-166	CD24	21720
chr2:169344555-169347367	1.76962e-171	0.472752	0.244	0.06	3.45152e-166	LRP2	0
chr18:23356219-23359949	1.82815e-171	0.376656	0.331	0.106	3.56569e-166	TMEM241	0
chr17:18319096-18333230	2.29983e-171	0.320498	0.385	0.144	4.48565e-166	SHMT1	0
chr20:38925073-38928443	2.50572e-171	0.298458	0.415	0.161	4.88722e-166	FAM83D	0
chr17:20155427-20157344	3.55842e-171	-0.321255	0.115	0.234	6.94045e-166	SPECC1	0
chr17:63522452-63525909	4.91343e-171	0.360432	0.334	0.113	9.58331e-166	KCNH6	0
chr18:6369547-6372245	5.98767e-171	0.331372	0.376	0.135	1.16785e-165	L3MBTL4	0
chr22:46727652-46733002	6.52612e-171	0.261827	0.47	0.217	1.27287e-165	CERK	0
chr18:78293596-78295841	7.62319e-171	0.491789	0.203	0.045	1.48685e-165	SALL3	684433
chr9:4540138-4542675	8.4405e-171	0.436676	0.27	0.078	1.64626e-165	SLC1A1	0
chr9:84667470-84675022	8.64604e-171	-0.353945	0.138	0.258	1.68635e-165	NTRK2	0
chr16:79563891-79565688	1.19913e-170	0.403574	0.299	0.086	2.33883e-165	MAF	20154
chr7:44561582-44567234	1.20793e-170	0.297479	0.425	0.166	2.35598e-165	DDX56	0
chr2:75515895-75519607	1.36457e-170	0.433941	0.263	0.074	2.6615e-165	EVA1A	0
chr1:111422551-111424682	1.61107e-170	0.458649	0.253	0.067	3.14227e-165	OVGP1	0
chr9:101475692-101484982	1.69865e-170	0.347647	0.394	0.133	3.31311e-165	TMEM246	0
chr16:13779626-13782569	1.77021e-170	0.423763	0.275	0.077	3.45266e-165	ERCC4	137587
chr16:20481856-20485583	2.13329e-170	0.498172	0.218	0.053	4.16084e-165	ACSM2A	0
chr16:2489608-2494545	2.14668e-170	-0.338839	0.122	0.242	4.18694e-165	TBC1D24	0
chr9:128210656-128212634	2.76887e-170	0.454178	0.237	0.061	5.40049e-165	DNM1	0
chr2:109062031-109065972	3.48313e-170	0.429777	0.276	0.077	6.79361e-165	SH3RF3	63375
chr16:24949425-24951116	3.80887e-170	0.506297	0.211	0.048	7.42894e-165	ARHGAP17	0
chr2:174623035-174625324	5.71666e-170	0.48099	0.225	0.055	1.11499e-164	WIPF1	0
chr10:329083-330978	7.9687e-170	0.444854	0.256	0.07	1.55424e-164	DIP2C	0
chr2:237922-239455	2.60519e-169	0.491201	0.221	0.054	5.08125e-164	SH3YL1	0
chr2:54434416-54436214	2.77539e-169	0.508212	0.213	0.049	5.41321e-164	SPTBN1	20070
chr1:171594919-171597765	4.74252e-169	0.411024	0.276	0.081	9.24995e-164	PRRC2C	1407
chr1:119340935-119342156	6.38076e-169	0.523257	0.209	0.047	1.24452e-163	HAO2	26622
chr19:16196634-16201643	6.95821e-169	0.279112	0.465	0.204	1.35715e-163	AP1M1	0
chr5:95897953-95900948	7.31245e-169	0.409622	0.255	0.075	1.42624e-163	ELL2	0
chr20:35326246-35327881	9.4836e-169	0.472318	0.228	0.058	1.84971e-163	UQCC1	0
chr19:1979567-1981967	9.522e-169	0.438235	0.257	0.07	1.8572e-163	CSNK1G2	0
chr1:36239976-36240825	1.41396e-168	0.491352	0.212	0.05	2.75782e-163	THRAP3	0
chr20:40550820-40552538	1.42636e-168	0.50623	0.208	0.05	2.78202e-163	MAFB	133309
chr4:76305791-76309176	1.47948e-168	0.28599	0.455	0.19	2.88561e-163	STBD1	0
chr10:89481418-89492024	1.7724e-168	0.306563	0.396	0.153	3.45694e-163	SLC16A12	0
chr7:952271-956504	1.81833e-168	-0.360454	0.098	0.221	3.54653e-163	COX19	0
chr9:35928437-35929794	1.87792e-168	0.494043	0.203	0.046	3.66274e-163	LINC00961	0
chr17:56108521-56111179	1.94321e-168	0.466017	0.228	0.058	3.7901e-163	ANKFN1	0
chr1:65168365-65171479	2.29312e-168	0.47254	0.234	0.057	4.47257e-163	AK4	0
chr10:103651394-103654007	2.87641e-168	0.419218	0.271	0.078	5.61023e-163	SH3PXD2A	0
chr22:50145450-50148207	3.22396e-168	0.389146	0.302	0.101	6.2881e-163	MOV10L1	0
chr7:75959125-75961750	6.99292e-168	0.408823	0.278	0.085	1.36392e-162	POR	0
chr1:1940886-1944623	7.54791e-168	0.385017	0.297	0.094	1.47217e-162	CFAP74	0
chr20:57896320-57898133	7.90686e-168	0.468701	0.239	0.061	1.54218e-162	PMEPA1	184783
chr2:128607517-128609814	8.63498e-168	0.394313	0.279	0.085	1.68419e-162	HS6ST1	288939
chr5:1007498-1011542	1.14684e-167	0.440901	0.232	0.061	2.23683e-162	NKD2	0
chr19:7868367-7872740	1.33929e-167	-0.302291	0.159	0.268	2.6122e-162	PRR36	0
chr6:6907309-6910412	1.45259e-167	0.449459	0.246	0.065	2.83318e-162	RREB1	197184
chr16:57606459-57607893	1.55103e-167	0.418063	0.265	0.077	3.02518e-162	ADGRG1	2758
chr6:11598388-11599790	1.64171e-167	0.513992	0.209	0.046	3.20204e-162	TMEM170B	14863
chr9:35669011-35670982	2.3657e-167	0.471441	0.232	0.057	4.61413e-162	ARHGEF39	0
chr2:235510292-235515521	3.01676e-167	0.253466	0.517	0.241	5.88398e-162	AGAP1	0
chr1:238484728-238486548	3.13881e-167	0.435433	0.242	0.066	6.12203e-162	MTRNR2L11	539452
chr8:26613323-26617132	3.49534e-167	0.347408	0.337	0.118	6.81742e-162	DPYSL2	0
chr2:236731659-236732898	4.1948e-167	0.486979	0.213	0.051	8.18166e-162	ACKR3	149300
chr6:150368239-150372071	4.45154e-167	0.359841	0.331	0.114	8.68242e-162	IYD	0
chr13:98232640-98234515	4.74643e-167	0.364357	0.333	0.112	9.25759e-162	FARP1	0
chr1:168621046-168621994	5.57854e-167	0.453326	0.223	0.057	1.08805e-161	XCL1	38968
chr17:76002509-76006623	6.64082e-167	0.368242	0.318	0.106	1.29525e-161	EVPL	0
chr9:37410695-37419220	8.46886e-167	0.259033	0.536	0.24	1.65179e-161	GRHPR	3445
chr2:231049000-231053976	1.21747e-166	0.27703	0.438	0.183	2.3746e-161	C2orf72	0
chr6:37514724-37517759	1.35661e-166	0.354002	0.348	0.118	2.64598e-161	CCDC167	14801
chr7:91291901-91296099	1.4585e-166	0.435171	0.269	0.074	2.84471e-161	FZD1	20574
chr6:30154426-30157085	2.84804e-166	0.419366	0.272	0.076	5.5549e-161	TRIM10	0
chr9:68546101-68547745	3.08521e-166	0.351265	0.34	0.115	6.01748e-161	TMEM252	5233
chr1:39126787-39130713	3.34622e-166	-0.354724	0.095	0.204	6.52656e-161	MACF1	0
chr10:44878414-44884271	3.9947e-166	-0.302926	0.178	0.289	7.79139e-161	TMEM72	26928
chr13:97583499-97584868	4.68276e-166	0.433903	0.274	0.076	9.13339e-161	RAP2A	114370
chr10:73853583-73855873	6.27434e-166	0.437008	0.258	0.072	1.22377e-160	CAMK2G	0
chr5:38483685-38484496	6.37466e-166	0.455118	0.245	0.067	1.24333e-160	LIFR	0
chr1:162677916-162679164	6.93016e-166	0.417029	0.257	0.076	1.35168e-160	DDR2	0
chr16:87506133-87509086	7.6446e-166	0.387522	0.313	0.093	1.49103e-160	ZCCHC14	14087
chr12:56013146-56016526	1.40723e-165	0.362751	0.328	0.112	2.74469e-160	IKZF4	0
chr11:96263321-96268486	1.41082e-165	-0.36335	0.093	0.207	2.7517e-160	MAML2	0
chr12:94147909-94153039	1.85327e-165	0.403354	0.274	0.079	3.61466e-160	PLXNC1	0
chr11:77178776-77179724	2.14914e-165	0.485677	0.222	0.055	4.19174e-160	MYO7A	0
chr1:52904535-52907033	2.5234e-165	0.46498	0.225	0.06	4.92172e-160	ECHDC2	0
chr7:117075970-117077429	2.88368e-165	0.420421	0.271	0.077	5.62442e-160	ST7	0
chr10:104336734-104340779	3.09258e-165	-0.314575	0.141	0.247	6.03186e-160	ITPRIP	0
chr16:66955380-66957861	3.94601e-165	0.466048	0.218	0.056	7.69642e-160	CES3	3375
chr8:100359514-100361571	4.4254e-165	0.449843	0.248	0.065	8.63143e-160	RNF19A	23295
chr5:149141063-149143929	4.67401e-165	0.386483	0.286	0.086	9.11633e-160	ABLIM3	0
chr1:42936326-42940277	5.19997e-165	0.387945	0.272	0.082	1.01422e-159	SLC2A1	0
chr1:198935094-198937824	5.24017e-165	0.382353	0.29	0.09	1.02206e-159	PTPRC	177810
chr2:127535138-127537118	6.58718e-165	0.414461	0.273	0.081	1.28478e-159	MYO7B	0
chr7:149770725-149778011	6.94227e-165	-0.265467	0.294	0.411	1.35404e-159	SSPO	0
chr2:233736306-233740132	7.71763e-165	0.507797	0.203	0.045	1.50527e-159	UGT1A3	0
chr13:112580718-112582893	7.80577e-165	0.487018	0.218	0.051	1.52246e-159	TUBGCP3	0
chr9:87909258-87910332	8.93675e-165	0.462026	0.234	0.06	1.74305e-159	SPATA31E1	20358
chr11:93820112-93822767	1.07154e-164	0.460997	0.239	0.065	2.08996e-159	VSTM5	0
chr1:65177997-65182429	1.07166e-164	0.491683	0.218	0.051	2.0902e-159	AK4	0
chr2:100779975-100781116	1.24074e-164	0.506304	0.204	0.048	2.41998e-159	NPAS2	39035
chr12:101866072-101867458	2.00518e-164	0.507982	0.204	0.044	3.91096e-159	DRAM1	9892
chr9:94665446-94669882	2.11865e-164	0.340682	0.363	0.13	4.13227e-159	FBP1	25196
chr10:76085377-76088450	2.49657e-164	0.333998	0.347	0.122	4.86938e-159	C10orf11	0
chr3:69408520-69410784	2.70154e-164	0.453338	0.224	0.054	5.26916e-159	FRMD4B	0
chr14:54133647-54135500	2.74048e-164	0.492105	0.211	0.049	5.34511e-159	BMP4	174885
chr2:233448045-233449558	2.82506e-164	0.495929	0.206	0.05	5.51009e-159	DGKD	0
chr9:116189439-116191067	2.93566e-164	0.445211	0.254	0.069	5.7258e-159	PAPPA	0
chr9:112866566-112868333	4.06938e-164	0.400892	0.291	0.089	7.93703e-159	SNX30	0
chr2:207934680-207936636	4.85887e-164	0.434593	0.259	0.072	9.47689e-159	PLEKHM3	0
chr12:162454-165587	5.40661e-164	0.364287	0.32	0.105	1.05452e-158	IQSEC3	0
chr5:80713597-80716217	6.1945e-164	0.459256	0.241	0.064	1.20819e-158	MSH3	0
chr3:159786626-159790747	7.72392e-164	0.359533	0.316	0.108	1.5065e-158	SCHIP1	0
chr16:22353023-22354873	9.67941e-164	0.37131	0.325	0.107	1.8879e-158	CDR2	0
chr5:179680204-179681834	1.10789e-163	0.487478	0.213	0.052	2.16085e-158	CANX	0
chr2:96866450-96871329	1.1913e-163	-0.366494	0.111	0.23	2.32354e-158	SEMA4C	0
chr13:22114648-22116478	1.5845e-163	0.453724	0.235	0.059	3.09045e-158	FGF9	410149
chr19:6765087-6768721	1.86779e-163	-0.30917	0.126	0.235	3.643e-158	SH2D3A	0
chr1:230713607-230714928	1.92719e-163	0.402264	0.282	0.084	3.75885e-158	AGT	0
chr16:89607927-89609898	1.95588e-163	0.442373	0.247	0.068	3.8148e-158	DPEP1	3409
chr12:71693789-71696250	2.42942e-163	0.453476	0.245	0.063	4.73842e-158	TMEM19	0
chr17:5781948-5782745	3.33175e-163	0.494653	0.21	0.05	6.49834e-158	WSCD1	0
chr3:141726842-141729010	3.41251e-163	0.460301	0.236	0.061	6.65586e-158	RNF7	9193
chr3:171457280-171461615	4.33271e-163	0.292705	0.427	0.171	8.45065e-158	TNIK	0
chr7:106009023-106011212	4.70199e-163	0.325697	0.38	0.14	9.17091e-158	CDHR3	0
chr16:14978327-14982922	6.03639e-163	0.441547	0.249	0.069	1.17736e-157	PDXDC1	0
chr1:40756468-40759377	7.27594e-163	0.42355	0.26	0.072	1.41912e-157	NFYC	0
chr6:159976980-159982530	8.00255e-163	-0.339268	0.123	0.237	1.56084e-157	IGF2R	0
chr20:24745106-24747467	8.34739e-163	0.39248	0.273	0.082	1.6281e-157	SYNDIG1	78489
chr19:6402177-6403747	1.23218e-162	0.417858	0.275	0.079	2.40328e-157	GTF2F1	8195
chr6:85388663-85391269	1.31658e-162	0.415238	0.282	0.084	2.56789e-157	NT5E	58314
chr5:73946039-73949300	1.39009e-162	0.400911	0.29	0.09	2.71127e-157	ARHGEF28	4045
chr10:62147203-62149494	1.65643e-162	0.385055	0.3	0.091	3.23074e-157	RTKN2	33540
chr6:139027494-139030269	2.11017e-162	0.326561	0.352	0.131	4.11573e-157	ABRACL	0
chr7:38309681-38312015	2.78362e-162	0.419347	0.253	0.073	5.42925e-157	AMPH	71688
chr22:41473710-41480540	3.65352e-162	0.32111	0.385	0.142	7.12594e-157	ACO2	0
chr2:62178500-62179761	3.98132e-162	0.407235	0.276	0.084	7.76529e-157	B3GNT2	16351
chr3:183243882-183245747	4.03222e-162	0.422638	0.258	0.077	7.86456e-157	MCF2L2	0
chr12:53279009-53280496	5.0397e-162	0.459684	0.227	0.059	9.82958e-157	ESPL1	0
chr17:67726756-67728272	8.50335e-162	0.499469	0.209	0.05	1.65852e-156	NOL11	0
chr11:59188832-59192379	8.60585e-162	0.439641	0.259	0.07	1.67851e-156	DTX4	0
chr22:19062126-19064479	8.70233e-162	0.430635	0.262	0.073	1.69733e-156	DGCR2	0
chr2:23127014-23128336	1.15041e-161	0.478224	0.223	0.055	2.2438e-156	KLHL29	256880
chr7:138924320-138926717	1.18902e-161	0.476922	0.235	0.059	2.31909e-156	KIAA1549	0
chr10:59672696-59680518	1.20132e-161	0.49112	0.209	0.052	2.34308e-156	SLC16A9	0
chr2:201148371-201153607	1.67848e-161	0.343436	0.333	0.116	3.27376e-156	CFLAR	0
chr7:131501625-131509161	1.95791e-161	0.273229	0.413	0.17	3.81877e-156	PODXL	0
chr15:65832162-65834436	2.39067e-161	-0.317547	0.118	0.227	4.66284e-156	RAB11A	0
chr3:10598450-10601677	2.3909e-161	0.358965	0.306	0.102	4.66328e-156	ATP2B2	0
chr17:64149704-64150958	2.47655e-161	0.446197	0.248	0.068	4.83033e-156	TEX2	0
chr8:13786664-13787715	2.73872e-161	0.492229	0.215	0.05	5.34168e-156	DLC1	182053
chr17:82054877-82061597	3.08704e-161	0.31158	0.369	0.137	6.02105e-156	DUS1L	0
chr11:17648340-17650093	5.38424e-161	0.497254	0.209	0.05	1.05016e-155	OTOG	1189
chr17:75609890-75612155	6.03968e-161	0.413177	0.271	0.079	1.178e-155	MYO15B	0
chr14:24306021-24309051	6.17712e-161	0.35529	0.323	0.105	1.2048e-155	LTB4R2	0
chr11:11498056-11499852	9.31772e-161	0.476651	0.211	0.053	1.81736e-155	GALNT18	0
chr15:33452824-33455654	9.89178e-161	0.467469	0.229	0.059	1.92932e-155	RYR3	0
chr5:119337010-119338657	1.06545e-160	0.473104	0.22	0.055	2.07808e-155	TNFAIP8	0
chr1:171158077-171161562	1.28453e-160	0.382602	0.317	0.105	2.50539e-155	FMO2	23645
chr5:1219274-1228934	1.35172e-160	0.323932	0.388	0.139	2.63644e-155	SLC6A18	0
chr3:58249246-58252900	1.40123e-160	0.39325	0.282	0.086	2.73299e-155	ABHD6	0
chr19:44752975-44759135	1.4187e-160	-0.350413	0.12	0.239	2.76708e-155	BCL3	0
chr22:44102997-44104702	1.44392e-160	0.462287	0.228	0.059	2.81626e-155	PARVB	0
chr6:52049326-52060505	1.46687e-160	0.258558	0.493	0.223	2.86103e-155	PKHD1	0
chr3:146467939-146470419	1.61311e-160	-0.334693	0.115	0.228	3.14626e-155	PLSCR2	0
chr11:62551535-62557377	1.86753e-160	-0.259722	0.234	0.345	3.64248e-155	AHNAK	0
chr14:75276353-75284650	2.14603e-160	-0.278649	0.329	0.422	4.18568e-155	FOS	0
chr5:135876940-135881706	2.3072e-160	0.323005	0.379	0.14	4.50003e-155	SLC25A48	0
chr14:24056365-24063844	2.34627e-160	0.280076	0.424	0.178	4.57623e-155	CARMIL3	0
chr1:67513661-67516461	2.69781e-160	0.471147	0.221	0.054	5.2619e-155	SERBP1	83245
chr4:100985746-100987441	2.77557e-160	0.367993	0.319	0.107	5.41355e-155	PPP3CA	35967
chr16:482145-494052	4.08262e-160	0.266316	0.483	0.222	7.96287e-155	RAB11FIP3	0
chr2:63696394-63699487	4.12479e-160	0.461176	0.222	0.058	8.04511e-155	WDPCP	0
chr2:73684212-73687327	4.65209e-160	0.358667	0.347	0.117	9.07357e-155	TPRKB	41776
chr14:70827174-70828552	5.23487e-160	0.464362	0.239	0.062	1.02102e-154	MAP3K9	17639
chr1:47128209-47130316	7.55189e-160	0.464873	0.224	0.058	1.47294e-154	CYP4A22	7118
chr1:71038647-71049052	8.18521e-160	-0.252055	0.291	0.396	1.59647e-154	PTGER3	0
chr5:34755203-34757787	8.89198e-160	0.383799	0.29	0.091	1.73432e-154	RAI14	0
chr11:64589194-64594377	1.25667e-159	0.362589	0.33	0.108	2.45105e-154	SLC22A12	0
chr9:133448276-133449155	1.30015e-159	0.454081	0.231	0.059	2.53586e-154	ADAMTS13	0
chr9:4352467-4354118	1.47985e-159	0.454218	0.243	0.063	2.88635e-154	GLIS3	4074
chr9:130432292-130434266	1.77473e-159	0.462846	0.209	0.054	3.46149e-154	HMCN2	0
chr12:68889560-68895460	1.96987e-159	0.405964	0.238	0.068	3.84209e-154	CPM	0
chr12:55680962-55683091	2.48967e-159	0.377871	0.298	0.094	4.85593e-154	METTL7B	0
chr2:233011365-233013606	3.92388e-159	0.472814	0.226	0.055	7.65325e-154	NGEF	0
chr4:75023773-75024946	4.30936e-159	0.482803	0.215	0.054	8.4051e-154	PARM1	0
chr16:81454806-81458864	5.3654e-159	0.342525	0.342	0.121	1.04648e-153	CMIP	0
chr14:95359627-95362929	5.38246e-159	0.289365	0.412	0.171	1.04981e-153	CLMN	39720
chr21:27776765-27778521	5.54306e-159	0.354926	0.327	0.112	1.08114e-153	ADAMTS5	810251
chr6:109317336-109319427	6.51418e-159	0.444327	0.247	0.067	1.27054e-153	CD164	47086
chr16:361550-374482	7.46393e-159	-0.251984	0.3	0.408	1.45579e-153	TMEM8A	0
chr22:17731248-17734850	7.87094e-159	0.418422	0.265	0.077	1.53517e-153	BID	0
chr8:119207615-119210820	9.10642e-159	-0.315494	0.139	0.254	1.77614e-153	MAL2	0
chr8:143899066-143900308	9.36729e-159	0.468664	0.228	0.058	1.82702e-153	PLEC	14838
chr1:65172520-65176961	1.27125e-158	0.417742	0.268	0.077	2.47948e-153	AK4	0
chr19:16525822-16527345	1.43919e-158	0.457523	0.224	0.058	2.80705e-153	CHERP	0
chr4:40728227-40732956	1.71996e-158	0.328604	0.367	0.134	3.35467e-153	NSUN7	16940
chr17:61377467-61380490	3.04785e-158	0.418099	0.246	0.071	5.94463e-153	BCAS3	0
chr15:45373910-45379544	4.18366e-158	0.281277	0.436	0.181	8.15993e-153	GATM	0
chr10:120580177-120581870	4.86698e-158	0.4024	0.276	0.083	9.49271e-153	PLPP4	0
chr8:20218230-20221005	6.05556e-158	0.424335	0.269	0.079	1.18109e-152	ATP6V1B2	0
chr6:89405386-89414686	8.61245e-158	-0.253906	0.286	0.391	1.6798e-152	RRAGD	0
chr1:67801217-67803158	8.76078e-158	0.437119	0.228	0.065	1.70873e-152	GNG12	0
chr7:258590-269363	9.8939e-158	0.306621	0.388	0.159	1.92974e-152	FAM20C	0
chr9:110057857-110060023	3.27887e-157	0.395885	0.266	0.08	6.3952e-152	AKAP2	0
chr7:139581110-139583112	3.68851e-157	0.47646	0.212	0.051	7.19419e-152	HIPK2	0
chr6:134502466-134503949	4.2067e-157	0.389807	0.286	0.09	8.20487e-152	SGK1	184353
chr20:46554978-46560935	4.55232e-157	0.489443	0.204	0.047	8.87898e-152	SLC13A3	0
chr5:16520628-16523571	4.59727e-157	0.356479	0.337	0.113	8.96666e-152	FAM134B	0
chr14:56224057-56226444	4.62866e-157	0.401534	0.283	0.083	9.02788e-152	PELI2	0
chr17:49012908-49017446	5.40831e-157	0.347456	0.362	0.129	1.05485e-151	IGF2BP1	0
chr9:98142074-98143012	5.57479e-157	0.46061	0.218	0.056	1.08732e-151	CORO2A	0
chr8:131581752-131583390	5.88926e-157	0.415838	0.277	0.081	1.14866e-151	EFR3A	320697
chr9:97141612-97148261	5.98745e-157	0.392278	0.285	0.085	1.16781e-151	CTSV	101968
chr6:165551162-165554326	7.12459e-157	0.300806	0.408	0.166	1.3896e-151	PDE10A	0
chr7:50778152-50785949	1.29384e-156	0.290966	0.385	0.155	2.52355e-151	GRB10	0
chr18:31738393-31741572	2.00269e-156	0.426771	0.261	0.076	3.90612e-151	SLC25A52	17989
chr20:6122060-6123783	2.03661e-156	0.392357	0.273	0.085	3.97227e-151	FERMT1	0
chr18:23457724-23461611	2.71329e-156	0.407778	0.272	0.081	5.29209e-151	RIOK3	0
chr8:22577936-22584016	3.05977e-156	0.275449	0.432	0.178	5.96786e-151	PDLIM2	0
chr12:109829442-109834034	3.18785e-156	0.290055	0.44	0.179	6.21768e-151	TRPV4	0
chr17:30950284-30951309	3.27875e-156	0.461286	0.222	0.055	6.39497e-151	ADAP2	0
chr16:69910092-69912905	3.5719e-156	0.459208	0.209	0.053	6.96673e-151	WWP2	0
chr4:7164797-7168310	3.71869e-156	0.353506	0.311	0.108	7.25304e-151	SORCS2	24227
chr15:69375836-69378434	3.7774e-156	0.365197	0.295	0.096	7.36755e-151	PAQR5	0
chr5:1048028-1060968	3.89484e-156	0.307057	0.343	0.126	7.59661e-151	SLC12A7	0
chr17:28264771-28267937	4.37895e-156	0.458418	0.211	0.054	8.54084e-151	TMEM97	51157
chr7:98398424-98402012	4.43982e-156	-0.302964	0.144	0.256	8.65955e-151	BAIAP2L1	0
chr16:23015312-23016973	4.44812e-156	0.466796	0.219	0.056	8.67574e-151	USP31	44432
chr6:108001689-108003366	6.02747e-156	0.482873	0.202	0.047	1.17562e-150	OSTM1	38042
chr1:166960744-166962537	6.25767e-156	0.454739	0.228	0.06	1.22052e-150	ILDR2	0
chr15:79935292-79936734	6.33596e-156	0.44606	0.231	0.061	1.23578e-150	ST20-MTHFS	11537
chr20:25220158-25224164	6.74533e-156	-0.332932	0.123	0.235	1.31563e-150	ENTPD6	0
chr1:156000764-156004079	6.88516e-156	0.347515	0.32	0.113	1.3429e-150	ARHGEF2	0
chr4:89640733-89641697	7.3779e-156	0.417373	0.258	0.074	1.43901e-150	SNCA	82401
chr1:160060458-160063768	7.90809e-156	-0.355557	0.115	0.231	1.54242e-150	KCNJ10	0
chr1:155885354-155889080	1.06073e-155	0.373654	0.308	0.099	2.06887e-150	SYT11	154
chr7:151805874-151812095	1.38946e-155	0.312152	0.351	0.125	2.71004e-150	PRKAG2	0
chr8:102600170-102602092	1.43332e-155	0.337531	0.331	0.118	2.79559e-150	ODF1	39152
chr10:73856420-73860305	1.71421e-155	0.436894	0.219	0.059	3.34345e-150	CAMK2G	0
chr12:31228959-31230127	3.10569e-155	0.44618	0.237	0.064	6.05743e-150	OVOS2	22804
chr1:247276899-247278318	3.20728e-155	0.45072	0.235	0.062	6.25557e-150	ZNF496	19093
chr7:129208390-129211096	3.28257e-155	0.374932	0.261	0.085	6.40243e-150	SMO	0
chr13:95267401-95268709	3.31213e-155	0.467859	0.214	0.053	6.46008e-150	ABCC4	0
chr2:70411529-70413139	3.48764e-155	0.478071	0.21	0.052	6.8024e-150	TGFA	34140
chr17:76565231-76570653	3.7595e-155	0.27344	0.429	0.183	7.33265e-150	ST6GALNAC2	0
chr14:103535339-103544278	4.04702e-155	-0.37011	0.09	0.202	7.89342e-150	TRMT61A	0
chr22:22690024-22694983	5.27308e-155	0.306969	0.388	0.152	1.02848e-149	GGTLC2	42120
chr3:177514732-177517315	5.32746e-155	0.315505	0.358	0.139	1.03908e-149	TBL1XR1	286731
chr1:45542382-45544345	6.64267e-155	0.460452	0.208	0.052	1.29561e-149	AKR1A1	6197
chr9:89592938-89594380	6.84247e-155	0.415338	0.246	0.071	1.33458e-149	GADD45G	10632
chr8:102627432-102629384	7.19551e-155	0.480099	0.209	0.051	1.40343e-149	KLF10	19394
chr1:236159373-236161643	7.78376e-155	0.438545	0.238	0.066	1.51817e-149	GPR137B	0
chr10:22766754-22768963	8.06411e-155	0.44256	0.247	0.067	1.57285e-149	PIP4K2A	52198
chr18:48973522-48976832	9.14225e-155	-0.307166	0.138	0.251	1.78313e-149	SMAD7	22810
chr1:16151068-16157232	9.64271e-155	-0.260879	0.197	0.298	1.88074e-149	EPHA2	0
chr1:204885113-204886236	1.28509e-154	0.467805	0.223	0.058	2.50649e-149	NFASC	0
chr11:58830466-58832853	1.82253e-154	0.452258	0.234	0.064	3.55471e-149	GLYATL2	1211
chr13:51540991-51543295	1.82836e-154	0.403986	0.272	0.083	3.56609e-149	WDFY2	41159
chr6:36513914-36517082	1.95649e-154	0.428667	0.25	0.071	3.81599e-149	STK38	0
chr1:109148457-109152765	1.9696e-154	0.346843	0.347	0.123	3.84156e-149	KIAA1324	0
chr14:55316168-55318111	2.02214e-154	0.431213	0.252	0.073	3.94405e-149	FBXO34	0
chr6:27460356-27462063	2.07765e-154	0.430435	0.248	0.07	4.05231e-149	ZNF184	0
chr12:51855374-51856880	2.18325e-154	0.377856	0.294	0.095	4.25827e-149	ANKRD33	31079
chr2:75567342-75572215	2.42756e-154	0.261762	0.475	0.213	4.73478e-149	EVA1A	0
chr11:62119969-62121242	3.94152e-154	0.495226	0.204	0.049	7.68767e-149	INCENP	2730
chr15:40091808-40093839	4.99359e-154	0.371939	0.276	0.082	9.73965e-149	BMF	0
chr5:56142261-56145461	5.17124e-154	0.330262	0.349	0.124	1.00861e-148	ANKRD55	0
chr2:236972323-236973978	5.50041e-154	0.443199	0.215	0.058	1.07282e-148	COPS8	111333
chr7:6502847-6505350	5.96761e-154	-0.263626	0.19	0.299	1.16394e-148	GRID2IP	0
chr22:37745308-37753263	6.39716e-154	-0.266932	0.238	0.346	1.24772e-148	TRIOBP	0
chr19:18108613-18111665	6.4899e-154	0.31415	0.359	0.137	1.26581e-148	MAST3	0
chr12:55499234-55500628	6.55005e-154	0.510117	0.208	0.046	1.27754e-148	OR6C68	5917
chr15:34317226-34319976	6.99675e-154	0.353299	0.319	0.108	1.36467e-148	SLC12A6	0
chr5:7836623-7838124	7.76593e-154	0.474725	0.215	0.054	1.51469e-148	C5orf49	0
chr1:24098957-24104013	8.79474e-154	0.326825	0.366	0.131	1.71535e-148	MYOM3	0
chr9:104899306-104900582	9.05827e-154	0.501401	0.205	0.049	1.76675e-148	ABCA1	0
chr1:171256990-171259465	9.73261e-154	0.367189	0.31	0.101	1.89828e-148	FMO1	0
chr3:15322685-15325601	1.25723e-153	0.407235	0.256	0.077	2.45213e-148	SH3BP5	0
chr9:38385182-38389850	1.33914e-153	0.295626	0.409	0.164	2.6119e-148	ALDH1B1	2813
chr22:42880840-42884935	1.46895e-153	0.390264	0.273	0.085	2.86508e-148	PACSIN2	0
chr9:129181645-129184832	1.68322e-153	0.43009	0.235	0.065	3.283e-148	IER5L	3382
chr7:151867293-151874003	1.76232e-153	0.250707	0.51	0.235	3.43728e-148	PRKAG2	0
chr9:7027137-7029158	1.78096e-153	0.465902	0.215	0.055	3.47363e-148	KDM4C	0
chr4:6891278-6895042	1.8211e-153	0.281344	0.422	0.176	3.55193e-148	KIAA0232	7107
chr11:85825983-85828190	1.89808e-153	0.409835	0.252	0.075	3.70208e-148	SYTL2	14823
chr3:69383700-69387298	2.02505e-153	0.346293	0.325	0.111	3.94972e-148	FRMD4B	0
chr20:19963711-19965703	2.1982e-153	0.396808	0.273	0.081	4.28743e-148	RIN2	0
chr20:47223604-47225505	2.34994e-153	0.457526	0.226	0.06	4.5834e-148	ZMYND8	0
chr9:108743481-108744661	2.50089e-153	0.411256	0.255	0.075	4.87782e-148	ACTL7B	109927
chr10:379109-381122	3.1278e-153	0.386208	0.28	0.087	6.10055e-148	DIP2C	0
chr7:74585224-74591307	4.00754e-153	0.255687	0.466	0.206	7.81643e-148	GTF2IRD1	0
chr3:119291933-119297801	4.24722e-153	0.295326	0.391	0.152	8.28391e-148	ARHGAP31	0
chr6:2514476-2516581	4.98091e-153	0.429338	0.259	0.072	9.71491e-148	MYLK4	147047
chr4:51879971-51881266	5.38283e-153	0.458647	0.232	0.06	1.04988e-147	DCUN1D4	0
chr3:32872443-32874126	6.88354e-153	0.368733	0.295	0.097	1.34259e-147	TRIM71	0
chr10:97570271-97573548	8.10195e-153	-0.328449	0.121	0.23	1.58023e-147	ANKRD2	0
chr8:39014811-39018097	1.00181e-152	0.455901	0.218	0.057	1.95397e-147	ADAM9	0
chr6:47199614-47201506	1.1792e-152	0.461982	0.218	0.056	2.29995e-147	TNFRSF21	30025
chr12:13134667-13137136	1.25767e-152	-0.355221	0.101	0.221	2.453e-147	FAM234B	0
chr17:28478718-28481742	1.50431e-152	0.424976	0.246	0.067	2.93404e-147	SLC13A2	0
chr5:138952849-138956413	1.73705e-152	0.309688	0.356	0.134	3.388e-147	SIL1	0
chr5:118776036-118777953	2.16353e-152	0.492276	0.207	0.049	4.21982e-147	DTWD2	59368
chr1:223711775-223716912	4.14031e-152	-0.285673	0.192	0.3	8.07538e-147	CAPN2	0
chr2:174032151-174033364	4.628e-152	0.453679	0.225	0.059	9.02658e-147	OLA1	39082
chr16:8787580-8790312	6.22105e-152	0.445492	0.237	0.063	1.21337e-146	PMM2	0
chr5:157322025-157329045	6.23752e-152	0.270767	0.412	0.18	1.21659e-146	CYFIP2	0
chr16:12208288-12212678	8.49052e-152	0.339934	0.318	0.116	1.65602e-146	SNX29	0
chr22:29574687-29575967	1.0635e-151	0.478613	0.21	0.052	2.07429e-146	NIPSNAP1	0
chr1:224873044-224876263	1.99035e-151	0.396444	0.271	0.082	3.88205e-146	DNAH14	19998
chr2:207141806-207144682	2.12492e-151	0.292532	0.344	0.13	4.14451e-146	KLF7	0
chr6:1123103-1125570	2.19615e-151	0.341975	0.315	0.106	4.28344e-146	FOXQ1	186869
chr15:73305319-73306363	3.15078e-151	0.429648	0.234	0.067	6.14538e-146	NEO1	112
chrX:6975650-6977204	3.17154e-151	0.478657	0.214	0.053	6.18587e-146	PUDP	71715
chr9:19150402-19152597	3.41927e-151	0.410225	0.253	0.075	6.66904e-146	PLIN2	1111
chr3:32339850-32341440	3.5327e-151	0.377073	0.292	0.093	6.89028e-146	CMTM8	0
chrX:129767362-129772154	3.99602e-151	0.429791	0.243	0.069	7.79396e-146	XPNPEP2	0
chr19:4153137-4153994	4.08589e-151	0.490961	0.204	0.05	7.96924e-146	CREB3L3	0
chr17:15414011-15415568	4.13081e-151	0.460327	0.213	0.054	8.05685e-146	CDRT4	20446
chr9:35919237-35921078	4.16328e-151	0.460548	0.203	0.051	8.1202e-146	LINC00961	0
chr8:63007396-63011062	4.93038e-151	0.278374	0.425	0.178	9.61637e-146	GGH	4016
chr1:16215780-16218574	5.99443e-151	-0.313148	0.144	0.257	1.16917e-145	ARHGEF19	3170
chr9:133654989-133660189	9.75956e-151	0.270758	0.44	0.189	1.90353e-145	DBH	0
chr15:89850462-89853248	1.3907e-150	0.377665	0.29	0.093	2.71246e-145	C15orf38-AP3S2	0
chr2:73031565-73032928	1.51378e-150	0.495551	0.203	0.05	2.95252e-145	SFXN5	0
chr9:38308956-38312586	1.72484e-150	0.36458	0.278	0.091	3.36418e-145	ALDH1B1	80077
chr13:102901114-102904358	2.47282e-150	0.473347	0.208	0.052	4.82306e-145	ERCC5	25112
chr3:128093813-128096340	2.9724e-150	0.343466	0.318	0.111	5.79745e-145	RUVBL1	0
chr11:2374247-2385062	3.45454e-150	-0.254186	0.288	0.39	6.73784e-145	CD81	0
chr11:63510083-63511901	4.71561e-150	0.467064	0.21	0.052	9.19747e-145	LGALS12	0
chr17:81327086-81332536	5.27756e-150	0.303709	0.303	0.116	1.02935e-144	TMEM105	0
chr8:103056944-103061509	5.86854e-150	0.400512	0.281	0.083	1.14462e-144	ATP6V1C1	0
chr1:145692131-145697023	6.40677e-150	0.417106	0.254	0.077	1.2496e-144	PDZK1	0
chr9:8337549-8339207	6.72106e-150	0.400812	0.251	0.074	1.3109e-144	PTPRD	0
chr18:79866156-79869515	7.12544e-150	0.469468	0.204	0.054	1.38977e-144	KCNG2	0
chr3:161100744-161101834	7.92031e-150	0.455853	0.22	0.059	1.5448e-144	B3GALNT1	0
chr4:2809201-2815931	9.70982e-150	0.320261	0.33	0.117	1.89383e-144	SH3BP2	0
chr9:76371863-76373862	1.6062e-149	0.470605	0.212	0.053	3.13278e-144	PCSK5	9523
chr18:74514774-74524710	1.92386e-149	0.283597	0.389	0.157	3.75236e-144	CNDP2	0
chr11:8065144-8069501	2.51829e-149	0.304992	0.369	0.142	4.91175e-144	TUB	0
chr6:3834915-3835975	2.92756e-149	0.464492	0.215	0.054	5.71e-144	FAM50B	13410
chr15:70088728-70094076	3.27022e-149	-0.297111	0.127	0.232	6.37834e-144	TLE3	0
chr6:47205635-47211102	4.15562e-149	0.285844	0.404	0.166	8.10525e-144	TNFRSF21	20429
chr21:38314534-38315845	4.27377e-149	0.444246	0.222	0.06	8.33569e-144	KCNJ15	7176
chr1:207058172-207060879	4.99469e-149	0.36053	0.261	0.085	9.7418e-144	PFKFB2	0
chr20:38245277-38247552	5.05757e-149	0.379777	0.284	0.089	9.86443e-144	KIAA1755	0
chr4:76687774-76694930	5.93355e-149	-0.29419	0.149	0.256	1.1573e-143	SHROOM3	0
chr3:128166854-128168819	6.22155e-149	0.464969	0.223	0.058	1.21347e-143	EEFSEC	0
chr18:44690905-44692015	7.77502e-149	0.430691	0.232	0.064	1.51646e-143	SETBP1	0
chr12:122125027-122128879	7.85377e-149	0.360512	0.29	0.095	1.53182e-143	MLXIP	0
chr7:70614353-70615422	1.09855e-148	0.404548	0.237	0.07	2.14265e-143	AUTS2	0
chr15:96732585-96734526	1.19923e-148	0.428477	0.246	0.068	2.33902e-143	SPATA8	48862
chr22:43124223-43130440	1.24297e-148	0.352075	0.306	0.105	2.42432e-143	BIK	0
chr1:12527309-12529563	1.30237e-148	0.358721	0.295	0.098	2.54019e-143	VPS13D	15261
chr1:180259036-180263654	1.69752e-148	0.301177	0.386	0.153	3.31089e-143	LHX4	0
chr1:173122714-173124064	1.8157e-148	0.391561	0.252	0.075	3.54139e-143	TNFSF4	59669
chr6:134951506-134953014	1.87932e-148	0.476117	0.205	0.051	3.66549e-143	ALDH8A1	1383
chr4:128793436-128794608	2.71993e-148	0.451178	0.219	0.06	5.30503e-143	JADE1	15014
chr19:9309035-9310464	2.73103e-148	-0.322752	0.104	0.203	5.32669e-143	ZNF699	0
chr7:40156155-40157526	3.82756e-148	0.453812	0.22	0.057	7.46538e-143	SUGCT	0
chr13:51997334-52000352	4.411e-148	0.375823	0.296	0.095	8.60336e-143	ATP7B	0
chr4:125638663-125639840	4.87792e-148	0.420313	0.233	0.065	9.51404e-143	FAT4	145730
chr14:104713555-104720240	5.51344e-148	0.365183	0.267	0.087	1.07536e-142	INF2	0
chr2:54568103-54583300	5.6452e-148	-0.260735	0.292	0.385	1.10106e-142	SPTBN1	0
chr12:70365171-70368111	1.00631e-147	0.317503	0.358	0.134	1.96274e-142	KCNMB4	0
chr12:122061222-122065685	1.12165e-147	0.259915	0.4	0.176	2.1877e-142	BCL7A	0
chr1:20250258-20251352	1.33017e-147	0.449023	0.215	0.056	2.59439e-142	VWA5B1	39566
chr12:51812997-51816172	1.54756e-147	0.35763	0.285	0.095	3.01841e-142	SCN8A	132
chr4:186553622-186555915	1.55756e-147	0.36622	0.294	0.098	3.03791e-142	MTNR1A	0
chr7:138950714-138953023	1.65497e-147	0.417458	0.249	0.072	3.2279e-142	KIAA1549	0
chr3:32846940-32849698	2.47177e-147	0.440784	0.224	0.059	4.82101e-142	TRIM71	0
chr16:89544514-89546531	3.56631e-147	0.348258	0.316	0.109	6.95583e-142	SPG7	0
chr20:25309187-25311493	3.9098e-147	0.411062	0.225	0.061	7.62578e-142	ABHD12	0
chr11:63023385-63024548	3.97059e-147	0.427575	0.228	0.064	7.74436e-142	SLC22A8	7545
chr19:19025459-19027954	4.30067e-147	0.390468	0.258	0.082	8.38815e-142	SUGP2	0
chr2:62461424-62463262	4.88627e-147	0.418054	0.242	0.069	9.53033e-142	TMEM17	36958
chr11:118201881-118203348	5.24163e-147	0.461456	0.213	0.053	1.02234e-141	JAML	0
chr2:62450237-62453264	5.95996e-147	0.31583	0.356	0.134	1.16245e-141	TMEM17	46956
chr8:6796717-6801510	6.81721e-147	0.25199	0.42	0.19	1.32965e-141	XKR5	7006
chr20:63360792-63371752	7.54367e-147	0.287607	0.393	0.143	1.47134e-141	CHRNA4	0
chr11:71932779-71935804	7.91822e-147	0.387992	0.269	0.083	1.54439e-141	RNF121	0
chr1:26533814-26535754	8.35098e-147	0.420435	0.231	0.065	1.6288e-141	RPS6KA1	0
chr10:854853-857283	8.83928e-147	0.466436	0.223	0.056	1.72404e-141	LARP4B	0
chr7:41976329-41980415	1.4282e-146	0.438498	0.224	0.06	2.7856e-141	GLI3	0
chr8:40953111-40955237	2.05206e-146	0.436371	0.235	0.062	4.00241e-141	ZMAT4	55277
chr9:16280147-16282785	2.5557e-146	0.405423	0.258	0.079	4.98471e-141	C9orf92	3833
chr1:236140724-236145457	2.55802e-146	0.259681	0.459	0.206	4.98924e-141	GPR137B	0
chr9:94975436-94977658	5.10696e-146	0.442617	0.227	0.061	9.96076e-141	C9orf3	0
chr1:153751969-153753274	6.27439e-146	0.409157	0.234	0.065	1.22378e-140	INTS3	0
chr14:104576220-104578570	6.58096e-146	0.462032	0.214	0.054	1.28357e-140	TMEM179	0
chr2:47217869-47220306	6.85681e-146	0.415583	0.233	0.067	1.33737e-140	CALM2	41267
chr19:5052446-5056269	7.89147e-146	0.358846	0.304	0.102	1.53918e-140	KDM4B	0
chr8:66026295-66027194	1.02146e-145	0.419856	0.24	0.069	1.99228e-140	DNAJC5B	0
chr20:25507347-25509642	1.08575e-145	0.347477	0.312	0.108	2.11768e-140	NINL	0
chr7:1354365-1356315	1.10886e-145	0.339269	0.283	0.097	2.16274e-140	MICALL2	72149
chr11:86799259-86803022	1.12307e-145	-0.34151	0.104	0.211	2.19046e-140	PRSS23	0
chr4:24469736-24473832	1.57035e-145	-0.373737	0.091	0.202	3.06286e-140	DHX15	43608
chr8:130961641-130963623	1.72745e-145	0.452373	0.224	0.058	3.36926e-140	ADCY8	0
chr8:22219533-22222518	1.78372e-145	0.355264	0.301	0.097	3.47901e-140	PHYHIP	0
chr2:227084135-227086013	3.5303e-145	0.46573	0.211	0.054	6.88561e-140	COL4A4	0
chr8:80434596-80436580	4.9789e-145	0.404859	0.259	0.078	9.711e-140	ZBTB10	49038
chr1:171342740-171345206	5.9648e-145	0.366399	0.286	0.095	1.16339e-139	FMO4	655
chr22:37579099-37580586	5.9769e-145	0.433017	0.224	0.064	1.16575e-139	LGALS2	0
chr6:136646384-136648285	6.99829e-145	0.421362	0.22	0.064	1.36497e-139	MAP3K5	0
chr6:160696314-160698827	9.93829e-145	0.429671	0.238	0.066	1.93839e-139	PLG	3410
chr17:11182229-11183072	1.43823e-144	0.430319	0.231	0.064	2.80517e-139	SHISA6	58190
chr11:16843624-16844980	1.79524e-144	0.484825	0.201	0.051	3.50149e-139	PLEKHA7	0
chr1:248782402-248784359	2.40729e-144	0.459139	0.204	0.054	4.69525e-139	SH3BP5L	26086
chr4:94563826-94564898	2.45508e-144	0.462714	0.216	0.056	4.78846e-139	PDLIM5	0
chr6:128502913-128506654	2.47315e-144	0.427522	0.241	0.069	4.82371e-139	PTPRK	0
chr14:88261449-88263423	3.56955e-144	0.447782	0.22	0.058	6.96217e-139	KCNK10	0
chr2:241768567-241775877	3.86597e-144	0.319634	0.332	0.12	7.54031e-139	D2HGDH	0
chr20:49680949-49689013	4.11034e-144	0.264438	0.449	0.199	8.01694e-139	B4GALT5	0
chr11:10449695-10451915	4.33365e-144	-0.348736	0.099	0.208	8.45248e-139	AMPD3	0
chr5:177359451-177363747	5.0439e-144	-0.302786	0.129	0.225	9.83778e-139	RGS14	0
chr17:45942077-45943948	5.53998e-144	0.428967	0.235	0.067	1.08053e-138	MAPT	0
chr2:21268771-21271150	5.83716e-144	0.405774	0.262	0.075	1.1385e-138	TDRD15	125498
chr21:38326629-38328772	6.04696e-144	0.441302	0.232	0.065	1.17942e-138	KCNJ15	19271
chr15:89679149-89681429	6.16064e-144	0.365238	0.278	0.09	1.20159e-138	PEX11A	0
chr2:217861027-217871883	6.24686e-144	0.294888	0.369	0.149	1.21841e-138	TNS1	0
chr16:49482386-49485121	7.81961e-144	0.305324	0.359	0.14	1.52516e-138	ZNF423	2402
chr15:40411624-40413604	8.36302e-144	0.438215	0.223	0.062	1.63115e-138	IVD	0
chr14:74140188-74143692	9.18685e-144	0.389932	0.272	0.086	1.79183e-138	LIN52	0
chr16:79720883-79722514	1.20456e-143	0.450414	0.21	0.055	2.34941e-138	MAF	120168
chr5:95849935-95851153	1.47132e-143	0.431916	0.206	0.055	2.8697e-138	RHOBTB3	25551
chr10:44696160-44697857	1.81293e-143	0.409944	0.232	0.068	3.536e-138	TMEM72	213342
chr22:24508929-24512524	2.30384e-143	0.417805	0.228	0.063	4.49348e-138	UPB1	0
chr6:110287193-110288429	2.44246e-143	0.466383	0.216	0.056	4.76384e-138	METTL24	0
chr4:165106121-165107260	3.25163e-143	0.477421	0.202	0.052	6.34207e-138	TMEM192	0
chr20:54103210-54104837	4.11073e-143	0.408581	0.244	0.073	8.01769e-138	BCAS1	32615
chr12:3161740-3166092	4.55992e-143	0.341533	0.307	0.11	8.8938e-138	TSPAN9	0
chr7:87564042-87567567	5.09634e-143	0.398747	0.263	0.078	9.94005e-138	ABCB1	0
chr1:181246483-181251564	5.94095e-143	0.378916	0.26	0.082	1.15874e-137	IER5	153583
chr2:46040200-46043061	7.17974e-143	0.403655	0.261	0.078	1.40036e-137	PRKCE	0
chr9:76895450-76899318	7.60351e-143	0.407252	0.253	0.073	1.48301e-137	PRUNE2	0
chr10:122347032-122351508	8.30179e-143	0.284251	0.397	0.165	1.61921e-137	BTBD16	8869
chr11:5595714-5599080	8.42211e-143	0.322791	0.347	0.131	1.64267e-137	TRIM6-TRIM34	0
chr9:95098261-95106123	1.02284e-142	-0.328721	0.108	0.211	1.99497e-137	FANCC	0
chr13:110868581-110871023	1.05754e-142	-0.358731	0.104	0.211	2.06266e-137	ANKRD10	7516
chr9:94607500-94610040	1.62027e-142	0.401054	0.259	0.075	3.16023e-137	FBP1	0
chr9:83628859-83630348	1.85524e-142	0.400054	0.252	0.073	3.61852e-137	IDNK	0
chr8:2070040-2072359	3.05073e-142	0.436961	0.228	0.064	5.95024e-137	MYOM2	0
chr5:34034368-34035916	3.41415e-142	0.435644	0.239	0.067	6.65905e-137	C1QTNF3	0
chr1:69566645-69570803	3.60206e-142	0.340237	0.32	0.113	7.02557e-137	LRRC7	0
chr22:46934829-46936971	4.48212e-142	0.365584	0.285	0.096	8.74206e-137	TBC1D22A	0
chr2:44785894-44788532	5.19776e-142	0.41668	0.261	0.076	1.01379e-136	CAMKMT	13301
chr1:28296215-28297504	5.43255e-142	0.347974	0.302	0.106	1.05958e-136	SESN2	13723
chr2:202032202-202035922	5.84401e-142	-0.291682	0.151	0.252	1.13983e-136	FZD7	0
chr16:11582961-11588149	6.83774e-142	-0.294855	0.146	0.249	1.33365e-136	LITAF	0
chr12:1932046-1935306	7.2764e-142	0.312069	0.31	0.119	1.41921e-136	DCP1B	10747
chr8:28032821-28034211	1.03099e-141	0.434972	0.235	0.065	2.01086e-136	NUGGC	0
chr21:43810320-43817084	1.16826e-141	-0.32739	0.145	0.255	2.2786e-136	RRP1	5026
chr3:9681379-9682583	1.1885e-141	0.47797	0.201	0.049	2.31809e-136	MTMR14	0
chr13:74168063-74169075	1.18863e-141	0.461851	0.209	0.055	2.31833e-136	KLF12	173006
chr9:94947789-94953928	1.38654e-141	-0.290704	0.16	0.263	2.70434e-136	C9orf3	0
chr6:158300244-158303933	1.69138e-141	0.325045	0.286	0.102	3.29891e-136	TULP4	0
chr16:81616313-81619391	1.92243e-141	0.374495	0.251	0.079	3.74957e-136	CMIP	0
chr14:104730830-104736868	2.20376e-141	0.255634	0.377	0.157	4.29829e-136	ADSSL1	0
chr5:112220522-112224236	2.52778e-141	0.373987	0.294	0.095	4.93027e-136	EPB41L4A	0
[truncated: 1,057 more rows]

## Sheet: PST
Differentially accessible regions in PST
peak	p_val	avg_logFC	pct.1	pct.2	p_val_adj	gene	distance
chr11:70159478-70160850	0	1.27346	0.21	0.008	0	ANO1	0
chr3:131970919-131972713	0	1.25727	0.233	0.008	0	CPNE4	0
chr20:62955370-62956485	0	1.15422	0.208	0.013	0	SLC17A9	0
chr10:93599324-93601846	0	1.11706	0.349	0.024	0	RBP4	0
chr14:100642682-100644206	0	1.06277	0.313	0.026	0	BEGAIN	55268
chr21:31218791-31219689	0	1.04516	0.212	0.017	0	TIAM1	0
chr11:3121502-3124867	0	1.02205	0.224	0.02	0	OSBPL5	0
chr22:31983471-31984818	0	0.998365	0.222	0.02	0	YWHAH	25867
chr1:212481172-212483702	0	0.952008	0.277	0.031	0	NENF	34792
chr1:2473417-2478674	0	0.94926	0.322	0.042	0	PLCH2	0
chr6:35080844-35083089	0	0.926268	0.213	0.022	0	ANKS1A	0
chr6:35086494-35090259	0	0.924639	0.37	0.042	0	ANKS1A	0
chr20:38259628-38261177	0	0.905414	0.212	0.026	0	BPI	0
chr19:18662626-18664658	0	0.851057	0.235	0.033	0	KLHL26	0
chr1:2459638-2461624	0	0.822013	0.25	0.04	0	PLCH2	0
chr8:28726532-28728899	0	0.805632	0.248	0.038	0	EXTL3	0
chr2:85935768-85937651	0	0.785606	0.241	0.038	0	ST3GAL5	46753
chr16:1931971-1937515	0	0.779355	0.409	0.076	0	MSRB1	694
chr9:131067399-131069562	0	0.74027	0.323	0.063	0	LAMC3	0
chr6:43303674-43309808	0	0.731061	0.475	0.108	0	ZNF318	0
chr22:20093169-20094805	0	0.7269	0.277	0.054	0	DGCR8	0
chr18:79714139-79717785	0	0.724419	0.368	0.075	0	CTDP1	0
chr19:8396420-8400447	0	0.717362	0.383	0.079	0	RAB11B	0
chr6:5080848-5083500	0	0.710921	0.288	0.058	0	PPP1R3G	1080
chr1:147237225-147240716	0	0.695886	0.313	0.067	0	FMO5	0
chr4:108762310-108763622	0	0.685275	0.293	0.062	0	ETNPPL	0
chr1:2493165-2510544	0	0.679212	0.597	0.179	0	PANK4	0
chr20:44354764-44359837	0	0.674276	0.342	0.077	0	HNF4A	0
chr19:5846043-5849454	0	0.668926	0.334	0.077	0	FUT3	0
chr11:64597582-64606240	0	0.662528	0.386	0.095	0	NRXN2	0
chr2:94593951-94601066	0	0.656219	0.409	0.102	0	RP11-407P15.2	0
chr4:25809679-25812306	0	0.646044	0.32	0.077	0	SEL1L3	0
chr1:46924872-46931886	0	0.640225	0.516	0.132	0	CYP4A11	0
chr20:63360792-63371752	0	0.62613	0.51	0.142	0	CHRNA4	0
chr17:28609637-28615916	0	0.626087	0.359	0.088	0	KIAA0100	0
chr10:28873295-28874359	0	0.62316	0.331	0.081	0	BAMBI	190355
chr2:240868444-240879424	0	0.61639	0.604	0.178	0	AGXT	0
chr14:21053706-21056932	0	0.609477	0.344	0.09	0	NDRG2	0
chr5:1219274-1228934	0	0.601447	0.515	0.137	0	SLC6A18	0
chr14:38207297-38209987	0	0.567059	0.395	0.107	0	SSTR1	0
chr10:29955550-29958696	0	0.557791	0.395	0.117	0	KIAA1462	54103
chr6:43273698-43279609	0	0.557515	0.632	0.194	0	TTBK1	0
chr17:28621889-28627637	0	0.548734	0.479	0.138	0	KIAA0100	0
chr22:41343301-41348987	0	0.538064	0.451	0.135	0	ZC3H7B	0
chr1:6459537-6469590	0	0.531231	0.435	0.136	0	PLEKHG5	0
chr12:226185-245316	0	0.522229	0.688	0.231	0	SLC6A13	0
chr22:44706931-44715428	0	0.519907	0.408	0.129	0	PRR5-ARHGAP8	0
chr17:63475094-63482718	0	0.518829	0.475	0.161	0	ACE	0
chr8:143532031-143538845	0	0.516273	0.437	0.138	0	ZC3H3	0
chr3:14456884-14462165	0	0.50523	0.451	0.153	0	SLC6A6	0
chr17:31521106-31526692	0	0.504281	0.506	0.185	0	RAB11FIP4	0
chr22:24178340-24184139	0	0.501266	0.471	0.164	0	SUSD2	0
chr10:102834698-102838659	0	0.499363	0.473	0.162	0	CYP17A1	0
chr17:45403191-45407617	0	0.497815	0.479	0.159	0	ARHGAP27	0
chr1:46932554-46942739	0	0.494687	0.589	0.2	0	CYP4A11	0
chr20:44392667-44396840	0	0.489045	0.564	0.182	0	HNF4A	0
chr5:139387552-139396394	0	0.486056	0.534	0.2	0	PROB1	0
chr1:225838384-225853884	0	0.483428	0.586	0.221	0	TMEM63A	0
chr6:43296774-43303152	0	0.481661	0.51	0.181	0	CRIP3	0
chr16:56664888-56672038	0	0.479116	0.672	0.256	0	MT1H	0
chr7:30907008-30935289	0	0.478494	0.911	0.362	0	AQP1	0
chr15:89810543-89815504	0	0.476641	0.556	0.191	0	ANPEP	0
chr6:43266896-43271783	0	0.474462	0.575	0.212	0	TTBK1	0
chr20:44386005-44391639	0	0.47431	0.488	0.169	0	HNF4A	0
chr12:184914-196896	0	0.472662	0.583	0.223	0	SLC6A12	0
chr2:20530532-20541362	0	0.472559	0.705	0.26	0	HS1BP3	19085
chr6:110564528-110567376	0	0.472423	0.506	0.177	0	CDK19	42601
chr5:136188520-136196822	0	0.469826	0.534	0.184	0	AC009014.3	0
chr11:64553391-64561497	0	0.469281	0.59	0.209	0	SLC22A11	0
chr5:35045619-35049526	0	0.466605	0.52	0.174	0	PRLR	0
chr1:53893449-53900264	0	0.458252	0.581	0.205	0	DIO1	0
chr20:57556208-57574991	0	0.454029	0.916	0.487	0	PCK1	0
chr15:84883394-84889657	0	0.453353	0.54	0.189	0	SLC28A1	0
chr19:989291-999191	0	0.449496	0.663	0.277	0	WDR18	0
chr10:16999604-17019448	0	0.446849	0.503	0.183	0	CUBN	0
chr16:54927696-54933856	0	0.445034	0.605	0.217	0	IRX5	0
chr13:72850880-72853125	0	0.442444	0.509	0.181	0	PIBF1	0
chr2:240886545-240899072	0	0.441198	0.594	0.237	0	C2orf54	0
chr2:15937285-15944395	0	0.440275	0.585	0.226	0	MYCN	0
chr17:40442527-40466964	0	0.437083	0.888	0.428	0	IGFBP4	0
chr22:50479817-50492994	0	0.435911	0.822	0.349	0	MIOX	0
chr12:250834-264250	0	0.435355	0.767	0.313	0	SLC6A13	0
chr15:89794435-89810035	0	0.432652	0.737	0.301	0	ANPEP	0
chr19:33386016-33404567	0	0.432079	0.728	0.283	0	PEPD	0
chr10:69682106-69686958	0	0.430625	0.548	0.208	0	C10orf35	48506
chr16:494576-510954	0	0.430418	0.792	0.327	0	RAB11FIP3	0
chr11:58723777-58733392	0	0.427611	0.576	0.207	0	GLYAT	0
chr5:1199726-1218621	0	0.423369	0.755	0.289	0	SLC6A19	0
chr7:50558227-50566425	0	0.41959	0.662	0.255	0	DDC	0
chr17:28598081-28607665	0	0.416556	0.633	0.285	0	SPAG5	0
chr17:74756836-74765491	0	0.413287	0.559	0.221	0	SLC9A3R1	0
chr11:68007960-68015182	0	0.408272	0.626	0.259	0	ALDH3B1	0
chr11:404062-410726	0	0.407193	0.637	0.258	0	SIGIRR	0
chr8:1929140-1932956	0	0.402206	0.592	0.224	0	ARHGEF10	0
chr2:169359547-169365451	0	0.40189	0.573	0.236	0	LRP2	0
chr20:44400193-44421456	0	0.400589	0.777	0.309	0	HNF4A	0
chr2:42785938-42796369	0	0.398949	0.674	0.284	0	HAAO	0
chr9:88527607-88536440	0	0.393785	0.648	0.275	0	NXNL2	0
chr3:51980388-51993452	0	0.392311	0.739	0.367	0	ACY1	0
chr9:101415282-101438650	0	0.390854	0.78	0.309	0	ALDOB	0
chr2:127044581-127062223	0	0.386281	0.642	0.276	0	BIN1	0
chr16:1938280-1945913	0	0.383722	0.633	0.297	0	RPL3L	0
chr6:41036133-41041364	0	0.383392	0.591	0.244	0	OARD1	0
chr8:144492987-144511186	0	0.382118	0.918	0.591	0	MFSD3	0
chr6:39278997-39283469	0	0.3793	0.606	0.248	0	KCNK17	15531
chr4:2789684-2808682	0	0.363775	0.843	0.421	0	SH3BP2	0
chr20:46629824-46651970	0	0.359926	0.78	0.302	0	SLC13A3	0
chr12:51845289-51852059	0	0.356107	0.624	0.282	0	SCN8A	32424
chr1:47173620-47194765	0	0.348926	0.947	0.448	0	PDZK1IP1	0
chr19:19093879-19116431	0	0.346208	0.817	0.374	0	SLC25A42	0
chr11:76780652-76808055	0	0.33937	0.823	0.483	0	TSKU	0
chr17:7034878-7044495	0	0.333372	0.737	0.392	0	SLC16A11	0
chr7:2629513-2671501	0	0.323775	0.947	0.635	0	TTYH3	0
chr16:1820702-1834546	0	0.320551	0.729	0.388	0	MEIOB	0
chr19:5786679-5842223	0	0.319721	0.965	0.721	0	FUT6	0
chr17:82028843-82040505	0	0.311803	0.77	0.486	0	DCXR	0
chr16:511600-536518	0	0.308375	0.928	0.609	0	CAPN15	0
chr20:63730268-63748650	0	0.305834	0.899	0.614	0	ZBTB46	0
chr17:50457170-50484717	0	0.304261	0.847	0.542	0	RSAD1	0
chr2:27085061-27107876	0	0.28695	0.855	0.513	0	CGREF1	0
chr6:39178115-39231916	0	0.282837	0.95	0.656	0	KCNK5	0
chr7:75977055-75995578	0	0.279384	0.772	0.481	0	TMEM120A	0
chr7:190131-215262	0	0.271994	0.803	0.46	0	FAM20C	0
chr17:81029688-81133872	0	0.267129	0.99	0.834	0	AATK	0
chr1:6435065-6455868	0	0.263585	0.817	0.508	0	ESPN	0
chr5:1085723-1113531	0	0.260889	0.877	0.582	0	SLC12A7	0
chr22:24532142-24556429	0	0.25438	0.905	0.626	0	SNRPD3	0
chr1:10662546-10697963	0	-0.257962	0.645	0.781	0	CASZ1	0
chr17:81385502-81406993	0	-0.258625	0.402	0.664	0	BAHCC1	0
chr5:93577135-93591702	0	-0.265778	0.335	0.591	0	NR2F1	0
chr1:145977202-146000304	0	-0.276568	0.497	0.717	0	TXNIP	0
chr9:129478835-129507910	0	-0.290952	0.528	0.79	0	NTMT1	100973
chr15:57532451-57558258	0	-0.313429	0.362	0.63	0	CGNL1	0
chr2:176145180-176166528	0	-0.333857	0.31	0.644	0	HOXD4	0
chr1:16035439-16079839	0	-0.358929	0.441	0.7	0	FAM131C	0
chr2:95016428-95035949	0	-0.35971	0.289	0.55	0	MAL	0
chr12:47810444-47823029	0	-0.387369	0.162	0.422	0	HDAC7	0
chr17:57660965-57667821	0	-0.392231	0.157	0.505	0	MSI2	0
chr17:50054813-50063082	0	-0.39231	0.147	0.408	0	ITGA3	0
chr12:6262081-6269714	0	-0.39858	0.132	0.385	0	CD9	23809
chr17:48539105-48627996	0	-0.404641	0.549	0.863	0	HOXB9	0
chr5:107668282-107674128	0	-0.410671	0.131	0.4	0	EFNA5	0
chr2:176105721-176127444	0	-0.415239	0.217	0.558	0	HOXD9	0
chr1:155191847-155197471	0	-0.417474	0.124	0.385	0	THBS3	0
chr4:53586266-53594016	0	-0.419806	0.102	0.377	0	LNX1	0
chr12:6197721-6208579	0	-0.428538	0.111	0.367	0	CD9	0
chr5:95727703-95736544	0	-0.435299	0.079	0.332	0	RHOBTB3	0
chr1:16011330-16027396	0	-0.443303	0.166	0.512	0	CLCNKA	0
chr12:59595394-59600178	0	-0.445585	0.077	0.327	0	SLC16A7	0
chr6:10411128-10421547	0	-0.447798	0.075	0.31	0	TFAP2A	0
chr1:54993389-55002600	0	-0.447864	0.104	0.387	0	BSND	0
chr7:5690189-5698645	0	-0.451401	0.066	0.328	0	RNF216	0
chr17:17780496-17785914	0	-0.451565	0.07	0.317	0	RAI1	0
chr6:50817225-50828275	0	-0.451695	0.077	0.318	0	TFAP2B	0
chr3:169657109-169669764	0	-0.457878	0.143	0.526	0	MECOM	0
chr8:11460829-11468503	0	-0.462213	0.064	0.323	0	FAM167A	0
chr1:41492235-41504815	0	-0.465215	0.091	0.429	0	HIVEP3	1549
chr15:57351518-57357118	0	-0.465289	0.053	0.292	0	CGNL1	18848
chr8:94638485-94643179	0	-0.470476	0.054	0.315	0	ESRP1	0
chr1:226730193-226741398	0	-0.472568	0.069	0.349	0	ITPKB	0
chr11:128851690-128867867	0	-0.473111	0.116	0.517	0	KCNJ1	0
chr1:153532388-153541180	0	-0.474546	0.064	0.338	0	S100A5	0
chr2:95292426-95304015	0	-0.477325	0.069	0.352	0	KCNIP3	0
chr17:57280417-57290278	0	-0.479791	0.044	0.275	0	MSI2	0
chr1:205574703-205587157	0	-0.484088	0.07	0.373	0	MFSD4A	0
chr8:41302486-41310301	0	-0.484593	0.043	0.272	0	SFRP1	0
chr8:101490776-101495375	0	-0.485789	0.041	0.279	0	GRHL2	0
chr17:41653652-41661130	0	-0.486673	0.048	0.31	0	EIF1	27754
chr12:54158464-54163475	0	-0.489617	0.036	0.258	0	SMUG1	0
chr15:47715060-47722407	0	-0.49017	0.044	0.287	0	SEMA6D	0
chr15:42149950-42157081	0	-0.491922	0.05	0.334	0	PLA2G4F	0
chr1:58572464-58579232	0	-0.502055	0.028	0.255	0	TACSTD2	0
chr11:61549442-61556293	0	-0.502966	0.033	0.263	0	SYT7	0
chr15:40238231-40241363	0	-0.503584	0.024	0.243	0	PAK6	0
chr21:36689258-36711244	0	-0.50402	0.066	0.348	0	SIM2	0
chr2:95273658-95278560	0	-0.506977	0.036	0.31	0	PROM2	0
chr2:70934605-70939934	0	-0.508161	0.022	0.235	0	AC007040.11	0
chr21:41166808-41172965	0	-0.509873	0.032	0.303	0	BACE2	0
chr10:132406785-132414971	0	-0.510622	0.038	0.316	0	PWWP2B	0
chr14:76308415-76315333	0	-0.510915	0.029	0.259	0	ESRRB	0
chr17:81812415-81816753	0	-0.512372	0.032	0.293	0	GCGR	0
chr9:126718518-126725147	0	-0.516736	0.043	0.418	0	LMX1B	17485
chr11:2458286-2468834	0	-0.517086	0.04	0.369	0	KCNQ1	0
chr14:96192224-96196190	0	-0.521756	0.019	0.229	0	BDKRB2	8488
chr1:3059998-3088439	0	-0.52483	0.072	0.546	0	PRDM16	0
chr1:3205575-3210358	0	-0.527628	0.02	0.25	0	PRDM16	0
chr1:3184994-3191364	0	-0.52997	0.017	0.231	0	PRDM16	0
chr1:3212156-3223266	0	-0.530783	0.034	0.413	0	PRDM16	0
chr19:49337969-49341005	0	-0.535467	0.022	0.293	0	TEAD2	0
chr2:176168395-176177013	0	-0.383519	0.119	0.365	0	AC009336.19	0
chrX:115559555-115564665	0	-0.445532	0.042	0.256	0	PLS3	0
chr20:39347473-39348457	0	0.80857	0.233	0.036	0	DHX35	307749
chr6:168194180-168197404	0	0.690648	0.288	0.062	0	DACT2	95425
chr17:64786166-64789365	0	0.593702	0.343	0.09	0	LRRC37A3	64946
chr11:118677775-118680247	0	0.582592	0.35	0.092	0	TREH	0
chr10:5372031-5374858	0	0.49558	0.42	0.134	0	UCN3	0
chr7:73826477-73835093	0	-0.375595	0.165	0.42	0	WBSCR27	0
chr20:38354774-38356740	0	0.541665	0.378	0.109	0	LBP	0
chr12:172191-183741	0	0.37136	0.597	0.275	0	IQSEC3	0
chr22:23670348-23678629	0	0.40195	0.537	0.226	0	RGL4	9506
chr9:110281811-110284958	0	0.483728	0.427	0.139	0	TXNDC8	18562
chr15:74862845-74874268	0	0.278661	0.757	0.424	0	SCAMP2	0
chr2:222423482-222428640	0	-0.470865	0.044	0.268	0	SGPP2	0
chr1:217132999-217141155	0	-0.401094	0.117	0.365	0	ESRRG	0
chr10:379109-381122	0	0.578455	0.343	0.092	0	DIP2C	0
chr17:43398123-43404485	0	-0.399544	0.085	0.321	0	ARL4D	0
chr19:6475289-6477197	0	0.488435	0.425	0.143	0	DENND1C	0
chr11:64589194-64594377	0	0.527065	0.388	0.117	1.67069e-307	SLC22A12	0
chr17:19528984-19543116	0	0.285586	0.742	0.404	2.2444e-307	SLC47A1	0
chr11:58706178-58712709	0	0.595206	0.336	0.089	5.48867e-307	GLYAT	0
chr2:8571560-8576332	0	-0.474575	0.044	0.263	2.72192e-306	ID2	102512
chr4:2058017-2067985	0	-0.484364	0.045	0.272	3.20921e-306	NAT8L	0
chr18:58193582-58203260	0	-0.366708	0.188	0.44	6.46871e-305	NEDD4L	0
chr8:26437563-26442648	0	0.425665	0.487	0.178	7.34814e-304	BNIP3L	0
chr8:6881436-6885283	2.07276e-307	-0.490596	0.029	0.237	4.04277e-302	DEFB1	3413
chr22:31989563-31991352	8.83963e-307	0.85471	0.205	0.028	1.72411e-301	YWHAH	31959
chr6:25980889-25982778	3.1499e-305	0.576102	0.344	0.098	6.14366e-300	TRIM38	0
chr14:36879352-36880358	1.03915e-303	0.847592	0.207	0.029	2.02679e-298	SLC25A21	0
chr2:126969744-126975524	3.29276e-303	0.365446	0.574	0.256	6.4223e-298	AC114783.1	67646
chr8:22210356-22212710	6.08023e-303	0.580104	0.333	0.091	1.18591e-297	BMP1	0
chr5:172699369-172702300	6.35427e-303	-0.506381	0.024	0.226	1.23936e-297	NEURL1B	7828
chr17:19713495-19721868	3.51792e-302	0.278673	0.748	0.413	6.86145e-297	SLC47A2	0
chr7:138793657-138800505	3.83163e-302	-0.416738	0.11	0.347	7.47333e-297	TMEM213	0
chr1:230707648-230709572	4.78458e-302	0.563014	0.35	0.102	9.332e-297	AGT	0
chr2:222670073-222672617	1.13003e-301	0.466843	0.437	0.159	2.20404e-296	MOGAT1	0
chr22:24598188-24604919	1.47476e-299	0.372778	0.56	0.249	2.87643e-294	GGT1	0
chr6:43999845-44006931	1.9193e-299	-0.384969	0.106	0.339	3.74347e-294	C6orf223	0
chr15:50180153-50188229	3.91689e-299	0.393587	0.52	0.207	7.63962e-294	SLC27A2	0
chr1:6280630-6283131	6.33827e-299	0.665017	0.279	0.063	1.23623e-293	ACOT7	0
chr17:67486819-67491857	7.2539e-299	0.419435	0.485	0.185	1.41482e-293	PITPNC1	0
chr15:57374589-57389346	1.48131e-298	-0.280999	0.261	0.505	2.88919e-293	CGNL1	0
chr17:74767048-74774574	2.06575e-298	0.392205	0.529	0.227	4.02911e-293	NAT9	0
chr2:231600627-231615973	2.91538e-298	-0.281003	0.403	0.625	5.68625e-293	C2orf57	6343
chr16:16142952-16153907	5.79088e-298	0.314659	0.661	0.338	1.12947e-292	ABCC6	0
chr22:38107466-38112839	6.1844e-298	0.414141	0.495	0.194	1.20622e-292	PLA2G6	0
chr17:63489235-63501151	1.20461e-297	0.408284	0.506	0.199	2.3495e-292	CTD-2501B8.1	0
chr1:6961831-6963894	2.01453e-297	0.615486	0.311	0.085	3.92921e-292	CAMTA1	0
chr17:50634335-50638239	1.8258e-296	0.60442	0.309	0.076	3.5611e-291	ABCC3	0
chr22:24493609-24501740	2.37286e-296	0.358532	0.574	0.234	4.62809e-291	UPB1	0
chr9:133736934-133741526	4.11241e-296	0.371693	0.558	0.236	8.02097e-291	SARDH	0
chr2:54568103-54583300	8.45791e-296	-0.361547	0.158	0.402	1.64966e-290	SPTBN1	0
chr4:2068562-2074719	1.09793e-295	-0.50274	0.029	0.236	2.14144e-290	POLN	0
chr3:126289791-126296559	1.89297e-295	0.348896	0.596	0.257	3.69211e-290	KLF15	46075
chr1:3868761-3870525	9.83227e-295	0.640101	0.289	0.068	1.91772e-289	DFFB	0
chr13:44866732-44877345	6.17768e-294	0.370654	0.545	0.245	1.20491e-288	NUFIP1	61903
chr17:18976172-18992149	9.77718e-294	0.354691	0.588	0.249	1.90697e-288	FAM83G	0
chr1:26992771-27002418	3.90979e-293	-0.437637	0.084	0.31	7.62576e-288	TRNP1	0
chr20:38870295-38876099	4.80479e-293	0.383427	0.523	0.198	9.37141e-288	PPP1R16B	0
chr7:30133898-30150054	8.16259e-293	-0.2931	0.37	0.589	1.59206e-287	MTURN	0
chr1:24705108-24706161	1.15489e-292	0.802081	0.202	0.026	2.25253e-287	SRRM1	31840
chr7:151119456-151124786	1.53714e-292	0.547218	0.353	0.115	2.99809e-287	AGAP3	0
chr19:8373294-8375420	3.03459e-292	0.778087	0.226	0.039	5.91876e-287	ANGPTL4	0
chr11:26714753-26720418	5.05746e-292	0.433882	0.459	0.162	9.86422e-287	SLC5A12	0
chr17:42778507-42789392	7.30747e-292	-0.439009	0.085	0.315	1.42527e-286	WNK4	0
chr20:44423432-44435035	1.28078e-291	0.400607	0.513	0.198	2.49807e-286	HNF4A	0
chr3:169240702-169245146	2.66736e-291	-0.511208	0.021	0.213	5.2025e-286	MECOM	0
chr9:14343359-14351620	3.0099e-291	0.419833	0.482	0.195	5.87061e-286	NFIB	0
chr18:50648188-50652282	3.59842e-291	-0.517833	0.017	0.203	7.01847e-286	MAPK4	0
chr13:100521027-100535626	4.36153e-291	0.30084	0.69	0.363	8.50686e-286	GGACT	0
chr9:112866566-112868333	6.50396e-291	0.555341	0.343	0.097	1.26855e-285	SNX30	0
chr12:6213376-6219015	7.63052e-291	-0.505301	0.027	0.222	1.48828e-285	CD9	0
chr9:135488850-135492528	1.93666e-289	0.461569	0.422	0.149	3.77732e-284	PPP1R26	0
chr1:161237774-161238698	2.75515e-289	0.788224	0.22	0.037	5.37373e-284	NR1I3	0
chr11:20020128-20030159	3.18779e-289	-0.385114	0.137	0.369	6.21756e-284	NAV2	0
chr1:204135999-204155012	1.84875e-288	0.250843	0.796	0.471	3.60585e-283	REN	0
chr9:37410695-37419220	7.29572e-287	0.356147	0.57	0.26	1.42298e-281	GRHPR	3445
chr1:27069903-27071766	8.08323e-287	-0.515103	0.018	0.206	1.57658e-281	AL137860.1	4537
chr15:74849976-74860059	1.14599e-286	0.407752	0.49	0.194	2.23517e-281	SCAMP2	0
chr12:54125527-54136687	1.50141e-286	-0.412716	0.115	0.349	2.9284e-281	SMUG1	0
chr9:129332041-129338267	1.571e-286	-0.419355	0.083	0.309	3.06412e-281	IER5L	153778
chr16:89255399-89258375	1.05199e-285	0.625857	0.286	0.069	2.05183e-280	ANKRD11	9251
chr14:91897045-91899736	2.27621e-285	0.518638	0.364	0.112	4.43959e-280	FBLN5	0
chr1:205565398-205572914	1.26855e-284	-0.484139	0.039	0.245	2.47422e-279	MFSD4A	0
chr1:54975411-54983224	1.92709e-284	-0.489867	0.04	0.247	3.75865e-279	TMEM61	0
chr7:2620912-2624989	2.08468e-284	0.413605	0.478	0.182	4.06603e-279	IQCE	6177
chr8:38837843-38840111	4.59486e-284	0.709505	0.243	0.047	8.96195e-279	TACC1	0
chr17:1741859-1750150	2.41162e-283	0.435949	0.454	0.176	4.70369e-278	SERPINF2	0
chr14:96203266-96207133	4.72476e-283	-0.517942	0.018	0.205	9.21531e-278	RP11-404P21.8	0
chr11:66904997-66909511	1.399e-281	0.451591	0.426	0.151	2.72866e-276	PC	0
chr11:67645004-67649179	5.96393e-281	0.565473	0.329	0.094	1.16322e-275	ACY3	0
chr12:110244335-110255603	6.22969e-281	0.289431	0.686	0.366	1.21506e-275	ATP2A2	25152
chr5:135876940-135881706	2.52692e-279	0.448804	0.427	0.152	4.92858e-274	SLC25A48	0
chr11:64579305-64581697	3.10368e-279	0.520339	0.358	0.109	6.05351e-274	SLC22A11	6429
chr17:28490515-28502226	4.15998e-279	0.44847	0.463	0.195	8.11375e-274	SLC13A2	0
chr19:49148089-49152521	3.17829e-278	-0.391858	0.1	0.328	6.19902e-273	HRC	0
chr3:197468666-197469443	5.50629e-278	0.819389	0.201	0.031	1.07396e-272	BDH1	40339
chr19:33434093-33442322	1.98656e-277	0.410415	0.471	0.175	3.87464e-272	PEPD	0
chr2:44059398-44062652	6.92851e-277	0.614343	0.29	0.071	1.35136e-271	LRPPRC	63392
chr13:38897212-38900638	4.26856e-276	0.482313	0.392	0.132	8.32552e-271	FREM2	10080
chr14:68546595-68551544	5.39109e-276	-0.50663	0.03	0.227	1.05149e-270	RAD51B	0
chr6:54846021-54850438	1.43768e-275	-0.503358	0.021	0.208	2.8041e-270	FAM83B	0
chr17:4475506-4491005	5.97295e-275	0.276883	0.713	0.387	1.16498e-269	SPNS3	0
chr1:205782686-205784667	7.56307e-275	0.510921	0.363	0.115	1.47512e-269	SLC41A1	4425
chr2:73684212-73687327	9.47139e-275	0.475921	0.39	0.13	1.84733e-269	TPRKB	41776
chr2:176132325-176141434	1.83319e-274	-0.29328	0.243	0.473	3.57551e-269	HOXD3	0
chr8:141219088-141236291	7.74004e-274	-0.333543	0.21	0.451	1.50964e-268	SLC45A4	0
chr11:64887218-64895359	1.04112e-272	0.334378	0.586	0.28	2.03063e-267	ATG2A	0
chr7:75962528-75974765	3.70663e-272	0.349289	0.567	0.246	7.22952e-267	POR	0
chr5:136079088-136082923	6.46035e-272	0.378561	0.507	0.212	1.26005e-266	TGFBI	15269
chr11:76765841-76774426	1.41915e-271	0.323991	0.608	0.273	2.76794e-266	TSKU	7824
chr15:60912981-60914876	1.44328e-271	0.714778	0.235	0.045	2.81502e-266	RORA	0
chr16:57524783-57527610	4.44353e-271	0.722239	0.234	0.047	8.66679e-266	CCDC102A	0
chr7:12568601-12572165	5.91216e-271	-0.4752	0.032	0.222	1.15313e-265	SCIN	0
chr12:125981530-125984930	1.99518e-270	0.429984	0.44	0.164	3.89146e-265	RP4-809F18.1	206332
chr8:26444561-26452186	2.23479e-270	0.310352	0.626	0.301	4.3588e-265	BNIP3L	0
chr4:153564062-153565310	2.29492e-270	0.758149	0.215	0.038	4.47608e-265	KIAA0922	0
chr1:65156674-65167822	3.85687e-270	0.36294	0.531	0.216	7.52255e-265	AK4	0
chr12:100170355-100173586	6.84529e-270	0.658162	0.261	0.059	1.33513e-264	ACTR6	25535
chr22:35378349-35385781	1.54481e-269	0.342529	0.565	0.252	3.01305e-264	HMOX1	0
chr19:13838749-13845378	2.97474e-269	-0.457848	0.069	0.281	5.80201e-264	ZSWIM4	6518
chr2:241558376-241565755	4.8235e-269	0.370147	0.502	0.221	9.40791e-264	BOK	0
chr2:95047398-95054949	5.29492e-269	-0.420542	0.092	0.313	1.03274e-263	MAL	0
chr16:57303726-57306032	1.92916e-268	0.435389	0.425	0.147	3.76269e-263	PLLP	19038
chr16:56895896-56921029	4.85259e-268	-0.504885	0.061	0.256	9.46463e-263	SLC12A3	0
chr5:139683405-139701859	2.52341e-267	-0.300127	0.283	0.507	4.92174e-262	CXXC5	0
chr11:126353270-126367444	2.88817e-267	-0.341595	0.182	0.413	5.63318e-262	ST3GAL4	0
chr6:50848026-50852199	6.37055e-266	-0.487065	0.034	0.223	1.24253e-260	TFAP2B	412
chr2:241807853-241811922	2.3567e-265	0.517958	0.347	0.118	4.59658e-260	NEU4	0
chr1:65146251-65155339	3.93142e-265	0.321506	0.604	0.282	7.66796e-260	AK4	0
chr1:26909705-26915736	8.93482e-265	-0.429299	0.071	0.28	1.74267e-259	NR0B2	0
chr2:234949708-234956364	4.35434e-264	-0.393545	0.115	0.343	8.49284e-259	SH3BP4	0
chr9:37426789-37435344	1.49052e-263	0.37499	0.509	0.219	2.90715e-258	GRHPR	0
chr15:65085190-65090160	3.0548e-263	0.489443	0.369	0.124	5.95817e-258	UBAP1L	2609
chr1:168754640-168758088	7.10992e-263	-0.448207	0.061	0.265	1.38674e-257	DPT	25375
chr2:85305230-85310737	1.75647e-262	0.36395	0.524	0.229	3.42587e-257	TCF7L1	0
chr7:128263413-128267945	2.8335e-262	-0.495348	0.025	0.204	5.52654e-257	LEP	5784
chr21:41233573-41237297	3.73498e-261	-0.503846	0.023	0.203	7.28481e-256	BACE2	0
chr1:115659472-115660421	6.66354e-261	0.753515	0.21	0.038	1.29968e-255	VANGL1	0
chr3:14801120-14805383	1.52929e-260	0.412334	0.441	0.163	2.98278e-255	FGD5	13578
chr2:60001986-60003937	2.75232e-260	0.640624	0.257	0.058	5.36822e-255	BCL11A	447229
chr9:133768469-133770682	4.63748e-260	0.668	0.242	0.051	9.04508e-255	VAV2	0
chr2:121259861-121268131	4.81279e-260	-0.375761	0.103	0.316	9.38701e-255	TFCP2L1	0
chr2:11538993-11543012	5.81884e-260	0.492649	0.359	0.117	1.13492e-254	GREB1	0
chr5:861564-865819	6.19925e-260	0.663361	0.252	0.058	1.20912e-254	BRD9	0
chr6:150174944-150178571	1.15863e-259	0.426882	0.421	0.147	2.25982e-254	PPP1R14C	0
chr16:20321286-20353798	1.58446e-259	-0.434069	0.199	0.378	3.09037e-254	UMOD	0
chr10:59698106-59715320	3.09943e-259	0.27108	0.703	0.371	6.04523e-254	SLC16A9	0
chr17:83076725-83106579	1.39287e-258	-0.259372	0.456	0.648	2.7167e-253	METRNL	0
chr18:79933762-79955200	2.37926e-258	0.26099	0.733	0.421	4.64058e-253	PQLC1	0
chr8:22577936-22584016	3.33347e-258	0.393135	0.47	0.193	6.5017e-253	PDLIM2	0
chr1:153563367-153569359	5.43129e-258	-0.41226	0.091	0.298	1.05933e-252	S100A2	0
chr10:132514953-132521606	9.55296e-257	-0.372291	0.163	0.387	1.86324e-251	INPP5A	16213
chr22:44676281-44682395	1.49618e-256	0.411651	0.441	0.164	2.91819e-251	PRR5	0
chr22:42680279-42693140	1.83164e-256	0.261278	0.716	0.414	3.57249e-251	A4GALT	0
chr10:86162493-86164961	2.67614e-255	0.412756	0.439	0.16	5.21962e-250	GRID1	0
chr14:104084951-104088755	1.52258e-254	0.574228	0.296	0.079	2.96968e-249	ASPG	0
chrX:106927436-106935729	3.11396e-254	0.435703	0.412	0.15	6.07357e-249	CLDN2	0
chr1:6244904-6251664	3.55844e-254	0.478697	0.374	0.138	6.94049e-249	GPR153	0
chr1:211642741-211645144	4.34142e-254	0.473411	0.369	0.128	8.46764e-249	NEK2	13512
chr8:6862538-6880297	8.25808e-254	-0.290162	0.457	0.608	1.61068e-248	DEFB1	0
chr7:99975016-99976723	2.55107e-253	0.470501	0.369	0.12	4.97568e-248	AZGP1	0
chr1:54599183-54605168	3.26416e-253	0.395831	0.454	0.18	6.36652e-248	ACOT11	0
chr20:38245277-38247552	3.35334e-253	0.529092	0.325	0.098	6.54045e-248	KIAA1755	0
chr19:1839092-1841566	7.44852e-253	0.608953	0.266	0.065	1.45278e-247	REXO1	0
chr9:97141612-97148261	1.0814e-252	0.532917	0.324	0.095	2.1092e-247	CTSV	101968
chr1:32753319-32762852	1.78598e-252	-0.314393	0.225	0.444	3.48342e-247	KIAA1522	0
chr10:73906492-73920578	2.80137e-252	-0.4258	0.091	0.292	5.46387e-247	C10orf55	0
chr18:26543303-26551710	3.64842e-252	-0.308687	0.24	0.461	7.11599e-247	KCTD1	0
chr6:30162221-30164881	4.36559e-252	0.491106	0.354	0.118	8.51479e-247	TRIM15	0
chr10:59731967-59736769	4.48264e-252	0.418002	0.428	0.158	8.74307e-247	MRLN	0
chr14:54496586-54498970	7.14015e-252	0.714293	0.218	0.042	1.39264e-246	GMFB	7389
chr9:133654989-133660189	1.16946e-251	0.387107	0.477	0.203	2.28094e-246	DBH	0
chr3:186929842-186934628	2.35811e-251	-0.484269	0.034	0.216	4.59933e-246	ST6GAL1	0
chr12:93314207-93315520	7.52259e-251	0.57029	0.287	0.078	1.46723e-245	NUDT4	62362
chr12:51862018-51870046	8.56902e-251	0.331186	0.558	0.256	1.67133e-245	ANKRD33	17913
chr8:22219533-22222518	2.82305e-250	0.50807	0.339	0.108	5.50617e-245	PHYHIP	0
chr9:89384679-89388858	4.86398e-250	0.470355	0.371	0.127	9.48686e-245	SEMA4D	0
chr8:119767332-119769441	7.57412e-250	0.636659	0.245	0.054	1.47728e-244	TAF2	0
chr10:124699620-124712217	1.12583e-249	-0.273326	0.26	0.472	2.19585e-244	FAM53B	0
chr8:133487650-133493558	2.19855e-249	0.362738	0.5	0.201	4.28811e-244	ST3GAL1	0
chr10:44907452-44918234	9.27441e-248	-0.306531	0.269	0.481	1.80891e-242	TMEM72	0
chr22:38730124-38741800	3.07653e-247	0.367662	0.496	0.216	6.00056e-242	SUN2	0
chr19:730950-741981	3.06471e-246	0.307736	0.604	0.308	5.97751e-241	PALM	0
chr21:33947207-33950503	5.28824e-246	-0.484743	0.032	0.209	1.03143e-240	AP000304.12	15599
chr9:137053173-137057279	1.03257e-245	0.353983	0.508	0.225	2.01396e-240	ENTPD2	0
chr7:138959836-138964465	1.12361e-244	0.383823	0.465	0.188	2.19151e-239	KIAA1549	0
chr11:64619238-64621601	1.25521e-244	0.419664	0.412	0.151	2.4482e-239	NRXN2	0
chr10:71637950-71640192	1.99376e-244	0.435124	0.399	0.146	3.88869e-239	CDH23	0
chr16:74361707-74364737	2.52655e-244	0.625959	0.252	0.06	4.92786e-239	NPIPB15	13140
chr22:32340344-32342035	3.46643e-244	0.711162	0.216	0.043	6.76103e-239	RFPL3	12849
chr15:84907620-84913592	3.90895e-244	0.3904	0.452	0.181	7.62414e-239	SLC28A1	0
chr4:176306571-176308938	8.93486e-244	0.519069	0.317	0.095	1.74268e-238	SPCS3	11025
chr2:95304635-95312174	1.02378e-243	-0.44418	0.066	0.263	1.99681e-238	KCNIP3	0
chr1:3168399-3175842	2.56542e-242	-0.441336	0.061	0.256	5.00367e-237	PRDM16	0
chr20:38882690-38886867	2.81359e-242	0.489859	0.343	0.11	5.4877e-237	PPP1R16B	0
chr6:90294610-90298522	3.28173e-242	-0.428956	0.05	0.237	6.40078e-237	BACH2	0
chr16:22353023-22354873	8.48047e-242	0.463784	0.36	0.12	1.65406e-236	CDR2	0
chr11:33060259-33062177	1.63674e-241	0.544752	0.298	0.084	3.19234e-236	TCP11L1	0
chr1:6258612-6263372	1.74856e-241	0.546362	0.293	0.087	3.41044e-236	GPR153	0
chr20:6043817-6044970	3.76253e-241	0.522043	0.317	0.096	7.33855e-236	LRRN4	0
chr14:105466841-105478502	4.37174e-241	-0.344402	0.208	0.426	8.52676e-236	CRIP2	0
chr6:44216601-44220520	1.39818e-240	-0.465229	0.039	0.22	2.72705e-235	SLC29A1	0
chr1:2091443-2101873	1.98691e-240	0.382122	0.469	0.191	3.87533e-235	PRKCZ	0
chr10:17121990-17128866	3.25798e-240	0.468022	0.359	0.122	6.35446e-235	CUBN	0
chr19:17796455-17798100	4.70427e-240	0.736653	0.201	0.037	9.17534e-235	B3GNT3	0
chr9:133713106-133717081	2.37659e-239	0.532065	0.305	0.089	4.63537e-234	SARDH	0
chr17:82054877-82061597	2.4098e-239	0.422154	0.404	0.151	4.70014e-234	DUS1L	0
chr17:80022899-80026972	4.53726e-239	0.485661	0.339	0.11	8.84961e-234	TBC1D16	0
chr1:65205229-65217406	8.27751e-239	0.398983	0.445	0.176	1.61447e-233	AK4	0
chr2:212535856-212540722	1.40611e-238	-0.406115	0.076	0.273	2.74252e-233	ERBB4	0
chr20:34308334-34313406	2.06908e-238	0.333052	0.537	0.248	4.0356e-233	AHCY	0
chr2:17976890-17979189	5.59921e-238	0.629348	0.246	0.057	1.09209e-232	KCNS3	0
chr8:131581752-131583390	5.65131e-238	0.519311	0.311	0.092	1.10225e-232	EFR3A	320697
chr15:89186289-89189185	7.11632e-238	0.652977	0.232	0.051	1.38799e-232	ABHD2	0
chr11:1545876-1550212	1.80122e-237	-0.418127	0.086	0.281	3.51316e-232	DUSP8	3831
chr4:25807078-25809013	2.23449e-237	0.671696	0.23	0.052	4.35821e-232	SEL1L3	0
chr3:186657567-186669408	7.2249e-237	-0.385223	0.092	0.292	1.40917e-231	HRG	0
chr5:27120288-27122034	1.13728e-236	0.609649	0.258	0.064	2.21819e-231	CDH9	0
chr11:64014908-64022574	1.71482e-236	-0.438382	0.067	0.262	3.34464e-231	MACROD1	0
chr5:149160004-149163292	1.79423e-236	0.4169	0.407	0.15	3.49953e-231	ABLIM3	0
chr11:47433028-47436023	2.06344e-236	0.51845	0.309	0.093	4.0246e-231	RAPSN	1733
chr2:127136728-127139024	8.33773e-236	0.421114	0.401	0.146	1.62622e-230	BIN1	29372
chr7:44561582-44567234	1.04355e-235	0.395378	0.443	0.186	2.03538e-230	DDX56	0
chr1:155181408-155188803	2.33237e-235	-0.442297	0.058	0.245	4.54913e-230	AC234582.2	0
chr9:93056966-93063125	3.84396e-235	0.284212	0.623	0.331	7.49737e-230	SUSD3	0
chr4:75638934-75640108	3.94748e-235	0.596251	0.265	0.069	7.69928e-230	G3BP2	2673
chr4:6749176-6751240	4.65304e-235	0.572671	0.264	0.069	9.07543e-230	KIAA0232	30134
chr1:154931735-154932703	2.79712e-234	0.688366	0.215	0.044	5.45559e-229	PMVK	0
chr6:3226198-3230088	3.40995e-234	-0.482067	0.034	0.205	6.65086e-229	TUBB2B	0
chr16:84333026-84334825	5.11214e-233	0.504168	0.318	0.099	9.97086e-228	WFDC1	3174
chr1:239948941-239953585	4.07461e-232	0.38825	0.442	0.18	7.94724e-227	CHRM3	33488
chr19:5878972-5882787	4.69484e-232	0.42323	0.392	0.143	9.15695e-227	AC024592.12	0
chr12:52230385-52236678	6.31862e-232	-0.478375	0.032	0.204	1.2324e-226	KRT7	0
chr5:173326489-173331145	1.32451e-231	0.437697	0.379	0.136	2.58337e-226	STC2	0
chr8:143012292-143014719	1.50475e-231	0.433808	0.384	0.142	2.93491e-226	LY6E	3262
chr1:110209169-110216517	1.67194e-231	-0.40009	0.095	0.296	3.261e-226	KCNC4	0
chr2:95003553-95015474	5.56314e-231	-0.332169	0.196	0.409	1.08505e-225	MAL	10202
chr17:81709805-81724882	7.40268e-231	0.257593	0.704	0.427	1.44384e-225	SLC25A10	0
chr1:225877226-225884359	1.0513e-230	0.294872	0.593	0.314	2.05049e-225	TMEM63A	0
chr19:50724189-50725879	2.06703e-230	-0.431425	0.061	0.245	4.03161e-225	CLEC11A	0
chr16:24845618-24847204	3.70168e-230	0.621685	0.245	0.061	7.21988e-225	SLC5A11	0
chr2:121251963-121259206	6.75461e-230	-0.37537	0.086	0.276	1.31744e-224	TFCP2L1	0
chr22:18994435-18995865	3.13541e-229	0.617114	0.245	0.06	6.11539e-224	DGCR2	40416
chr1:207320711-207322649	3.47597e-229	-0.422517	0.054	0.228	6.77964e-224	CD55	0
chr10:93435247-93439695	1.48338e-228	-0.469959	0.035	0.205	2.89323e-223	MYOF	0
chr13:112697467-112701694	1.87244e-228	0.507988	0.314	0.098	3.65206e-223	ATP11A	0
chr2:72982591-72986974	1.92365e-228	-0.465812	0.037	0.207	3.75195e-223	SFXN5	0
chr2:234976241-234986356	2.15798e-228	-0.428732	0.076	0.272	4.20899e-223	SH3BP4	0
chr9:101475692-101484982	2.91593e-228	0.435228	0.398	0.155	5.68732e-223	TMEM246	0
chr6:167750100-167752085	1.00301e-227	-0.412799	0.049	0.223	1.9563e-222	AFDN	74836
chr15:50189102-50194626	2.25082e-227	0.403369	0.413	0.157	4.39007e-222	SLC27A2	0
chr3:14198446-14205380	2.19977e-226	0.329301	0.523	0.242	4.2905e-221	LSM3	0
chr13:112693947-112696760	2.54051e-226	0.670703	0.214	0.045	4.9551e-221	ATP11A	0
chr11:718378-730341	7.99804e-226	0.283188	0.61	0.337	1.55996e-220	EPS8L2	0
chr1:27002984-27013632	1.23609e-225	-0.327815	0.21	0.413	2.4109e-220	FAM46B	0
chr1:91826127-91832643	2.02124e-225	0.327026	0.527	0.239	3.94228e-220	TGFBR3	0
chrX:153638784-153652691	2.52901e-225	-0.383752	0.125	0.326	4.93266e-220	DUSP9	0
chr17:81506799-81520642	2.77853e-225	-0.276022	0.304	0.504	5.41933e-220	ACTG1	0
chr6:23561743-23564141	2.32267e-224	0.576859	0.263	0.07	4.5302e-219	NRSN1	561980
chr22:50696511-50707011	4.16771e-224	0.328805	0.525	0.231	8.12882e-219	SHANK3	0
chr14:102921977-102926673	5.76577e-224	0.392601	0.419	0.164	1.12457e-218	AMN	0
chr11:32330595-32334284	6.74353e-224	0.578027	0.262	0.073	1.31528e-218	WT1	53490
chr7:41940494-41944818	7.07539e-224	0.345989	0.491	0.218	1.38001e-218	GLI3	16131
chr12:52049012-52064499	9.43382e-224	-0.351668	0.274	0.466	1.84e-218	NR4A1	0
chr19:5993544-5995317	1.06725e-223	0.658581	0.218	0.05	2.0816e-218	RFX2	0
chr11:13928152-13930439	1.07629e-223	0.600305	0.249	0.063	2.09923e-218	SPON1	32249
chr5:1180897-1184609	1.79605e-223	0.421174	0.383	0.138	3.50308e-218	SLC6A19	16985
chr16:50876417-50882438	1.8505e-223	0.455638	0.352	0.128	3.60928e-218	CYLD	74481
chr15:57320290-57330143	1.33146e-222	0.316134	0.55	0.253	2.59693e-217	TCF12	21008
chr6:134502466-134503949	2.76294e-222	0.4965	0.316	0.102	5.38892e-217	SGK1	184353
chr20:38925073-38928443	2.85579e-222	0.378373	0.436	0.18	5.57002e-217	FAM83D	0
chr4:183755346-183758620	4.52218e-222	0.649762	0.216	0.046	8.82019e-217	STOX2	39401
chr2:17537971-17541535	4.88605e-222	0.486579	0.304	0.093	9.5299e-217	VSNL1	0
chr20:63342510-63349097	5.95593e-222	0.421515	0.389	0.145	1.16166e-216	CHRNA4	0
chr9:101468001-101473893	6.21093e-222	0.44685	0.36	0.127	1.2114e-216	TMEM246	0
chr22:24606228-24609424	6.50733e-222	0.526386	0.287	0.085	1.26921e-216	GGT1	0
chr14:100324721-100326610	6.81626e-222	0.480865	0.326	0.106	1.32946e-216	SLC25A47	0
chr4:84681329-84685483	1.02102e-221	0.444079	0.36	0.128	1.99143e-216	WDFY3	0
chr5:136224440-136229901	1.03184e-221	0.4156	0.392	0.147	2.01254e-216	TRPC7	0
chr5:16538355-16541103	1.11045e-221	0.354014	0.476	0.207	2.16585e-216	FAM134B	0
chr16:71625557-71629965	1.3011e-221	0.368745	0.446	0.193	2.53769e-216	MARVELD3	0
chr2:108992700-108994182	1.37873e-221	0.586105	0.259	0.068	2.68912e-216	EDAR	3327
chr4:153202239-153208382	2.12217e-221	-0.376325	0.105	0.299	4.13914e-216	TRIM2	0
chr7:101200407-101202516	3.518e-221	0.683399	0.213	0.049	6.86161e-216	MOGAT3	0
chr17:32384650-32389467	5.12813e-221	0.515434	0.296	0.088	1.0002e-215	ZNF207	2763
chr8:22382663-22385788	7.76431e-221	0.373522	0.432	0.171	1.51438e-215	SLC39A14	0
chr20:62831246-62833556	1.02694e-220	0.637573	0.224	0.052	2.00298e-215	COL9A3	0
chr17:43215605-43225203	1.16545e-220	0.342637	0.496	0.209	2.27312e-215	LINC00854	0
chr16:79563891-79565688	2.24417e-220	0.495355	0.314	0.102	4.37711e-215	MAF	20154
chr6:130365056-130370598	2.32342e-220	0.373015	0.44	0.175	4.53168e-215	TMEM200A	0
chr3:148600397-148602707	3.47071e-220	0.64403	0.224	0.05	6.76937e-215	AGTR1	95076
chr15:63319821-63336724	8.00873e-220	-0.381699	0.112	0.308	1.56205e-214	CA12	0
chr17:28482485-28489825	8.56586e-220	0.400893	0.415	0.167	1.67071e-214	SLC13A2	0
chr5:172895538-172907136	1.13806e-219	-0.260337	0.326	0.516	2.2197e-214	ERGIC1	0
chr12:13134667-13137136	3.08361e-219	-0.438826	0.045	0.221	6.01437e-214	FAM234B	0
chr3:172945770-172947081	3.15682e-219	0.639566	0.228	0.055	6.15716e-214	SPATA16	0
chr17:17557108-17562685	7.8953e-219	-0.450242	0.039	0.21	1.53992e-213	PEMT	0
chr13:95469139-95473704	1.03899e-218	0.438366	0.362	0.13	2.02648e-213	CLDN10	0
chr2:47026739-47036936	1.20861e-218	-0.421143	0.077	0.268	2.3573e-213	TTC7A	0
chr13:20555942-20560933	1.63552e-218	0.373583	0.44	0.181	3.18997e-213	IFT88	6135
chr1:205912958-205920683	1.90776e-218	0.296944	0.575	0.297	3.72095e-213	SLC26A9	0
chr9:88705903-88707227	1.92681e-218	0.449629	0.351	0.125	3.75811e-213	NXNL2	121628
chr2:177321918-177323758	2.0605e-218	-0.395515	0.061	0.232	4.01885e-213	NFE2L2	0
chr8:54752889-54753920	7.67155e-218	0.586376	0.253	0.069	1.49628e-212	RP1	0
chr6:64785859-64787383	1.03184e-217	0.645189	0.218	0.048	2.01253e-212	EYS	0
chr8:47477661-47480904	1.08638e-217	-0.433708	0.045	0.213	2.11891e-212	SPIDR	0
chr12:120350100-120351787	2.33659e-217	0.667999	0.21	0.045	4.55735e-212	MSI1	0
chr2:85470427-85472894	2.45203e-217	0.502656	0.303	0.096	4.78252e-212	SH2D6	33397
chr12:18797548-18800958	6.85145e-217	0.49497	0.313	0.101	1.33633e-211	CAPZA3	58360
chr11:66606624-66607995	1.35371e-216	0.529907	0.287	0.088	2.64032e-211	CCS	604
chr1:6045247-6049443	1.49149e-216	0.442275	0.359	0.127	2.90905e-211	KCNAB2	0
chr19:40241700-40243833	1.99628e-216	0.570409	0.254	0.067	3.8936e-211	AKT2	0
chr17:28991417-28994401	9.02908e-216	0.439155	0.356	0.127	1.76106e-210	SEZ6	0
chr6:144284082-144287568	1.05152e-215	-0.446324	0.046	0.218	2.05092e-210	UTRN	0
chr17:45932371-45937274	1.44526e-215	0.403023	0.395	0.148	2.81888e-210	MAPT	0
chr16:80974558-80975746	3.07189e-215	0.540293	0.272	0.077	5.9915e-210	CMC2	0
chr2:10883261-10886221	3.60855e-215	0.475902	0.321	0.105	7.03822e-210	KCNF1	25715
chr9:29211501-29215442	4.53464e-215	-0.351493	0.065	0.226	8.8445e-210	LINGO2	541214
chr7:24975673-24982333	7.00234e-215	-0.296312	0.263	0.461	1.36576e-209	OSBPL3	0
chr19:19118849-19121310	7.78092e-215	0.462494	0.335	0.115	1.51761e-209	TMEM161A	0
chr2:73716122-73717549	9.48482e-215	0.656391	0.213	0.048	1.84995e-209	TPRKB	11554
chr14:54837408-54840897	1.11036e-214	0.47576	0.325	0.108	2.16568e-209	GCH1	1110
chr15:48005371-48011141	2.46938e-214	-0.419596	0.083	0.269	4.81635e-209	SLC24A5	109830
chr5:139373314-139375167	2.84556e-214	0.592559	0.241	0.062	5.55006e-209	SLC23A1	0
chr13:30802601-30806089	5.56625e-214	0.412345	0.379	0.148	1.08566e-208	ALOX5AP	38174
chr8:98112128-98118781	5.98488e-214	0.271725	0.619	0.347	1.16731e-208	POP1	0
chr14:99316119-99317151	7.34504e-214	0.640496	0.221	0.053	1.4326e-208	BCL11B	44594
chr9:121731726-121749582	8.68036e-214	-0.255865	0.377	0.565	1.69304e-208	DAB2IP	0
chr2:10275938-10280416	1.34541e-213	0.363259	0.443	0.186	2.62413e-208	HPCAL1	22472
chr7:75905652-75907887	4.16428e-213	0.493596	0.309	0.102	8.12213e-208	POR	0
chr2:200585536-200588367	6.00319e-213	0.462886	0.329	0.111	1.17088e-207	AOX1	0
chr4:184999996-185005990	6.14118e-213	-0.350235	0.146	0.337	1.19779e-207	HELT	12850
chr17:63519432-63521432	1.17318e-212	0.443967	0.347	0.121	2.2882e-207	CTD-2501B8.1	0
chr3:194269371-194274176	2.63283e-212	0.301279	0.538	0.241	5.13516e-207	CPN2	65588
chr22:46934829-46936971	2.66737e-212	0.474294	0.319	0.106	5.20252e-207	TBC1D22A	0
chr16:51093600-51097049	5.99529e-212	0.404102	0.385	0.143	1.16934e-206	SALL1	38925
chr11:45284044-45287003	6.23559e-212	-0.443172	0.041	0.205	1.21621e-206	SYT13	0
chr16:78504590-78507109	1.19546e-211	0.42212	0.369	0.136	2.33167e-206	WWOX	0
chr17:28473079-28477454	2.21665e-211	0.438113	0.353	0.13	4.32341e-206	SLC13A2	0
chr6:5084095-5086814	2.48763e-211	0.5544	0.26	0.071	4.85194e-206	PPP1R3G	0
chr11:126326040-126331075	7.72094e-211	-0.369925	0.093	0.276	1.50592e-205	DCPS	0
chr12:68467411-68468593	1.37082e-210	0.601692	0.235	0.059	2.6737e-205	MDM1	135029
chr17:41906606-41911063	1.60084e-210	0.399742	0.393	0.153	3.12233e-205	ACLY	0
chr1:160060458-160063768	1.61545e-210	-0.426654	0.061	0.231	3.15083e-205	KCNJ10	0
chr13:49625270-49626599	1.89184e-210	0.68682	0.201	0.043	3.68991e-205	ARL11	1699
chr13:97583499-97584868	3.78882e-210	0.504793	0.292	0.09	7.38983e-205	RAP2A	114370
chr13:30795174-30799406	7.45985e-210	0.535787	0.267	0.076	1.45499e-204	ALOX5AP	30747
chr10:101724711-101726518	3.37056e-209	0.560936	0.256	0.07	6.57405e-204	FBXW4	29415
chr1:154425765-154435138	7.91849e-209	0.293014	0.564	0.281	1.54445e-203	IL6R	0
chr12:97385842-97389196	1.75661e-207	0.476756	0.31	0.102	3.42614e-202	NEDD1	432064
chr15:64151020-64159110	2.29406e-207	0.339154	0.462	0.21	4.4744e-202	PPIB	0
chr17:14755303-14757169	3.71998e-207	0.581115	0.243	0.065	7.25556e-202	HS3ST3B1	405898
chr7:151867293-151874003	4.6735e-207	0.312922	0.523	0.257	9.11533e-202	PRKAG2	0
chr11:64136814-64147046	5.48247e-207	-0.321828	0.147	0.333	1.06932e-201	MACROD1	0
chr22:24591571-24596062	5.82317e-207	0.301416	0.545	0.281	1.13577e-201	LRRC75B	0
chr18:57801090-57804361	9.73554e-207	-0.409303	0.072	0.256	1.89885e-201	ATP8B1	0
chr2:43158170-43163804	1.58486e-206	0.318622	0.509	0.245	3.09115e-201	ZFP36L2	58597
chr19:33794628-33799190	4.78201e-206	-0.444058	0.052	0.221	9.32697e-201	KCTD15	0
chr10:3065640-3070308	8.01185e-206	-0.422529	0.056	0.228	1.56266e-200	PFKP	0
chr7:117075970-117077429	1.08622e-205	0.509624	0.29	0.091	2.1186e-200	ST7	0
chr1:41514258-41518827	1.30582e-205	-0.390497	0.092	0.274	2.54691e-200	HIVEP3	0
chr17:4529823-4546094	2.39318e-205	0.326697	0.491	0.222	4.66773e-200	MYBBP1A	0
chr11:99019658-99021401	3.50144e-205	0.604374	0.232	0.06	6.82932e-200	CNTN5	0
chr9:83628859-83630348	3.55616e-205	0.523286	0.276	0.084	6.93604e-200	IDNK	0
chr2:73637244-73643072	4.69046e-205	0.404279	0.379	0.145	9.14842e-200	NAT8	0
chr1:223729789-223735303	5.80249e-205	-0.417359	0.071	0.246	1.13174e-199	CAPN2	0
chr11:33015363-33019454	1.20755e-204	0.396288	0.391	0.155	2.35525e-199	DEPDC7	0
chr2:240856440-240858156	2.71659e-204	0.481516	0.305	0.101	5.29851e-199	AGXT	10322
chr12:123139267-123143875	4.23907e-204	-0.395613	0.073	0.247	8.26801e-199	PITPNM2	0
chr4:52995880-52997650	8.89813e-204	0.605122	0.219	0.051	1.73552e-198	SCFD2	0
chr19:6402177-6403747	1.04037e-203	0.495243	0.293	0.093	2.02917e-198	GTF2F1	8195
chr8:58066112-58072338	1.18946e-203	-0.400594	0.051	0.208	2.31996e-198	FAM110B	0
chr13:21756022-21762309	2.85199e-203	-0.418346	0.052	0.214	5.56261e-198	FGF9	51523
chr4:76566937-76572620	2.95424e-203	-0.411888	0.065	0.235	5.76204e-198	SHROOM3	0
chr4:184231652-184233495	3.60105e-203	0.475851	0.311	0.106	7.0236e-198	ENPP6	10421
chr22:44727349-44744368	4.94343e-203	0.27664	0.581	0.315	9.64182e-198	PRR5-ARHGAP8	0
chr2:224037372-224040202	5.14986e-203	0.45685	0.323	0.112	1.00444e-197	SERPINE2	0
chr8:144412653-144418709	5.15288e-203	0.326314	0.485	0.23	1.00503e-197	SLC39A4	0
chr11:77125806-77132291	6.48458e-203	0.289173	0.558	0.281	1.26477e-197	MYO7A	0
chr10:7540944-7542390	9.7512e-203	0.590458	0.232	0.061	1.9019e-197	ITIH5	16879
chr1:24098957-24104013	1.21102e-202	0.401323	0.38	0.149	2.36201e-197	MYOM3	0
chr11:69048360-69056691	2.0141e-202	0.282696	0.576	0.299	3.92836e-197	TPCN2	0
chr1:15740955-15744845	2.79528e-202	0.402171	0.379	0.153	5.45201e-197	TMEM82	0
chr1:230713607-230714928	5.56604e-202	0.489263	0.299	0.098	1.08562e-196	AGT	0
chr17:47830857-47842121	6.82531e-202	0.250652	0.652	0.393	1.33123e-196	SCRN2	0
chr12:120956271-120969780	1.03369e-201	0.289182	0.566	0.302	2.01614e-196	HNF1A	8762
chr6:109303433-109307195	1.4185e-201	0.452998	0.323	0.11	2.76669e-196	CD164	59318
chr13:110519673-110522053	1.56422e-201	0.432975	0.339	0.12	3.05091e-196	RAB20	1012
chr3:35638676-35640337	3.19358e-201	0.594653	0.232	0.061	6.22885e-196	ARPP21	0
chr22:36321819-36338388	3.39434e-201	-0.285616	0.365	0.54	6.62043e-196	MYH9	0
chr11:653684-658927	2.58505e-200	0.463564	0.322	0.114	5.04195e-195	DEAF1	0
chr7:74426830-74431956	3.27841e-200	-0.414883	0.061	0.233	6.3943e-195	CLIP2	20886
chr17:50531183-50535929	3.35015e-200	-0.421982	0.057	0.227	6.53424e-195	EPN3	0
chr17:72631923-72633558	3.87302e-200	0.582725	0.234	0.062	7.55405e-195	SLC39A11	12390
chr11:66369331-66373697	3.96774e-200	-0.403027	0.077	0.256	7.73881e-195	SLC29A2	0
chr17:82324557-82331620	5.3357e-200	0.389089	0.398	0.16	1.04069e-194	SECTM1	0
chr5:149728249-149735528	1.01638e-199	0.274485	0.583	0.312	1.98237e-194	PPARGC1B	0
chr6:31877113-31880365	1.08779e-199	0.428806	0.349	0.13	2.12165e-194	EHMT2	0
chr1:71038647-71049052	1.1655e-199	-0.300814	0.213	0.402	2.27323e-194	PTGER3	0
chr10:96672117-96675217	1.82249e-199	0.539767	0.249	0.067	3.55463e-194	PIK3AP1	0
chrX:39677779-39683066	3.26349e-199	0.464088	0.316	0.112	6.3652e-194	BCOR	366748
chr2:169136777-169145545	3.92721e-199	0.514407	0.284	0.089	7.65974e-194	LRP2	0
chr14:24091921-24096255	6.32532e-199	0.261777	0.616	0.348	1.23371e-193	PCK2	0
chr1:56514831-56521214	2.1204e-198	-0.429321	0.054	0.217	4.13568e-193	PLPP3	0
chr3:186716478-186722946	2.39874e-198	-0.426279	0.056	0.219	4.67857e-193	KNG1	0
chr1:46947146-46951115	2.94213e-198	0.446317	0.327	0.116	5.73842e-193	CYP4A11	5661
chr9:70857419-70859313	3.73788e-198	0.50232	0.281	0.088	7.29047e-193	TRPM3	0
chr7:55177153-55179579	4.03109e-198	0.501067	0.28	0.088	7.86236e-193	EGFR	0
chr10:8041851-8064810	5.10409e-198	-0.365623	0.183	0.342	9.95516e-193	GATA3	0
chr1:183859038-183862156	5.59471e-198	0.38824	0.384	0.148	1.09121e-192	RGL1	0
chr5:112220522-112224236	6.16896e-198	0.458896	0.317	0.108	1.20321e-192	EPB41L4A	0
chr2:144507195-144521825	1.13267e-197	0.267501	0.594	0.287	2.2092e-192	ZEB2	0
chr13:20428444-20434408	1.13908e-197	0.389165	0.385	0.155	2.22169e-192	CRYL1	0
chr6:42450201-42454757	1.51983e-197	-0.394702	0.051	0.208	2.96433e-192	TRERF1	0
chrX:3039857-3041690	2.40931e-197	0.651019	0.201	0.044	4.6992e-192	ARSF	0
chr3:100352280-100355951	3.49292e-197	0.435074	0.334	0.118	6.8127e-192	NIT2	0
chr13:22112621-22114096	4.4782e-197	0.475092	0.302	0.1	8.73441e-192	FGF9	408122
chr4:140755400-140757766	5.48726e-197	-0.413411	0.071	0.246	1.07025e-191	TBC1D9	0
chr12:68530852-68534650	5.80192e-197	0.580033	0.233	0.062	1.13162e-191	RAP1B	76188
chr6:25830140-25833716	5.94447e-197	0.395063	0.38	0.147	1.15943e-191	SLC17A3	0
chr16:3650771-3658989	6.38093e-197	-0.376462	0.111	0.294	1.24456e-191	TRAP1	0
chr10:93460999-93467057	8.45144e-197	-0.385479	0.098	0.274	1.64839e-191	MYOF	0
chr19:48489679-48495894	1.13946e-196	-0.400823	0.106	0.297	2.22244e-191	LMTK3	0
chr20:62069014-62070646	2.11422e-196	0.390711	0.381	0.154	4.12365e-191	TAF4	3203
chr6:90217730-90220061	2.11974e-196	-0.386358	0.066	0.226	4.13441e-191	BACH2	0
chr19:4267020-4269220	2.36842e-196	0.495119	0.285	0.092	4.61943e-191	CCDC94	0
chr17:66287523-66288732	2.49469e-196	0.501068	0.278	0.086	4.86571e-191	PRKCA	13903
chr13:51997334-52000352	4.82672e-196	0.457347	0.314	0.109	9.41418e-191	ATP7B	0
chr19:48905541-48909536	5.97787e-196	0.452961	0.316	0.109	1.16594e-190	NUCB1	0
chr14:72746133-72747753	7.69743e-196	0.582036	0.231	0.06	1.50133e-190	DPF3	0
chr3:185311779-185314867	9.41213e-196	0.432995	0.339	0.122	1.83577e-190	MAP3K13	0
chr3:69383700-69387298	1.73226e-195	0.426869	0.344	0.126	3.37866e-190	FRMD4B	0
chr11:47437387-47438416	1.75176e-195	0.62024	0.21	0.051	3.41669e-190	RAPSN	0
chr9:137787660-137790085	3.33392e-195	0.450913	0.323	0.117	6.50258e-190	EHMT1	0
chr6:33760394-33762667	4.82743e-195	0.51004	0.264	0.079	9.41557e-190	LEMD2	8534
chr14:22656774-22659992	4.46455e-194	0.473174	0.294	0.094	8.70779e-189	AC243945.1	18300
chr11:63142290-63145907	5.62825e-194	0.544604	0.249	0.07	1.09775e-188	SLC22A10	0
chr8:144002965-144009939	7.19602e-194	0.30246	0.508	0.246	1.40353e-188	PARP10	0
chr6:37243640-37245501	7.44002e-194	0.467629	0.275	0.083	1.45112e-188	TMEM217	0
chr16:70147940-70163925	7.45838e-194	0.311808	0.507	0.246	1.45471e-188	PDPR	0
chr1:225888491-225891840	8.15549e-194	0.49428	0.288	0.093	1.59067e-188	RP4-559A3.7	0
chr6:148745885-148748900	1.03855e-193	-0.429968	0.049	0.21	2.02562e-188	UST	0
chr22:17799353-17801323	1.64593e-193	0.486953	0.282	0.087	3.21026e-188	MICAL3	0
chr15:89780989-89785852	2.13481e-193	0.490897	0.285	0.093	4.16379e-188	ANPEP	0
chr1:24717555-24718768	2.36879e-193	0.599364	0.22	0.056	4.62015e-188	CLIC4	26588
chrX:123828650-123830942	3.76596e-193	0.471574	0.301	0.101	7.34523e-188	XIAP	28781
chr7:98170807-98174977	7.22951e-193	0.510462	0.27	0.083	1.41006e-187	LMTK2	0
chr8:134755736-134762971	8.09551e-193	-0.428563	0.064	0.224	1.57897e-187	ZFAT	42686
chr9:120392740-120394479	1.15775e-192	0.539353	0.252	0.073	2.25812e-187	CDK5RAP2	0
chr15:100713494-100719164	1.95127e-192	0.35986	0.416	0.168	3.80582e-187	ASB7	61788
chr11:69007075-69014658	2.90145e-192	0.32624	0.466	0.206	5.65907e-187	MRGPRF	0
chr22:24581682-24586651	9.88431e-192	0.522516	0.254	0.073	1.92787e-186	LRRC75B	0
chrX:47361517-47362797	1.62036e-191	-0.394618	0.052	0.203	3.16041e-186	ZNF157	7785
chr2:127063198-127075866	1.70324e-191	0.345451	0.44	0.196	3.32204e-186	BIN1	0
chr9:94607500-94610040	2.2187e-191	0.50308	0.276	0.088	4.32743e-186	FBP1	0
chr1:16696063-16698039	2.51796e-191	0.626029	0.207	0.052	4.9111e-186	FAM231A	22550
chr5:177375226-177380028	2.7408e-191	0.312694	0.493	0.224	5.34573e-186	SLC34A1	0
chr17:50423822-50433737	4.15179e-191	0.258037	0.617	0.333	8.09778e-186	ACSF2	0
chr12:142054-148130	4.34939e-191	0.357316	0.419	0.174	8.48317e-186	IQSEC3	0
chr5:139380470-139386223	4.4693e-191	0.376698	0.388	0.156	8.71705e-186	SLC23A1	0
chr19:15672238-15673740	8.61688e-191	0.478987	0.282	0.087	1.68066e-185	CYP4F12	0
chr9:34341720-34344299	1.33471e-190	0.373817	0.393	0.162	2.60326e-185	NUDT2	0
chr2:111658984-111660783	1.45543e-190	-0.414627	0.053	0.21	2.83872e-185	ANAPC1	105487
chr21:46149614-46156836	2.68033e-190	0.328789	0.47	0.213	5.22779e-185	FTCD	0
chr2:178071036-178074075	4.41852e-190	0.403189	0.36	0.142	8.61801e-185	PDE11A	0
chr19:33494513-33497918	5.14824e-190	0.564566	0.234	0.064	1.00413e-184	PEPD	0
chr10:79259941-79267314	5.17558e-190	-0.441854	0.045	0.203	1.00946e-184	ZMIZ1	0
chr3:155078727-155084487	7.83073e-190	0.312689	0.481	0.21	1.52733e-184	MME	0
chr10:86399558-86403627	1.31945e-189	0.302095	0.501	0.244	2.57349e-184	WAPL	31628
chr10:73816579-73820463	1.40715e-189	0.433445	0.326	0.117	2.74454e-184	CAMK2G	0
chr18:61844063-61872539	1.67535e-189	0.273331	0.604	0.351	3.26764e-184	RNF152	0
chr19:715921-721329	2.12785e-189	-0.410517	0.076	0.243	4.15022e-184	PALM	0
chr4:53650930-53656725	3.8053e-189	-0.357223	0.106	0.284	7.42196e-184	LNX1	0
chr19:52941603-52947316	3.98268e-189	-0.410299	0.068	0.236	7.76794e-184	ZNF816-ZNF321P	0
chr10:28875186-28876378	8.64085e-189	0.55857	0.236	0.066	1.68534e-183	BAMBI	192246
chr1:154403642-154411103	2.00504e-188	0.262751	0.586	0.313	3.91069e-183	IL6R	0
chr19:1825206-1829358	4.21194e-188	0.359186	0.409	0.174	8.2151e-183	REXO1	0
chr10:22052648-22053741	6.15217e-188	0.570398	0.228	0.062	1.19994e-182	DNAJC1	48878
chr16:72041945-72043715	6.5134e-188	0.455146	0.305	0.104	1.27039e-182	TXNL4B	573
chr22:37815912-37819409	7.58967e-188	0.397597	0.357	0.151	1.48031e-182	GCAT	0
chr2:109062031-109065972	9.42583e-188	0.470285	0.287	0.093	1.83844e-182	SH3RF3	63375
chr11:9753713-9760702	1.11315e-187	-0.329543	0.159	0.343	2.17112e-182	SWAP70	721
chr20:58888094-58893082	1.63844e-187	-0.356989	0.132	0.313	3.19566e-182	GNAS	0
chr9:94552972-94555300	2.03753e-187	0.391838	0.372	0.15	3.97406e-182	FBP2	3419
chr17:75085359-75099275	2.34014e-187	-0.299026	0.215	0.405	4.56428e-182	SLC16A5	0
chr16:375035-387166	2.729e-187	-0.25888	0.318	0.505	5.32273e-182	TMEM8A	0
chr7:29248586-29249873	3.05841e-187	0.502452	0.265	0.081	5.96521e-182	CHN2	0
chr16:3693655-3697293	3.25706e-187	0.442904	0.321	0.116	6.35266e-182	TRAP1	0
chr1:21631036-21635878	4.5092e-187	-0.412174	0.058	0.222	8.79487e-182	RAP1GAP	0
chr11:278058-281520	1.00103e-186	0.443014	0.314	0.11	1.95245e-181	NLRP6	0
chr10:132921617-132922985	1.04722e-186	0.589295	0.218	0.058	2.04253e-181	CFAP46	0
chr16:89629611-89634337	1.15616e-186	0.343393	0.439	0.19	2.25501e-181	DPEP1	0
chr22:24423454-24435017	1.21919e-186	0.330683	0.446	0.196	2.37795e-181	ADORA2A	0
chr8:20218230-20221005	1.26279e-186	0.469987	0.289	0.092	2.46298e-181	ATP6V1B2	0
chr8:8375845-8377952	1.69356e-186	0.568429	0.228	0.064	3.30317e-181	SGK223	0
chr11:17540478-17544910	1.86264e-186	0.315919	0.471	0.212	3.63296e-181	USH1C	0
chr1:53729520-53733621	3.41229e-186	0.45809	0.299	0.101	6.65542e-181	GLIS1	0
chr2:108943110-108946547	4.00818e-186	0.538074	0.243	0.071	7.81767e-181	EDAR	0
chr2:88175014-88181199	4.19137e-186	0.34515	0.433	0.191	8.17498e-181	THNSL2	0
chr11:75167635-75170509	7.32792e-186	0.49066	0.272	0.086	1.42926e-180	SLCO2B1	0
chr17:7320612-7323031	8.45527e-186	0.496925	0.268	0.085	1.64914e-180	NEURL4	0
chr1:153541876-153546191	1.23315e-185	-0.436038	0.048	0.202	2.40518e-180	S100A4	0
chr8:138340290-138341848	1.56751e-185	0.439719	0.321	0.12	3.05732e-180	FAM135B	0
chr17:64776023-64782218	1.65843e-185	0.347665	0.419	0.195	3.23466e-180	LRRC37A3	72093
chr1:38809652-38812197	2.01891e-185	0.594406	0.211	0.053	3.93774e-180	RRAGC	26000
chr4:150255293-150259137	3.13334e-185	0.531059	0.246	0.072	6.11137e-180	DCLK2	0
chr19:18425275-18442591	4.21724e-185	-0.317766	0.219	0.411	8.22542e-180	ISYNA1	0
chr11:623472-626104	4.94977e-185	0.497303	0.266	0.081	9.65417e-180	CDHR5	0
chr19:13090471-13100669	5.09749e-185	0.3178	0.468	0.204	9.9423e-180	LYL1	0
chr1:154862858-154870836	1.09282e-184	-0.360148	0.141	0.322	2.13147e-179	KCNN3	0
chr1:6343179-6345514	1.24231e-184	0.447032	0.307	0.107	2.42304e-179	ACOT7	0
chr1:31725496-31726707	1.74278e-184	0.538477	0.244	0.07	3.39917e-179	ADGRB2	409
chr20:38804784-38811480	1.96283e-184	0.343881	0.427	0.178	3.82836e-179	PPP1R16B	0
chr15:42403702-42407180	2.40309e-184	0.419676	0.332	0.122	4.68706e-179	CAPN3	0
chr16:89544514-89546531	2.54826e-184	0.428317	0.329	0.125	4.9702e-179	SPG7	0
chr4:105551504-105556707	3.10845e-184	-0.37997	0.088	0.256	6.06282e-179	ARHGEF38	0
chr3:61221003-61222653	3.69326e-184	0.478803	0.283	0.095	7.20344e-179	FHIT	0
chr19:38303823-38305743	4.21661e-184	0.492907	0.263	0.082	8.22421e-179	YIF1B	0
chr3:123418468-123426983	5.43367e-184	-0.285742	0.145	0.319	1.0598e-178	ADCY5	0
chr17:39669579-39680251	6.50022e-184	-0.341171	0.164	0.343	1.26782e-178	PGAP3	0
chr5:134505685-134507589	1.06983e-183	0.367708	0.385	0.157	2.08663e-178	JADE2	16722
chrX:129635840-129636865	1.17958e-183	0.564888	0.225	0.061	2.30069e-178	APLN	8393
chr4:185107676-185113110	1.46387e-183	-0.36937	0.097	0.264	2.85517e-178	SLC25A4	30130
chr4:186765032-186766543	1.58543e-183	0.491011	0.274	0.09	3.09228e-178	FAT1	38309
chr3:171675697-171678293	1.74422e-183	0.431828	0.317	0.111	3.40197e-178	PLD1	0
chr10:122137320-122144878	2.27762e-183	-0.294811	0.116	0.281	4.44234e-178	TACC2	0
chr20:38330345-38332841	2.64618e-183	0.587287	0.215	0.055	5.16119e-178	BPI	0
chr14:72714750-72716462	5.87011e-183	0.473512	0.277	0.091	1.14492e-177	DPF3	0
chr5:139707591-139713392	7.5211e-183	-0.43367	0.048	0.203	1.46694e-177	CXXC5	23708
chr12:124548214-124552318	1.05481e-182	-0.413479	0.053	0.205	2.05734e-177	NCOR2	0
chr12:122988449-122999395	1.24731e-182	0.310817	0.481	0.222	2.43279e-177	PITPNM2	0
chr6:31869292-31871939	1.45468e-182	0.580168	0.215	0.057	2.83725e-177	SLC44A4	0
chr11:1746463-1764868	1.57647e-182	-0.254005	0.397	0.553	3.07479e-177	CTSD	0
chr5:2746582-2753621	2.20392e-182	-0.455516	0.055	0.214	4.2986e-177	C5orf38	0
chr10:80457606-80469875	2.64225e-182	-0.351603	0.141	0.319	5.15353e-177	TSPAN14	0
chr14:60721085-60724774	3.0295e-182	-0.383548	0.075	0.239	5.90883e-177	SIX4	0
chr6:30879812-30887008	3.23232e-182	-0.317075	0.184	0.37	6.30441e-177	DDR1	0
chr9:109315999-109322008	4.44652e-182	-0.329689	0.152	0.333	8.67263e-177	EPB41L4B	0
chr5:139845700-139846882	5.36492e-182	0.591988	0.21	0.054	1.04639e-176	NRG2	0
chr9:86126457-86127914	7.01621e-182	-0.437658	0.05	0.209	1.36846e-176	GOLM1	26283
chr11:121450892-121455473	7.28372e-182	-0.419242	0.053	0.208	1.42064e-176	SORL1	0
chr8:26647267-26649575	9.44547e-182	0.503836	0.258	0.078	1.84227e-176	DPYSL2	0
chr11:8059088-8064203	1.12652e-181	0.398551	0.353	0.138	2.19719e-176	TUB	0
chr3:194033812-194036204	1.18857e-181	0.436536	0.316	0.117	2.31821e-176	HES1	99940
chr11:62012505-62014094	1.29926e-181	0.535694	0.242	0.073	2.53412e-176	FTH1	44844
chr1:19271468-19275031	1.73002e-181	0.414975	0.311	0.113	3.37428e-176	AKR7A3	7526
chr22:17794571-17797270	2.70136e-181	0.602246	0.201	0.049	5.2688e-176	MICAL3	0
chr15:49231065-49233549	7.54537e-181	0.560147	0.228	0.064	1.47167e-175	GALK2	0
chr6:41711248-41717778	2.01525e-180	-0.379173	0.098	0.267	3.93061e-175	TFEB	0
chr17:40533061-40537295	2.48651e-180	-0.431206	0.057	0.212	4.84977e-175	CCR7	16473
chr3:120657573-120660191	3.49998e-180	0.572598	0.22	0.059	6.82647e-175	HGD	0
chr18:28174092-28178936	4.05009e-180	0.293763	0.51	0.248	7.89941e-175	CDH2	0
chr22:37021910-37026735	5.30396e-180	0.37369	0.379	0.157	1.0345e-174	MPST	0
chr6:33589193-33593828	6.22617e-180	-0.335118	0.133	0.302	1.21437e-174	BAK1	8899
chr10:79237685-79250657	8.86224e-180	-0.391437	0.1	0.275	1.72852e-174	ZMIZ1	0
chr1:7549207-7553676	1.10183e-179	0.389646	0.362	0.147	2.14905e-174	CAMTA1	0
chr7:74379891-74381791	1.21732e-179	0.576469	0.215	0.056	2.3743e-174	CLIP2	0
chr8:97848842-97851663	1.38251e-179	0.329469	0.436	0.198	2.69649e-174	LAPTM4B	0
chr6:167420954-167421905	1.47594e-179	0.513618	0.25	0.076	2.87871e-174	TCP10	36443
chr7:38304134-38306746	1.55731e-179	0.547181	0.234	0.067	3.03742e-174	STARD3NL	73462
chr2:160223949-160230671	2.18212e-179	-0.377207	0.066	0.221	4.25608e-174	ITGB6	0
chr3:149668509-149671563	2.42277e-179	0.471221	0.282	0.091	4.72543e-174	WWTR1	0
chr7:99211412-99212397	3.11707e-179	0.573117	0.213	0.055	6.07963e-174	KPNA7	3905
chr2:44785894-44788532	7.5712e-179	0.470636	0.278	0.089	1.47671e-173	CAMKMT	13301
chr17:75548667-75551579	1.35994e-178	-0.400544	0.073	0.236	2.65246e-173	LLGL2	0
chr1:158071083-158076902	1.37482e-178	-0.40794	0.065	0.225	2.6815e-173	KIRREL	0
chr4:41358372-41364278	1.83774e-178	-0.264382	0.165	0.343	3.58438e-173	LIMCH1	0
chr19:5607797-5609932	1.844e-178	0.464138	0.285	0.096	3.59659e-173	SAFB2	0
chr11:96263321-96268486	2.469e-178	-0.415123	0.056	0.204	4.81562e-173	MAML2	0
chr15:80207559-80212399	5.83467e-178	0.382613	0.36	0.14	1.13801e-172	LINC01314	0
chr5:149746990-149748412	6.09215e-178	0.384133	0.36	0.145	1.18823e-172	PPARGC1B	0
chr17:57435512-57441631	7.2527e-178	-0.419078	0.057	0.211	1.41459e-172	MSI2	0
chr15:63347760-63355965	8.76454e-178	-0.336517	0.129	0.301	1.70946e-172	CA12	0
chr20:34945452-34947336	8.88039e-178	0.455364	0.295	0.102	1.73206e-172	GSS	0
chr3:138358292-138365208	9.98939e-178	-0.363158	0.088	0.247	1.94836e-172	MRAS	0
chr2:176127974-176131780	1.03838e-177	-0.291044	0.193	0.37	2.0253e-172	HOXD8	0
chr19:1393773-1403958	1.21104e-177	0.324316	0.463	0.238	2.36205e-172	GAMT	0
chr16:21263324-21264747	5.84558e-177	0.532892	0.234	0.069	1.14014e-171	CRYM	0
chr6:151667843-151669751	2.19878e-176	0.416074	0.328	0.127	4.28857e-171	ESR1	0
chr13:100560119-100566877	3.21291e-176	0.339837	0.414	0.181	6.26656e-171	GGACT	0
chr4:73274521-73275834	4.18731e-176	0.53401	0.235	0.069	8.16706e-171	ANKRD17	15722
chr1:204376421-204380836	4.47005e-176	0.297555	0.492	0.238	8.71852e-171	PLEKHA6	0
chr5:56506389-56507981	5.62022e-176	0.583302	0.208	0.053	1.09618e-170	C5orf67	3585
chr1:2247598-2253660	1.02941e-175	0.315856	0.456	0.221	2.00778e-170	SKI	0
chr1:24105168-24109453	1.16627e-175	0.346816	0.405	0.169	2.27473e-170	MYOM3	0
chr5:150585503-150586469	1.29127e-175	0.598032	0.204	0.053	2.51852e-170	SYNPO	14610
chr7:36794692-36797579	3.31363e-175	0.370473	0.368	0.143	6.46301e-170	ELMO1	56781
chr4:1801876-1816914	4.23732e-175	0.301947	0.487	0.25	8.2646e-170	LETM1	0
chr3:169144640-169151492	5.22387e-175	-0.333266	0.144	0.315	1.01888e-169	MECOM	0
chr1:212408788-212411605	1.12944e-174	0.418308	0.321	0.119	2.2029e-169	TMEM206	0
chr17:28697882-28699106	1.35127e-174	0.467163	0.276	0.093	2.63555e-169	SUPT6H	0
chr16:70679878-70698654	2.17617e-174	-0.300964	0.231	0.404	4.24447e-169	VAC14	0
chr10:14651810-14657231	2.67628e-174	-0.368013	0.075	0.226	5.2199e-169	FAM107B	0
chr5:31711028-31718660	3.4598e-174	0.35436	0.394	0.16	6.74809e-169	PDZD2	0
chr9:129606204-129615331	4.80758e-174	-0.291714	0.199	0.376	9.37685e-169	C9orf50	0
chr10:103651394-103654007	1.10591e-173	0.470418	0.275	0.094	2.15699e-168	SH3PXD2A	0
chr9:77460113-77464011	1.21278e-173	0.417613	0.314	0.111	2.36545e-168	GNA14	0
chr3:141234255-141236455	1.43782e-173	0.407427	0.334	0.13	2.80436e-168	PXYLP1	0
chr2:106112109-106118582	2.34267e-173	-0.375283	0.078	0.234	4.56922e-168	UXS1	0
chr7:156473388-156476652	3.36234e-173	0.450496	0.287	0.101	6.55801e-168	RNF32	163628
chr11:75158741-75160913	4.42432e-173	0.443045	0.293	0.102	8.62933e-168	SLCO2B1	0
chr2:109534761-109537081	4.51425e-173	0.527973	0.234	0.069	8.80473e-168	SEPT10	5900
chr1:145699146-145708679	4.93359e-173	0.272745	0.542	0.283	9.62263e-168	PDZK1	0
chr4:3476123-3490016	6.0496e-173	0.330638	0.428	0.2	1.17993e-167	DOK7	0
chr2:241768567-241775877	6.89027e-173	0.391588	0.345	0.136	1.3439e-167	D2HGDH	0
chr11:118526106-118535363	9.86312e-173	0.272708	0.539	0.288	1.92373e-167	TMEM25	0
chr10:17129401-17131349	1.03042e-172	0.519475	0.243	0.075	2.00976e-167	CUBN	0
chr3:188050983-188053101	1.04656e-172	0.376585	0.337	0.131	2.04124e-167	LPP	100182
chr11:66970502-66971735	1.3846e-172	0.459397	0.28	0.095	2.70056e-167	C11orf86	3541
chr1:239899579-239901204	1.67705e-172	0.511082	0.243	0.075	3.27096e-167	CHRM3	0
chr1:226547453-226551864	2.33721e-172	-0.350678	0.096	0.26	4.55857e-167	STUM	0
chr9:95129814-95139589	2.82508e-172	0.343125	0.404	0.178	5.51012e-167	FANCC	0
chr4:139552507-139558059	7.17337e-172	-0.371221	0.107	0.271	1.39911e-166	SETD7	0
chr2:170815431-170819087	9.06532e-172	-0.424582	0.054	0.204	1.76813e-166	GAD1	0
chr17:1751669-1757462	1.10491e-171	0.538764	0.221	0.063	2.15505e-166	SERPINF2	0
chr6:89405386-89414686	1.1413e-171	-0.282838	0.218	0.394	2.22602e-166	RRAGD	0
chr3:184377602-184381631	2.37276e-171	0.428145	0.306	0.112	4.62791e-166	CHRD	0
chrX:154368530-154375529	2.77987e-171	-0.343907	0.126	0.299	5.42195e-166	FLNA	0
chr1:155299916-155301618	3.3696e-171	0.480284	0.267	0.087	6.57217e-166	PKLR	0
chr17:17565747-17572571	3.61013e-171	-0.29147	0.132	0.291	7.04131e-166	PEMT	0
chr3:119204489-119207342	6.28357e-171	0.50147	0.246	0.074	1.22557e-165	UPK1B	0
chr7:123197675-123200640	9.11285e-171	0.414598	0.318	0.117	1.7774e-165	SLC13A1	0
chr5:1335635-1341020	1.09024e-170	0.389754	0.345	0.135	2.12644e-165	CLPTM1L	0
chr14:54782850-54785622	1.42132e-170	0.501221	0.251	0.08	2.77219e-165	SAMD4A	0
chr14:92538461-92541188	1.52991e-170	0.512099	0.235	0.07	2.98398e-165	RIN3	0
chr12:51855374-51856880	1.61214e-170	0.42427	0.304	0.111	3.14436e-165	ANKRD33	31079
chr19:18290260-18295000	2.84789e-170	-0.407085	0.071	0.222	5.55462e-165	JUND	8637
chr17:50437116-50441520	3.42634e-170	0.344715	0.399	0.175	6.68283e-165	ACSF2	0
chr2:164559985-164571094	3.9416e-170	-0.318239	0.112	0.266	7.68781e-165	GRB14	0
chr2:219057585-219061619	4.44813e-170	0.282638	0.512	0.274	8.67576e-165	IHH	0
chr17:28890444-28894274	6.58394e-170	0.425336	0.304	0.114	1.28415e-164	FLOT2	0
chr7:151243570-151253400	9.87559e-170	-0.331218	0.147	0.316	1.92616e-164	SMARCD3	0
chr6:62285440-62286889	1.34572e-169	0.409045	0.319	0.121	2.62473e-164	KHDRBS2	0
chr4:10082229-10097142	1.64318e-169	-0.288308	0.241	0.407	3.2049e-164	WDR1	0
chr20:41357178-41363011	3.30111e-169	0.361113	0.379	0.16	6.43858e-164	EMILIN3	0
chr6:20210334-20213667	3.51509e-169	-0.3199	0.118	0.283	6.85595e-164	MBOAT1	0
chr17:82175652-82178988	4.15908e-169	0.519718	0.232	0.065	8.112e-164	CCDC57	0
chr22:44690072-44695026	5.24496e-169	0.452934	0.284	0.102	1.02299e-163	PRR5	0
chr4:184215544-184218194	7.42605e-169	0.529243	0.232	0.07	1.4484e-163	ENPP6	0
chr13:45784684-45789199	1.02584e-168	-0.409774	0.068	0.219	2.00082e-163	SIAH3	0
chr16:2523566-2525342	1.17872e-168	0.555443	0.215	0.06	2.29901e-163	AMDHD2	0
chr7:8260851-8263026	2.10319e-168	-0.40205	0.055	0.202	4.10212e-163	ICA1	0
chr9:121283987-121290270	2.73524e-168	-0.415965	0.073	0.224	5.33489e-163	AL513122.1	0
chr5:34034368-34035916	2.87532e-168	0.485415	0.253	0.079	5.60811e-163	C1QTNF3	0
chr1:156102945-156108391	3.1095e-168	-0.355172	0.122	0.288	6.06487e-163	LMNA	0
chr7:2616409-2619982	3.72048e-168	0.465952	0.269	0.091	7.25653e-163	IQCE	1674
chr1:213982550-213990890	5.5035e-168	-0.382424	0.092	0.251	1.07342e-162	PROX1	0
chr1:202856751-202859844	5.80485e-168	0.425801	0.306	0.111	1.13219e-162	RABIF	19112
chr15:96732585-96734526	1.0504e-167	0.490542	0.254	0.082	2.04874e-162	SPATA8	48862
chr16:27213902-27215123	1.76858e-167	0.549191	0.217	0.061	3.4495e-162	KDM8	0
chr18:79875781-79878185	1.76954e-167	0.538339	0.225	0.065	3.45136e-162	KCNG2	0
chr7:30936501-30939239	1.96964e-167	0.399737	0.326	0.126	3.84165e-162	GHRHR	0
chr16:4675449-4685492	2.30825e-167	0.321469	0.425	0.2	4.50209e-162	MGRN1	0
chr6:169932448-169936501	9.40884e-167	0.509622	0.209	0.056	1.83513e-161	ERMARD	150863
chr4:123545243-123548481	1.47765e-166	-0.367268	0.077	0.228	2.88206e-161	SPRY1	141482
chr21:27776765-27778521	1.81689e-166	0.393526	0.331	0.13	3.54371e-161	ADAMTS5	810251
chr22:43923089-43926554	2.16308e-166	0.31209	0.448	0.214	4.21894e-161	PNPLA3	0
chr4:184982362-184990386	2.30698e-166	-0.362995	0.119	0.282	4.4996e-161	HELT	28454
chr4:2827184-2838769	2.3134e-166	0.415895	0.305	0.116	4.51213e-161	SH3BP2	0
chr14:99943460-99948021	4.37848e-166	0.35967	0.371	0.156	8.53991e-161	EML1	1399
chr6:168116555-168118357	6.46699e-166	0.497478	0.251	0.083	1.26134e-160	FRMD1	34997
chr3:66503595-66506004	8.46881e-166	0.553848	0.214	0.06	1.65178e-160	LRIG1	2331
chr5:139413823-139420333	1.01262e-165	0.302869	0.454	0.226	1.97504e-160	DNAJC18	0
chr1:6418153-6421019	1.25804e-165	0.536941	0.223	0.068	2.45372e-160	HES2	0
chr20:23205266-23207505	1.26803e-165	0.559882	0.207	0.056	2.4732e-160	CD93	118925
chr15:80701032-80706662	1.36528e-165	-0.394812	0.062	0.208	2.66289e-160	ABHD17C	0
chr9:136617501-136620450	1.36856e-165	0.460791	0.268	0.093	2.66929e-160	EGFL7	38405
chr22:17855928-17860080	2.03197e-165	0.389529	0.332	0.133	3.96322e-160	MICAL3	0
chr17:29042361-29044237	3.53519e-165	0.491977	0.252	0.083	6.89514e-160	PIPOX	0
chr1:222794487-222795963	7.93936e-165	0.436588	0.29	0.106	1.54852e-159	FAM177B	43681
chr1:67520446-67529596	1.0768e-164	0.272785	0.516	0.268	2.10022e-159	SERBP1	90030
chr9:37421824-37426069	2.15965e-164	0.268485	0.523	0.289	4.21224e-159	GRHPR	0
chr8:23208029-23209625	2.25245e-164	0.503419	0.242	0.077	4.39324e-159	TNFRSF10A	0
chr6:36241726-36246277	2.72314e-164	0.36792	0.359	0.146	5.31129e-159	PNPLA1	0
chr14:88269661-88271340	2.99317e-164	0.558233	0.211	0.06	5.83796e-159	KCNK10	0
chr13:110868581-110871023	4.18314e-164	-0.409883	0.064	0.21	8.15893e-159	ANKRD10	7516
chr3:58244456-58247392	4.36995e-164	0.419431	0.304	0.111	8.52329e-159	ABHD6	0
chr22:19062126-19064479	1.08293e-163	0.464212	0.265	0.088	2.11218e-158	DGCR2	0
chr14:73993022-74000253	1.38368e-163	0.319172	0.425	0.195	2.69877e-158	ENTPD5	0
chr6:168086430-168090205	1.57711e-163	0.343326	0.39	0.169	3.07604e-158	FRMD1	4872
chr6:1744484-1747821	2.54943e-163	0.409257	0.307	0.114	4.97249e-158	GMDS	0
chr1:119711540-119716784	2.65186e-163	-0.338443	0.075	0.218	5.17226e-158	PHGDH	0
chr1:38799839-38805253	9.90298e-163	0.483899	0.251	0.079	1.93151e-157	RRAGC	32944
chr17:81633484-81637860	1.00948e-162	0.325029	0.413	0.193	1.96891e-157	TSPAN10	0
chr10:22766754-22768963	1.96995e-162	0.472779	0.254	0.081	3.84226e-157	PIP4K2A	52198
chr4:1328890-1330655	3.54471e-162	0.412731	0.301	0.113	6.91371e-157	MAEA	0
chr7:53395815-53399360	3.879e-162	0.477906	0.257	0.085	7.56572e-157	POM121L12	358890
chr6:160696314-160698827	5.3397e-162	0.48749	0.248	0.079	1.04147e-156	PLG	3410
chr17:16255204-16256281	5.75403e-162	0.533595	0.222	0.066	1.12228e-156	PIGL	0
chr16:30995248-30998313	7.23191e-162	0.447746	0.266	0.09	1.41053e-156	STX1B	0
chr6:151664975-151667309	7.95631e-162	0.48007	0.254	0.083	1.55182e-156	ESR1	0
chr7:155618470-155620114	8.93366e-162	0.349171	0.383	0.166	1.74245e-156	RBM33	24336
chr1:10650803-10661473	9.25082e-162	-0.418234	0.058	0.207	1.80431e-156	CASZ1	0
chr9:72012268-72013955	1.02239e-161	0.489962	0.245	0.076	1.99411e-156	C9orf85	26213
chr15:73305319-73306363	1.72372e-161	0.481417	0.246	0.079	3.362e-156	NEO1	112
chr1:165910436-165912747	1.83868e-161	0.392135	0.334	0.133	3.58621e-156	UCK2	0
chr10:62147203-62149494	3.59892e-161	0.424337	0.297	0.11	7.01945e-156	RTKN2	33540
chr21:37658295-37660400	5.57269e-161	0.485603	0.232	0.072	1.08691e-155	KCNJ6	0
chr17:63522452-63525909	6.09103e-161	0.387413	0.33	0.133	1.18801e-155	KCNH6	0
chr1:212385848-212387739	6.10349e-161	0.549506	0.204	0.056	1.19044e-155	TMEM206	0
chr16:81530302-81535199	6.67048e-161	0.257955	0.53	0.287	1.30103e-155	CMIP	0
chr7:125454569-125457508	8.46962e-161	0.521396	0.227	0.068	1.65194e-155	POT1	524585
chr9:137445057-137450397	8.66893e-161	0.420017	0.289	0.107	1.69081e-155	NSMF	0
chr14:100328315-100334424	1.64368e-160	0.371839	0.345	0.148	3.20589e-155	WARS	0
chr17:80919512-80921862	1.75019e-160	0.495947	0.241	0.076	3.41362e-155	RPTOR	0
chr2:21268771-21271150	2.08293e-160	0.463592	0.267	0.091	4.06261e-155	TDRD15	125498
chr20:17872928-17876610	2.09665e-160	0.289805	0.463	0.219	4.08937e-155	SNX5	64986
chr2:15874287-15876084	2.15306e-160	0.414536	0.306	0.116	4.1994e-155	MYCN	64479
chr2:200589311-200591876	2.43926e-160	0.518172	0.224	0.066	4.75761e-155	AOX1	0
chr6:95636520-95637597	4.15921e-160	0.501381	0.237	0.076	8.11224e-155	MANEA	27062
chr20:46603767-46608353	4.47109e-160	0.372664	0.345	0.137	8.72056e-155	SLC13A3	0
chr13:71863960-71867866	5.34883e-160	-0.292798	0.106	0.26	1.04325e-154	DACH1	0
chr12:152146-155400	5.74404e-160	0.513522	0.235	0.076	1.12034e-154	IQSEC3	0
chr14:92513126-92515192	6.02318e-160	0.529819	0.212	0.061	1.17478e-154	RIN3	0
chr20:63373155-63375236	6.50563e-160	0.49978	0.237	0.076	1.26888e-154	CHRNA4	0
chr12:13097639-13103230	1.21585e-159	-0.406578	0.079	0.234	2.37143e-154	GSG1	0
chr2:96866450-96871329	3.75166e-159	-0.386622	0.075	0.226	7.31734e-154	SEMA4C	0
chr2:73624191-73626833	3.88843e-159	0.426973	0.289	0.106	7.5841e-154	ALMS1	13397
chr21:38258244-38272857	4.0576e-159	0.287154	0.501	0.252	7.91406e-154	KCNJ15	0
chr1:25725287-25731283	5.49966e-159	-0.276129	0.128	0.272	1.07267e-153	MAN1C1	0
chr9:87769534-87772092	8.39759e-159	0.413561	0.3	0.109	1.63789e-153	CTSL	38140
chr1:6880485-6886717	1.50165e-158	0.307158	0.431	0.195	2.92886e-153	CAMTA1	0
chr15:50166401-50169463	2.35668e-158	0.401392	0.312	0.116	4.59654e-153	ATP8B4	0
chr19:46295792-46301708	3.61248e-158	-0.370819	0.108	0.264	7.0459e-153	HIF3A	0
chr5:135833509-135836152	3.78158e-158	0.330166	0.4	0.186	7.3757e-153	SLC25A48	0
chr12:46266363-46270275	9.84657e-158	-0.393458	0.071	0.223	1.92051e-152	SLC38A1	0
chr17:1734566-1738454	1.00695e-157	0.328449	0.395	0.178	1.96399e-152	WDR81	0
chr17:42789915-42799389	1.19987e-157	-0.26269	0.274	0.432	2.34025e-152	CNTD1	0
chr6:156752439-156753231	1.24639e-157	0.530827	0.214	0.065	2.43099e-152	ARID1B	24142
chr16:4662989-4665963	1.46944e-157	0.416366	0.296	0.112	2.86604e-152	MGRN1	0
chr2:18265675-18267977	1.81295e-157	0.541928	0.212	0.062	3.53604e-152	KCNS3	0
chr14:94580622-94584038	2.19484e-157	-0.360297	0.067	0.205	4.28087e-152	SERPINA5	0
chr6:165833955-165836192	3.76906e-157	0.389687	0.319	0.123	7.35128e-152	PDE10A	0
chr8:28075062-28076726	7.25851e-157	0.467563	0.254	0.084	1.41572e-151	NUGGC	0
chr1:244064439-244066329	8.77452e-157	0.447413	0.269	0.091	1.71141e-151	ZBTB18	6962
chr9:68703566-68707334	8.8356e-157	-0.346746	0.088	0.233	1.72332e-151	PIP5K1B	0
chr22:25182589-25184848	9.51217e-157	0.421417	0.296	0.112	1.85528e-151	KIAA1671	0
chr4:74974823-74976984	1.16339e-156	0.407102	0.301	0.111	2.26911e-151	PARM1	0
chr3:190184234-190188450	2.08157e-156	0.420768	0.291	0.106	4.05996e-151	P3H2	61796
chr10:22778284-22781029	3.47378e-156	0.439969	0.272	0.094	6.77537e-151	PIP4K2A	63728
chr2:114549888-114551800	3.78739e-156	0.47234	0.252	0.083	7.38703e-151	DPP10	0
chr7:99979683-99981709	3.86342e-156	0.443173	0.27	0.094	7.53533e-151	AZGP1	3525
chr18:74580824-74581962	4.4641e-156	0.460711	0.257	0.086	8.70692e-151	CNDP1	0
chr3:14295682-14298374	5.16148e-156	0.501639	0.23	0.071	1.00671e-150	LSM3	94562
chr7:53415820-53419583	6.0337e-156	0.422542	0.289	0.107	1.17683e-150	POM121L12	378895
chr18:58589940-58593050	6.16299e-156	0.476699	0.24	0.074	1.20205e-150	ALPK2	0
chr1:12527309-12529563	6.27171e-156	0.401311	0.304	0.114	1.22325e-150	VPS13D	15261
chr13:81319030-81320998	1.04347e-155	0.452655	0.262	0.09	2.03521e-150	SPRY2	978078
chr10:133355565-133363292	1.67589e-155	0.356603	0.362	0.156	3.26871e-150	ECHS1	0
chr17:57602744-57606611	2.00792e-155	-0.370847	0.081	0.231	3.91631e-150	MSI2	0
chr5:36300121-36302889	2.16024e-155	-0.398936	0.06	0.201	4.2134e-150	RANBP3L	0
chr9:93048935-93050502	2.59572e-155	0.546327	0.207	0.061	5.06278e-150	SUSD3	8185
chr20:38912446-38915804	4.46244e-155	0.407416	0.297	0.108	8.70368e-150	PPP1R16B	0
chr14:72722137-72724608	7.68821e-155	0.528036	0.214	0.062	1.49953e-149	DPF3	0
chr22:25038181-25040266	9.13816e-155	0.504145	0.232	0.075	1.78233e-149	KIAA1671	0
chr4:152222864-152226264	9.596e-155	0.48003	0.241	0.078	1.87163e-149	FBXW7	94994
chr9:133448276-133449155	1.05788e-154	0.499989	0.233	0.074	2.06333e-149	ADAMTS13	0
chr11:70948007-70949944	1.34901e-154	0.436223	0.277	0.098	2.63114e-149	SHANK2	0
chr18:25260827-25263149	1.45645e-154	0.507643	0.226	0.068	2.84071e-149	ZNF521	0
chr4:89121678-89124849	2.10798e-154	0.399139	0.313	0.123	4.11146e-149	TIGD2	6778
chr12:121855983-121860788	2.34448e-154	0.29576	0.454	0.217	4.57275e-149	HPD	0
chr5:73170331-73178468	2.72575e-154	0.286686	0.454	0.215	5.31639e-149	TMEM174	0
chr17:57619579-57627986	3.59864e-154	-0.343631	0.096	0.243	7.0189e-149	MSI2	0
chr19:11141496-11144275	4.47911e-154	-0.332954	0.108	0.264	8.73619e-149	SPC24	0
chr1:243848905-243851650	5.6516e-154	-0.374159	0.075	0.216	1.1023e-148	AKT3	0
chr8:54279474-54283648	5.90413e-154	0.454906	0.256	0.084	1.15156e-148	MRPL15	131572
chr1:1940886-1944623	6.39395e-154	0.415205	0.297	0.112	1.2471e-148	CFAP74	0
chr1:8238308-8240563	8.23242e-154	0.51067	0.214	0.064	1.60568e-148	SLC45A1	77262
chr17:42864172-42870125	9.4935e-154	0.399919	0.29	0.11	1.85164e-148	AOC3	6041
chr13:100542009-100546085	9.52984e-154	0.320203	0.406	0.19	1.85873e-148	GGACT	0
chr16:12108370-12114524	1.43374e-153	0.3606	0.347	0.146	2.7964e-148	SNX29	0
chr22:20884973-20886204	1.57117e-153	0.384418	0.322	0.131	3.06445e-148	SNAP29	0
chr10:71938634-71941518	1.78842e-153	0.535495	0.207	0.059	3.48819e-148	CHST3	22846
chr2:169385818-169389398	2.84486e-153	0.40071	0.299	0.111	5.54869e-148	LRP2	23132
chr10:46538706-46561285	3.18672e-153	0.254877	0.496	0.261	6.21547e-148	GPRIN2	0
chr17:32953526-32955126	4.21564e-153	0.537411	0.209	0.061	8.22231e-148	TMEM98	8419
chr8:27299420-27300447	5.97984e-153	0.49879	0.228	0.071	1.16633e-147	TRIM35	0
chr9:33170259-33173642	8.85276e-153	0.317896	0.413	0.194	1.72667e-147	B4GALT1	2902
chr7:89779821-89781081	9.05599e-153	0.378829	0.328	0.132	1.76631e-147	STEAP1	373293
chr6:73774145-73775041	1.3045e-152	0.490825	0.231	0.074	2.54433e-147	CD109	0
chr1:21605962-21608701	1.41981e-152	0.382513	0.307	0.123	2.76924e-147	RAP1GAP	0
chr3:188581027-188582416	1.55185e-152	0.547718	0.201	0.056	3.02678e-147	LPP	0
chr11:26721159-26724811	2.59719e-152	0.410674	0.299	0.113	5.06563e-147	SLC5A12	0
chr12:80218691-80220199	2.65162e-152	0.421708	0.283	0.104	5.17181e-147	OTOGL	0
chr10:96268360-96273893	2.8783e-152	-0.352631	0.086	0.231	5.61392e-147	BLNK	0
chr20:13288011-13291842	4.13558e-152	0.411032	0.291	0.106	8.06616e-147	ISM1	0
chr4:141130088-141135015	8.23224e-152	-0.30562	0.149	0.305	1.60564e-146	RNF150	0
chr1:17676121-17686795	8.23906e-152	-0.32623	0.142	0.301	1.60697e-146	ARHGEF10L	0
chr10:73853583-73855873	1.14274e-151	0.450772	0.258	0.088	2.22884e-146	CAMK2G	0
chr2:126995330-126997977	1.41614e-151	0.325562	0.388	0.173	2.76208e-146	BIN1	50049
chr1:15798763-15801650	1.57943e-151	0.274051	0.486	0.247	3.08057e-146	UQCRHL	5518
chr3:196214584-196217302	2.16537e-151	0.413064	0.297	0.115	4.2234e-146	PCYT1A	0
chr22:50204085-50211494	2.28969e-151	0.361783	0.345	0.149	4.46587e-146	SELO	0
chr10:306469-310877	2.44437e-151	0.417292	0.283	0.106	4.76758e-146	DIP2C	0
chr10:5571166-5577311	2.9543e-151	0.305308	0.425	0.187	5.76216e-146	CALML3	44394
chr17:5220032-5222350	3.63801e-151	0.516896	0.212	0.062	7.09569e-146	SCIMP	0
chr17:49012908-49017446	3.88817e-151	0.360808	0.354	0.151	7.5836e-146	IGF2BP1	0
chr4:152935148-152939000	5.41466e-151	-0.358098	0.094	0.241	1.05609e-145	FHDC1	0
chr11:61488082-61491136	1.10749e-150	0.261967	0.499	0.272	2.16008e-145	PPP1R32	0
chr9:137441128-137442188	1.68013e-150	0.493264	0.23	0.076	3.27697e-145	ENTPD8	0
chr22:46477361-46491238	3.91817e-150	0.26735	0.508	0.26	7.64212e-145	CELSR1	0
chr10:23367769-23370771	4.53906e-150	-0.323804	0.103	0.245	8.85313e-145	C10orf67	22923
chr1:109148457-109152765	5.42374e-150	0.352616	0.347	0.143	1.05786e-144	KIAA1324	0
chr11:65470280-65473903	7.44326e-150	-0.395911	0.063	0.204	1.45176e-144	AP000769.1	28130
chr19:18135491-18137719	7.60482e-150	0.447391	0.257	0.089	1.48327e-144	MAST3	0
chr16:4593484-4600047	7.8264e-150	0.271888	0.487	0.246	1.52648e-144	C16orf96	0
chr17:37824044-37832434	9.38406e-150	0.252424	0.536	0.291	1.83029e-144	HNF1B	78796
chr16:85212387-85215209	9.90583e-150	0.396032	0.3	0.118	1.93206e-144	GSE1	0
chr11:7638672-7644136	1.05272e-149	0.390951	0.309	0.12	2.05325e-144	PPFIBP2	0
chr3:32339850-32341440	1.39738e-149	0.413446	0.289	0.111	2.72549e-144	CMTM8	0
chr15:81060842-81062390	1.72557e-149	0.523554	0.211	0.063	3.36561e-144	CFAP161	0
chr12:97394660-97397620	1.94161e-149	0.520429	0.209	0.061	3.78698e-144	NEDD1	440882
chr1:25768766-25776115	2.65436e-149	-0.27192	0.197	0.355	5.17715e-144	MAN1C1	0
chr9:87504948-87506891	5.42157e-149	0.46913	0.247	0.086	1.05744e-143	DAPK1	0
chr4:121448065-121450150	8.95771e-149	0.507896	0.224	0.071	1.74714e-143	QRFPR	67005
chr8:22395543-22401576	1.09034e-148	0.338507	0.36	0.155	2.12664e-143	SLC39A14	0
chr19:14058901-14063012	2.42878e-148	0.268919	0.483	0.253	4.73717e-143	PALM3	0
chr4:88062095-88067033	2.79425e-148	0.383929	0.311	0.122	5.44999e-143	PKD2	0
chr1:21549802-21553132	2.91572e-148	0.489133	0.228	0.072	5.68691e-143	ALPL	0
chr1:6422734-6428797	3.27554e-148	0.264126	0.49	0.261	6.38871e-143	ESPN	0
chr19:1097681-1100076	3.47831e-148	0.409749	0.284	0.107	6.78421e-143	POLR2E	2300
chr11:122918389-122919365	9.68818e-148	0.524167	0.213	0.066	1.88961e-142	C11orf63	0
chr8:95168675-95170794	1.00933e-147	0.420986	0.282	0.108	1.96863e-142	PLEKHF2	11990
chr8:22410998-22412291	1.56527e-147	0.518877	0.208	0.062	3.05294e-142	SLC39A14	0
chr1:24783472-24787181	2.07302e-147	0.445245	0.255	0.086	4.04329e-142	CLIC4	0
chr5:136184653-136187224	2.22881e-147	0.475088	0.236	0.075	4.34715e-142	SMAD5	0
chr17:45942077-45943948	2.73308e-147	0.468147	0.24	0.08	5.33068e-142	MAPT	0
chr3:123129478-123131039	2.76416e-147	0.417508	0.28	0.101	5.3913e-142	PDIA5	0
chr16:87506133-87509086	4.50805e-147	0.388077	0.302	0.115	8.79264e-142	ZCCHC14	14087
chr8:28032821-28034211	4.8365e-147	0.467283	0.241	0.079	9.43325e-142	NUGGC	0
chr1:16188895-16191214	5.81432e-147	0.486161	0.221	0.069	1.13404e-141	ARHGEF19	6639
chr17:34532004-34534332	6.78769e-147	0.448115	0.25	0.083	1.32389e-141	TMEM132E	46416
chr11:57496393-57502725	7.1995e-147	-0.286166	0.219	0.37	1.40421e-141	SLC43A1	0
chr1:65195579-65203115	1.12313e-146	0.383781	0.316	0.125	2.19059e-141	AK4	0
chr1:7097725-7099135	2.12298e-146	0.53926	0.201	0.06	4.14073e-141	CAMTA1	0
chr12:3241416-3244586	3.63246e-146	0.353769	0.34	0.144	7.08485e-141	TSPAN9	0
chr7:141995300-141997306	3.86645e-146	0.488883	0.22	0.066	7.54124e-141	MGAM	0
chr18:49849270-49850899	3.9134e-146	0.463515	0.237	0.079	7.63281e-141	MYO5B	0
chr6:89375179-89376614	4.50531e-146	-0.370231	0.066	0.204	8.7873e-141	RRAGD	0
chr6:150237989-150238918	4.67627e-146	0.516251	0.21	0.064	9.12074e-141	PPP1R14C	0
chr11:64563922-64573714	5.21011e-146	0.437035	0.264	0.097	1.0162e-140	SLC22A11	0
chr1:155885354-155889080	5.88312e-146	0.391415	0.303	0.118	1.14746e-140	SYT11	154
chr13:98232640-98234515	1.12003e-145	0.373443	0.322	0.133	2.18453e-140	FARP1	0
chr2:158182200-158186349	1.14512e-145	-0.393646	0.066	0.201	2.23347e-140	CCDC148	0
chr19:19272544-19275646	1.17469e-145	0.412171	0.283	0.109	2.29115e-140	TM6SF2	0
chr13:44103294-44109019	1.4243e-145	0.280801	0.451	0.213	2.778e-140	SMIM2	34523
chr17:7317283-7320068	1.72191e-145	0.510941	0.208	0.064	3.35846e-140	NEURL4	0
chr7:73646202-73648632	2.36852e-145	0.426079	0.268	0.098	4.61964e-140	VPS37D	19192
chr6:37514724-37517759	2.68116e-145	0.355863	0.336	0.14	5.22942e-140	CCDC167	14801
chr1:27566572-27573329	3.27073e-145	-0.2689	0.226	0.386	6.37932e-140	AHDC1	0
chr3:189353882-189355855	3.3853e-145	0.469443	0.239	0.079	6.60278e-140	TPRG1	28577
chr8:10242554-10243531	3.93033e-145	0.43388	0.261	0.092	7.66583e-140	MSRA	0
chr16:90041858-90049516	4.78855e-145	0.291726	0.435	0.213	9.33974e-140	GAS8	0
chr19:11087326-11093354	1.21291e-144	-0.313137	0.154	0.313	2.3657e-139	LDLR	0
chr2:42903480-42908640	1.51377e-144	-0.388795	0.069	0.209	2.95251e-139	HAAO	110886
chr12:111786700-111792787	1.54101e-144	0.29368	0.43	0.213	3.00563e-139	ALDH2	0
chr11:93820112-93822767	1.63969e-144	0.459061	0.241	0.08	3.1981e-139	VSTM5	0
chr22:49932801-49939067	1.64695e-144	-0.388871	0.094	0.242	3.21226e-139	CRELD2	5260
chr20:37985924-37988239	2.57623e-144	0.433479	0.26	0.095	5.02475e-139	TTI1	0
chr9:3768708-3769758	3.14704e-144	0.499918	0.214	0.065	6.13807e-139	GLIS3	54368
chr4:37987779-37992665	3.9065e-144	-0.381669	0.068	0.201	7.61936e-139	TBC1D1	0
chr9:38357261-38360187	4.2547e-144	0.352743	0.35	0.149	8.29849e-139	ALDH1B1	32476
chr19:32863803-32871550	4.90953e-144	0.293496	0.44	0.205	9.57569e-139	SLC7A9	0
chr6:41583036-41588680	5.02479e-144	0.292163	0.425	0.207	9.8005e-139	FOXP4	0
chr19:2494094-2496399	5.75748e-144	-0.379613	0.075	0.214	1.12296e-138	GNG7	14819
chr16:84635557-84638771	6.93893e-144	0.426624	0.266	0.097	1.35339e-138	KLHL36	9753
chr2:232874077-232878462	1.18317e-143	0.40644	0.282	0.111	2.30769e-138	C2orf82	0
chr8:66026295-66027194	1.1944e-143	0.459702	0.244	0.084	2.32959e-138	DNAJC5B	0
chr2:120257426-120258761	3.57367e-143	0.411725	0.271	0.099	6.9702e-138	RALB	0
chr3:15292017-15295924	4.10924e-143	0.336107	0.33	0.135	8.01479e-138	SH3BP5	0
chr20:36858377-36867329	5.24148e-143	-0.34159	0.117	0.268	1.02231e-137	SOGA1	0
chr1:203625485-203631354	9.10188e-143	-0.304283	0.143	0.288	1.77526e-137	ATP2B4	0
chrX:129735714-129740441	1.03575e-142	0.394233	0.297	0.117	2.02016e-137	XPNPEP2	0
chr4:3574390-3577715	1.11935e-142	0.425246	0.27	0.102	2.18321e-137	AL590235.1	35971
chr5:173319333-173320906	1.41338e-142	0.417722	0.275	0.102	2.7567e-137	STC2	0
chr6:160090192-160093480	1.54472e-142	0.487308	0.22	0.07	3.01286e-137	IGF2R	0
chr8:22754921-22756731	1.54544e-142	0.458164	0.236	0.079	3.01427e-137	PEBP4	0
chr3:141726842-141729010	1.55979e-142	0.472921	0.232	0.077	3.04225e-137	RNF7	9193
chr20:38864407-38868403	2.19579e-142	0.397179	0.289	0.11	4.28274e-137	PPP1R16B	0
chr11:70201901-70211080	2.89271e-142	0.25439	0.507	0.285	5.64203e-137	FADD	0
chr16:66972410-66979660	2.90892e-142	0.294347	0.436	0.215	5.67365e-137	CES3	0
chr8:110059884-110061500	2.96714e-142	0.42272	0.262	0.094	5.7872e-137	KCNV1	84036
chr3:174891243-174892218	3.03108e-142	0.490958	0.217	0.067	5.91192e-137	NAALADL2	0
chr1:178033215-178038746	3.05418e-142	0.274665	0.454	0.241	5.95697e-137	SEC16B	48911
chr6:20426366-20428818	3.49533e-142	0.418214	0.274	0.104	6.8174e-137	E2F3	0
chr19:15640050-15642655	6.24736e-142	0.365035	0.328	0.136	1.2185e-136	CYP4F3	0
chr3:14470513-14475077	6.63691e-142	0.291871	0.439	0.219	1.29448e-136	SLC6A6	0
chr11:8089619-8095693	9.46492e-142	0.349124	0.339	0.149	1.84607e-136	TUB	0
chr5:39445959-39449095	1.04727e-141	0.463469	0.232	0.077	2.04263e-136	DAB2	0
chr17:64149704-64150958	1.21174e-141	0.451336	0.244	0.084	2.36341e-136	TEX2	0
chr7:105675737-105679627	1.31651e-141	0.327087	0.37	0.169	2.56777e-136	ATXN7L1	0
chr14:103168824-103171517	1.9353e-141	0.406964	0.273	0.098	3.77467e-136	TNFAIP2	31384
chr1:202860467-202864252	2.00217e-141	0.25625	0.494	0.266	3.9051e-136	RABIF	14704
chr5:40990448-40992609	2.56218e-141	0.468743	0.226	0.073	4.99736e-136	MROH2B	5407
chr20:49823140-49824503	2.87765e-141	0.513206	0.201	0.059	5.61265e-136	SLC9A8	0
chr19:744722-753864	3.46573e-141	0.284494	0.448	0.228	6.75967e-136	MISP	0
chr18:61648125-61652495	3.70002e-141	0.316791	0.382	0.177	7.21663e-136	CDH20	92351
chr20:21563844-21565338	3.82004e-141	0.376228	0.307	0.121	7.45072e-136	NKX2-2	49817
chr4:80071816-80073659	5.4201e-141	0.384551	0.294	0.117	1.05715e-135	ANTXR2	0
chr12:162454-165587	5.46926e-141	0.38436	0.307	0.126	1.06674e-135	IQSEC3	0
chr7:101933547-101938748	8.70202e-141	0.30351	0.402	0.19	1.69727e-135	CUX1	0
chr17:11182229-11183072	1.12617e-140	0.476512	0.23	0.079	2.19652e-135	SHISA6	58190
chr17:42198633-42204855	1.7364e-140	0.354092	0.334	0.141	3.38672e-135	STAT5B	0
chr4:71338336-71340367	1.89162e-140	0.37024	0.322	0.133	3.68947e-135	SLC4A4	0
chr11:58830466-58832853	1.93021e-140	0.455621	0.235	0.078	3.76473e-135	GLYATL2	1211
chr5:145061733-145063149	3.1423e-140	0.418202	0.276	0.105	6.12884e-135	PRELID2	408649
chr7:45917494-45924726	4.32191e-140	-0.365159	0.084	0.223	8.42957e-135	IGFBP3	0
chr8:33580766-33582020	6.35416e-140	0.450819	0.245	0.087	1.23933e-134	DUSP26	9311
chr13:38878538-38879978	6.67266e-140	0.511996	0.204	0.063	1.30146e-134	FREM2	0
chr19:8365797-8369261	7.90341e-140	0.363255	0.306	0.125	1.5415e-134	ANGPTL4	0
chr11:2374247-2385062	1.07695e-139	-0.26553	0.233	0.392	2.10052e-134	CD81	0
chr3:5217092-5219587	1.28767e-139	0.39755	0.286	0.109	2.51151e-134	EDEM1	0
chr16:87406463-87408281	1.9147e-139	0.461016	0.228	0.077	3.73448e-134	ZCCHC14	0
chr7:101909934-101915441	2.71793e-139	0.365202	0.316	0.127	5.30113e-134	CUX1	0
chr17:63537923-63547109	3.61533e-139	0.480603	0.213	0.068	7.05145e-134	KCNH6	0
chr6:53614250-53617575	5.40063e-139	0.363291	0.317	0.129	1.05335e-133	GCLC	0
chr6:2514476-2516581	7.40735e-139	0.436143	0.254	0.089	1.44475e-133	MYLK4	147047
chr14:35032982-35036216	7.81303e-139	0.430904	0.263	0.095	1.52388e-133	SRP54	3414
chr11:77086444-77087792	1.02846e-138	0.444027	0.245	0.085	2.00594e-133	CAPN5	0
chr10:96635762-96638514	1.03738e-138	0.355217	0.329	0.136	2.02333e-133	PIK3AP1	0
chr11:101866351-101868387	1.77971e-138	0.494603	0.212	0.068	3.4712e-133	TRPC6	0
chr13:27402966-27405231	1.94678e-138	0.398616	0.279	0.106	3.79706e-133	GTF3A	19312
chr1:45566395-45567351	2.31711e-138	0.494499	0.211	0.067	4.51937e-133	AKR1A1	0
chr13:76884099-76887710	2.38884e-138	-0.305549	0.123	0.273	4.65927e-133	KCTD12	0
chr10:17100566-17103625	2.51931e-138	0.495995	0.211	0.067	4.91374e-133	CUBN	0
chr19:48933090-48935283	2.53693e-138	0.417612	0.259	0.094	4.9481e-133	DHDH	0
chr22:41247507-41249364	2.53714e-138	0.421133	0.26	0.094	4.94851e-133	RANGAP1	0
chr5:102312359-102314498	3.14341e-138	0.460738	0.233	0.08	6.131e-133	SLCO4C1	15809
chr4:3613755-3615048	3.9493e-138	0.44592	0.24	0.084	7.70284e-133	AL590235.1	75336
chr16:88451287-88457316	4.52471e-138	-0.284565	0.202	0.357	8.82513e-133	ZFPM1	0
chr2:16093676-16095384	5.02728e-138	0.386355	0.288	0.114	9.80536e-133	MYCN	146668
chr19:1420641-1427721	6.20367e-138	0.30122	0.389	0.184	1.20998e-132	DAZAP1	0
chr8:59115539-59120856	7.04146e-138	-0.300349	0.127	0.268	1.37339e-132	TOX	0
chr8:122616748-122618267	8.9745e-138	0.512792	0.204	0.062	1.75041e-132	ZHX2	163126
chr8:95174236-95176269	9.9754e-138	0.383742	0.297	0.119	1.94563e-132	PLEKHF2	17551
chr11:68296464-68299588	1.03792e-137	0.365203	0.32	0.136	2.02439e-132	LRP5	13020
chr9:113908779-113914629	1.04022e-137	-0.30519	0.114	0.251	2.02888e-132	ZNF618	0
chr2:219269096-219270639	1.28712e-137	0.38085	0.303	0.12	2.51044e-132	TUBA4B	0
chr20:6122060-6123783	1.3574e-137	0.410789	0.27	0.102	2.6475e-132	FERMT1	0
chr11:108647316-108648769	1.38222e-137	0.335712	0.345	0.159	2.69593e-132	DDX10	16255
chr16:84631811-84634512	1.4308e-137	0.380107	0.299	0.118	2.79067e-132	COTL1	13733
chr11:2442577-2448461	1.79584e-137	-0.34444	0.102	0.243	3.50267e-132	KCNQ1	0
chr9:4352467-4354118	2.53359e-137	0.458941	0.235	0.081	4.94159e-132	GLIS3	4074
chr13:72536253-72537975	2.97067e-137	0.478561	0.22	0.071	5.79409e-132	MZT1	170381
chr1:46960968-46962867	3.21223e-137	0.502163	0.205	0.063	6.26523e-132	CYP4A11	19483
chr12:56229733-56232419	4.64266e-137	0.371079	0.306	0.124	9.05519e-132	SLC39A5	0
chr3:62227950-62229812	6.18635e-137	0.493996	0.214	0.069	1.2066e-131	PTPRG	0
chr14:99463448-99471038	8.16317e-137	0.319485	0.365	0.16	1.59217e-131	SETD3	0
chr2:9228218-9232054	9.42828e-137	0.394941	0.248	0.087	1.83892e-131	ASAP2	0
chr9:89408444-89412972	9.77415e-137	0.3901	0.272	0.106	1.90638e-131	SEMA4D	0
chr17:42870894-42874779	1.74325e-136	0.378551	0.294	0.119	3.4001e-131	AOC3	12763
chr7:140562917-140568818	2.57243e-136	-0.30892	0.119	0.264	5.01734e-131	DENND2A	0
chr10:127871789-127875553	2.69285e-136	0.472407	0.221	0.07	5.25222e-131	CLRN3	2287
chr6:14559309-14561047	4.02097e-136	0.387254	0.287	0.11	7.84261e-131	CD83	422390
chr4:2809201-2815931	5.58053e-136	0.35087	0.322	0.137	1.08844e-130	SH3BP2	0
chr16:89607927-89609898	9.0592e-136	0.442887	0.241	0.085	1.76693e-130	DPEP1	3409
chr8:119207615-119210820	1.00228e-135	-0.323158	0.106	0.251	1.95488e-130	MAL2	0
chr2:95344904-95348450	1.02221e-135	-0.337633	0.101	0.239	1.99374e-130	KCNIP3	0
chr1:21649690-21654031	1.16678e-135	-0.321128	0.111	0.249	2.27573e-130	RAP1GAP	0
chr9:84667470-84675022	1.2442e-135	-0.348357	0.111	0.252	2.42672e-130	NTRK2	0
chr16:2467313-2478599	1.51985e-135	-0.292906	0.189	0.338	2.96436e-130	TBC1D24	0
chr12:31228959-31230127	2.4932e-135	0.453047	0.232	0.08	4.86281e-130	OVOS2	22804
chr10:121935395-121936468	2.51866e-135	0.432715	0.25	0.09	4.91246e-130	ATE1	6593
chr17:64772803-64775343	2.69523e-135	0.39587	0.278	0.106	5.25686e-130	LRRC37A3	78968
chr2:3323282-3326268	2.85907e-135	0.441473	0.246	0.09	5.57642e-130	TSSC1	0
chr1:21615690-21627548	2.90072e-135	-0.302753	0.157	0.308	5.65766e-130	RAP1GAP	0
chrX:153459964-153464672	3.19097e-135	0.420437	0.249	0.091	6.22376e-130	HAUS7	0
chr12:89377766-89380693	3.42584e-135	0.372628	0.298	0.122	6.68187e-130	DUSP6	24494
chr16:2480530-2488775	3.67949e-135	-0.324316	0.132	0.274	7.17659e-130	TBC1D24	0
chr22:17731248-17734850	4.95471e-135	0.41276	0.259	0.094	9.66382e-130	BID	0
chr5:75047288-75054989	6.91993e-135	-0.301363	0.166	0.313	1.34968e-129	ANKRD31	13285
chr2:168244209-168248430	7.31004e-135	-0.315484	0.121	0.263	1.42577e-129	STK39	0
chr11:69085570-69089806	9.9637e-135	0.46939	0.205	0.065	1.94335e-129	TPCN2	0
chr2:232446406-232448558	1.2356e-134	0.41691	0.257	0.1	2.40995e-129	ALPI	7564
chr22:50256372-50259592	1.26282e-134	0.454736	0.233	0.082	2.46305e-129	MAPK12	0
chr5:16502739-16509797	1.3489e-134	0.284473	0.436	0.224	2.63094e-129	FAM134B	0
chr16:66959315-66965563	1.3546e-134	0.291865	0.414	0.195	2.64205e-129	CES3	0
chr2:85475466-85477105	1.64908e-134	0.491047	0.207	0.065	3.21642e-129	SH2D6	38436
chr11:2759352-2762096	1.75386e-134	0.309529	0.381	0.179	3.42078e-129	KCNQ1	0
chr9:128844835-128847121	1.87666e-134	0.45669	0.232	0.079	3.66029e-129	KYAT1	0
chr12:26877948-26879359	2.31576e-134	0.384201	0.287	0.114	4.51673e-129	ASUN	25821
chr8:20230413-20235610	3.22256e-134	0.468756	0.223	0.075	6.28539e-129	ATP6V1B2	3593
chr6:27460356-27462063	7.67377e-134	0.434737	0.244	0.086	1.49671e-128	ZNF184	0
chr6:167961544-167967152	8.46527e-134	0.341249	0.32	0.14	1.65109e-128	AFDN	0
chr1:25167430-25169216	1.12097e-133	0.465183	0.225	0.075	2.18638e-128	SYF2	53462
chr9:6664253-6665446	1.24138e-133	0.440759	0.242	0.088	2.42123e-128	GLDC	18602
chr8:143551766-143554652	1.44119e-133	0.297443	0.39	0.189	2.81095e-128	GSDMD	0
chr11:58941906-58944040	1.47542e-133	0.477779	0.213	0.067	2.87769e-128	GLYATL1	0
chr12:53648685-53649859	1.6435e-133	0.478297	0.218	0.073	3.20552e-128	ATP5G2	0
chr16:27208493-27209710	1.71607e-133	0.476704	0.217	0.071	3.34707e-128	KDM8	0
chr12:102950072-102950950	1.72489e-133	0.496667	0.206	0.066	3.36427e-128	PAH	0
chr9:87909258-87910332	2.32536e-133	0.46259	0.225	0.077	4.53544e-128	SPATA31E1	20358
chr1:201702905-201704672	3.21964e-133	0.392722	0.274	0.11	6.27968e-128	NAV1	0
chr17:50588280-50590344	4.7874e-133	0.340567	0.307	0.129	9.3375e-128	CACNA1G	0
chr1:9098219-9102020	5.02552e-133	0.39796	0.273	0.105	9.80193e-128	GPR157	0
chr4:186553622-186555915	6.97366e-133	0.387499	0.286	0.116	1.36016e-127	MTNR1A	0
chr3:69341304-69344438	7.03884e-133	0.45691	0.229	0.078	1.37288e-127	FRMD4B	0
chr20:61899803-61901803	7.13724e-133	0.441433	0.234	0.084	1.39207e-127	CDH4	0
chr17:18959066-18973825	9.18042e-133	0.349749	0.328	0.147	1.79058e-127	FAM83G	0
chr14:35365015-35370282	9.22799e-133	-0.362901	0.073	0.201	1.79985e-127	NFKBIA	31228
chr4:40728227-40732956	1.0677e-132	0.330043	0.352	0.157	2.08247e-127	NSUN7	16940
chr2:95055499-95065150	1.44192e-132	-0.253837	0.238	0.391	2.81237e-127	MAL	1502
chr10:120580177-120581870	1.51745e-132	0.4004	0.269	0.101	2.95967e-127	PLPP4	0
chr3:173394859-173399413	2.01275e-132	0.290433	0.387	0.185	3.92572e-127	NLGN1	0
chr12:121753195-121754636	2.23446e-132	0.471891	0.221	0.075	4.35816e-127	TMEM120B	0
chr4:55926148-55928486	2.37468e-132	0.430443	0.248	0.089	4.63164e-127	CEP135	20384
chr4:6937315-6946075	2.62716e-132	-0.292978	0.172	0.32	5.1241e-127	TBC1D14	0
chr4:186540819-186542349	4.1743e-132	0.431572	0.247	0.089	8.14169e-127	MTNR1A	0
chr12:105319680-105322638	4.24563e-132	0.49278	0.205	0.066	8.2808e-127	C12orf75	0
chr3:128384994-128386142	4.46309e-132	0.411023	0.255	0.097	8.70494e-127	EEFSEC	0
chr13:20359558-20364382	5.52649e-132	0.302069	0.383	0.18	1.0779e-126	CRYL1	39284
chr14:91329441-91333351	5.59696e-132	0.336857	0.339	0.145	1.09165e-126	CCDC88C	0
chr3:128478908-128494298	5.84626e-132	-0.389878	0.107	0.238	1.14027e-126	GATA2	0
chr7:30892993-30898512	8.35527e-132	0.32866	0.343	0.154	1.62964e-126	RP5-877J2.1	0
chr4:89304974-89308884	1.0213e-131	-0.311711	0.099	0.231	1.99197e-126	GPRIN3	0
chr1:10432637-10434257	1.11631e-131	0.475458	0.216	0.072	2.17729e-126	APITD1	0
chr14:70827174-70828552	1.13543e-131	0.454545	0.23	0.079	2.21457e-126	MAP3K9	17639
chr20:46962629-46966246	1.17265e-131	0.436123	0.208	0.071	2.28716e-126	EYA2	0
chr22:44102997-44104702	1.41029e-131	0.457816	0.223	0.074	2.75067e-126	PARVB	0
chr11:44833701-44836854	1.52539e-131	0.347019	0.327	0.139	2.97516e-126	TSPAN18	0
chr6:134669395-134674048	1.56697e-131	0.352603	0.313	0.132	3.05626e-126	ALDH8A1	243341
chr1:67224388-67226965	1.62896e-131	0.393417	0.278	0.107	3.17717e-126	IL23R	0
chr1:230157876-230160175	2.21739e-131	0.416468	0.259	0.098	4.32487e-126	GALNT2	0
chr12:113258359-113264411	2.64079e-131	0.27742	0.424	0.206	5.15067e-126	TPCN1	0
chr5:155727755-155730184	2.73893e-131	0.469153	0.21	0.069	5.3421e-126	SGCD	140159
chr9:94638028-94640572	2.96536e-131	0.330632	0.344	0.16	5.78373e-126	FBP1	0
chr8:40172637-40176601	3.88824e-131	-0.349647	0.096	0.233	7.58374e-126	C8orf4	17328
chr19:5874892-5878383	4.17181e-131	0.462897	0.221	0.074	8.13683e-126	AC024592.12	0
chr6:39166180-39171483	5.05745e-131	0.361121	0.296	0.126	9.8642e-126	KCNK5	17489
chr12:57454279-57456826	5.53576e-131	0.40036	0.269	0.102	1.07971e-125	INHBE	0
chr1:27525291-27530226	5.78909e-131	-0.3227	0.132	0.274	1.12912e-125	AHDC1	3808
chr1:21637989-21643192	6.54317e-131	-0.267886	0.208	0.358	1.2762e-125	RAP1GAP	0
chr7:27100603-27112114	7.08576e-131	-0.366647	0.122	0.262	1.38203e-125	HOXA3	0
chr6:159976980-159982530	9.23331e-131	-0.344885	0.1	0.232	1.80089e-125	IGF2R	0
chr16:84582854-84587790	1.72602e-130	0.313433	0.364	0.16	3.36649e-125	COTL1	0
chr4:57060107-57066585	1.79851e-130	-0.319785	0.081	0.205	3.50787e-125	IGFBP7	0
chr18:6369547-6372245	1.83997e-130	0.32109	0.354	0.16	3.58872e-125	L3MBTL4	0
chr15:38535360-38536912	2.2862e-130	0.469266	0.21	0.069	4.45908e-125	RASGRP1	0
chr8:134634816-134641672	2.43385e-130	0.27655	0.424	0.197	4.74705e-125	ZFAT	0
chr8:122658689-122660578	3.03827e-130	0.418333	0.249	0.09	5.92594e-125	ZHX2	120815
chr11:58925748-58930050	3.39872e-130	0.259238	0.464	0.249	6.62896e-125	GLYATL1	0
chr9:121609519-121611596	3.41222e-130	0.396711	0.267	0.102	6.65529e-125	DAB2IP	0
chr1:204885113-204886236	3.89151e-130	0.459571	0.22	0.073	7.59012e-125	NFASC	0
chr3:187954343-187955989	4.43719e-130	0.472805	0.213	0.069	8.65443e-125	LPP	197294
chr6:25136024-25139137	4.84705e-130	0.410615	0.241	0.083	9.45383e-125	AL078584.1	94097
chr2:47067511-47073822	5.3795e-130	-0.406515	0.07	0.204	1.04923e-124	RP11-761B3.1	0
chr19:18108613-18111665	7.90054e-130	0.329782	0.345	0.159	1.54095e-124	MAST3	0
chr2:76128588-76130476	1.08679e-129	0.475763	0.211	0.069	2.11972e-124	GCFC2	417598
chr8:27171307-27172947	1.11225e-129	0.444278	0.23	0.08	2.16937e-124	STMN4	62375
chr7:50533597-50535424	1.37476e-129	0.4277	0.239	0.085	2.68138e-124	DDC	0
chr5:32648814-32655130	1.44823e-129	0.386628	0.278	0.106	2.82467e-124	NPR3	33939
chr22:41549005-41552621	2.06376e-129	0.379732	0.29	0.118	4.02521e-124	POLR3H	4398
chr7:100043989-100046980	2.31641e-129	0.41615	0.256	0.097	4.518e-124	ZKSCAN1	2299
chr9:98142074-98143012	2.85745e-129	0.475884	0.212	0.071	5.57326e-124	CORO2A	0
chr6:134705987-134708437	3.84175e-129	0.345852	0.319	0.139	7.49306e-124	ALDH8A1	208952
chr16:79261104-79262133	5.32336e-129	0.465643	0.219	0.075	1.03828e-123	WWOX	48436
chr10:5658887-5661480	5.7168e-129	0.481425	0.204	0.066	1.11502e-123	ASB13	0
chr2:3347640-3349973	6.12716e-129	-0.318596	0.09	0.22	1.19506e-123	TSSC1	0
chr7:40156155-40157526	8.88876e-129	0.471236	0.215	0.072	1.73369e-123	SUGCT	0
chr15:40281342-40283834	9.23974e-129	0.378421	0.274	0.106	1.80215e-123	ANKRD63	0
chr8:72003650-72005975	1.13418e-128	0.336868	0.322	0.143	2.21213e-123	TRPA1	13941
chr6:111691242-111694065	1.75978e-128	0.317913	0.357	0.167	3.43233e-123	FYN	0
chr5:150588026-150591413	2.34594e-128	0.474748	0.205	0.065	4.57559e-123	SYNPO	9666
chr11:11447465-11452216	2.87367e-128	0.365253	0.294	0.121	5.6049e-123	GALNT18	0
chr19:7145319-7148270	3.37697e-128	0.408594	0.254	0.093	6.58654e-123	INSR	0
chr2:127535138-127537118	4.33433e-128	0.405719	0.261	0.1	8.45381e-123	MYO7B	0
chr11:77178776-77179724	4.57695e-128	0.463743	0.215	0.071	8.92703e-123	MYO7A	0
chr14:88261449-88263423	5.47662e-128	0.470258	0.216	0.073	1.06818e-122	KCNK10	0
chr8:27582324-27586982	6.49802e-128	0.254863	0.456	0.241	1.26739e-122	CLU	9934
chr3:197590105-197591126	6.52991e-128	0.446487	0.22	0.075	1.27361e-122	BDH1	16781
chr6:53088382-53090978	7.66937e-128	0.460273	0.217	0.074	1.49586e-122	FBXO9	0
chr22:32800690-32806624	8.17805e-128	-0.344203	0.097	0.226	1.59507e-122	TIMP3	0
chr15:94230541-94232647	8.97481e-128	0.374884	0.284	0.114	1.75047e-122	MCTP2	0
chr9:37436064-37444059	1.04211e-127	0.415141	0.239	0.085	2.03256e-122	ZBTB5	0
chr1:42940862-42944917	1.79529e-127	-0.329498	0.079	0.201	3.50159e-122	SLC2A1	0
chr12:51812997-51816172	2.22142e-127	0.378308	0.279	0.112	4.33272e-122	SCN8A	132
chr3:138862423-138863931	2.58163e-127	0.445009	0.225	0.077	5.03528e-122	PIK3CB	27484
chr12:109829442-109834034	3.14256e-127	0.287968	0.411	0.207	6.12934e-122	TRPV4	0
chr6:160703719-160706181	3.36845e-127	0.442156	0.229	0.08	6.56992e-122	PLG	0
chr12:52925007-52928192	3.73058e-127	0.319837	0.344	0.156	7.27623e-122	KRT8	0
chr1:151836119-151840862	4.92563e-127	-0.256433	0.218	0.368	9.6071e-122	C2CD4D	0
chr11:33085744-33088143	5.29537e-127	0.461546	0.213	0.069	1.03282e-121	CSTF3	0
chr3:52891051-52893001	5.96857e-127	0.411617	0.248	0.092	1.16413e-121	TMEM110	0
chr16:2489608-2494545	6.18311e-127	-0.327878	0.1	0.236	1.20597e-121	TBC1D24	0
chr9:131094342-131105601	7.97081e-127	-0.273981	0.225	0.372	1.55465e-121	AIF1L	0
chr14:73598277-73600731	9.45493e-127	0.473655	0.212	0.071	1.84412e-121	ACOT4	1780
chr10:60997939-61002102	1.04514e-126	0.334499	0.33	0.145	2.03847e-121	RHOBTB1	0
chr7:44638051-44642057	1.55963e-126	-0.294028	0.126	0.263	3.04195e-121	OGDH	0
chr1:24847282-24850144	1.61858e-126	0.417689	0.229	0.079	3.15692e-121	CLIC4	2957
chr6:150199163-150202983	1.73205e-126	0.346946	0.311	0.128	3.37825e-121	PPP1R14C	0
chr9:94990887-94996984	2.06194e-126	0.290424	0.382	0.177	4.02167e-121	C9orf3	0
chr17:75609890-75612155	2.1369e-126	0.406813	0.257	0.098	4.16787e-121	MYO15B	0
chr2:238258882-238261915	2.78137e-126	0.424513	0.239	0.087	5.42486e-121	PER2	0
chr20:63351329-63353436	3.61688e-126	0.467327	0.214	0.073	7.05448e-121	CHRNA4	0
chr8:60060974-60062025	4.74842e-126	0.474241	0.204	0.066	9.26146e-121	CA8	125321
chr3:69338719-69340231	6.53576e-126	0.46814	0.209	0.07	1.27476e-120	FRMD4B	0
chr1:247276899-247278318	7.69063e-126	0.447673	0.225	0.079	1.5e-120	ZNF496	19093
chr1:183804273-183808656	1.11138e-125	0.309879	0.353	0.159	2.16767e-120	RGL1	0
chr16:67525131-67532416	1.16119e-125	-0.26121	0.202	0.348	2.26481e-120	AC027682.1	0
chr1:208044874-208048843	1.45316e-125	0.315054	0.348	0.153	2.83429e-120	PLXNA2	0
chr4:51879971-51881266	1.57909e-125	0.448695	0.223	0.077	3.07991e-120	DCUN1D4	0
chr17:75994997-75998748	1.87525e-125	0.384405	0.279	0.111	3.65755e-120	TEN1-CDK3	0
chr10:95456161-95460103	2.36497e-125	0.300196	0.366	0.174	4.6127e-120	SORBS1	0
chr8:6900666-6905066	2.3862e-125	-0.290517	0.157	0.292	4.65412e-120	DEFA6	19626
chr2:219122167-219127406	3.09191e-125	0.291715	0.385	0.192	6.03055e-120	RP11-33O4.2	0
chr8:72007162-72010444	3.55376e-125	0.317063	0.353	0.161	6.93136e-120	TRPA1	9472
chr13:83064907-83065749	3.78669e-125	0.453753	0.218	0.074	7.38567e-120	SLITRK1	811455
chr6:31945320-31946608	4.41301e-125	0.449463	0.213	0.07	8.60726e-120	CFB	0
chr1:47128209-47130316	5.15746e-125	0.449781	0.216	0.074	1.00593e-119	CYP4A22	7118
chr10:17118377-17120897	6.21483e-125	0.401253	0.255	0.094	1.21216e-119	CUBN	0
chr1:18936446-18939124	6.4537e-125	0.403287	0.253	0.098	1.25875e-119	IFFO2	0
chr1:234655101-234659889	8.109e-125	-0.343861	0.08	0.204	1.5816e-119	IRF2BP2	45575
chr17:18376964-18379693	9.29546e-125	0.329595	0.326	0.148	1.81302e-119	EVPLL	0
chr16:84347710-84350838	9.52189e-125	0.400771	0.257	0.096	1.85718e-119	ATP2C2	17688
chr21:44848901-44851783	1.13586e-124	0.439684	0.221	0.08	2.21541e-119	PTTG1IP	0
chr1:12485205-12487382	1.60529e-124	0.342935	0.314	0.138	3.131e-119	VPS13D	0
chr16:30602919-30606749	1.72052e-124	0.363285	0.295	0.123	3.35576e-119	ZNF689	0
chr13:112561050-112563517	1.75124e-124	0.362995	0.295	0.121	3.41567e-119	TUBGCP3	0
chr3:126315575-126318585	1.83255e-124	0.373391	0.281	0.112	3.57426e-119	KLF15	24049
chr14:73610381-73613994	1.83665e-124	0.263486	0.448	0.24	3.58226e-119	ACOT6	0
chr6:91096992-91098721	2.42434e-124	0.442724	0.225	0.078	4.72851e-119	MAP3K7	509946
chr17:56143938-56146964	2.44132e-124	0.415359	0.246	0.091	4.76163e-119	ANKFN1	0
chr13:24451149-24453042	4.03433e-124	0.429425	0.235	0.086	7.86868e-119	PARP4	0
chr13:103132560-103134612	4.64636e-124	0.434395	0.232	0.082	9.06241e-119	SLC10A2	65713
chr16:56657158-56659357	5.02666e-124	0.265318	0.426	0.225	9.80415e-119	MT1F	0
chr18:667393-669661	5.14913e-124	0.414871	0.237	0.084	1.0043e-118	TYMS	0
chr2:95071983-95079277	5.78392e-124	-0.331289	0.112	0.243	1.12811e-118	MRPS5	7929
chr3:134056433-134061369	6.59871e-124	0.321022	0.325	0.145	1.28703e-118	RYK	3933
chr17:42910424-42921451	6.69936e-124	0.341674	0.343	0.17	1.30666e-118	G6PC	0
chr4:1351243-1354010	1.24362e-123	0.373938	0.278	0.113	2.4256e-118	UVSSA	0
chr16:87528495-87529703	2.07217e-123	0.465767	0.215	0.075	4.04163e-118	ZCCHC14	36449
chr3:27424612-27426917	2.47713e-123	0.412618	0.246	0.091	4.83147e-118	SLC4A7	0
chr16:53755085-53757200	4.62572e-123	0.398143	0.257	0.1	9.02215e-118	FTO	0
chr3:168858911-168865331	4.71402e-123	0.300256	0.372	0.177	9.19436e-118	MECOM	218167
chr2:109513775-109518247	6.07844e-123	0.308407	0.361	0.167	1.18556e-117	SH3RF3	9142
chr15:31296348-31298242	8.31808e-123	0.443	0.218	0.077	1.62238e-117	KLF13	28612
chr6:134948569-134950951	1.00969e-122	0.453839	0.214	0.073	1.96933e-117	ALDH8A1	0
chr3:184351485-184355122	1.09603e-122	0.376141	0.275	0.112	2.13773e-117	CLCN2	0
chr2:95039237-95046609	1.74034e-122	-0.335356	0.103	0.238	3.39442e-117	MAL	0
chr11:62982778-62986897	1.78631e-122	0.332731	0.329	0.143	3.48407e-117	SLC22A6	0
chr4:3461088-3465280	2.38074e-122	0.381352	0.256	0.104	4.64346e-117	DOK7	0
chr1:24117639-24121261	2.59407e-122	0.348004	0.317	0.14	5.05954e-117	IL22RA1	0
chr1:32991517-33003891	2.74733e-122	0.250976	0.448	0.241	5.35848e-117	AK2	4048
chr11:67580886-67586196	2.74995e-122	-0.267155	0.177	0.321	5.36359e-117	GSTP1	0
chr3:171025453-171029587	2.79545e-122	0.293537	0.382	0.18	5.45233e-117	SLC2A2	0
chr16:81591347-81593024	3.14087e-122	0.451536	0.217	0.077	6.12605e-117	CMIP	0
chr5:134017825-134020566	4.0067e-122	0.373282	0.277	0.112	7.81479e-117	VDAC1	12691
chr9:69129939-69133683	4.07632e-122	0.302526	0.366	0.173	7.95057e-117	TJP2	0
chr1:206967159-206971451	6.32223e-122	0.309689	0.356	0.16	1.23311e-116	FCAMR	0
chr5:79111198-79113788	6.67226e-122	0.351631	0.303	0.131	1.30138e-116	BHMT	0
chr22:31969823-31974735	6.91481e-122	0.289885	0.381	0.191	1.34869e-116	YWHAH	12219
chr3:53477961-53479736	9.44786e-122	0.34342	0.316	0.142	1.84274e-116	CACNA1D	0
chr9:32425859-32427771	1.12944e-121	0.360577	0.29	0.119	2.20289e-116	ACO1	0
chr16:68736739-68739101	2.11908e-121	-0.317063	0.101	0.233	4.13311e-116	CDH1	0
chr6:151044051-151046218	2.27294e-121	0.275553	0.368	0.174	4.43322e-116	MTHFD1L	0
chr6:25083266-25084842	2.65634e-121	0.463926	0.202	0.065	5.18101e-116	AL078584.1	41339
chr19:45638195-45643969	3.35631e-121	-0.341259	0.093	0.22	6.54624e-116	EML2	0
chr16:57251810-57254362	3.41844e-121	0.342726	0.305	0.13	6.66743e-116	PLLP	0
chr16:53372779-53374226	4.25531e-121	0.389126	0.269	0.109	8.29969e-116	CHD9	43628
chr7:85184700-85187660	4.64551e-121	0.307052	0.357	0.166	9.06074e-116	SEMA3D	0
chr4:10031293-10036133	6.14131e-121	0.310799	0.323	0.142	1.19782e-115	SLC2A9	0
chr22:36354688-36371815	6.16021e-121	-0.25195	0.285	0.421	1.20151e-115	MYH9	0
chr6:26532631-26535438	6.52107e-121	0.353565	0.288	0.122	1.27189e-115	HMGN4	2966
chr11:133051536-133053743	7.83444e-121	0.373002	0.262	0.105	1.52805e-115	OPCML	0
chr5:172420271-172421236	8.52295e-121	0.432286	0.225	0.081	1.66234e-115	SH3PXD2B	0
chr14:35384019-35387183	9.6061e-121	0.256577	0.448	0.235	1.8736e-115	NFKBIA	14327
chr6:30154426-30157085	1.04913e-120	0.391366	0.254	0.096	2.04625e-115	TRIM10	0
chr22:35392276-35394061	1.29932e-120	0.466081	0.205	0.069	2.53423e-115	HMOX1	0
chr14:23936069-23937896	1.96837e-120	0.419789	0.232	0.082	3.83916e-115	DHRS4	15689
chr8:2070040-2072359	2.17326e-120	0.424899	0.225	0.079	4.23879e-115	MYOM2	0
chr2:236567258-236571870	2.52391e-120	0.268282	0.409	0.205	4.9227e-115	ACKR3	0
chr6:144775808-144776859	2.54554e-120	0.447746	0.216	0.074	4.9649e-115	UTRN	0
chr11:72235386-72241182	2.70271e-120	0.281936	0.383	0.193	5.27144e-115	PHOX2A	0
chr7:378969-380338	3.51046e-120	0.430493	0.216	0.077	6.8469e-115	PDGFA	116919
chr2:109521105-109524580	4.85632e-120	0.396027	0.253	0.096	9.47191e-115	SH3RF3	16472
chr5:177097099-177099879	6.00455e-120	0.431511	0.217	0.077	1.17115e-114	FGFR4	0
chr12:124743933-124751666	7.49674e-120	-0.291343	0.163	0.302	1.46219e-114	SCARB1	25189
chr2:3398740-3401297	7.82935e-120	0.431485	0.223	0.081	1.52706e-114	TRAPPC12	0
chr3:146467939-146470419	9.22067e-120	-0.328232	0.095	0.222	1.79843e-114	PLSCR2	0
chr16:89612973-89617474	9.89219e-120	0.33967	0.311	0.136	1.9294e-114	DPEP1	0
chr17:50627595-50629302	1.10395e-119	0.399641	0.245	0.093	2.15317e-114	CACNA1G	120
chr7:75952775-75958443	1.92792e-119	0.39291	0.246	0.096	3.76028e-114	POR	0
chr13:103129780-103132038	2.14945e-119	0.447842	0.218	0.076	4.19235e-114	SLC10A2	62933
chr10:58752287-58758894	2.43355e-119	0.266477	0.419	0.21	4.74647e-114	BICC1	0
chr20:23161983-23165908	3.16846e-119	0.331791	0.32	0.139	6.17986e-114	CD93	75642
chr6:31377011-31379202	4.95898e-119	0.400541	0.25	0.095	9.67214e-114	HLA-B	19822
chr10:3805236-3812556	5.78711e-119	-0.289449	0.147	0.282	1.12874e-113	KLF6	19954
chr4:76687774-76694930	6.82279e-119	-0.302598	0.123	0.252	1.33074e-113	SHROOM3	0
chr16:87538435-87544229	1.06844e-118	0.420621	0.227	0.082	2.08392e-113	ZCCHC14	46389
chr18:3593213-3598353	1.10484e-118	-0.261889	0.193	0.327	2.15491e-113	DLGAP1	0
chr5:31192474-31196757	1.12058e-118	0.321156	0.327	0.145	2.1856e-113	CDH6	0
chr1:244311598-244312562	1.13831e-118	0.441931	0.206	0.071	2.2202e-113	C1orf100	40072
chr13:51134415-51136397	1.69974e-118	0.373028	0.272	0.109	3.31522e-113	LINC00371	0
chr2:109185303-109187157	2.14164e-118	0.422649	0.221	0.077	4.17713e-113	SH3RF3	0
chr11:58762234-58763672	2.17104e-118	0.416484	0.237	0.088	4.23446e-113	GLYAT	30259
chr22:46361797-46365370	3.0073e-118	0.378089	0.257	0.101	5.86553e-113	CELSR1	0
chr6:26214937-26218096	3.68359e-118	0.359414	0.251	0.095	7.18458e-113	HIST1H2AE	0
chr1:69566645-69570803	3.71876e-118	0.348814	0.303	0.135	7.25317e-113	LRRC7	0
chr1:119364845-119373346	3.79489e-118	0.270147	0.408	0.204	7.40167e-113	HAO2	0
chr8:144511712-144518903	3.9265e-118	0.254071	0.433	0.243	7.65837e-113	LRRC14	0
chr11:86799259-86803022	4.26699e-118	-0.343799	0.081	0.206	8.32247e-113	PRSS23	0
chr17:50689199-50695522	4.63038e-118	0.317447	0.322	0.145	9.03123e-113	ANKRD40	0
chr9:27363778-27369959	5.57431e-118	0.269348	0.406	0.204	1.08723e-112	MOB3B	0
chr2:38072882-38077758	6.69177e-118	-0.343279	0.092	0.22	1.30518e-112	CYP1B1	0
chr10:125111596-125119202	7.50306e-118	-0.297748	0.111	0.239	1.46342e-112	CTBP2	0
chr6:111673017-111675719	1.30918e-117	0.43147	0.227	0.082	2.55347e-112	FYN	0
chr22:17663627-17665421	1.40973e-117	0.424209	0.229	0.083	2.74957e-112	BCL2L13	0
chr10:99410849-99412809	1.48243e-117	0.37023	0.266	0.108	2.89138e-112	GOT1	0
chr2:236336876-236339305	1.62449e-117	0.381259	0.259	0.099	3.16846e-112	IQCA1	0
chr7:106009023-106011212	1.74662e-117	0.306679	0.35	0.167	3.40667e-112	CDHR3	0
chr9:213813-220984	1.83819e-117	0.273925	0.402	0.194	3.58525e-112	DOCK8	0
chr10:29469135-29474305	1.96369e-117	0.310189	0.342	0.151	3.83004e-112	SVIL	0
chr19:11417837-11424338	2.04612e-117	-0.294132	0.156	0.288	3.99082e-112	CCDC151	0
chr11:58674187-58678048	3.10922e-117	0.338324	0.305	0.131	6.06431e-112	GLYAT	0
chr6:151055872-151057019	3.44058e-117	0.440136	0.208	0.07	6.71061e-112	MTHFD1L	0
chr11:68357419-68359037	3.68033e-117	0.424314	0.221	0.079	7.17823e-112	LRP5	0
chr11:118090399-118093818	3.84727e-117	0.35727	0.289	0.119	7.50383e-112	TMPRSS4	0
chr10:329083-330978	3.86971e-117	0.402602	0.24	0.09	7.5476e-112	DIP2C	0
chr11:27054942-27060686	4.38592e-117	0.361524	0.285	0.117	8.55442e-112	BBOX1	0
chr20:25252144-25257274	5.50456e-117	-0.275799	0.142	0.273	1.07363e-111	PYGB	0
chr1:2380726-2383169	5.69774e-117	0.379777	0.247	0.1	1.1113e-111	MORN1	0
chr1:10733669-10740400	6.36983e-117	-0.305979	0.13	0.27	1.24239e-111	CASZ1	0
chr15:89850462-89853248	7.55286e-117	0.362137	0.275	0.113	1.47313e-111	C15orf38-AP3S2	0
chr9:108743481-108744661	8.27945e-117	0.402166	0.242	0.093	1.61485e-111	ACTL7B	109927
chr2:169127845-169132981	8.34848e-117	0.45139	0.209	0.072	1.62831e-111	LRP2	0
chr22:23248289-23253823	9.58022e-117	-0.310358	0.092	0.214	1.86855e-111	BCR	0
chr3:22988364-22989436	1.34468e-116	0.431805	0.225	0.082	2.6227e-111	UBE2E2	213583
chr9:68540218-68542019	1.35452e-116	0.374013	0.265	0.109	2.6419e-111	TMEM252	0
chr7:73598662-73607752	1.39172e-116	0.347768	0.298	0.132	2.71446e-111	MLXIPL	0
chr18:23377974-23380665	1.98218e-116	0.414451	0.228	0.085	3.8661e-111	TMEM241	0
chr15:73935060-73937454	2.05451e-116	0.441486	0.206	0.071	4.00717e-111	LOXL1	0
chr4:89640733-89641697	2.11645e-116	0.408108	0.24	0.094	4.12799e-111	SNCA	82401
chr12:20628403-20630435	2.13126e-116	0.343912	0.281	0.115	4.15687e-111	PDE3A	0
chr16:12225407-12230477	2.30882e-116	0.292457	0.365	0.179	4.50319e-111	SNX29	0
chr10:71962601-71966716	3.16962e-116	-0.251929	0.175	0.309	6.18213e-111	CHST3	0
chr19:33038995-33044194	3.80107e-116	0.266573	0.414	0.213	7.41373e-111	RHPN2	0
chr2:119415996-119418452	4.14622e-116	0.412541	0.229	0.084	8.08692e-111	TMEM37	11448
chr18:656584-659688	4.82646e-116	0.34183	0.3	0.134	9.41368e-111	TYMS	0
chr5:150581966-150584996	5.07899e-116	0.396849	0.241	0.09	9.90621e-111	SYNPO	16083
chr5:150540008-150543697	5.46829e-116	0.333234	0.307	0.136	1.06655e-110	NDST1	0
chr12:108643303-108646599	5.48492e-116	0.369769	0.266	0.107	1.0698e-110	CORO1C	0
chr7:5699476-5705092	5.96571e-116	-0.297641	0.12	0.247	1.16357e-110	RNF216	0
chr5:59458193-59461769	6.30704e-116	0.422723	0.231	0.086	1.23014e-110	PDE4D	0
chr4:79247447-79248566	6.47149e-116	0.436903	0.217	0.08	1.26222e-110	NAA11	0
chr8:89824107-89825169	7.8559e-116	0.397226	0.242	0.091	1.53224e-110	RIPK2	33043
chr9:99356273-99358072	7.88993e-116	0.377234	0.262	0.102	1.53888e-110	SEC61B	125657
chr22:21672990-21676256	8.94154e-116	0.353713	0.286	0.119	1.74398e-110	PPIL2	0
chr14:95339042-95341059	1.13571e-115	0.297162	0.346	0.167	2.21512e-110	CLMN	19135
chr3:58606212-58610543	1.24422e-115	-0.257378	0.125	0.245	2.42677e-110	FAM107A	0
chr3:29280427-29283209	1.24503e-115	0.380663	0.219	0.073	2.42834e-110	RBMS3	0
chr15:30038502-30039765	1.44608e-115	0.356827	0.286	0.124	2.82047e-110	GOLGA8J	43287
chr21:41715262-41716477	1.60773e-115	0.421262	0.226	0.082	3.13576e-110	RIPK4	22891
chr15:27668406-27670942	1.70302e-115	0.395753	0.246	0.095	3.32162e-110	OCA2	83932
chr18:23311751-23313271	2.03755e-115	0.431189	0.209	0.072	3.97411e-110	TMEM241	0
chr1:26533814-26535754	2.29378e-115	0.431637	0.22	0.082	4.47386e-110	RPS6KA1	0
chr11:5595714-5599080	2.47054e-115	0.315165	0.333	0.153	4.81861e-110	TRIM6-TRIM34	0
chr8:103056944-103061509	2.47752e-115	0.378218	0.263	0.104	4.83223e-110	ATP6V1C1	0
chr6:85388663-85391269	2.52801e-115	0.380682	0.262	0.105	4.93071e-110	NT5E	58314
chr2:20587306-20591383	3.68971e-115	0.419167	0.216	0.078	7.19652e-110	HS1BP3	0
chr2:108978355-108981501	4.54704e-115	0.447479	0.211	0.075	8.86868e-110	EDAR	0
chr2:46969703-46971608	5.22686e-115	0.37067	0.246	0.097	1.01946e-109	TTC7A	0
chr16:27220891-27224836	5.47762e-115	0.420064	0.209	0.073	1.06837e-109	KDM8	0
chr11:10449695-10451915	8.34258e-115	-0.341761	0.078	0.203	1.62716e-109	AMPD3	0
chr11:3040782-3044403	1.02773e-114	0.332989	0.299	0.129	2.00451e-109	CARS	0
chr5:155455500-155456767	1.07125e-114	0.419381	0.224	0.08	2.08939e-109	SGCD	413576
chr3:54120600-54124207	1.17922e-114	-0.342765	0.085	0.211	2.29998e-109	CACNA2D3	0
chrX:129767362-129772154	1.88586e-114	0.412977	0.232	0.086	3.67824e-109	XPNPEP2	0
chr1:222891684-222894473	2.02549e-114	0.434443	0.217	0.079	3.95057e-109	DISP1	0
chr5:177397612-177409825	2.2721e-114	0.261102	0.472	0.271	4.43157e-109	GRK6	0
chr4:183746188-183748695	2.77311e-114	0.381782	0.218	0.076	5.40875e-109	TRAPPC11	32593
chr7:128009485-128012668	3.24314e-114	0.41112	0.226	0.083	6.32551e-109	SND1	0
chr13:113156293-113160034	3.97401e-114	0.341964	0.289	0.121	7.75104e-109	PROZ	0
chr2:439010-442284	4.68239e-114	0.333714	0.306	0.131	9.13268e-109	FAM150B	150158
chr22:32073263-32074956	5.48146e-114	0.290251	0.304	0.131	1.06912e-108	SLC5A1	0
chr2:85649611-85652048	6.01898e-114	0.396411	0.244	0.094	1.17396e-108	USP39	328
chr1:59309191-59311881	6.19897e-114	0.439096	0.21	0.074	1.20907e-108	FGGY	0
chr6:134640784-134643275	6.78341e-114	0.349696	0.284	0.121	1.32306e-108	ALDH8A1	274114
chr1:10793181-10797135	9.13786e-114	-0.30738	0.12	0.251	1.78228e-108	CASZ1	0
chr1:9529145-9533826	1.01525e-113	-0.302524	0.115	0.242	1.98017e-108	SLC25A33	5655
chr15:85784934-85787313	1.07573e-113	0.327781	0.306	0.136	2.09813e-108	KLHL25	0
chr6:14476420-14478972	1.10253e-113	0.318983	0.306	0.132	2.15041e-108	CD83	339501
chr12:124462996-124464604	1.18933e-113	0.41948	0.21	0.075	2.3197e-108	NCOR2	0
chr16:27313157-27316220	2.10633e-113	0.375877	0.21	0.071	4.10824e-108	IL4R	0
chr9:131667687-131680005	2.51199e-113	-0.250594	0.226	0.352	4.89946e-108	RAPGEF1	0
chr7:134990858-134993376	2.64778e-113	0.424557	0.221	0.078	5.16431e-108	AGBL3	0
chr19:29704455-29710144	3.01747e-113	0.310791	0.336	0.152	5.88537e-108	C19orf12	0
chr17:28478718-28481742	3.07124e-113	0.417801	0.228	0.086	5.99023e-108	SLC13A2	0
chr12:53100623-53104624	3.12831e-113	0.35168	0.281	0.117	6.10156e-108	SOAT2	0
chr7:98398424-98402012	5.6305e-113	-0.29277	0.121	0.25	1.09819e-107	BAIAP2L1	0
chr15:75531033-75533376	6.11322e-113	0.401951	0.205	0.071	1.19234e-107	PTPN9	0
chr20:57896320-57898133	1.0787e-112	0.426951	0.221	0.08	2.10392e-107	PMEPA1	184783
chr5:31741351-31742384	1.58533e-112	0.419699	0.224	0.084	3.09207e-107	PDZD2	0
chr1:27574197-27578226	1.88877e-112	-0.333651	0.087	0.21	3.68391e-107	AHDC1	0
chr1:206052185-206054016	2.64317e-112	0.393518	0.241	0.092	5.15531e-107	C1orf186	0
chr1:204502768-204505261	3.67362e-112	0.43017	0.208	0.072	7.16513e-107	PIK3C2B	8043
chr1:19385168-19387733	4.12271e-112	0.427152	0.213	0.078	8.04105e-107	CAPZB	0
chr17:40497978-40502106	6.04252e-112	-0.345025	0.085	0.207	1.17855e-106	TNS4	0
chr6:165551162-165554326	6.97945e-112	0.272826	0.383	0.192	1.36129e-106	PDE10A	0
chr2:10843736-10844697	7.19511e-112	0.423306	0.221	0.082	1.40336e-106	PDIA6	5758
chr22:37579099-37580586	8.95275e-112	0.419247	0.217	0.079	1.74617e-106	LGALS2	0
chr3:161100744-161101834	9.02168e-112	0.440131	0.208	0.075	1.75962e-106	B3GALNT1	0
chr1:224873044-224876263	9.55517e-112	0.373347	0.256	0.102	1.86367e-106	DNAH14	19998
chr11:77144458-77148524	1.07966e-111	0.32662	0.304	0.133	2.10581e-106	MYO7A	0
chr5:134566844-134569812	1.22958e-111	0.350347	0.259	0.107	2.39821e-106	JADE2	0
chr15:40411624-40413604	1.26601e-111	0.420802	0.217	0.078	2.46926e-106	IVD	0
chr4:872230-874325	1.30001e-111	0.412683	0.23	0.088	2.53558e-106	GAK	0
chr4:52050966-52053052	2.17596e-111	0.353128	0.268	0.112	4.24406e-106	SPATA18	0
chr22:43124223-43130440	2.40401e-111	0.341416	0.288	0.126	4.68886e-106	BIK	0
chr12:107912168-107913148	2.94257e-111	0.396127	0.243	0.095	5.73927e-106	ASCL4	135523
chr9:136469713-136471380	3.38064e-111	0.431614	0.216	0.08	6.5937e-106	SEC16A	0
chr7:75959125-75961750	3.40716e-111	0.366883	0.259	0.105	6.64543e-106	POR	0
chr10:110642995-110645261	3.67504e-111	0.377673	0.226	0.084	7.1679e-106	RBM20	0
chr12:70179936-70180719	3.78727e-111	0.449784	0.202	0.072	7.38681e-106	CNOT2	62274
chr1:248730427-248734626	3.8896e-111	0.271317	0.379	0.194	7.58639e-106	LYPD8	0
chr2:127454643-127456414	4.04973e-111	0.372149	0.262	0.107	7.89872e-106	IWS1	0
chr16:53840333-53842526	6.75468e-111	0.413669	0.215	0.077	1.31745e-105	FTO	0
chr9:130436154-130439884	7.02882e-111	0.307918	0.349	0.165	1.37092e-105	HMCN2	2030
chr2:169344555-169347367	8.63823e-111	0.420991	0.222	0.081	1.68483e-105	LRP2	0
chr11:13962429-13965870	1.07607e-110	0.422738	0.204	0.076	2.09879e-105	SPON1	0
chr17:37815112-37821111	1.13439e-110	0.321272	0.311	0.145	2.21255e-105	HNF1B	69864
chr9:137669239-137671971	1.73278e-110	0.395014	0.222	0.083	3.37967e-105	EHMT1	0
chr14:73619849-73621003	1.80283e-110	0.431162	0.214	0.077	3.51629e-105	ACOT6	0
chr10:133346909-133355048	2.8473e-110	0.306514	0.341	0.158	5.55345e-105	PRAP1	0
chr11:63995907-64003098	2.84738e-110	-0.300998	0.136	0.271	5.55362e-105	MACROD1	0
chr2:120563946-120570214	3.01891e-110	-0.355405	0.1	0.223	5.88816e-105	GLI2	165408
chr18:11885012-11887094	6.40113e-110	0.443499	0.204	0.071	1.2485e-104	MPPE1	0
chr21:45447805-45452390	7.62852e-110	0.421217	0.205	0.073	1.48789e-104	COL18A1	0
chr4:5797750-5799685	8.53275e-110	0.444402	0.205	0.076	1.66425e-104	CRMP1	0
chr4:6891278-6895042	1.14658e-109	0.265644	0.393	0.203	2.23633e-104	KIAA0232	7107
chr12:55680962-55683091	1.24647e-109	0.351234	0.274	0.116	2.43116e-104	METTL7B	0
chr6:15682887-15686466	1.59456e-109	0.417089	0.219	0.08	3.11008e-104	DTNBP1	19828
chr2:117916948-117919034	1.8838e-109	0.361669	0.268	0.11	3.67422e-104	CCDC93	0
chr16:10915590-10916685	1.96249e-109	0.418257	0.217	0.08	3.82771e-104	CIITA	0
chr7:73621227-73625041	2.05283e-109	0.251147	0.419	0.228	4.00389e-104	MLXIPL	0
chr15:80693792-80699001	2.23271e-109	-0.274862	0.159	0.289	4.35474e-104	ABHD17C	0
chr3:15322685-15325601	2.98738e-109	0.378395	0.243	0.095	5.82668e-104	SH3BP5	0
chr17:18900335-18901757	3.86581e-109	0.393249	0.233	0.088	7.54e-104	PRPSAP2	0
chr4:185126412-185129466	4.12152e-109	-0.33386	0.084	0.205	8.03873e-104	SLC25A4	13774
chr3:191740320-191742601	5.90558e-109	0.379808	0.244	0.093	1.15184e-103	CCDC50	341649
chr9:4540138-4542675	5.91826e-109	0.373574	0.251	0.098	1.15431e-103	SLC1A1	0
chr4:7030784-7035232	5.93136e-109	0.315051	0.316	0.141	1.15687e-103	TBC1D14	0
chr8:104463356-104467540	6.8957e-109	0.330809	0.293	0.124	1.34496e-103	DPYS	0
chr11:8055098-8057687	8.74185e-109	0.40358	0.22	0.082	1.70504e-103	TUB	0
chr4:113920792-113922177	8.76452e-109	0.406634	0.224	0.086	1.70946e-103	ARSJ	0
chr20:62148690-62151015	8.96066e-109	0.41947	0.205	0.072	1.74771e-103	SS18L1	0
chr7:20206046-20207094	1.12394e-108	0.442946	0.205	0.076	2.19216e-103	MACC1	0
chr16:88649010-88652413	1.14184e-108	0.27444	0.354	0.177	2.22707e-103	MVD	0
chr2:109689122-109691839	1.65636e-108	0.294635	0.332	0.157	3.23062e-103	SOWAHC	70131
chr3:135033077-135035104	1.86723e-108	0.398888	0.231	0.089	3.64189e-103	EPHB1	0
chr21:38288185-38295015	2.22662e-108	0.295423	0.345	0.163	4.34286e-103	KCNJ15	0
chr11:58024125-58025284	2.47577e-108	0.395721	0.216	0.078	4.82881e-103	OR9Q1	0
chr2:62178500-62179761	3.51765e-108	0.368439	0.255	0.104	6.86092e-103	B3GNT2	16351
chr3:128166854-128168819	3.82175e-108	0.426292	0.21	0.075	7.45405e-103	EEFSEC	0
chr8:124997472-125000479	4.10075e-108	-0.272831	0.152	0.278	7.99823e-103	SQLE	0
chr4:188456521-188458736	4.4223e-108	0.412311	0.223	0.084	8.62539e-103	TRIML1	308777
chr10:3764119-3766739	7.87538e-108	0.403897	0.221	0.081	1.53604e-102	KLF6	9256
chr22:41307932-41309247	8.4894e-108	0.436382	0.204	0.072	1.6558e-102	ZC3H7B	0
chr2:86078717-86081028	9.83587e-108	0.321575	0.298	0.133	1.91842e-102	POLR1A	0
chr16:49482386-49485121	1.01534e-107	0.293027	0.339	0.163	1.98035e-102	ZNF423	2402
chr16:27481514-27483998	1.06137e-107	0.33835	0.282	0.12	2.07012e-102	GTF3C1	0
chr14:49548366-49553466	1.09913e-107	-0.282464	0.119	0.236	2.14377e-102	RPS29	17517
chr15:65032708-65034942	1.31432e-107	0.306517	0.323	0.153	2.56348e-102	MTFMT	3068
chr11:86668609-86674863	1.5977e-107	-0.28247	0.145	0.274	3.1162e-102	ME3	0
chr16:20481856-20485583	1.61846e-107	0.431817	0.201	0.07	3.15669e-102	ACSM2A	0
chr21:15455234-15456590	1.82307e-107	0.357363	0.265	0.111	3.55576e-102	USP25	273434
chr19:12781725-12787372	1.98953e-107	-0.343304	0.11	0.233	3.88043e-102	HOOK2	0
chr17:11597936-11599471	2.50916e-107	-0.321114	0.093	0.209	4.89395e-102	DNAH9	0
chr5:32629814-32632737	3.56233e-107	0.402803	0.23	0.088	6.94807e-102	SUB1	25734
chr1:52842358-52844598	4.31324e-107	0.323624	0.298	0.131	8.41267e-102	ZYG11A	0
chr4:184168232-184169879	4.53541e-107	0.392375	0.225	0.086	8.846e-102	ENPP6	0
chr3:172515176-172518703	4.9854e-107	0.35537	0.26	0.111	9.72367e-102	TNFSF10	0
chr2:74446281-74448309	5.75568e-107	0.369037	0.257	0.104	1.12261e-101	RTKN	3858
chr5:39398643-39402850	5.88675e-107	0.298194	0.334	0.154	1.14817e-101	DAB2	0
chr1:3477316-3484648	6.48089e-107	0.268272	0.369	0.186	1.26405e-101	ARHGEF16	0
chr12:71693789-71696250	7.19051e-107	0.409188	0.222	0.084	1.40246e-101	TMEM19	0
chr8:139969685-139971828	8.16727e-107	0.347692	0.275	0.117	1.59297e-101	TRAPPC9	0
chr2:168802024-168803366	8.61836e-107	0.402956	0.203	0.071	1.68095e-101	NOSTRIN	0
chr8:130961641-130963623	9.11145e-107	0.432908	0.209	0.075	1.77713e-101	ADCY8	0
chr7:24475267-24481145	9.44229e-107	0.26229	0.396	0.202	1.84165e-101	MPP6	92122
chr16:13779626-13782569	1.75693e-106	0.378093	0.246	0.1	3.42677e-101	ERCC4	137587
chr2:8622434-8626941	1.80399e-106	0.363672	0.253	0.104	3.51856e-101	ID2	51903
chr22:50145450-50148207	1.84462e-106	0.339054	0.281	0.122	3.5978e-101	MOV10L1	0
chr9:15332726-15334017	1.85252e-106	0.432592	0.206	0.076	3.61321e-101	TTC39B	25365
chr2:67275754-67277967	2.08142e-106	0.395243	0.228	0.087	4.05966e-101	ETAA1	119351
chr9:27864547-27866422	2.09505e-106	0.376427	0.243	0.096	4.08624e-101	LINGO2	81655
chr2:20091129-20094517	2.38938e-106	0.314493	0.311	0.14	4.66031e-101	LAPTM4A	39100
chr22:46132143-46137509	2.8418e-106	0.36818	0.23	0.091	5.54272e-101	PPARA	13011
chr1:1280682-1282600	3.03706e-106	0.366748	0.247	0.103	5.92357e-101	SCNN1D	0
chr10:69317311-69320382	3.55271e-106	-0.327679	0.104	0.232	6.92931e-101	HK1	0
chr12:216889-225391	4.20375e-106	0.311828	0.329	0.162	8.19913e-101	SLC6A13	0
chr3:58249246-58252900	4.37332e-106	0.359119	0.26	0.107	8.52985e-101	ABHD6	0
chr2:23127014-23128336	6.8109e-106	0.429202	0.205	0.073	1.32842e-100	KLHL29	256880
chr10:72247599-72249659	7.13842e-106	-0.317571	0.101	0.218	1.3923e-100	ANAPC16	11738
chr11:75203179-75205566	7.17774e-106	0.365456	0.25	0.101	1.39997e-100	SLCO2B1	0
chr7:47152734-47156243	7.60296e-106	-0.252902	0.147	0.269	1.4829e-100	TNS3	118910
chr6:6907309-6910412	1.07047e-105	0.396636	0.225	0.085	2.08788e-100	RREB1	197184
chr17:81900245-81906003	1.14554e-105	0.364857	0.231	0.095	2.23429e-100	PCYT2	0
chr14:33908544-33910277	1.24951e-105	0.425214	0.21	0.076	2.43709e-100	EGLN3	13953
chr17:64155689-64159668	1.53143e-105	0.277787	0.355	0.178	2.98694e-100	TEX2	0
chr3:194520026-194521335	1.7451e-105	0.423329	0.212	0.079	3.40369e-100	ATP13A3	21661
chr17:19701411-19709203	1.77238e-105	0.340909	0.278	0.119	3.45689e-100	SLC47A2	0
chr4:8340507-8343085	1.94617e-105	0.383287	0.236	0.095	3.79587e-100	ACOX3	23196
chr2:11505532-11507070	2.22814e-105	0.431258	0.201	0.07	4.34584e-100	GREB1	0
chr22:37030328-37034776	2.62793e-105	0.268736	0.382	0.199	5.1256e-100	MPST	505
chr21:41711087-41714564	2.8632e-105	0.329057	0.29	0.128	5.58447e-100	RIPK4	24804
chr5:9408385-9411551	2.97924e-105	0.297841	0.337	0.165	5.8108e-100	SEMA5A	0
chr21:28089442-28091920	3.06562e-105	0.365787	0.25	0.1	5.97928e-100	N6AMT1	780270
chr4:68950989-68952308	3.59377e-105	0.392831	0.228	0.09	7.0094e-100	UGT2A3	0
chr8:47627354-47629591	3.78451e-105	-0.299272	0.11	0.231	7.38142e-100	SPIDR	0
chr11:44720538-44722519	3.85216e-105	0.430934	0.203	0.072	7.51337e-100	TSPAN18	3945
chr1:186059003-186060844	4.49536e-105	0.427751	0.207	0.077	8.76789e-100	HMCN1	0
chr17:76002509-76006623	5.33693e-105	0.321173	0.293	0.13	1.04093e-99	EVPL	0
chr11:111976125-111978810	6.31993e-105	0.345591	0.252	0.108	1.23266e-99	DIXDC1	0
chr7:128004898-128007412	7.45e-105	0.352294	0.26	0.109	1.45307e-99	SND1	0
chr16:69724818-69728338	8.32689e-105	-0.284758	0.112	0.231	1.6241e-99	NQO1	0
chr22:46811727-46816815	1.38643e-104	0.304187	0.329	0.16	2.70414e-99	TBC1D22A	0
chr11:119185071-119187283	1.40682e-104	0.383148	0.236	0.093	2.7439e-99	PDZD3	0
chr4:40368915-40370894	1.62426e-104	0.398807	0.223	0.087	3.168e-99	CHRNA9	13697
chr7:43376831-43380108	1.99977e-104	0.341257	0.279	0.118	3.90042e-99	HECW1	0
chr15:90556284-90558815	2.54071e-104	0.324358	0.289	0.128	4.95547e-99	CRTC3	0
chr17:56592385-56595031	3.64819e-104	0.350503	0.238	0.097	7.11555e-99	NOG	0
chr8:40953111-40955237	3.82498e-104	0.408642	0.217	0.081	7.46036e-99	ZMAT4	55277
chr22:41473710-41480540	4.55717e-104	0.28261	0.352	0.17	8.88845e-99	ACO2	0
chr22:24066065-24068570	4.64272e-104	0.389621	0.221	0.088	9.0553e-99	CABIN1	0
chr16:89666776-89669386	4.89523e-104	0.387697	0.229	0.088	9.5478e-99	SPATA33	0
chr9:68546101-68547745	5.55178e-104	0.308175	0.308	0.141	1.08284e-98	TMEM252	5233
chr19:50346438-50352773	5.64015e-104	0.279613	0.347	0.161	1.10007e-98	NR1H2	0
chr8:138582125-138583158	5.93763e-104	0.377396	0.238	0.094	1.15809e-98	COL22A1	5076
chr22:46449983-46458919	6.01656e-104	0.303038	0.32	0.15	1.17349e-98	CELSR1	0
chr17:77362838-77367499	6.76368e-104	-0.320869	0.103	0.225	1.31921e-98	SEPT9	0
chr16:81454806-81458864	9.13579e-104	0.304925	0.313	0.146	1.78187e-98	CMIP	0
chr17:37757755-37759966	1.02379e-103	0.318597	0.296	0.136	1.99684e-98	HNF1B	12507
chr7:952271-956504	1.17012e-103	-0.325244	0.093	0.211	2.28224e-98	COX19	0
chr15:80398538-80406396	1.27304e-103	-0.265844	0.203	0.334	2.48297e-98	ARNT2	0
chr6:162387517-162390244	1.33271e-103	0.321851	0.294	0.134	2.59936e-98	PARK2	0
chr4:78626869-78630500	1.35786e-103	0.355285	0.251	0.104	2.6484e-98	ANXA3	16417
chr1:2237041-2241076	1.97296e-103	0.300961	0.305	0.144	3.84811e-98	SKI	0
chr7:115965135-115969653	2.83555e-103	0.357056	0.261	0.108	5.53053e-98	TFEC	0
chr5:140221769-140224150	3.50194e-103	0.3543	0.249	0.104	6.83029e-98	CYSTM1	0
chr1:171342740-171345206	3.69953e-103	0.340837	0.269	0.115	7.21568e-98	FMO4	655
chr1:56816350-56820049	4.54177e-103	0.288479	0.325	0.157	8.85841e-98	C1orf168	0
chr6:36513914-36517082	4.58424e-103	0.386159	0.231	0.09	8.94124e-98	STK38	0
chr2:23207684-23210484	5.16235e-103	0.416919	0.212	0.079	1.00688e-97	KLHL29	174732
chr17:4913335-4915799	6.95451e-103	0.391254	0.23	0.09	1.35643e-97	CHRNE	10260
chr7:100825117-100829937	7.56383e-103	-0.251638	0.187	0.312	1.47527e-97	SLC12A9	0
chr10:100968348-100972125	9.3228e-103	0.278306	0.349	0.176	1.81835e-97	SEMA4G	0
chr10:16964655-16970493	1.04642e-102	0.420807	0.207	0.076	2.04096e-97	CUBN	0
chr6:109317336-109319427	1.63703e-102	0.388318	0.225	0.086	3.1929e-97	CD164	47086
chr19:18414154-18422573	2.17083e-102	-0.314188	0.154	0.277	4.23405e-97	SSBP4	0
chr7:116612569-116616171	2.40541e-102	0.332831	0.275	0.117	4.69158e-97	CAV1	51384
chr17:38883892-38888381	2.42923e-102	0.329317	0.274	0.119	4.73804e-97	LASP1	0
chr2:134842166-134846806	3.18248e-102	0.321617	0.289	0.129	6.20721e-97	ACMSD	0
chr20:4664261-4665399	4.19984e-102	0.41877	0.206	0.078	8.1915e-97	PRNP	20836
chr2:86072094-86073583	4.26588e-102	0.374223	0.214	0.082	8.3203e-97	POLR1A	0
chr5:16486405-16489955	4.46864e-102	0.315936	0.304	0.14	8.71577e-97	FAM134B	0
chr6:85448699-85453678	4.71075e-102	0.291462	0.332	0.157	9.18799e-97	NT5E	0
chr22:42880840-42884935	4.87946e-102	0.347409	0.256	0.105	9.51705e-97	PACSIN2	0
chr5:1048028-1060968	5.07993e-102	0.29775	0.316	0.15	9.90806e-97	SLC12A7	0
chr9:4847576-4850102	6.76598e-102	0.416853	0.206	0.076	1.31966e-96	RCL1	0
chr1:59315358-59318090	7.19953e-102	0.416521	0.206	0.074	1.40422e-96	FGGY	0
chr3:126522045-126525329	7.22983e-102	0.312707	0.307	0.141	1.41013e-96	CHST13	0
chr2:451982-453880	8.79191e-102	0.394723	0.216	0.08	1.7148e-96	FAM150B	163130
chr8:104460160-104461801	9.19225e-102	0.40435	0.218	0.083	1.79288e-96	DPYS	0
chr11:26695667-26699652	1.18621e-101	0.39558	0.218	0.081	2.31361e-96	SLC5A12	0
chr2:85467829-85469401	1.79418e-101	0.389507	0.228	0.09	3.49942e-96	SH2D6	30799
chr20:62002683-62005248	1.90334e-101	0.407973	0.209	0.079	3.71233e-96	TAF4	0
chr12:120090614-120098489	2.09151e-101	0.291153	0.304	0.14	4.07935e-96	RAB35	0
chr1:21930991-21940213	2.62961e-101	-0.254332	0.207	0.331	5.12888e-96	HSPG2	0
chr16:29678668-29680783	3.41594e-101	0.307655	0.311	0.142	6.66255e-96	QPRT	0
chr2:208529031-208530737	3.41817e-101	0.286847	0.334	0.163	6.6669e-96	PTH2R	0
chr9:8822026-8823962	3.88071e-101	0.39016	0.226	0.089	7.56906e-96	PTPRD	0
chr19:10575974-10578089	4.83931e-101	0.409529	0.213	0.083	9.43873e-96	AP1M2	0
chr2:20134482-20142098	7.11958e-101	-0.282868	0.13	0.254	1.38862e-95	SDC1	58698
chr10:5644810-5646923	1.09354e-100	0.373145	0.227	0.088	2.13287e-95	ASB13	0
chr18:847829-848961	1.28848e-100	0.394076	0.22	0.084	2.51309e-95	YES1	35282
chr5:180089990-180092545	1.37507e-100	0.309608	0.292	0.135	2.68197e-95	RASGEF1C	8245
chr2:23358117-23361757	1.49821e-100	0.371593	0.24	0.097	2.92215e-95	KLHL29	23459
chr1:234954007-234956083	1.8094e-100	0.325602	0.277	0.119	3.52911e-95	TOMM20	153252
chr5:59463629-59467274	1.97505e-100	0.346869	0.264	0.112	3.85221e-95	PDE4D	0
chr22:41498330-41501771	2.02821e-100	0.323667	0.282	0.125	3.95588e-95	ACO2	0
chr22:46170137-46174896	2.04512e-100	0.292245	0.329	0.156	3.98887e-95	PPARA	0
chr1:110047502-110050008	2.21822e-100	0.37217	0.231	0.091	4.32648e-95	STRIP1	0
chr19:1979567-1981967	2.60664e-100	0.377832	0.231	0.091	5.08407e-95	CSNK1G2	0
chr15:89679149-89681429	3.00826e-100	0.341331	0.258	0.11	5.86741e-95	PEX11A	0
chr10:71526858-71527814	3.22263e-100	0.382063	0.201	0.078	6.28551e-95	CDH23	0
chr6:158750464-158753334	3.24068e-100	0.295472	0.33	0.16	6.32072e-95	SYTL3	0
chr2:25275093-25282205	3.95296e-100	-0.287967	0.106	0.232	7.70998e-95	DNMT3A	0
chr16:8787580-8790312	4.26994e-100	0.403619	0.215	0.082	8.32822e-95	PMM2	0
chr1:19285555-19289685	5.27548e-100	0.268049	0.357	0.184	1.02894e-94	AKR7A3	0
chrX:2170164-2173188	6.58702e-100	0.333796	0.279	0.123	1.28475e-94	DHRSX	46327
chr4:165872229-165875502	6.62311e-100	0.320153	0.284	0.129	1.29179e-94	TLL1	0
chr1:216902581-216907540	1.08577e-99	0.291482	0.328	0.156	2.11772e-94	ESRRG	0
chr15:99473723-99477066	1.09881e-99	0.362783	0.221	0.087	2.14315e-94	LRRC28	82993
chr8:143899066-143900308	1.10139e-99	0.412045	0.207	0.077	2.14818e-94	PLEC	14838
chr6:160299917-160301746	1.11515e-99	0.340436	0.259	0.116	2.17502e-94	SLC22A2	22278
chr4:26576166-26578411	1.49563e-99	0.391029	0.221	0.086	2.91713e-94	TBC1D19	0
chr2:38719305-38721573	1.60123e-99	0.341839	0.257	0.107	3.12309e-94	GALM	0
chr15:20247913-20255771	1.73091e-99	0.31142	0.307	0.142	3.37602e-94	GOLGA6L6	276084
chr5:55933214-55935055	1.87101e-99	0.406026	0.206	0.078	3.64926e-94	IL6ST	39
chr2:205972001-205976576	2.22919e-99	0.26696	0.364	0.187	4.34788e-94	INO80D	17144
chr2:23351140-23352356	2.29353e-99	0.399078	0.208	0.08	4.47337e-94	KLHL29	32860
chr3:146222101-146223954	2.45067e-99	0.400351	0.21	0.079	4.77985e-94	PLSCR4	0
chr8:28085174-28088566	2.764e-99	0.372886	0.234	0.093	5.39099e-94	ELP3	1106
chr11:122882179-122884163	2.8609e-99	0.313985	0.272	0.119	5.57998e-94	C11orf63	0
chr3:112403013-112409567	3.1857e-99	0.273386	0.349	0.177	6.21348e-94	CD200	40200
chr10:102812508-102816825	3.78174e-99	0.294777	0.272	0.119	7.37601e-94	WBP1L	0
chr21:38303153-38308847	4.81115e-99	0.338144	0.281	0.126	9.38382e-94	KCNJ15	0
chr4:3384364-3386535	6.91589e-99	0.343624	0.257	0.109	1.3489e-93	RGS12	0
chr14:24815881-24819196	7.44948e-99	0.31619	0.302	0.139	1.45297e-93	STXBP6	0
chr22:50620130-50623707	7.56088e-99	0.251905	0.386	0.207	1.4747e-93	ARSA	0
chr15:79892634-79893847	8.33648e-99	0.405988	0.211	0.08	1.62597e-93	ST20-MTHFS	0
chr18:79748098-79752137	9.45092e-99	0.318273	0.286	0.132	1.84334e-93	CTDP1	0
chr2:74429407-74431741	1.10385e-98	0.349137	0.258	0.109	2.15298e-93	RTKN	0
chr20:47336383-47342180	1.22727e-98	0.283837	0.327	0.159	2.3937e-93	ZMYND8	0
chr16:79723210-79724343	1.30228e-98	0.40445	0.212	0.082	2.54e-93	MAF	122495
chr6:50442005-50443356	3.7427e-98	0.354197	0.248	0.102	7.29987e-93	RP11-397G17.1	260997
chr10:15309356-15315411	4.15931e-98	-0.330432	0.112	0.224	8.11244e-93	FAM171A1	0
chr11:126146225-126148930	4.52789e-98	0.300283	0.309	0.146	8.83133e-93	RPUSD4	53163
chr10:681575-685523	6.00092e-98	0.3091	0.299	0.139	1.17044e-92	DIP2C	0
chr1:65172520-65176961	6.65151e-98	0.357752	0.243	0.098	1.29733e-92	AK4	0
chr10:3761704-3762656	8.8873e-98	0.38618	0.221	0.088	1.73341e-92	KLF6	13339
chr14:24306021-24309051	1.22259e-97	0.318052	0.286	0.131	2.38457e-92	LTB4R2	0
chr11:100774589-100777326	1.73608e-97	0.340092	0.267	0.117	3.38611e-92	ARHGAP42	0
chr1:67747685-67750812	2.53306e-97	-0.286686	0.097	0.203	4.94055e-92	GNG12	0
chr7:55187982-55191906	2.98291e-97	0.378038	0.217	0.085	5.81795e-92	EGFR	0
chr17:57104131-57111596	3.11034e-97	0.250769	0.372	0.193	6.06649e-92	AKAP1	0
chr16:19881818-19886765	3.50499e-97	-0.320034	0.1	0.208	6.83625e-92	GPRC5B	0
chr11:2777210-2780727	7.93588e-97	-0.307453	0.1	0.212	1.54784e-91	KCNQ1	0
chr19:38818724-38820471	8.13659e-97	0.388072	0.214	0.082	1.58698e-91	AC104534.3	0
chr14:73975128-73976863	9.14459e-97	0.394304	0.212	0.083	1.78359e-91	ENTPD5	0
chr2:46040200-46043061	1.07492e-96	0.355614	0.241	0.098	2.09655e-91	PRKCE	0
chr1:8169113-8171113	1.13493e-96	0.268525	0.343	0.171	2.2136e-91	ERRFI1	142804
chr19:7149008-7153333	1.26395e-96	0.347015	0.249	0.106	2.46525e-91	INSR	0
chr6:149484056-149485815	1.27264e-96	0.379309	0.218	0.085	2.48219e-91	ZC3H12D	0
chr10:457628-459543	1.34477e-96	0.384634	0.202	0.075	2.62287e-91	DIP2C	0
chr8:80434596-80436580	1.43932e-96	0.352603	0.24	0.098	2.80729e-91	ZBTB10	49038
chr4:159009392-159011760	1.56155e-96	0.344997	0.25	0.103	3.0457e-91	C4orf45	0
chr1:223736052-223741135	1.86966e-96	-0.276738	0.144	0.26	3.64664e-91	CAPN2	0
chr20:44447528-44451586	1.9265e-96	0.30402	0.309	0.142	3.7575e-91	HNF4A	12931
chr9:253445-255243	2.04344e-96	0.401448	0.205	0.077	3.98559e-91	DOCK8	0
chr14:95289981-95298350	2.87311e-96	-0.31247	0.115	0.228	5.60381e-91	CLMN	0
chr7:1084652-1088925	3.02246e-96	0.264106	0.361	0.192	5.89509e-91	GPER1	0
chr10:788578-791059	3.20138e-96	0.296149	0.301	0.144	6.24407e-91	LARP4B	15854
chr22:17368341-17371168	4.87544e-96	-0.279891	0.097	0.202	9.50921e-91	CECR2	0
chr7:91291901-91296099	5.23255e-96	0.370504	0.236	0.097	1.02057e-90	FZD1	20574
chr1:109933828-109936085	9.82499e-96	0.36776	0.224	0.09	1.9163e-90	CSF1	2835
chr6:127397024-127398361	1.06082e-95	0.386961	0.213	0.081	2.06905e-90	RP3-403A15.5	40044
chr3:9896965-9900261	1.19067e-95	0.296786	0.314	0.15	2.32231e-90	IL17RE	2350
chr11:70852939-70855576	1.27245e-95	0.369763	0.235	0.099	2.48183e-90	SHANK2	0
chr15:42392128-42394677	1.29875e-95	0.330873	0.274	0.123	2.53311e-90	CAPN3	0
chr4:22692405-22697428	1.3093e-95	0.280174	0.335	0.167	2.55371e-90	ADGRA3	176350
chr17:16040564-16042792	1.86837e-95	0.384489	0.22	0.088	3.64412e-90	NCOR1	0
chr3:172600673-172602136	1.93346e-95	0.381321	0.219	0.085	3.77108e-90	NCEH1	28112
chr20:19774515-19779453	2.33034e-95	0.298573	0.297	0.136	4.54516e-90	SLC24A3	51577
chr7:159015032-159016489	2.40274e-95	0.290201	0.32	0.154	4.68637e-90	VIPR2	11685
chr14:92972891-92975336	4.47083e-95	0.330046	0.259	0.113	8.72003e-90	ITPK1	0
chr11:123474490-123476667	4.72587e-95	0.384699	0.207	0.078	9.21748e-90	GRAMD1B	0
chr2:233705670-233707375	5.043e-95	0.388133	0.213	0.084	9.83603e-90	UGT1A6	0
chr18:9823750-9826107	5.41424e-95	0.345448	0.235	0.099	1.05601e-89	RAB31	0
chr9:124279562-124286922	6.85263e-95	0.258846	0.357	0.177	1.33656e-89	NEK6	0
chr16:10920468-10925251	7.64123e-95	0.2601	0.37	0.192	1.49037e-89	CIITA	0
chr3:190197042-190198305	9.63502e-95	0.345423	0.25	0.107	1.87924e-89	P3H2	74604
chr14:90286820-90289660	1.98559e-94	0.324304	0.269	0.12	3.87275e-89	NRDE2	0
chr16:66705792-66708265	2.42191e-94	-0.292547	0.101	0.211	4.72377e-89	CMTM4	9084
chr7:158263389-158264868	2.5409e-94	0.393906	0.213	0.082	4.95585e-89	PTPRN2	0
chr10:3850400-3855107	3.2779e-94	-0.253095	0.151	0.264	6.39331e-89	KLF6	65118
chr3:14809753-14812184	4.8444e-94	0.359849	0.218	0.085	9.44866e-89	FGD5	6777
chr2:10400569-10403374	5.52096e-94	0.344854	0.235	0.099	1.07682e-88	HPCAL1	0
chr7:28889331-28892316	6.08646e-94	0.285338	0.299	0.145	1.18712e-88	TRIL	61041
chr1:226541004-226543551	7.38061e-94	-0.266534	0.1	0.203	1.43954e-88	STUM	5248
chr4:9928999-9939408	7.87861e-94	0.305198	0.281	0.13	1.53667e-88	SLC2A9	0
chr3:14465571-14469889	7.95669e-94	0.320951	0.271	0.12	1.5519e-88	SLC6A6	0
chr10:13563378-13564712	8.86066e-94	0.380149	0.219	0.087	1.72821e-88	PRPF18	22214
chr5:142899513-142903015	1.19946e-93	0.336139	0.225	0.089	2.33947e-88	ARHGAP26	0
chr1:154456385-154464114	1.20596e-93	0.309725	0.29	0.137	2.35214e-88	IL6R	0
chr1:67814057-67817759	1.27616e-93	0.30596	0.292	0.134	2.48905e-88	GNG12	0
chr4:10062253-10064679	1.48898e-93	0.338193	0.246	0.106	2.90416e-88	SLC2A9	7316
chr5:141524474-141526416	1.53945e-93	0.269497	0.345	0.18	3.0026e-88	DIAPH1	0
chr19:703149-704907	1.93284e-93	0.298718	0.261	0.124	3.76987e-88	PALM	4031
chr3:194395338-194398487	2.12167e-93	0.318933	0.277	0.126	4.13816e-88	GP5	0
chr16:4014373-4016297	2.52466e-93	0.378367	0.218	0.088	4.92417e-88	ADCY9	0
chr19:3541028-3550348	2.67042e-93	0.271743	0.314	0.154	5.20848e-88	C19orf71	0
chr2:240604029-240606219	2.69137e-93	0.382781	0.204	0.082	5.24933e-88	GPR35	0
chr19:5052446-5056269	3.45011e-93	0.316661	0.277	0.125	6.7292e-88	KDM4B	0
chr13:22114648-22116478	3.82878e-93	0.393129	0.207	0.08	7.46777e-88	FGF9	410149
chr13:103277786-103279054	3.84548e-93	0.317967	0.267	0.121	7.50034e-88	SLC10A2	210939
chr20:55882231-55883559	3.89799e-93	0.37297	0.219	0.087	7.60275e-88	CBLN4	113880
chr14:24365503-24369740	3.90753e-93	-0.258535	0.197	0.314	7.62137e-88	NFATC4	0
chr18:6374448-6377430	4.27512e-93	0.406613	0.201	0.077	8.33831e-88	L3MBTL4	0
chr17:32461512-32466129	4.58125e-93	0.396739	0.205	0.078	8.9354e-88	PSMD11	0
chr17:82835961-82839090	4.6507e-93	0.284116	0.291	0.135	9.07087e-88	ZNF750	0
chr2:108987221-108989774	4.7289e-93	0.373812	0.229	0.095	9.22338e-88	EDAR	0
chr11:34639407-34643863	5.10119e-93	-0.286082	0.116	0.223	9.94951e-88	EHF	0
chr10:125059962-125067193	5.18487e-93	-0.265963	0.146	0.259	1.01127e-87	CTBP2	0
chr8:22586670-22589666	5.6797e-93	0.297197	0.295	0.143	1.10779e-87	AC037459.4	0
chr1:28296215-28297504	5.69724e-93	0.308556	0.281	0.127	1.11121e-87	SESN2	13723
chr20:25507347-25509642	6.72935e-93	0.308523	0.284	0.131	1.31251e-87	NINL	0
chr3:25427343-25431506	9.61811e-93	-0.294571	0.107	0.214	1.87594e-87	RARB	0
chr21:31899915-31901851	9.70358e-93	0.305027	0.287	0.133	1.89262e-87	HUNK	0
chr14:74608761-74613820	1.01499e-92	-0.282696	0.125	0.234	1.97966e-87	LTBP2	0
chr15:53761449-53763719	1.15773e-92	0.364182	0.231	0.096	2.25806e-87	WDR72	0
chr6:107538377-107540813	1.21064e-92	0.344824	0.251	0.106	2.36127e-87	SOBP	0
chr3:186824829-186828721	1.54413e-92	-0.282546	0.121	0.229	3.01171e-87	ADIPOQ	13968
chr8:28071915-28073609	2.64908e-92	0.368787	0.221	0.091	5.16685e-87	NUGGC	0
chr1:115641304-115643415	2.68702e-92	0.297675	0.296	0.144	5.24085e-87	VANGL1	0
chr17:36000141-36002603	2.86372e-92	0.362696	0.23	0.096	5.58549e-87	CCL15	0
chr16:53183212-53186782	3.08193e-92	0.320056	0.269	0.117	6.01109e-87	CHD9	0
chr4:25861839-25864587	3.49758e-92	0.314064	0.261	0.117	6.82178e-87	SMIM20	0
chr10:69449523-69452289	3.5295e-92	-0.295407	0.103	0.212	6.88403e-87	TSPAN15	0
chr3:128317146-128320358	3.89343e-92	0.335222	0.24	0.105	7.59387e-87	EEFSEC	0
chr21:34039606-34040869	4.10474e-92	0.381866	0.205	0.08	8.00601e-87	MRPS6	32354
chr17:38910600-38916032	4.68563e-92	0.293497	0.303	0.138	9.13899e-87	LASP1	0
chr7:56046499-56049408	6.63486e-92	0.342067	0.245	0.105	1.29408e-86	PSPH	0
chr14:71162663-71167108	6.63783e-92	0.26107	0.354	0.18	1.29466e-86	PCNX1	47280
chr16:68071780-68073017	7.48774e-92	0.371216	0.217	0.086	1.46043e-86	DUS2	0
chr4:110475495-110477243	7.57598e-92	0.335089	0.251	0.109	1.47764e-86	ENPEP	0
chr9:116189439-116191067	7.68193e-92	0.35874	0.226	0.091	1.49831e-86	PAPPA	0
chr8:41729447-41730585	1.31982e-91	0.39255	0.205	0.079	2.57423e-86	ANK1	0
chr5:157860485-157862801	1.48972e-91	0.373133	0.213	0.083	2.9056e-86	CLINT1	1309
chr11:120192113-120194441	1.73516e-91	0.280951	0.298	0.147	3.38431e-86	TRIM29	6583
chr9:98117887-98121825	1.87654e-91	0.287193	0.312	0.151	3.66005e-86	CORO2A	0
chr8:38738957-38746300	2.46816e-91	-0.293174	0.113	0.217	4.81398e-86	TACC1	0
chr1:56449972-56453469	2.53454e-91	0.334044	0.245	0.106	4.94344e-86	PLPP3	41277
chr17:75308338-75310071	2.66991e-91	0.386235	0.209	0.083	5.20746e-86	GRB2	8004
chr13:112768774-112771133	3.53631e-91	0.366447	0.209	0.084	6.89733e-86	ATP11A	0
chr18:61803411-61810817	3.63058e-91	0.324371	0.252	0.111	7.08119e-86	RNF152	0
chr6:157989485-157990821	3.65222e-91	0.368338	0.215	0.088	7.1234e-86	SYNJ2	0
chr22:46797242-46799326	3.79316e-91	0.341604	0.234	0.102	7.39829e-86	TBC1D22A	0
chr11:58058216-58062116	4.15163e-91	0.356949	0.23	0.096	8.09747e-86	OR9Q1	0
chr1:6272461-6274927	4.23949e-91	0.273603	0.295	0.143	8.26883e-86	ACOT7	0
chr2:100783917-100786889	4.36997e-91	0.373065	0.218	0.089	8.52332e-86	NPAS2	33262
chr16:21233294-21236322	4.55828e-91	0.377287	0.216	0.086	8.89061e-86	ANKS4B	0
chr11:79436628-79441635	4.81356e-91	-0.286076	0.141	0.255	9.38851e-86	TENM4	0
chr10:73117799-73122467	1.15431e-90	0.291477	0.302	0.142	2.25139e-85	NUDT13	0
chr13:21008860-21015384	1.24282e-90	0.252495	0.368	0.195	2.42403e-85	LATS2	0
chr4:3387267-3390788	1.42636e-90	0.320093	0.24	0.102	2.78202e-85	RGS12	0
chr14:91126001-91128196	1.47782e-90	0.339127	0.241	0.106	2.88238e-85	C14orf159	0
chr18:49627142-49630709	2.10386e-90	0.288488	0.292	0.137	4.10342e-85	LIPG	27959
chr19:30663899-30665302	2.24294e-90	0.336417	0.248	0.11	4.37469e-85	ZNF536	0
chr14:100677166-100680955	3.50317e-90	0.288695	0.308	0.147	6.83268e-85	DLK1	44749
chr13:112645519-112648708	3.57419e-90	0.373055	0.219	0.09	6.97121e-85	ATP11A	41620
chr17:43210926-43214787	4.83836e-90	0.277807	0.318	0.157	9.43688e-85	TMEM106A	0
chr12:124536983-124539570	4.92118e-90	0.281913	0.304	0.148	9.59843e-85	NCOR2	0
chr2:156331785-156336051	5.16305e-90	-0.255188	0.217	0.33	1.00702e-84	NR4A2	0
chr8:80235694-80238831	5.69238e-90	0.309764	0.28	0.124	1.11026e-84	TPD52	4461
chr9:128861477-128864516	5.693e-90	0.364253	0.216	0.091	1.11038e-84	KYAT1	0
chr2:235048290-235051990	5.76813e-90	-0.336186	0.095	0.207	1.12503e-84	SH3BP4	0
chrX:147180562-147183692	6.32499e-90	0.377483	0.218	0.088	1.23365e-84	CXorf51A	365835
chr11:62999311-63001712	8.26703e-90	0.283648	0.315	0.149	1.61243e-84	SLC22A8	0
chr6:44236848-44238992	9.48392e-90	-0.262016	0.139	0.25	1.84977e-84	SLC29A1	2696
chr12:1659459-1663652	1.09124e-89	-0.306251	0.121	0.236	2.12839e-84	WNT5B	12215
chr2:47217869-47220306	1.71403e-89	0.377357	0.211	0.086	3.34309e-84	CALM2	41267
chr1:147223591-147226026	1.98058e-89	0.33244	0.236	0.103	3.86297e-84	FMO5	0
chr6:3138857-3139999	2.10554e-89	0.384651	0.202	0.077	4.10672e-84	BPHL	0
chr15:27324388-27325925	2.915e-89	0.353017	0.236	0.1	5.68549e-84	GABRG3	0
chr5:38483685-38484496	3.80325e-89	0.367025	0.217	0.088	7.41798e-84	LIFR	0
chr20:32776650-32778888	5.47139e-89	0.279774	0.311	0.152	1.06716e-83	DNMT3B	0
chr11:13895893-13897478	5.98004e-89	0.345503	0.229	0.096	1.16636e-83	SPON1	65210
chr9:131109918-131115347	6.26411e-89	0.280191	0.308	0.158	1.22177e-83	AIF1L	0
chr17:42285604-42290113	6.46824e-89	-0.256523	0.152	0.265	1.26159e-83	STAT5A	0
chr9:101485618-101487894	6.48557e-89	0.259642	0.331	0.172	1.26496e-83	TMEM246	0
chr2:73700344-73703365	9.22198e-89	0.360236	0.214	0.088	1.79868e-83	TPRKB	25738
chr4:100985746-100987441	9.65159e-89	0.304621	0.282	0.133	1.88247e-83	PPP3CA	35967
chr1:162677916-162679164	1.43355e-88	0.350034	0.228	0.098	2.79604e-83	DDR2	0
chr9:127565886-127571160	1.43899e-88	-0.260981	0.184	0.3	2.80664e-83	FAM129B	0
chr18:23457724-23461611	2.07744e-88	0.337816	0.243	0.103	4.0519e-83	RIOK3	0
chr7:30159508-30168033	3.11926e-88	-0.264605	0.146	0.256	6.0839e-83	MTURN	0
chr7:151715309-151722070	4.71514e-88	-0.250599	0.162	0.27	9.19655e-83	PRKAG2	0
chr10:77887633-77893853	5.21014e-88	-0.291587	0.104	0.207	1.0162e-82	DLG5	0
chr2:8658571-8660670	7.9078e-88	0.307057	0.275	0.125	1.54236e-82	ID2	18174
chr6:112042797-112045699	8.01686e-88	0.266268	0.301	0.151	1.56363e-82	WISP3	8372
chr10:70753476-70755733	8.05538e-88	0.338932	0.235	0.103	1.57114e-82	ADAMTS14	0
chr1:29165583-29168338	1.10921e-87	0.316718	0.256	0.113	2.16343e-82	SRSF4	0
chr20:58568571-58572399	1.21771e-87	0.28853	0.304	0.147	2.37505e-82	APCDD1L	53439
chr13:51212477-51214063	1.7168e-87	0.374819	0.208	0.082	3.34849e-82	FAM124A	8270
chr22:17784851-17789309	2.1781e-87	0.318462	0.215	0.086	4.24823e-82	MICAL3	0
chr6:149450079-149452820	2.19891e-87	0.313667	0.262	0.122	4.28883e-82	ZC3H12D	0
chr22:24805738-24810995	3.71573e-87	-0.292711	0.124	0.23	7.24728e-82	SGSM1	0
chr21:38310613-38313891	4.78088e-87	0.326226	0.251	0.109	9.32476e-82	KCNJ15	3255
chr1:111422551-111424682	5.30235e-87	0.36042	0.219	0.089	1.03419e-81	OVGP1	0
chr11:94511855-94513706	5.44474e-87	0.355828	0.216	0.091	1.06196e-81	C11orf97	0
chr1:19823741-19826093	5.94819e-87	0.302475	0.289	0.137	1.16015e-81	RNF186	8462
chr11:123418063-123420497	6.93e-87	0.361343	0.223	0.092	1.35165e-81	GRAMD1B	0
chr3:58240640-58242783	7.44686e-87	0.360863	0.222	0.091	1.45246e-81	ABHD6	0
chr2:218781068-218785581	8.47224e-87	0.291775	0.29	0.138	1.65245e-81	CYP27A1	0
chr7:100465314-100470541	9.89175e-87	-0.284767	0.125	0.234	1.92932e-81	TSC22D4	0
chr19:8361666-8364916	1.23394e-86	0.256514	0.325	0.17	2.40672e-81	ANGPTL4	0
chr17:34627212-34629669	1.31193e-86	0.377	0.21	0.085	2.55882e-81	TMEM132E	0
chr2:235300085-235303759	1.41329e-86	0.296028	0.286	0.138	2.75652e-81	AGAP1	190329
chr2:9233864-9237315	2.52797e-86	0.273975	0.271	0.13	4.93064e-81	ASAP2	0
chr10:116693935-116695994	2.83791e-86	0.300362	0.272	0.13	5.53515e-81	HSPA12A	0
chr3:194306049-194309410	4.20816e-86	0.339735	0.234	0.1	8.20773e-81	CPN2	30354
chr4:82796107-82800367	4.71133e-86	-0.271838	0.12	0.222	9.18912e-81	SCD5	0
chr8:100359514-100361571	4.8801e-86	0.366724	0.215	0.087	9.5183e-81	RNF19A	23295
chr4:183329931-183333369	6.96194e-86	0.276082	0.319	0.155	1.35788e-80	CLDN24	7504
chr15:63052933-63057263	7.27588e-86	0.322604	0.243	0.109	1.41911e-80	TPM1	0
chr7:26397036-26400616	9.40192e-86	-0.2626	0.131	0.234	1.83378e-80	SNX10	22706
chr3:58163435-58165960	1.01477e-85	0.342112	0.219	0.093	1.97924e-80	FLNB	0
chr6:149453513-149455792	1.29293e-85	0.261083	0.309	0.153	2.52177e-80	ZC3H12D	0
chr9:90307156-90310833	1.59754e-85	0.294196	0.287	0.136	3.1159e-80	DIRAS2	298998
chr12:104588265-104589269	1.74547e-85	0.388224	0.201	0.082	3.40442e-80	CHST11	0
chr7:151800492-151803006	4.4256e-85	0.32037	0.261	0.117	8.63183e-80	PRKAG2	0
chr6:131893801-131895585	5.95851e-85	0.365997	0.217	0.092	1.16217e-79	ENPP1	0
chr1:19877610-19880091	8.87723e-85	0.287917	0.279	0.133	1.73144e-79	OTUD3	2421
chr11:64868712-64873662	9.6624e-85	0.304	0.254	0.114	1.88458e-79	EHD1	0
chr21:45453604-45461671	1.17864e-84	0.268119	0.302	0.152	2.29886e-79	COL18A1	0
chr19:48718716-48722069	1.41132e-84	-0.256805	0.159	0.261	2.75267e-79	RASIP1	0
chr17:82266778-82270603	1.50541e-84	0.280219	0.294	0.144	2.9362e-79	CSNK1D	0
chr11:100632604-100633681	1.67442e-84	0.351561	0.203	0.082	3.26583e-79	ARHGAP42	53971
chr11:116835244-116836699	1.88379e-84	0.302687	0.257	0.119	3.67419e-79	APOA1	0
chr16:12208288-12212678	2.02007e-84	0.286275	0.288	0.139	3.94001e-79	SNX29	0
chr5:35059633-35061792	2.02791e-84	0.379048	0.201	0.082	3.9553e-79	PRLR	0
chr17:80408789-80412319	2.5346e-84	0.376868	0.202	0.079	4.94355e-79	ENDOV	2845
chr19:37979330-37982715	3.11724e-84	0.277031	0.3	0.149	6.07995e-79	SIPA1L3	0
chr16:11582961-11588149	3.13929e-84	-0.269498	0.137	0.242	6.12296e-79	LITAF	0
chr2:20508250-20510815	3.43353e-84	0.279222	0.302	0.152	6.69686e-79	HS1BP3	49632
chr22:20551104-20555798	4.14969e-84	0.280657	0.297	0.144	8.09369e-79	MED15	0
chrX:153609594-153613791	4.88156e-84	-0.255225	0.161	0.269	9.52113e-79	FAM58A	9548
chr4:155744757-155747378	7.14865e-84	0.330714	0.242	0.109	1.39429e-78	GUCY1B3	11613
chr1:160066844-160071101	7.43035e-84	-0.277451	0.107	0.202	1.44924e-78	KCNJ10	0
chr9:94947789-94953928	8.65266e-84	-0.261201	0.15	0.255	1.68764e-78	C9orf3	0
chr3:98782664-98787624	9.96728e-84	0.271534	0.265	0.125	1.94405e-78	ST3GAL6	0
chr10:99781772-99785497	1.00159e-83	0.3576	0.222	0.094	1.95353e-78	ABCC2	0
chr1:180269654-180272438	1.02041e-83	0.303168	0.271	0.127	1.99024e-78	ACBD6	0
chr3:73607994-73610203	1.57049e-83	0.355182	0.216	0.092	3.06314e-78	PDZRN3	0
chr4:183796781-183799302	1.8903e-83	0.278382	0.241	0.106	3.68691e-78	STOX2	0
chr5:72451591-72453896	3.44483e-83	0.259445	0.298	0.144	6.7189e-78	ZNF366	0
chr14:21022363-21027350	3.63721e-83	-0.281959	0.147	0.255	7.09412e-78	TPPP2	0
chr8:62982931-62984512	4.03724e-83	0.35426	0.213	0.088	7.87435e-78	NKAIN3	0
chr6:51936136-51937988	4.93264e-83	0.344179	0.231	0.102	9.62077e-78	PKHD1	0
chr16:30112085-30114044	8.43225e-83	0.339531	0.228	0.101	1.64465e-77	GDPD3	0
chr16:79896849-79898389	9.40393e-83	0.328612	0.244	0.106	1.83417e-77	MAF	296134
chr17:64988138-64989975	9.64443e-83	-0.261829	0.118	0.224	1.88108e-77	GNA13	20739
chr12:122886115-122890562	9.77177e-83	-0.276535	0.112	0.211	1.90592e-77	VPS37B	0
chr22:28930227-28934343	1.06505e-82	0.254287	0.339	0.173	2.07732e-77	ZNRF3	0
chr1:233613245-233615803	1.13619e-82	-0.250422	0.118	0.221	2.21605e-77	KCNK1	0
chr3:66448058-66451117	1.44264e-82	0.326792	0.237	0.104	2.81377e-77	LRIG1	0
chr7:29805867-29807959	1.6789e-82	0.310151	0.234	0.105	3.27458e-77	WIPF3	0
chr6:89321116-89322223	1.69574e-82	0.35719	0.207	0.087	3.30742e-77	UBE2J1	4401
chr7:55570939-55574494	1.90918e-82	-0.269225	0.114	0.219	3.72373e-77	VOPP1	0
chr5:16520628-16523571	2.41703e-82	0.295571	0.29	0.141	4.71425e-77	FAM134B	0
chr14:77219160-77220675	2.7224e-82	0.370158	0.206	0.086	5.30985e-77	TMEM63C	0
chr6:157529061-157532282	3.05784e-82	0.292058	0.273	0.129	5.9641e-77	ZDHHC14	0
chr15:34317226-34319976	3.07456e-82	0.289523	0.279	0.134	5.99672e-77	SLC12A6	0
chr11:130187147-130194781	3.20375e-82	0.250196	0.316	0.162	6.24869e-77	ST14	0
chr16:83991985-83994988	3.42079e-82	0.276441	0.297	0.143	6.672e-77	NECAB2	0
chr18:74509040-74514247	3.50766e-82	0.308351	0.246	0.113	6.84145e-77	CNDP2	0
chr10:77841748-77845516	3.74722e-82	0.314288	0.248	0.112	7.30869e-77	DLG5	0
chr17:82297204-82300062	4.51783e-82	0.255631	0.289	0.142	8.81172e-77	CD7	14805
chr10:72952820-72955553	4.90571e-82	0.31761	0.252	0.112	9.56824e-77	PLA2G12B	0
chr9:16275959-16279480	6.9418e-82	0.333543	0.227	0.095	1.35395e-76	C9orf92	0
chr15:22246056-22257913	7.04567e-82	0.254017	0.352	0.168	1.37421e-76	OR4N4	150499
chr13:51540991-51543295	7.48858e-82	0.328958	0.239	0.105	1.46059e-76	WDFY2	41159
chr20:63912332-63916779	8.92736e-82	0.317044	0.239	0.107	1.74122e-76	DNAJC5	0
chr2:239222042-239224649	1.03605e-81	0.330345	0.236	0.105	2.02074e-76	HDAC4	0
chr11:17525443-17530144	1.1001e-81	0.316821	0.243	0.111	2.14566e-76	USH1C	0
chr5:32633733-32642139	1.58858e-81	0.285916	0.29	0.14	3.09841e-76	SUB1	29653
chr11:30583514-30587781	1.64626e-81	-0.272511	0.117	0.222	3.21091e-76	MPPED2	0
chr3:164330963-164333905	1.85228e-81	0.374088	0.201	0.081	3.61273e-76	SI	644992
chr8:94967543-94968872	1.96284e-81	0.35016	0.216	0.091	3.82838e-76	NDUFAF6	0
chr8:96589627-96593089	2.30351e-81	0.339681	0.213	0.088	4.49283e-76	SDC2	0
chr10:17028277-17039636	2.33165e-81	0.277066	0.298	0.149	4.54771e-76	CUBN	0
chr19:19900153-19902156	3.31089e-81	-0.256991	0.122	0.223	6.45765e-76	ZNF93	0
chr5:142499194-142500818	4.71135e-81	0.329815	0.228	0.097	9.18915e-76	FGF1	91359
chr2:148272772-148274042	5.66045e-81	0.334303	0.227	0.097	1.10403e-75	MBD5	0
chr18:69399221-69403116	6.09891e-81	0.280711	0.281	0.135	1.18955e-75	DOK6	0
chr6:7042284-7043557	6.40633e-81	0.352058	0.211	0.089	1.24951e-75	RREB1	64039
chr11:117985425-117986847	7.98672e-81	0.319527	0.233	0.104	1.55775e-75	IL10RA	0
chr5:96337440-96340549	8.37935e-81	0.335379	0.229	0.099	1.63433e-75	PCSK1	49865
chr17:7474754-7480552	8.96984e-81	-0.263789	0.142	0.246	1.7495e-75	ZBTB4	0
chr13:40438254-40441894	1.1553e-80	0.295208	0.253	0.116	2.25333e-75	FOXO1	28058
chr5:56142261-56145461	1.23627e-80	0.270791	0.304	0.152	2.41126e-75	ANKRD55	0
chr1:226944027-226947196	1.25073e-80	0.258102	0.316	0.163	2.43946e-75	COQ8A	0
chr1:110393342-110396443	1.36829e-80	0.306421	0.264	0.121	2.66875e-75	SLC16A4	2259
chr17:67531159-67533191	1.45062e-80	0.3262	0.202	0.082	2.82934e-75	PITPNC1	0
chrX:87409164-87410174	1.62873e-80	0.350338	0.208	0.088	3.17672e-75	KLHL4	107574
chr21:38296209-38302510	1.7317e-80	0.358193	0.216	0.093	3.37757e-75	KCNJ15	0
chr12:124827698-124829196	1.7336e-80	0.328935	0.229	0.101	3.38127e-75	SCARB1	0
chr2:126945012-126948958	3.8496e-80	0.318322	0.234	0.105	7.50837e-75	AC114783.1	42914
chr11:71286680-71287874	4.05417e-80	0.324635	0.225	0.101	7.90738e-75	SHANK2	34102
chr1:204225637-204227697	4.46946e-80	0.311036	0.244	0.113	8.71737e-75	PLEKHA6	0
chr9:76895450-76899318	4.86653e-80	0.332563	0.225	0.094	9.49182e-75	PRUNE2	0
chr6:143949266-143950906	5.09834e-80	0.367058	0.201	0.084	9.94395e-75	PLAGL1	0
chr1:119325463-119329929	7.13839e-80	0.2508	0.328	0.169	1.39229e-74	HAO2	38849
chr6:106997348-106999274	8.81853e-80	0.322578	0.239	0.109	1.71999e-74	CD24	21720
chr7:74579055-74582551	9.65814e-80	0.287529	0.274	0.132	1.88375e-74	GTF2IRD1	0
chr10:6199153-6205226	9.95971e-80	-0.258047	0.171	0.279	1.94257e-74	PFKFB3	0
chr16:4651751-4655931	1.02587e-79	0.269442	0.296	0.144	2.00089e-74	MGRN1	0
chr21:33441960-33445806	1.25465e-79	0.2788	0.236	0.106	2.44711e-74	TMEM50B	0
chr7:156515594-156517232	1.66266e-79	0.306946	0.244	0.112	3.2429e-74	RNF32	123048
chr8:102600170-102602092	1.78119e-79	0.274715	0.291	0.144	3.47408e-74	ODF1	39152
chr10:7406885-7413369	2.38089e-79	-0.310566	0.099	0.201	4.64375e-74	SFMBT2	0
chr5:178752837-178755848	2.73998e-79	0.320426	0.235	0.104	5.34414e-74	ZNF354A	22134
chr12:120085359-120088208	2.82143e-79	-0.255356	0.149	0.256	5.50299e-74	BICDL1	0
chr19:2610566-2614408	3.01453e-79	-0.283228	0.105	0.204	5.87963e-74	GNG7	0
chr1:110389827-110392303	3.15424e-79	0.291897	0.27	0.128	6.15213e-74	SLC16A4	0
chr5:154718771-154724902	3.5926e-79	0.270831	0.298	0.147	7.00711e-74	LARP1	0
chr11:119698921-119700583	3.60176e-79	0.345871	0.204	0.088	7.02497e-74	NECTIN1	0
chr4:144560500-144563060	3.62157e-79	0.276935	0.294	0.144	7.06362e-74	HHIP	82960
chr5:142874049-142875394	4.70319e-79	0.307766	0.234	0.105	9.17324e-74	ARHGAP26	0
chr18:23356219-23359949	4.73853e-79	0.279414	0.284	0.134	9.24217e-74	TMEM241	0
chr13:44109832-44113369	4.91822e-79	0.335421	0.228	0.097	9.59264e-74	SMIM2	30173
chr4:183284121-183289411	6.65752e-79	0.298227	0.266	0.126	1.2985e-73	WWC2	0
chr10:59746406-59750099	8.0152e-79	0.257214	0.318	0.164	1.56331e-73	MRLN	0
chr15:28017116-28018783	1.00216e-78	0.337523	0.221	0.096	1.95463e-73	OCA2	0
chr2:127160538-127162917	1.17938e-78	0.318237	0.246	0.113	2.30029e-73	CYP27C1	21202
chr1:159751917-159754216	1.24455e-78	0.335203	0.219	0.096	2.4274e-73	DUSP23	26715
chr6:131635053-131636313	1.26319e-78	0.3505	0.21	0.09	2.46376e-73	ENPP3	0
[truncated: 275 more rows]

## Sheet: PT_VCAM1
Differentially accessible regions in PT_VCAM1
peak	p_val	avg_logFC	pct.1	pct.2	p_val_adj	gene	distance
chr15:20260185-20263471	7.64748e-181	1.22471	0.494	0.067	1.49159e-175	GOLGA6L6	268384
chr8:24998995-25001548	2.31212e-134	1.18489	0.375	0.045	4.50964e-129	NEFL	41884
chr7:141045154-141046171	2.17467e-133	2.03163	0.221	0.007	4.24155e-128	TMEM178B	28060
chr8:102729478-102730300	9.78727e-125	1.65337	0.243	0.014	1.90894e-119	KLF10	73575
chr17:72342354-72343689	1.70727e-124	1.65105	0.255	0.017	3.32992e-119	SOX9	215933
chr10:11886723-11887775	1.06688e-115	1.72657	0.22	0.012	2.08087e-110	PROSER2	14445
chr9:124279562-124286922	3.9706e-115	0.636942	0.636	0.194	7.74437e-110	NEK6	0
chr1:202589009-202589778	1.80707e-108	1.26968	0.288	0.027	3.52457e-103	PPP1R12B	0
chr1:3059998-3088439	1.2353e-105	-0.455147	0.098	0.481	2.40937e-100	PRDM16	0
chr10:98267207-98270066	1.55218e-104	0.982485	0.35	0.055	3.02742e-99	LOXL4	0
chr8:127733750-127739083	1.65999e-104	0.609575	0.559	0.176	3.23769e-99	MYC	0
chr17:72444870-72446073	6.54601e-102	1.25023	0.297	0.036	1.27675e-96	SLC39A11	199875
chr10:97882258-97883003	7.42515e-102	1.62145	0.214	0.014	1.44822e-96	CRTAC1	0
chr12:119178286-119181179	7.80975e-100	0.729971	0.472	0.108	1.52324e-94	HSPB8	0
chr4:8099922-8101725	7.62826e-98	1.37051	0.22	0.016	1.48784e-92	ABLIM2	0
chr15:62895990-62897571	7.11012e-97	1.15623	0.285	0.032	1.38678e-91	TLN2	51358
chr17:77419510-77430935	2.16017e-96	0.487602	0.644	0.276	4.21326e-91	SEPT9	0
chr1:40877588-40878259	3.70236e-96	1.51904	0.209	0.014	7.2212e-91	CITED4	15221
chr17:48539105-48627996	2.26517e-94	-0.316682	0.666	0.817	4.41806e-89	HOXB9	0
chr11:111907615-111914750	4.3518e-94	0.456584	0.715	0.338	8.48789e-89	HSPB2-C11orf52	0
chr4:8502765-8505042	2.65893e-93	1.14026	0.28	0.035	5.18605e-88	TRMT44	9233
chr15:63040511-63045764	3.1573e-91	0.741035	0.396	0.086	6.15809e-86	TPM1	0
chr16:70589936-70592511	3.66061e-90	1.26821	0.236	0.022	7.13977e-85	IL34	0
chr6:90368793-90369619	8.73568e-90	1.08204	0.295	0.042	1.70383e-84	BACH2	71884
chr19:49896793-49898192	2.53864e-89	1.31153	0.22	0.018	4.95145e-84	IL4I1	0
chr17:79026358-79028858	5.05897e-89	1.05553	0.269	0.035	9.86716e-84	C1QTNF1	0
chr15:62898904-62899557	1.03183e-88	1.45603	0.206	0.016	2.0125e-83	TLN2	54272
chr15:20284139-20286630	1.13876e-87	0.835069	0.404	0.087	2.22107e-82	GOLGA6L6	245225
chr17:2848563-2850188	3.303e-87	0.864671	0.343	0.07	6.44227e-82	RAP1GAP2	0
chr18:34493033-34494382	5.9943e-87	0.985866	0.31	0.047	1.16915e-81	DTNA	0
chr21:42473799-42476701	7.36636e-87	0.832289	0.378	0.082	1.43676e-81	RSPH1	0
chr5:14035718-14038042	9.04792e-87	0.93291	0.326	0.054	1.76473e-81	DNAH5	91174
chr9:83047937-83048697	1.94722e-86	1.39874	0.221	0.02	3.79792e-81	RASEF	0
chr12:52191692-52192967	2.0604e-86	0.907071	0.332	0.058	4.01867e-81	KRT80	0
chr11:34233930-34234867	3.957e-86	1.25715	0.23	0.025	7.71785e-81	ABTB2	0
chr9:38226483-38227624	1.00222e-85	1.24545	0.239	0.026	1.95476e-80	SHB	157271
chr17:72422509-72423379	1.7365e-85	1.31444	0.228	0.023	3.38691e-80	SLC39A11	222569
chr8:128176357-128177662	1.18355e-83	0.991378	0.279	0.039	2.30843e-78	AC026248.1	57971
chr17:50026573-50028856	2.26819e-83	0.839768	0.346	0.068	4.42395e-78	ITGA3	27111
chr9:114348711-114349540	5.47637e-83	1.22316	0.233	0.026	1.06813e-77	AKNA	0
chr6:30923196-30924250	3.70029e-81	1.29182	0.214	0.02	7.21717e-76	VARS2	0
chr14:103108050-103111816	2.44006e-80	0.829349	0.335	0.064	4.75917e-75	EXOC3L4	0
chr3:10191174-10193778	6.17462e-80	0.716715	0.411	0.109	1.20432e-74	IRAK2	0
chr8:102788095-102789660	1.60553e-78	0.872652	0.288	0.047	3.13147e-73	AZIN1	36696
chr16:3064811-3066580	3.71771e-78	0.746451	0.39	0.082	7.25113e-73	IL32	0
chr7:73849087-73852654	2.35734e-77	0.722591	0.393	0.102	4.59783e-72	WBSCR27	6551
chr2:1742713-1744964	3.313e-77	1.10899	0.215	0.023	6.46177e-72	PXDN	0
chr22:42357446-42358224	6.84827e-77	1.22915	0.221	0.023	1.33571e-71	TCF20	13829
chr16:30995248-30998313	3.78547e-75	0.678032	0.415	0.11	7.38329e-70	STX1B	0
chr9:136900958-136903004	6.16562e-75	0.736755	0.362	0.087	1.20256e-69	TRAF2	0
chr8:71841844-71844879	6.77888e-75	0.856597	0.319	0.059	1.32217e-69	MSC	0
chr19:1180241-1184449	1.25325e-74	0.557913	0.455	0.144	2.44437e-69	STK11	0
chr6:36914022-36914800	4.65652e-74	1.1559	0.233	0.029	9.08222e-69	C6orf89	0
chr8:127853846-127856039	2.7827e-73	0.853464	0.295	0.055	5.42747e-68	MYC	112411
chr15:31235781-31236997	4.30671e-73	1.10141	0.226	0.027	8.39994e-68	TRPM1	74507
chr15:88638091-88640427	6.87728e-73	0.67419	0.386	0.09	1.34136e-67	ISG20	0
chr20:6053658-6054748	8.10063e-73	1.02807	0.248	0.034	1.57997e-67	LRRN4	0
chr11:2458286-2468834	6.91479e-72	-0.456429	0.042	0.324	1.34868e-66	KCNQ1	0
chr6:30926534-30927339	9.20544e-72	0.950744	0.269	0.043	1.79546e-66	VARS2	74
chr2:235263502-235266181	5.82759e-71	0.782155	0.347	0.074	1.13663e-65	SH3BP4	207787
chr15:73981816-73983690	4.28009e-70	0.876246	0.273	0.047	8.34801e-65	STOML1	0
chr4:81631785-81633229	9.10385e-69	0.893129	0.267	0.044	1.77564e-63	RASGEF1B	0
chr7:3194264-3198345	1.59504e-67	0.529563	0.533	0.173	3.11101e-62	SDK1	103102
chr8:23335640-23336745	1.87658e-67	0.76422	0.266	0.046	3.66014e-62	LOXL2	0
chr1:16181403-16182528	2.75005e-67	0.77675	0.276	0.054	5.36378e-62	ARHGEF19	15325
chr8:127949184-127950223	7.22749e-67	0.840243	0.291	0.05	1.40967e-61	AC026248.1	167787
chr10:25933765-25935302	9.6952e-67	1.08022	0.223	0.029	1.89098e-61	MYO3A	0
chr21:32450669-32451721	1.30928e-66	1.08814	0.206	0.024	2.55366e-61	EVA1C	0
chr17:59836218-59849329	1.80568e-66	0.306125	0.788	0.48	3.52185e-61	VMP1	0
chr11:14422036-14422966	1.9172e-66	1.01334	0.245	0.035	3.73936e-61	COPB1	20473
chr3:169657109-169669764	5.53533e-66	-0.375247	0.2	0.472	1.07963e-60	MECOM	0
chr15:84914461-84915782	7.2729e-66	1.08124	0.22	0.03	1.41853e-60	SLC28A1	0
chr2:1233237-1236746	2.84711e-65	0.707231	0.334	0.077	5.55309e-60	SNTG2	0
chr10:17227031-17231062	2.09031e-64	0.508216	0.461	0.151	4.07701e-59	VIM	0
chr11:69496801-69497718	2.67572e-64	1.05955	0.218	0.031	5.21881e-59	MYEOV	129074
chr11:115919165-115921396	4.87427e-64	0.875317	0.283	0.05	9.50691e-59	CADM1	414207
chr2:144507195-144521825	1.05117e-63	0.364109	0.718	0.326	2.05024e-58	ZEB2	0
chr21:45012179-45014094	1.68498e-63	1.09378	0.203	0.025	3.28643e-58	FAM207A	35189
chr5:10663403-10664249	3.56435e-63	1.10071	0.214	0.03	6.95201e-58	ANKRD33B	5586
chr12:119182873-119183655	1.11471e-62	1.01925	0.23	0.033	2.17416e-57	HSPB8	0
chr5:178428204-178433030	1.47183e-62	0.558489	0.436	0.135	2.8707e-57	COL23A1	0
chr11:79212447-79213370	3.88017e-62	1.01583	0.226	0.034	7.56799e-57	TENM4	0
chr5:78518165-78519913	4.21601e-62	0.694784	0.349	0.082	8.22303e-57	LHFPL2	0
chr2:240250694-240252440	1.77626e-61	0.49924	0.404	0.123	3.46447e-56	OTOS	106131
chr1:36349044-36352944	1.77075e-60	0.859542	0.245	0.045	3.45372e-55	STK40	0
chr16:57303726-57306032	3.3337e-60	0.489496	0.516	0.183	6.50214e-55	PLLP	19038
chr10:26437838-26439164	4.02376e-60	1.02438	0.22	0.032	7.84806e-55	APBB1IP	0
chr5:1118087-1120085	6.05911e-60	0.605434	0.412	0.114	1.18179e-54	SLC12A7	6051
chr9:88536947-88539263	1.73785e-59	0.705876	0.338	0.084	3.38955e-54	NXNL2	0
chr17:79305711-79307389	1.04256e-58	0.746627	0.263	0.056	2.03343e-53	RBFOX3	0
chr7:132065474-132067182	2.01637e-58	1.03588	0.202	0.028	3.93279e-53	PLXNA4	56149
chr9:128892258-128893188	2.51414e-58	0.910651	0.237	0.04	4.90366e-53	LRRC8A	0
chr17:34252166-34252971	2.87323e-58	0.869163	0.233	0.038	5.60403e-53	CCL2	2246
chr1:3212156-3223266	3.54037e-58	-0.412111	0.101	0.36	6.90525e-53	PRDM16	0
chr19:18020065-18022635	8.39488e-58	0.647592	0.283	0.062	1.63736e-52	ARRDC2	5962
chr7:141071128-141074984	1.61167e-57	0.625066	0.362	0.102	3.14346e-52	TMEM178B	0
chr20:10217371-10219946	2.15407e-57	0.716792	0.294	0.066	4.20135e-52	SNAP25	0
chr14:103136631-103141649	5.70414e-57	0.58465	0.395	0.114	1.11255e-51	TNFAIP2	0
chr7:20199213-20201864	8.26788e-57	0.743376	0.297	0.069	1.61259e-51	MACC1	0
chr1:215635733-215637552	1.09408e-56	0.705991	0.323	0.071	2.13392e-51	USH2A	0
chr11:1556886-1561725	1.78417e-56	0.369581	0.546	0.228	3.4799e-51	DUSP8	0
chr13:110371583-110372604	2.3699e-56	0.990547	0.206	0.03	4.62233e-51	COL4A2	0
chr1:212980898-212982132	2.93807e-56	0.943677	0.212	0.032	5.7305e-51	VASH2	0
chr2:218896213-218898804	3.92104e-56	0.91347	0.223	0.039	7.64772e-51	WNT10A	0
chr2:95333480-95334794	1.42147e-55	0.797036	0.274	0.057	2.77247e-50	KCNIP3	0
chr11:67369302-67377876	1.54336e-55	0.289533	0.718	0.395	3.01022e-50	CLCF1	0
chr6:18492684-18494624	1.93321e-55	0.868684	0.237	0.043	3.77059e-50	RNF144B	23809
chr1:205492134-205493950	2.23519e-55	0.97987	0.217	0.034	4.35959e-50	CDK18	10644
chr1:87225057-87226876	3.10305e-55	0.76801	0.272	0.057	6.05229e-50	RP5-1052I5.2	55852
chr11:61887875-61888643	1.37815e-54	0.834648	0.246	0.046	2.68798e-49	FADS3	0
chr5:151085113-151087487	1.39798e-54	0.657697	0.306	0.079	2.72667e-49	TNIP1	0
chr6:167682775-167683693	2.25639e-54	0.728606	0.298	0.068	4.40093e-49	AFDN	143228
chr1:19045544-19046547	2.58046e-54	0.886798	0.248	0.047	5.03301e-49	UBR4	27958
chr9:107749103-107752489	3.76152e-54	0.707518	0.27	0.06	7.33658e-49	KLF4	258620
chr6:39887429-39888218	6.87839e-54	0.868299	0.214	0.032	1.34158e-48	DAAM2	0
chr14:68937711-68940559	9.37182e-54	0.526717	0.417	0.137	1.82791e-48	ACTN1	0
chr7:73822103-73825484	1.1438e-53	0.605288	0.323	0.089	2.2309e-48	CLDN4	0
chr1:15798763-15801650	1.56546e-53	0.368776	0.632	0.276	3.05331e-48	UQCRHL	5518
chr2:95273658-95278560	1.60652e-53	-0.441611	0.05	0.272	3.1334e-48	PROM2	0
chr11:3626459-3627932	2.35998e-53	0.896105	0.246	0.046	4.60297e-48	ART5	10570
chr20:44186679-44188495	2.44799e-53	0.784898	0.26	0.057	4.77463e-48	JPH2	0
chr10:116270784-116274456	3.59203e-53	0.775893	0.251	0.048	7.006e-48	GFRA1	0
chr5:148965481-148966821	4.17074e-53	0.679178	0.27	0.063	8.13474e-48	SH3TC2	0
chr14:75711110-75712570	1.01064e-52	0.949281	0.203	0.033	1.97118e-47	TTLL5	0
chr6:38264241-38265227	1.18647e-52	0.911718	0.223	0.041	2.31412e-47	BTBD9	0
chr5:178287758-178290270	2.43943e-52	0.588002	0.315	0.08	4.75794e-47	COL23A1	0
chr5:141862855-141880013	2.96183e-52	-0.260453	0.392	0.578	5.77683e-47	PCDH1	0
chr14:103069932-103076719	3.90392e-52	0.347855	0.614	0.294	7.61433e-47	RP11-736N17.11	7490
chr12:132428576-132431307	5.63918e-52	0.875876	0.215	0.038	1.09988e-46	FBRSL1	58243
chr1:3205575-3210358	6.41276e-52	-0.474418	0.025	0.219	1.25076e-46	PRDM16	0
chr9:107424791-107425710	9.56389e-52	0.7377	0.269	0.06	1.86537e-46	KLF4	59141
chr7:28408358-28411389	2.39576e-51	0.623732	0.304	0.073	4.67275e-46	CREB5	0
chr3:64186694-64188137	3.48935e-51	0.588243	0.334	0.095	6.80572e-46	PRICKLE2	0
chr9:133713106-133717081	3.58522e-51	0.567947	0.384	0.117	6.99273e-46	SARDH	0
chr11:70247294-70248266	8.0748e-51	0.913601	0.202	0.032	1.57493e-45	PPFIA1	22433
chr21:45328532-45331107	2.88149e-50	0.455248	0.47	0.181	5.62015e-45	POFUT2	40633
chr17:57280417-57290278	3.27235e-50	-0.443638	0.043	0.243	6.38248e-45	MSI2	0
chr11:61549442-61556293	7.63724e-50	-0.44881	0.028	0.232	1.48959e-44	SYT7	0
chr10:124090717-124094826	1.04852e-49	0.717745	0.254	0.056	2.04506e-44	CHST15	0
chr10:43263490-43267401	1.36087e-49	0.714369	0.273	0.066	2.65429e-44	RASGEF1A	0
chr18:23617366-23620024	2.73554e-49	0.617266	0.34	0.091	5.33549e-44	ANKRD29	0
chr17:47278560-47280897	2.98673e-49	0.566282	0.334	0.096	5.8254e-44	RP11-290H9.2	0
chr18:48996800-48998988	3.30862e-49	0.734031	0.23	0.046	6.45324e-44	DYM	42485
chr11:62012505-62014094	7.56016e-49	0.610052	0.344	0.093	1.47456e-43	FTH1	44844
chr15:84883394-84889657	1.27859e-48	0.390235	0.583	0.236	2.4938e-43	SLC28A1	0
chr1:54993389-55002600	1.42085e-48	-0.384343	0.125	0.348	2.77126e-43	BSND	0
chr21:36689258-36711244	2.1491e-48	-0.438819	0.091	0.309	4.19166e-43	SIM2	0
chr1:115545498-115546601	2.54202e-48	0.837544	0.202	0.038	4.95803e-43	VANGL1	95351
chr10:126041538-126042599	2.56124e-48	0.619661	0.291	0.078	4.99552e-43	ADAM12	0
chr12:26134675-26135680	3.5609e-48	0.634605	0.267	0.063	6.94529e-43	SSPN	0
chr11:61293668-61295868	4.02497e-48	0.702473	0.251	0.06	7.85043e-43	VWCE	0
chr14:22820838-22823688	4.20156e-48	0.494062	0.432	0.148	8.19484e-43	SLC7A7	0
chr14:94597391-94601210	6.31114e-48	0.447397	0.501	0.189	1.23094e-42	SERPINA3	0
chr9:126718518-126725147	1.41635e-47	-0.3792	0.134	0.364	2.76249e-42	LMX1B	17485
chr8:144877821-144879917	1.75388e-47	0.789675	0.246	0.053	3.42081e-42	ZNF250	0
chr19:28999646-29002884	1.95878e-47	0.577217	0.341	0.095	3.82046e-42	UQCRFS1	202436
chr1:218344767-218348822	2.84614e-47	0.490106	0.371	0.119	5.55119e-42	TGFB2	0
chr2:46954758-46957703	5.20345e-47	0.549954	0.318	0.093	1.0149e-41	TTC7A	0
chr22:50544002-50545186	8.02259e-47	0.801227	0.223	0.046	1.56475e-41	KLHDC7B	2846
chr4:182142334-182145286	8.52485e-47	0.602417	0.295	0.078	1.66271e-41	TENM3	0
chr7:138793657-138800505	9.91999e-47	-0.386638	0.104	0.315	1.93482e-41	TMEM213	0
chr2:176105721-176127444	1.16783e-46	-0.315528	0.322	0.508	2.27778e-41	HOXD9	0
chr22:39286605-39293227	1.31564e-46	0.311808	0.651	0.324	2.56606e-41	RPL3	19654
chr4:183746188-183748695	1.81838e-46	0.570304	0.315	0.093	3.54661e-41	TRAPPC11	32593
chr21:33203370-33204613	1.95142e-46	0.600364	0.326	0.092	3.8061e-41	IFNAR2	25287
chr10:132406785-132414971	2.27258e-46	-0.41858	0.064	0.278	4.43251e-41	PWWP2B	0
chr5:151698806-151701296	2.82519e-46	0.576339	0.341	0.091	5.51033e-41	SPARC	11640
chr11:119314929-119317727	3.19881e-46	0.64037	0.257	0.071	6.23906e-41	MCAM	0
chr7:99677584-99680490	4.52053e-46	0.60462	0.328	0.09	8.81697e-41	CYP3A5	0
chr9:121556438-121558478	6.42075e-46	0.666825	0.267	0.063	1.25232e-40	DAB2IP	8578
chr3:53803060-53808113	1.00476e-45	0.437523	0.444	0.165	1.95972e-40	CACNA1D	0
chr9:112039815-112042364	1.03898e-45	0.747152	0.23	0.049	2.02645e-40	SUSD1	0
chr10:3472042-3473747	1.36521e-45	0.625793	0.266	0.065	2.66275e-40	PITRM1	299200
chr15:20247913-20255771	1.44853e-45	0.495109	0.429	0.162	2.82527e-40	GOLGA6L6	276084
chr17:81812415-81816753	1.46557e-45	-0.42476	0.053	0.257	2.85848e-40	GCGR	0
chr14:76308415-76315333	2.5508e-45	-0.445399	0.039	0.227	4.97516e-40	ESRRB	0
chr4:2068562-2074719	3.33249e-45	-0.455827	0.025	0.208	6.49979e-40	POLN	0
chr3:192892864-192894372	5.62013e-45	0.855934	0.203	0.036	1.09617e-39	MB21D2	0
chr20:57748383-57749692	6.09004e-45	0.682293	0.23	0.052	1.18782e-39	PMEPA1	36846
chr3:122977526-122978599	6.20782e-45	0.716331	0.254	0.057	1.21079e-39	SEMA5B	0
chr21:45363602-45366201	8.53673e-45	0.524523	0.277	0.076	1.66503e-39	COL18A1	38935
chr1:17676121-17686795	1.25914e-44	-0.37332	0.082	0.281	2.45587e-39	ARHGEF10L	0
chr5:116571604-116577410	1.83043e-44	0.285518	0.662	0.351	3.57012e-39	SEMA6A	0
chr1:16011330-16027396	1.85582e-44	-0.336464	0.249	0.462	3.61965e-39	CLCNKA	0
chr10:45418636-45421267	2.01738e-44	0.523169	0.303	0.091	3.93475e-39	ALOX5	0
chr10:4661616-4664062	2.49153e-44	0.506201	0.381	0.12	4.85956e-39	AKR1E2	122566
chr7:30907008-30935289	2.96417e-44	0.265978	0.855	0.438	5.7814e-39	AQP1	0
chr2:26770860-26773190	3.27664e-44	0.469112	0.412	0.145	6.39085e-39	CENPA	0
chr12:26271598-26276319	4.95301e-44	0.550048	0.286	0.086	9.6605e-39	SSPN	0
chr14:22847017-22849954	9.86805e-44	0.644423	0.257	0.064	1.92469e-38	MMP14	0
chr16:84531683-84533154	1.17661e-43	0.710303	0.206	0.04	2.29489e-38	TLDC1	0
chr8:143015667-143019615	1.33436e-43	0.421953	0.463	0.174	2.60258e-38	LY6E	0
chr2:109288698-109289598	2.4665e-43	0.865176	0.209	0.038	4.81073e-38	SH3RF3	0
chr1:202112387-202114020	2.73551e-43	0.537322	0.328	0.098	5.33542e-38	GPR37L1	8837
chr14:73226798-73229449	3.41523e-43	0.568525	0.32	0.098	6.66117e-38	PSEN1	3106
chr12:121923830-121925638	3.84238e-43	0.777392	0.208	0.041	7.49429e-38	WDR66	0
chr7:114081839-114088680	5.41173e-43	0.313683	0.614	0.306	1.05552e-37	FOXP2	0
chr1:26909705-26915736	7.19778e-43	-0.39617	0.067	0.251	1.40388e-37	NR0B2	0
chr8:6862538-6880297	9.63531e-43	-0.279371	0.455	0.587	1.8793e-37	DEFB1	0
chr18:9993482-9995204	1.04787e-42	0.763334	0.224	0.044	2.04379e-37	VAPA	33460
chr10:96672117-96675217	1.4148e-42	0.572223	0.318	0.09	2.75948e-37	PIK3AP1	0
chr22:35430142-35431405	1.81614e-42	0.66986	0.239	0.058	3.54226e-37	MCM5	4711
chr11:102316927-102318068	2.06442e-42	0.561199	0.27	0.075	4.02651e-37	BIRC3	0
chr17:78315329-78318424	2.19838e-42	0.567579	0.27	0.076	4.28778e-37	SOCS3	38353
chr13:42105660-42106673	4.56346e-42	0.758088	0.23	0.049	8.90071e-37	DGKH	0
chr1:12636153-12638203	4.59787e-42	0.574445	0.254	0.066	8.96782e-37	AADACL4	6343
chr16:66507980-66512408	5.05805e-42	0.434588	0.436	0.161	9.86538e-37	TK2	0
chr7:99860103-99861102	7.72634e-42	0.77482	0.233	0.049	1.50697e-36	CYP3A43	0
chr6:50817225-50828275	2.24264e-41	-0.393482	0.098	0.284	4.37412e-36	TFAP2B	0
chr14:64648117-64649855	2.38609e-41	0.768085	0.214	0.047	4.6539e-36	PLEKHG3	54246
chr2:1553630-1554574	2.82019e-41	0.785068	0.209	0.041	5.50057e-36	TPO	9918
chr19:8223309-8225401	3.74295e-41	0.570262	0.34	0.103	7.30037e-36	CERS4	0
chr6:41502792-41505683	8.31306e-41	0.695979	0.215	0.053	1.6214e-35	FOXP4	40742
chr10:28796727-28798441	9.05886e-41	0.699055	0.227	0.048	1.76687e-35	BAMBI	113787
chr2:54629427-54635786	1.04188e-40	0.374552	0.409	0.159	2.03212e-35	SPTBN1	0
chr1:206658155-206660112	1.05592e-40	0.55843	0.319	0.1	2.05949e-35	DYRK3	0
chr4:2058017-2067985	1.20886e-40	-0.423216	0.055	0.241	2.3578e-35	NAT8L	0
chr9:72524768-72528138	1.23509e-40	0.38463	0.426	0.17	2.40896e-35	TMC1	0
chr14:22824584-22825372	1.32277e-40	0.738482	0.224	0.048	2.57997e-35	SLC7A7	0
chr8:101490776-101495375	1.76226e-40	-0.407671	0.059	0.246	3.43717e-35	GRHL2	0
chr16:66515261-66518192	1.80532e-40	0.344514	0.553	0.257	3.52114e-35	TK2	0
chr10:3885320-3888650	2.37842e-40	0.370168	0.503	0.231	4.63895e-35	KLF6	100038
chr4:183755346-183758620	2.52855e-40	0.589479	0.27	0.068	4.93175e-35	STOX2	39401
chr5:6765566-6767274	2.55511e-40	0.539403	0.276	0.079	4.98356e-35	PAPD7	8517
chr8:23074055-23075462	3.80716e-40	0.598639	0.277	0.08	7.42561e-35	TNFRSF10B	4875
chr2:70934605-70939934	7.04958e-40	-0.426207	0.036	0.205	1.37497e-34	AC007040.11	0
chr1:71038647-71049052	8.9153e-40	-0.297841	0.184	0.377	1.73887e-34	PTGER3	0
chr1:44805305-44810837	1.30698e-39	0.29566	0.558	0.253	2.54918e-34	BTBD19	0
chr20:6765241-6770981	1.76088e-39	0.383587	0.441	0.184	3.43448e-34	BMP2	0
chr18:28174092-28178936	3.1224e-39	0.321748	0.608	0.281	6.09003e-34	CDH2	0
chr1:205293558-205295565	4.07035e-39	0.57133	0.274	0.078	7.93894e-34	NUAK2	6493
chr10:3805236-3812556	4.49691e-39	0.271046	0.527	0.254	8.77091e-34	KLF6	19954
chr10:102627358-102630538	5.61951e-39	0.561397	0.255	0.072	1.09605e-33	SUFU	0
chr15:40238231-40241363	5.78639e-39	-0.417962	0.046	0.213	1.12859e-33	PAK6	0
chr10:26486252-26487951	6.70692e-39	0.652807	0.243	0.058	1.30814e-33	APBB1IP	0
chr12:52242953-52245709	7.34458e-39	0.395535	0.375	0.143	1.43251e-33	KRT7	0
chr22:50479817-50492994	1.51171e-38	0.251348	0.806	0.414	2.94848e-33	MIOX	0
chr21:32455566-32458258	1.85135e-38	0.586517	0.274	0.077	3.61093e-33	EVA1C	0
chr22:37545062-37547638	2.13028e-38	0.497488	0.258	0.072	4.15496e-33	CDC42EP1	12808
chr11:20020128-20030159	2.50679e-38	-0.332142	0.153	0.337	4.88932e-33	NAV2	0
chr22:39252155-39255416	2.83582e-38	0.572491	0.226	0.061	5.53107e-33	PDGFB	7403
chr2:238596753-238597684	3.36729e-38	0.728233	0.221	0.047	6.56766e-33	ASB1	144502
chr8:90940458-90941523	3.43931e-38	0.676114	0.234	0.052	6.70814e-33	NECAB1	0
chr8:6881436-6885283	3.60827e-38	-0.420551	0.043	0.208	7.03767e-33	DEFB1	3413
chr14:94384319-94389203	4.08795e-38	0.444198	0.405	0.15	7.97326e-33	SERPINA1	0
chr12:52202198-52203902	4.25778e-38	0.609433	0.24	0.065	8.30451e-33	KRT80	10197
chr18:58193582-58203260	4.64107e-38	-0.315087	0.224	0.404	9.05208e-33	NEDD4L	0
chr3:194269371-194274176	4.92598e-38	0.301837	0.602	0.28	9.60777e-33	CPN2	65588
chr19:38300343-38301303	7.83824e-38	0.562071	0.289	0.087	1.52879e-32	CTB-102L5.4	0
chr11:69297004-69299162	8.69569e-38	0.495403	0.239	0.068	1.69603e-32	MYEOV	0
chr6:160252459-160262729	9.50654e-38	0.250583	0.694	0.393	1.85418e-32	SLC22A2	0
chr1:244091825-244093493	1.78382e-37	0.607181	0.274	0.076	3.47921e-32	ZBTB18	34348
chr12:104670964-104673216	2.71718e-37	0.497235	0.329	0.119	5.29967e-32	CHST11	0
chr21:37207459-37210466	3.98841e-37	0.542376	0.255	0.074	7.77912e-32	TTC3	4346
chr2:20662769-20670880	5.67911e-37	0.299975	0.564	0.279	1.10767e-31	GDF7	0
chr8:55100938-55103300	6.03208e-37	0.671478	0.206	0.051	1.17651e-31	XKR4	0
chr5:170744113-170748278	7.04382e-37	0.384054	0.344	0.132	1.37385e-31	KCNIP1	7480
chr17:1603198-1608891	7.20407e-37	-0.254534	0.234	0.396	1.4051e-31	SLC43A2	0
chr9:124295431-124298046	7.41712e-37	0.550838	0.297	0.083	1.44666e-31	NEK6	0
chr2:64975159-64975900	1.03618e-36	0.705124	0.211	0.045	2.021e-31	SLC1A4	12576
chr6:16683465-16685605	1.25446e-36	0.633853	0.242	0.066	2.44673e-31	ATXN1	0
chr2:233480235-233482903	1.45895e-36	0.60245	0.273	0.073	2.84559e-31	USP40	0
chr1:47874872-47877478	1.50982e-36	0.480749	0.334	0.118	2.94481e-31	TRABD2B	0
chr3:58667850-58669015	1.66153e-36	0.688544	0.217	0.049	3.2407e-31	FAM3D	1001
chr17:8408085-8408950	2.20062e-36	0.678797	0.218	0.052	4.29216e-31	NDEL1	4180
chr2:27705765-27707031	2.37034e-36	0.582806	0.224	0.06	4.62318e-31	SLC4A1AP	10788
chr1:16143177-16147446	2.50106e-36	0.33968	0.408	0.162	4.87814e-31	EPHA2	0
chr6:29907628-29910015	2.59657e-36	0.549975	0.31	0.096	5.06443e-31	HLA-A	31244
chr1:109876971-109877991	2.89217e-36	0.601626	0.242	0.068	5.64098e-31	CSF1	32250
chr8:69832313-69835333	3.05777e-36	0.563309	0.274	0.082	5.96397e-31	SLCO5A1	0
chr7:155960645-155962898	3.48157e-36	0.683728	0.239	0.059	6.79057e-31	SHH	148371
chr3:172137412-172141167	3.59278e-36	0.514566	0.313	0.105	7.00747e-31	FNDC3B	0
chr10:46538706-46561285	4.91012e-36	0.282131	0.562	0.291	9.57685e-31	GPRIN2	0
chr6:21044881-21046991	5.299e-36	0.464166	0.368	0.138	1.03353e-30	CDKAL1	0
chr14:103120985-103124857	6.84182e-36	0.416067	0.341	0.122	1.33445e-30	TNFAIP2	0
chr4:1170801-1175102	7.11333e-36	0.557994	0.251	0.068	1.38741e-30	SPON2	0
chr5:138943630-138946637	7.45791e-36	0.517125	0.294	0.092	1.45461e-30	SIL1	82
chr3:75667676-75672858	7.64984e-36	0.471009	0.323	0.116	1.49205e-30	FRG2C	455
chr7:3955136-3956792	9.79893e-36	0.627453	0.218	0.056	1.91121e-30	SDK1	0
chr10:3860538-3862452	1.07827e-35	0.548615	0.285	0.083	2.1031e-30	KLF6	75256
chr1:9161876-9164130	1.33427e-35	0.595207	0.228	0.06	2.60239e-30	GPR157	32705
chr15:84907620-84913592	3.64172e-35	0.36007	0.499	0.217	7.10291e-30	SLC28A1	0
chr1:3184994-3191364	3.9679e-35	-0.42705	0.039	0.201	7.73912e-30	PRDM16	0
chr22:24587220-24591056	5.15346e-35	0.681464	0.205	0.05	1.00515e-29	LRRC75B	0
chr22:18060803-18061946	5.16694e-35	0.606592	0.246	0.064	1.00777e-29	PEX26	15973
chr3:14451833-14454467	6.9891e-35	0.570011	0.23	0.062	1.36318e-29	SLC6A6	0
chr21:31872240-31876167	7.14474e-35	0.371244	0.395	0.15	1.39353e-29	HUNK	0
chr1:155191847-155197471	7.1643e-35	-0.343859	0.174	0.348	1.39735e-29	THBS3	0
chr8:94638485-94643179	7.32376e-35	-0.361228	0.096	0.278	1.42845e-29	ESRP1	0
chr6:12289229-12296899	7.47484e-35	0.286065	0.596	0.319	1.45791e-29	EDN1	0
chr5:160467126-160468545	8.44887e-35	0.506018	0.332	0.109	1.64789e-29	PTTG1	38381
chr10:120580177-120581870	8.48226e-35	0.466469	0.355	0.122	1.6544e-29	PLPP4	0
chrX:48589513-48591885	8.85109e-35	0.63986	0.215	0.049	1.72634e-29	WDR13	0
chr8:28347238-28353303	9.09504e-35	0.364455	0.457	0.189	1.77392e-29	FBXO16	0
chr18:13499754-13503119	9.70437e-35	0.59934	0.242	0.065	1.89277e-29	LDLRAD4	0
chr2:26757759-26759295	1.31038e-34	0.642172	0.223	0.056	2.55581e-29	SLC35F6	4988
chr10:92121576-92126735	1.36443e-34	-0.31741	0.153	0.312	2.66123e-29	CPEB3	0
chr12:65536794-65538178	1.53117e-34	0.625249	0.251	0.067	2.98645e-29	MSRB3	48549
chr22:46773756-46776438	1.63475e-34	0.598134	0.203	0.05	3.18847e-29	TBC1D22A	0
chr8:41302486-41310301	1.91281e-34	-0.387372	0.077	0.24	3.7308e-29	SFRP1	0
chr1:168754640-168758088	2.0522e-34	-0.386227	0.068	0.237	4.00268e-29	DPT	25375
chr16:4009987-4013854	2.3734e-34	0.416032	0.402	0.153	4.62915e-29	ADCY9	0
chr1:245259998-245262353	2.69282e-34	0.600887	0.231	0.062	5.25215e-29	KIF26B	0
chr10:11898079-11899030	2.9324e-34	0.528256	0.223	0.063	5.71944e-29	UPF2	20991
chr2:24364787-24365566	3.60184e-34	0.659427	0.208	0.051	7.02515e-29	ITSN2	4072
chr5:16538355-16541103	5.16536e-34	0.330224	0.537	0.243	1.00747e-28	FAM134B	0
chr22:36461179-36462807	6.04211e-34	0.434254	0.304	0.102	1.17847e-28	TXN2	4228
chr12:54158464-54163475	7.19878e-34	-0.389238	0.062	0.227	1.40407e-28	SMUG1	0
chr9:38318743-38320496	7.46454e-34	0.592905	0.252	0.071	1.45591e-28	ALDH1B1	72167
chr7:155860590-155861698	7.50966e-34	0.597613	0.273	0.08	1.46471e-28	SHH	48316
chr18:58578331-58581610	1.02119e-33	0.647865	0.239	0.061	1.99176e-28	ALPK2	0
chr2:20613725-20621346	1.03164e-33	0.287896	0.537	0.265	2.01215e-28	HS1BP3	0
chr11:64014908-64022574	1.44878e-33	-0.388995	0.068	0.235	2.82575e-28	MACROD1	0
chr9:114174509-114179645	1.7749e-33	0.332811	0.496	0.231	3.46182e-28	COL27A1	0
chr9:88527607-88536440	2.00728e-33	0.26739	0.651	0.326	3.91506e-28	NXNL2	0
chr1:225735361-225736794	2.13221e-33	0.55903	0.258	0.069	4.15873e-28	SRP9	41018
chr13:30142272-30143407	2.1815e-33	0.599027	0.233	0.061	4.25487e-28	KATNAL1	59222
chr2:9100780-9104733	2.3489e-33	-0.313017	0.11	0.256	4.58137e-28	MBOAT2	96966
chr12:125981530-125984930	2.66865e-33	0.3618	0.482	0.2	5.20502e-28	RP4-809F18.1	206332
chr1:160060458-160063768	2.83207e-33	-0.387174	0.056	0.208	5.52374e-28	KCNJ10	0
chr3:186657567-186669408	3.03265e-33	-0.335687	0.104	0.264	5.91497e-28	HRG	0
chr3:173394859-173399413	3.44381e-33	0.331885	0.47	0.21	6.71692e-28	NLGN1	0
chr20:63246346-63249836	4.57739e-33	0.436152	0.374	0.134	8.92787e-28	NKAIN4	0
chr11:44724992-44728427	5.08162e-33	0.422402	0.368	0.136	9.91134e-28	TSPAN18	0
chr16:31876710-31877900	5.47303e-33	0.586112	0.258	0.07	1.06748e-27	ZNF267	0
chr1:2211980-2217406	5.52345e-33	0.294084	0.454	0.214	1.07731e-27	FAAP20	0
chr8:11460829-11468503	5.97471e-33	-0.35873	0.113	0.286	1.16533e-27	FAM167A	0
chr20:552958-553964	7.3484e-33	0.580116	0.257	0.071	1.43325e-27	CSNK2A1	9136
chr17:40614707-40616096	7.98197e-33	0.667019	0.203	0.051	1.55683e-27	SMARCE1	8865
chr1:1079250-1081327	8.06734e-33	0.40107	0.334	0.125	1.57348e-27	C1orf159	490
chr9:131109918-131115347	9.01774e-33	0.365318	0.412	0.176	1.75885e-27	AIF1L	0
chr1:226121217-226123905	1.05014e-32	0.355714	0.384	0.16	2.04823e-27	ACBD3	20773
chr1:16151068-16157232	1.0677e-32	0.263849	0.504	0.269	2.08248e-27	EPHA2	0
chr7:150783990-150785505	1.15994e-32	0.587967	0.266	0.082	2.26238e-27	TMEM176B	5779
chr16:3650771-3658989	1.19114e-32	-0.356424	0.107	0.269	2.32323e-27	TRAP1	0
chr8:134755736-134762971	1.24102e-32	-0.407104	0.061	0.202	2.42052e-27	ZFAT	42686
chr10:130750995-130753010	1.97074e-32	0.686945	0.221	0.052	3.84378e-27	TCERG1L	339380
chr3:194295879-194299356	2.18162e-32	0.352097	0.429	0.18	4.2551e-27	CPN2	40408
chr2:8571560-8576332	2.50506e-32	-0.385871	0.082	0.232	4.88595e-27	ID2	102512
chr1:205565398-205572914	2.54294e-32	-0.407494	0.064	0.216	4.95982e-27	MFSD4A	0
chr3:78632856-78634167	2.7722e-32	0.571033	0.248	0.072	5.40698e-27	ROBO1	0
chrX:153638784-153652691	2.93983e-32	-0.348115	0.135	0.299	5.73394e-27	DUSP9	0
chr1:109927062-109931809	3.01158e-32	0.284212	0.533	0.262	5.87387e-27	CSF1	0
chr5:10562701-10568540	3.46709e-32	0.291256	0.513	0.258	6.76232e-27	ANKRD33B	0
chr19:4828920-4832203	3.54251e-32	0.388834	0.375	0.147	6.90941e-27	TICAM1	0
chr19:13850062-13851902	3.75318e-32	0.399617	0.264	0.089	7.32032e-27	NANOS3	10160
chr14:103549169-103552985	4.0226e-32	0.40377	0.273	0.09	7.8458e-27	BAG5	3558
chr5:107668282-107674128	4.24306e-32	-0.309261	0.185	0.362	8.27579e-27	EFNA5	0
chr3:171457280-171461615	4.25109e-32	0.333322	0.497	0.224	8.29145e-27	TNIK	0
chr2:100783917-100786889	4.27218e-32	0.486128	0.313	0.104	8.33258e-27	NPAS2	33262
chr16:56895896-56921029	4.86035e-32	-0.438476	0.083	0.229	9.47978e-27	SLC12A3	0
chr12:111402726-111407731	5.02734e-32	0.273892	0.525	0.292	9.80547e-27	SH2B3	0
chr3:189710507-189711480	6.19293e-32	0.63959	0.212	0.053	1.20789e-26	TP63	0
chr1:117171659-117173583	6.54662e-32	0.522072	0.228	0.066	1.27687e-26	VTCN1	0
chr10:96719031-96721608	7.45795e-32	0.442552	0.323	0.115	1.45462e-26	PIK3AP1	0
chr4:3387267-3390788	7.71247e-32	0.414721	0.331	0.119	1.50426e-26	RGS12	0
chr7:140540127-140542746	7.91451e-32	0.569857	0.246	0.075	1.54367e-26	DENND2A	0
chr14:22656774-22659992	1.03275e-31	0.470951	0.34	0.12	2.01431e-26	AC243945.1	18300
chr6:130365056-130370598	1.35705e-31	0.346281	0.499	0.21	2.64683e-26	TMEM200A	0
chr12:26121392-26126973	1.35844e-31	0.251634	0.54	0.292	2.64954e-26	SSPN	0
chr2:108978355-108981501	1.75684e-31	0.540934	0.282	0.091	3.4266e-26	EDAR	0
chr11:130165917-130167167	2.21399e-31	0.585039	0.228	0.066	4.31823e-26	ST14	0
chr2:160207356-160209917	3.13825e-31	0.460205	0.307	0.105	6.12093e-26	ITGB6	0
chr1:53541722-53544255	3.8007e-31	0.518695	0.286	0.094	7.413e-26	GLIS1	0
chr14:68626508-68632287	3.88296e-31	0.368075	0.359	0.144	7.57345e-26	RAD51B	0
chr16:13909659-13910465	4.32584e-31	0.683506	0.212	0.054	8.43725e-26	ERCC4	9691
chr3:29280427-29283209	7.36489e-31	0.479516	0.282	0.091	1.43647e-25	RBMS3	0
chr15:62839872-62846715	8.20321e-31	0.398275	0.401	0.158	1.59998e-25	TLN2	0
chr9:111899949-111905314	1.01367e-30	0.4366	0.323	0.111	1.97709e-25	UGCG	0
chr10:457628-459543	1.09461e-30	0.495748	0.277	0.09	2.13496e-25	DIP2C	0
chr19:2243433-2244537	1.10783e-30	0.617162	0.223	0.06	2.16075e-25	SF3A2	0
chr10:69682106-69686958	1.21235e-30	0.305424	0.568	0.254	2.36461e-25	C10orf35	48506
chr20:6050959-6053016	1.55114e-30	0.556423	0.239	0.065	3.0254e-25	LRRN4	0
chrX:68995579-68996662	1.68987e-30	0.582252	0.228	0.063	3.29598e-25	EFNB1	153431
chr1:53734355-53741343	1.80733e-30	0.280132	0.592	0.296	3.52507e-25	GLIS1	0
chr2:439010-442284	1.82029e-30	0.406462	0.398	0.153	3.55035e-25	FAM150B	150158
chr12:65510426-65512016	1.91225e-30	0.645952	0.22	0.058	3.72971e-25	MSRB3	22181
chr16:375035-387166	2.12022e-30	-0.252514	0.329	0.479	4.13535e-25	TMEM8A	0
chr8:138582125-138583158	2.43067e-30	0.458165	0.326	0.111	4.74086e-25	COL22A1	5076
chr4:3476123-3490016	2.6386e-30	0.300828	0.47	0.23	5.1464e-25	DOK7	0
chr6:3825117-3826797	2.66811e-30	0.372195	0.298	0.105	5.20397e-25	FAM50B	22588
chr20:24431337-24432810	2.86119e-30	0.605408	0.227	0.058	5.58056e-25	SYNDIG1	36388
chr16:20321286-20353798	3.99787e-30	-0.370631	0.215	0.353	7.79757e-25	UMOD	0
chr1:24105168-24109453	4.14945e-30	0.355625	0.479	0.2	8.09321e-25	MYOM3	0
chr6:31151335-31153378	4.27395e-30	0.561947	0.223	0.065	8.33603e-25	CCHCR1	0
chr6:10411128-10421547	4.49354e-30	-0.339241	0.125	0.277	8.76434e-25	TFAP2A	0
chr10:81872110-81877254	4.71901e-30	0.344019	0.395	0.178	9.20411e-25	NRG3	0
chr22:39148490-39153928	5.88368e-30	0.267943	0.488	0.26	1.14757e-24	CBX7	0
chr10:3825157-3826522	7.52778e-30	0.668557	0.206	0.053	1.46824e-24	KLF6	39875
chr7:502315-505063	9.4593e-30	0.375559	0.378	0.157	1.84497e-24	PDGFA	0
chr8:141268549-141271458	9.85253e-30	0.537801	0.231	0.063	1.92167e-24	SLC45A4	0
chr8:26481386-26482599	1.02646e-29	0.64827	0.202	0.049	2.00205e-24	BNIP3L	0
chr3:61221003-61222653	1.08336e-29	0.455471	0.331	0.119	2.11301e-24	FHIT	0
chr4:121448065-121450150	1.22818e-29	0.492585	0.285	0.091	2.39548e-24	QRFPR	67005
chr21:15455234-15456590	1.35902e-29	0.437862	0.346	0.13	2.65067e-24	USP25	273434
chr16:4658703-4662080	1.42138e-29	0.553539	0.227	0.067	2.7723e-24	MGRN1	0
chr4:183796781-183799302	1.47242e-29	0.384093	0.313	0.122	2.87185e-24	STOX2	0
chr11:88507796-88509722	1.87322e-29	0.544542	0.208	0.056	3.65359e-24	GRM5	0
chr9:116189439-116191067	2.30426e-29	0.483305	0.307	0.107	4.4943e-24	PAPPA	0
chr1:9435156-9444651	2.38681e-29	0.291081	0.595	0.292	4.65531e-24	SPSB1	65623
chr10:33801590-33803710	2.5898e-29	0.647347	0.202	0.05	5.05122e-24	PARD3	305849
chr6:30005713-30007726	2.59325e-29	0.54948	0.203	0.053	5.05796e-24	ZNRD1	51172
chr18:3621888-3625507	2.85525e-29	0.346385	0.332	0.138	5.56896e-24	DLGAP1	0
chr3:192877867-192880839	3.28979e-29	0.585552	0.237	0.073	6.41651e-24	MB21D2	0
chr11:64553391-64561497	4.18739e-29	0.2832	0.567	0.262	8.1672e-24	SLC22A11	0
chr2:20091129-20094517	4.5654e-29	0.385907	0.393	0.161	8.90449e-24	LAPTM4A	39100
chr2:113818023-113819087	4.98458e-29	0.567308	0.217	0.067	9.72208e-24	SLC35F5	61199
chr7:28684933-28686857	6.27081e-29	0.342384	0.346	0.141	1.22308e-23	CREB5	0
chr6:1123103-1125570	8.23285e-29	0.394726	0.371	0.149	1.60576e-23	FOXQ1	186869
chr2:42052839-42056655	8.99733e-29	0.426866	0.358	0.137	1.75487e-23	PKDCC	0
chr6:127514521-127517093	9.61391e-29	0.540581	0.211	0.062	1.87513e-23	SOGA3	0
chr16:79437502-79439040	1.06102e-28	0.547399	0.218	0.062	2.06944e-23	MAF	146802
chr11:68007960-68015182	1.09843e-28	0.266034	0.607	0.31	2.14241e-23	ALDH3B1	0
chr9:111965155-111967362	1.11646e-28	0.43513	0.328	0.127	2.17758e-23	UGCG	29785
chr8:66511602-66514220	1.11719e-28	0.378051	0.332	0.128	2.179e-23	C8orf46	0
chr18:11857066-11858013	1.27326e-28	0.560659	0.246	0.073	2.48341e-23	GNAL	0
chr6:3748178-3753638	1.35996e-28	0.250988	0.522	0.273	2.65251e-23	PXDC1	0
chr2:119690447-119703500	1.40285e-28	-0.305483	0.171	0.323	2.73617e-23	TMEM177	3939
chr3:124032310-124034683	1.7418e-28	0.422818	0.27	0.09	3.39726e-23	ROPN1	40131
chr2:144403836-144405139	2.90072e-28	0.567138	0.205	0.054	5.65765e-23	ZEB2	0
chr1:52651184-52652436	2.94829e-28	0.618007	0.214	0.057	5.75043e-23	FAM159A	0
chr2:150133611-150135865	3.01852e-28	0.584671	0.211	0.053	5.88741e-23	RND3	332329
chr19:35898525-35901639	3.23142e-28	0.37326	0.323	0.129	6.30266e-23	NFKBID	0
chr13:72850880-72853125	3.38419e-28	0.315153	0.507	0.226	6.60063e-23	PIBF1	0
chr4:78645671-78646844	3.79333e-28	0.585057	0.22	0.062	7.39863e-23	ANXA3	35219
chr3:58047608-58054324	4.87586e-28	0.265861	0.484	0.24	9.51002e-23	FLNB	0
chr15:91852431-91855059	5.56984e-28	0.314081	0.282	0.106	1.08636e-22	SLCO3A1	0
chr15:65056979-65057884	6.10748e-28	0.580813	0.214	0.059	1.19122e-22	RASL12	0
chr22:36463545-36467793	6.11096e-28	0.420186	0.228	0.078	1.1919e-22	TXN2	0
chr22:46006094-46009023	6.36028e-28	0.303377	0.374	0.162	1.24053e-22	WNT7B	28964
chr13:112710718-112712833	8.97542e-28	0.362955	0.344	0.131	1.75059e-22	ATP11A	0
chr6:154471603-154480671	9.45858e-28	0.259169	0.539	0.283	1.84483e-22	CNKSR3	0
chrX:153609594-153613791	1.01305e-27	-0.316299	0.12	0.255	1.97589e-22	FAM58A	9548
chr18:58566570-58568340	1.05939e-27	0.537726	0.217	0.061	2.06626e-22	ALPK2	0
chr22:46477361-46491238	1.17627e-27	0.256447	0.577	0.292	2.29423e-22	CELSR1	0
chr8:100359514-100361571	1.27056e-27	0.484607	0.297	0.103	2.47814e-22	RNF19A	23295
chr15:20278431-20283304	1.4367e-27	0.538274	0.221	0.065	2.80217e-22	GOLGA6L6	248551
chr19:37998893-38000427	1.50618e-27	0.473793	0.266	0.089	2.9377e-22	SIPA1L3	0
chr2:85935768-85937651	1.7617e-27	0.526201	0.227	0.066	3.43606e-22	ST3GAL5	46753
chr9:81587446-81589460	1.94618e-27	0.30108	0.297	0.109	3.79589e-22	TLE1	0
chr22:30234438-30236334	2.02149e-27	0.442569	0.236	0.079	3.94278e-22	LIF	4112
chr1:230381433-230382810	2.09438e-27	0.438442	0.248	0.085	4.08494e-22	PGBD5	0
chr6:142300843-142303511	2.28451e-27	0.440072	0.298	0.108	4.45578e-22	ADGRG6	0
chr12:6219903-6236818	2.43046e-27	-0.253914	0.269	0.416	4.74043e-22	CD9	0
chr1:218379977-218381524	2.51621e-27	0.507881	0.257	0.08	4.90769e-22	TGFB2	0
chr4:165872229-165875502	2.77879e-27	0.374034	0.365	0.148	5.41984e-22	TLL1	0
chr1:54975411-54983224	2.93603e-27	-0.387171	0.074	0.218	5.72652e-22	TMEM61	0
chr12:52925007-52928192	3.20449e-27	0.352124	0.415	0.18	6.25013e-22	KRT8	0
chr15:63319821-63336724	3.24193e-27	-0.330464	0.145	0.28	6.32316e-22	CA12	0
chr4:2913152-2915130	3.63458e-27	0.562061	0.22	0.066	7.08898e-22	ADD1	0
chr11:58058216-58062116	4.05363e-27	0.437328	0.318	0.112	7.90632e-22	OR9Q1	0
chr12:2266682-2269439	4.45788e-27	0.517529	0.228	0.069	8.69479e-22	CACNA1C	0
chr10:5609797-5611293	4.47061e-27	0.549229	0.237	0.073	8.7196e-22	ASB13	27573
chr3:187291078-187292850	5.03232e-27	0.538324	0.24	0.071	9.81519e-22	MASP1	0
chr12:52247026-52250845	5.71148e-27	0.34383	0.277	0.099	1.11398e-21	KRT86	0
chr22:31969823-31974735	5.80924e-27	0.322979	0.438	0.216	1.13305e-21	YWHAH	12219
chr1:19085785-19088465	5.88035e-27	0.438382	0.286	0.107	1.14692e-21	UBR4	0
chr15:62788341-62795646	9.91858e-27	0.511253	0.264	0.086	1.93455e-21	TLN2	0
chr17:31558427-31562791	1.3454e-26	0.313377	0.341	0.145	2.6241e-21	RAB11FIP4	20209
chr6:142372355-142375763	1.39902e-26	0.506407	0.255	0.082	2.72869e-21	ADGRG6	0
chr5:16502739-16509797	1.42657e-26	0.271064	0.518	0.251	2.78242e-21	FAM134B	0
chr11:93921128-93923440	2.05396e-26	0.5221	0.245	0.073	4.00611e-21	VSTM5	70596
chr1:3168399-3175842	2.19336e-26	-0.360482	0.085	0.229	4.278e-21	PRDM16	0
chr8:22103134-22104968	2.29534e-26	0.488734	0.263	0.091	4.47689e-21	FAM160B2	0
chr11:128851690-128867867	2.32189e-26	-0.282371	0.358	0.456	4.52868e-21	KCNJ1	0
chr9:90432892-90434151	2.46497e-26	0.361769	0.343	0.136	4.80775e-21	DIRAS2	175680
chr14:104686793-104693209	2.50931e-26	0.271626	0.515	0.271	4.89424e-21	INF2	0
chr16:54283840-54288063	2.63443e-26	0.372996	0.243	0.091	5.13828e-21	IRX3	0
chr17:19727074-19728953	3.02221e-26	0.380297	0.337	0.138	5.89461e-21	SLC47A2	8094
chr4:5750671-5755937	3.32578e-26	0.295314	0.481	0.225	6.4867e-21	CRMP1	0
chr9:105677982-105680202	3.36877e-26	0.48105	0.24	0.077	6.57054e-21	TMEM38B	14341
chr16:2489608-2494545	3.70527e-26	-0.33236	0.082	0.218	7.22688e-21	TBC1D24	0
chr7:155618470-155620114	3.73922e-26	0.325571	0.441	0.194	7.29308e-21	RBM33	24336
chr1:224218765-224220134	3.77747e-26	0.56425	0.23	0.068	7.36769e-21	NVL	7199
chr12:27515505-27516766	3.95805e-26	0.540787	0.217	0.067	7.7199e-21	PPFIBP1	6664
chr1:100621889-100627417	4.10434e-26	0.313984	0.417	0.181	8.00522e-21	GPR88	79870
chr21:42760757-42762022	4.23501e-26	0.49061	0.257	0.082	8.2601e-21	PDE9A	0
chr1:225409926-225414895	4.43057e-26	0.291996	0.424	0.202	8.64151e-21	LBR	0
chr15:96428434-96429250	4.60288e-26	0.572245	0.206	0.057	8.97759e-21	NR2F2	88170
chr11:128210092-128211025	4.93523e-26	0.500924	0.243	0.079	9.62582e-21	ETS1	247735
chr17:79999220-80003698	6.05947e-26	0.52042	0.227	0.072	1.18186e-20	TBC1D16	0
chr19:10269219-10271823	7.10458e-26	0.439713	0.231	0.078	1.3857e-20	ICAM1	0
chr19:18734912-18744026	7.98821e-26	-0.25449	0.24	0.371	1.55804e-20	CRTC1	0
chr6:2557973-2559641	8.1938e-26	0.535331	0.234	0.068	1.59814e-20	MYLK4	103987
chr4:22739661-22740823	1.12869e-25	0.432273	0.267	0.087	2.20143e-20	ADGRA3	223606
chr11:12043860-12044907	1.30174e-25	0.454737	0.215	0.072	2.53895e-20	DKK3	34090
chr2:3347640-3349973	1.47064e-25	-0.310771	0.086	0.202	2.86838e-20	TSSC1	0
chr1:108000191-108001509	1.54736e-25	0.477678	0.236	0.078	3.01802e-20	VAV3	35046
chr16:66603741-66606557	1.81477e-25	0.472126	0.208	0.064	3.53958e-20	CMTM3	0
chr2:240255128-240256758	1.88854e-25	0.429088	0.205	0.065	3.68346e-20	OTOS	110565
chr10:77841748-77845516	2.08194e-25	0.401577	0.332	0.129	4.06068e-20	DLG5	0
chr18:23356219-23359949	2.15201e-25	0.380795	0.377	0.152	4.19735e-20	TMEM241	0
chr9:135488850-135492528	2.25428e-25	0.331389	0.433	0.186	4.39681e-20	PPP1R26	0
chr10:7540944-7542390	2.25782e-25	0.505634	0.255	0.083	4.40371e-20	ITIH5	16879
chr3:194086437-194090178	2.37974e-25	0.394948	0.283	0.102	4.64151e-20	HES1	45966
chr4:3384364-3386535	2.43549e-25	0.400263	0.328	0.127	4.75026e-20	RGS12	0
chr15:57351518-57357118	2.46377e-25	-0.334527	0.123	0.257	4.80541e-20	CGNL1	18848
chr18:7038011-7039075	2.67318e-25	0.392325	0.303	0.119	5.21385e-20	LAMA1	0
chr3:112403013-112409567	2.78524e-25	0.318475	0.439	0.198	5.43242e-20	CD200	40200
chr17:1782533-1784452	3.52596e-25	0.442036	0.23	0.077	6.87714e-20	SMYD4	0
chr3:133821099-133822458	4.08351e-25	0.502576	0.208	0.063	7.9646e-20	SRPRB	0
chr2:42973650-42976153	4.46499e-25	0.378329	0.326	0.128	8.70866e-20	HAAO	181056
chr6:1130268-1132735	4.81666e-25	0.413628	0.295	0.103	9.39456e-20	FOXQ1	179704
chr12:113228908-113234937	5.00032e-25	0.440571	0.282	0.107	9.75277e-20	TPCN1	0
chr19:45455354-45456646	5.89912e-25	0.304435	0.286	0.113	1.15058e-19	ERCC1	0
chr14:103126038-103131565	6.47853e-25	0.259955	0.393	0.192	1.26359e-19	TNFAIP2	0
chr6:161433718-161437759	6.50513e-25	0.306191	0.445	0.209	1.26878e-19	PARK2	0
chr6:31877113-31880365	7.19534e-25	0.347464	0.377	0.159	1.4034e-19	EHMT2	0
chr6:31945320-31946608	7.33331e-25	0.463904	0.261	0.088	1.43031e-19	CFB	0
chr18:2984135-2986850	9.00049e-25	0.446252	0.277	0.096	1.75548e-19	LPIN2	0
chr15:96359304-96361400	9.88569e-25	0.500653	0.202	0.061	1.92813e-19	NR2F2	19040
chr7:156473388-156476652	1.0226e-24	0.398851	0.315	0.126	1.99451e-19	RNF32	163628
chr7:74585224-74591307	1.10311e-24	0.272215	0.507	0.26	2.15154e-19	GTF2IRD1	0
chr8:8383578-8387468	1.14954e-24	0.305175	0.393	0.179	2.2421e-19	SGK223	0
chr7:7099336-7100080	1.20322e-24	0.501093	0.212	0.068	2.34679e-19	C1GALT1	56853
chr8:123000685-123002567	1.39711e-24	0.427842	0.252	0.083	2.72496e-19	DERL1	10596
chr7:42236168-42239322	1.44996e-24	0.379882	0.224	0.076	2.82804e-19	GLI3	0
chr8:141291518-141302020	1.54875e-24	-0.27325	0.2	0.321	3.02074e-19	SLC45A4	0
chr3:126522045-126525329	1.61549e-24	0.369212	0.374	0.162	3.15091e-19	CHST13	0
chr14:50043903-50045855	1.96278e-24	0.395139	0.323	0.129	3.82827e-19	VCPKMT	62776
chr13:112656994-112660120	2.08978e-24	0.3958	0.323	0.128	4.07598e-19	ATP11A	30208
chr2:207810317-207812490	2.226e-24	0.450274	0.258	0.087	4.34166e-19	PLEKHM3	8797
chr8:134738456-134744526	2.23238e-24	-0.26863	0.145	0.273	4.3541e-19	ZFAT	25406
chr12:26318140-26319903	2.27521e-24	0.556042	0.211	0.063	4.43763e-19	ITPR2	16611
chr1:1264856-1266274	2.51453e-24	0.536778	0.218	0.066	4.90441e-19	UBE2J2	0
chr14:103093558-103095742	3.07427e-24	0.425036	0.283	0.097	5.99614e-19	RP11-736N17.11	3530
chr14:68198609-68201767	3.37745e-24	0.418042	0.26	0.096	6.58748e-19	RAD51B	0
chr7:102023969-102025481	5.31509e-24	0.480004	0.249	0.082	1.03667e-18	CUX1	0
chr16:57773530-57776762	6.64006e-24	0.392217	0.28	0.103	1.2951e-18	KIFC3	0
chr13:39602333-39604022	7.7804e-24	0.435965	0.22	0.068	1.51751e-18	LHFP	0
chr2:64766991-64768854	8.09803e-24	0.349597	0.269	0.102	1.57946e-18	SERTAD2	15985
chr7:101909934-101915441	9.90119e-24	0.366956	0.364	0.152	1.93116e-18	CUX1	0
chr10:110356230-110357555	1.00388e-23	0.410049	0.255	0.093	1.95799e-18	SMNDC1	51278
chr7:80942059-80942888	1.0663e-23	0.485756	0.211	0.065	2.07973e-18	SEMA3C	19699
chr19:33054291-33056082	1.19779e-23	0.487217	0.224	0.075	2.33621e-18	RHPN2	0
chr2:38719305-38721573	1.21193e-23	0.388517	0.323	0.126	2.36379e-18	GALM	0
chr22:37559003-37562513	1.35652e-23	0.289283	0.315	0.131	2.64581e-18	CDC42EP1	0
chr9:76904606-76907053	1.82911e-23	0.301352	0.423	0.198	3.56756e-18	PRUNE2	0
chr8:26628612-26630958	2.2307e-23	0.528803	0.206	0.061	4.35083e-18	DPYSL2	0
chr5:138952849-138956413	2.40109e-23	0.326897	0.398	0.18	4.68315e-18	SIL1	0
chr9:8854990-8859846	2.56923e-23	0.347398	0.383	0.165	5.0111e-18	PTPRD	0
chr5:56142261-56145461	2.58461e-23	0.341782	0.389	0.171	5.04111e-18	ANKRD55	0
chr4:113291448-113294126	2.61715e-23	0.543312	0.209	0.065	5.10457e-18	ANK2	0
chr10:14073956-14075281	2.67244e-23	0.379805	0.234	0.082	5.21241e-18	FRMD4A	0
chr9:14343359-14351620	2.90531e-23	0.278061	0.458	0.235	5.6666e-18	NFIB	0
chr2:19800212-19803222	3.02571e-23	0.312403	0.399	0.167	5.90143e-18	TTC32	93420
chr10:122347032-122351508	3.02696e-23	0.294206	0.445	0.213	5.90387e-18	BTBD16	8869
chr15:22222666-22232420	3.12643e-23	0.331633	0.457	0.202	6.09788e-18	OR4N4	127109
chr7:87598590-87601381	3.53423e-23	0.356063	0.358	0.151	6.89327e-18	ABCB1	0
chr2:159089576-159091428	3.58026e-23	0.394646	0.266	0.099	6.98304e-18	TANC1	0
chr9:83061859-83063615	3.68338e-23	0.270891	0.347	0.152	7.18417e-18	RASEF	0
chr20:1893507-1897870	3.68629e-23	0.314566	0.366	0.165	7.18986e-18	SIRPA	0
chr1:234543457-234546512	3.84231e-23	0.381477	0.246	0.093	7.49415e-18	IRF2BP2	57756
chr8:24574340-24576771	4.178e-23	0.433004	0.28	0.104	8.14889e-18	ADAM7	47369
chr16:24700517-24702470	4.46221e-23	0.384246	0.312	0.121	8.70322e-18	TNRC6A	0
chr2:127454643-127456414	4.60032e-23	0.402563	0.326	0.126	8.9726e-18	IWS1	0
chr1:154862858-154870836	4.99294e-23	-0.307799	0.16	0.297	9.73839e-18	KCNN3	0
chr2:85740986-85745662	5.20287e-23	0.256507	0.396	0.192	1.01478e-17	ATOH8	5681
chr15:47715060-47722407	5.89372e-23	-0.336913	0.113	0.252	1.14953e-17	SEMA6D	0
chr16:87838702-87849133	6.19656e-23	-0.341872	0.091	0.21	1.2086e-17	SLC7A5	0
chr15:42149950-42157081	6.42961e-23	-0.31193	0.148	0.293	1.25405e-17	PLA2G4F	0
chr1:47932566-47935605	6.60234e-23	0.38841	0.312	0.124	1.28774e-17	TRABD2B	0
chr10:8041851-8064810	6.99393e-23	-0.30268	0.221	0.319	1.36412e-17	GATA3	0
chr5:142362520-142365264	7.22871e-23	0.37124	0.297	0.119	1.40991e-17	SPRY4	36064
chr19:5878972-5882787	7.23917e-23	0.326385	0.411	0.176	1.41195e-17	AC024592.12	0
chr15:70127169-70128187	7.71072e-23	0.503738	0.215	0.065	1.50392e-17	TLE3	28992
chr5:10746262-10748907	8.00578e-23	0.387424	0.294	0.118	1.56147e-17	DAP	0
chr1:64896120-64899141	8.18624e-23	0.321212	0.341	0.149	1.59667e-17	JAK1	0
chr18:22683002-22684057	9.17413e-23	0.400753	0.282	0.104	1.78935e-17	RBBP8	114203
chr6:56398936-56400850	9.32895e-23	0.378971	0.326	0.13	1.81955e-17	COL21A1	4841
chr1:184212680-184214589	1.0196e-22	0.429168	0.209	0.066	1.98866e-17	TSEN15	138467
chr17:4738273-4740380	1.07447e-22	0.390929	0.251	0.097	2.09568e-17	ZMYND15	0
chr22:50256372-50259592	1.11188e-22	0.411395	0.276	0.102	2.16863e-17	MAPK12	0
chr21:28089442-28091920	1.15635e-22	0.404438	0.306	0.119	2.25538e-17	N6AMT1	780270
chr1:206054892-206056536	1.28276e-22	0.567462	0.212	0.065	2.50193e-17	C1orf186	0
chr11:100774589-100777326	1.36507e-22	0.394379	0.332	0.135	2.66247e-17	ARHGAP42	0
chr17:41653652-41661130	1.38154e-22	-0.316726	0.135	0.272	2.69459e-17	EIF1	27754
chr1:85611771-85613514	1.43643e-22	0.497422	0.211	0.068	2.80166e-17	CYR61	27808
chr11:117583165-117584877	1.49434e-22	0.412835	0.283	0.108	2.9146e-17	DSCAML1	0
chr12:124946944-124948680	1.52151e-22	0.484338	0.223	0.074	2.96759e-17	DHX37	0
chr13:24214952-24216420	1.56558e-22	0.417377	0.227	0.079	3.05356e-17	SPATA13	0
chr5:173718112-173722787	1.74766e-22	0.300103	0.38	0.178	3.4087e-17	BOD1	101451
chr17:42778507-42789392	1.92532e-22	-0.315449	0.147	0.282	3.7552e-17	WNK4	0
chr14:90520594-90523320	1.93684e-22	0.347239	0.337	0.141	3.77768e-17	TTC7B	1243
chr4:110371190-110372033	1.96484e-22	0.504529	0.231	0.076	3.83227e-17	ENPEP	0
chr14:38207297-38209987	2.15896e-22	0.354864	0.352	0.148	4.21091e-17	SSTR1	0
chr2:23380579-23382080	2.40379e-22	0.465572	0.211	0.067	4.68842e-17	KLHL29	3136
chr22:38107466-38112839	2.73603e-22	0.270303	0.484	0.236	5.33644e-17	PLA2G6	0
chr6:43266896-43271783	2.8539e-22	0.250676	0.525	0.262	5.56634e-17	TTBK1	0
chr1:54617305-54625401	3.02769e-22	0.293955	0.482	0.225	5.9053e-17	FAM151A	0
chr14:94390097-94391277	3.0728e-22	0.509872	0.209	0.072	5.99329e-17	SERPINA1	0
chr19:49337969-49341005	3.27467e-22	-0.336829	0.114	0.254	6.38702e-17	TEAD2	0
chr19:44723606-44726891	3.52431e-22	0.320592	0.334	0.141	6.87393e-17	CEACAM16	12891
chr6:3911705-3914440	3.67867e-22	0.413475	0.228	0.08	7.17499e-17	FAM50B	60387
chr14:100677166-100680955	3.79135e-22	0.320961	0.39	0.167	7.39476e-17	DLK1	44749
chr6:151044051-151046218	3.97458e-22	0.27809	0.412	0.2	7.75214e-17	MTHFD1L	0
chr14:53613323-53614395	4.7247e-22	0.526968	0.202	0.06	9.2152e-17	BMP4	335340
chr1:153751969-153753274	5.67789e-22	0.425258	0.267	0.1	1.10743e-16	INTS3	0
chr17:39669579-39680251	5.74321e-22	-0.289512	0.19	0.318	1.12017e-16	PGAP3	0
chr11:57903511-57905789	6.03522e-22	0.460723	0.234	0.079	1.17713e-16	CTNND1	83964
chr5:83471249-83474938	6.74143e-22	0.370466	0.258	0.105	1.31487e-16	VCAN	0
chrX:153459964-153464672	6.82258e-22	0.393702	0.279	0.112	1.3307e-16	HAUS7	0
chr8:122994593-122996037	7.45488e-22	0.415607	0.27	0.097	1.45402e-16	DERL1	17126
chr8:143012292-143014719	8.0097e-22	0.323138	0.392	0.175	1.56224e-16	LY6E	3262
chr4:1191543-1195393	8.38496e-22	0.273756	0.374	0.179	1.63543e-16	SPON2	0
chr20:34524255-34526888	9.04749e-22	0.391435	0.231	0.086	1.76465e-16	DYNLRB1	0
chr7:151735824-151737061	9.39936e-22	0.382882	0.249	0.097	1.83328e-16	PRKAG2	0
chr1:150020940-150022767	1.02531e-21	0.406004	0.258	0.092	1.99979e-16	OTUD7B	10263
chr11:111687544-111688705	1.09946e-21	0.533963	0.206	0.064	2.14441e-16	SIK2	0
chr14:35384019-35387183	1.10717e-21	0.253144	0.515	0.262	2.15946e-16	NFKBIA	14327
chr1:111190676-111193516	1.24995e-21	0.429773	0.264	0.094	2.43794e-16	DENND2D	0
chr12:3241416-3244586	1.25264e-21	0.311665	0.389	0.17	2.44318e-16	TSPAN9	0
chr22:33334160-33336523	1.38756e-21	0.397572	0.318	0.121	2.70633e-16	LARGE1	0
chr16:70747831-70752484	1.38866e-21	0.283247	0.295	0.129	2.70849e-16	VAC14	0
chr22:30255716-30258547	1.46934e-21	0.341326	0.34	0.152	2.86585e-16	OSM	4281
chr1:2554272-2558687	1.61977e-21	0.271994	0.398	0.183	3.15924e-16	TNFRSF14	0
chr17:75497111-75507135	1.74465e-21	-0.326198	0.131	0.252	3.40281e-16	CASKIN2	0
chr20:62374038-62378587	1.84406e-21	0.310788	0.329	0.146	3.5967e-16	LAMA5	6725
chr17:34578941-34583326	1.97078e-21	0.354058	0.349	0.149	3.84386e-16	TMEM132E	0
chr9:33327902-33330348	2.0016e-21	0.293187	0.362	0.167	3.90399e-16	NFX1	0
chr22:25118581-25121574	2.10439e-21	0.37955	0.251	0.097	4.10447e-16	KIAA1671	0
chr18:58537232-58542407	2.36777e-21	0.376852	0.34	0.138	4.61818e-16	ALPK2	0
chr4:52050966-52053052	2.60999e-21	0.349292	0.316	0.132	5.0906e-16	SPATA18	0
chr13:103129780-103132038	2.76391e-21	0.445992	0.264	0.094	5.39081e-16	SLC10A2	62933
chr2:70523762-70525440	3.01395e-21	0.371146	0.243	0.09	5.87849e-16	TGFA	0
chr5:134505685-134507589	3.18863e-21	0.279549	0.426	0.187	6.21921e-16	JADE2	16722
chr8:138569244-138570756	3.3512e-21	0.518323	0.211	0.065	6.53629e-16	COL22A1	17478
chr15:31261507-31267293	3.7045e-21	0.28743	0.415	0.2	7.22537e-16	KLF13	59561
chr5:149160004-149163292	3.88566e-21	0.311927	0.409	0.185	7.57871e-16	ABLIM3	0
chr3:194312434-194316348	4.14825e-21	0.274626	0.386	0.197	8.09087e-16	CPN2	23416
chr7:134941133-134944240	4.59825e-21	0.44392	0.223	0.078	8.96857e-16	CALD1	0
chr5:132362968-132365727	5.13345e-21	0.403168	0.283	0.107	1.00124e-15	SLC22A5	4024
chr4:147730748-147734490	5.15298e-21	0.276057	0.453	0.228	1.00505e-15	ARHGAP10	0
chr3:188211488-188215547	6.38475e-21	0.404856	0.273	0.109	1.2453e-15	LPP	0
chr22:39468353-39472881	6.49213e-21	0.317921	0.378	0.162	1.26624e-15	MGAT3	0
chr2:15810353-15812780	7.58984e-21	0.440542	0.272	0.103	1.48034e-15	MYCN	127783
chr2:23198212-23201067	7.74206e-21	0.51812	0.218	0.069	1.51004e-15	KLHL29	184149
chr11:69479514-69481272	7.91192e-21	0.46247	0.226	0.075	1.54317e-15	MYEOV	111787
chr5:142869759-142873227	8.58437e-21	0.404081	0.234	0.086	1.67432e-15	ARHGAP26	0
chr16:542820-544565	8.78862e-21	0.41995	0.236	0.083	1.71416e-15	CAPN15	0
chr9:76895450-76899318	1.02289e-20	0.425853	0.28	0.111	1.99508e-15	PRUNE2	0
chr19:38003110-38005331	1.061e-20	0.373428	0.214	0.075	2.06941e-15	SIPA1L3	0
chr15:94230541-94232647	1.15446e-20	0.341278	0.334	0.136	2.25169e-15	MCTP2	0
chr17:50531183-50535929	1.47829e-20	-0.335646	0.088	0.203	2.8833e-15	EPN3	0
chr10:15309356-15315411	1.77917e-20	-0.338401	0.096	0.209	3.47014e-15	FAM171A1	0
chr19:715921-721329	1.8274e-20	-0.329657	0.099	0.219	3.56421e-15	PALM	0
chr2:120563946-120570214	1.88805e-20	-0.3457	0.086	0.206	3.68251e-15	GLI2	165408
chr19:6086962-6088529	2.24733e-20	0.385511	0.24	0.091	4.38327e-15	RFX2	0
chr2:67880086-67881298	2.31243e-20	0.460031	0.23	0.077	4.51023e-15	C1D	159831
chr2:10035159-10037945	2.32369e-20	0.298476	0.359	0.168	4.5322e-15	KLF11	4903
chr21:46149614-46156836	2.35896e-20	0.251721	0.51	0.247	4.60099e-15	FTCD	0
chr2:219122167-219127406	2.37832e-20	0.261405	0.436	0.217	4.63875e-15	RP11-33O4.2	0
chr17:76382319-76386701	2.41678e-20	0.295418	0.285	0.129	4.71377e-15	SPHK1	0
chr1:205324435-205326043	2.47303e-20	0.39784	0.227	0.081	4.82347e-15	NUAK2	2643
chr2:101230262-101232893	2.48733e-20	0.422278	0.249	0.094	4.85137e-15	TBC1D8	0
chr12:108691066-108692737	2.97661e-20	0.350898	0.261	0.1	5.80567e-15	CORO1C	0
chr16:10915590-10916685	2.98066e-20	0.429049	0.26	0.097	5.81357e-15	CIITA	0
chr2:74501520-74504495	3.02331e-20	0.359164	0.301	0.123	5.89675e-15	LBX2	0
chr1:91730774-91734069	3.10264e-20	0.32226	0.245	0.094	6.05148e-15	TGFBR3	0
chr8:66521480-66523793	3.22401e-20	0.251775	0.315	0.143	6.28821e-15	C8orf46	2955
chr12:4030845-4032208	3.23344e-20	0.307323	0.295	0.126	6.3066e-15	PARP11	157396
chr16:81454806-81458864	3.24096e-20	0.312589	0.375	0.167	6.32127e-15	CMIP	0
chr3:161038244-161043751	3.24357e-20	-0.259296	0.148	0.256	6.32636e-15	PPM1L	0
chr19:48107201-48107984	3.3039e-20	0.41627	0.234	0.082	6.44402e-15	PLA2G4C	0
chr1:24117639-24121261	3.4354e-20	0.318021	0.371	0.163	6.70051e-15	IL22RA1	0
chr1:225746399-225747322	3.5246e-20	0.455588	0.205	0.067	6.87448e-15	SRP9	30490
chr1:30823680-30824964	3.57386e-20	0.275363	0.306	0.134	6.97056e-15	SDC3	44502
chr21:33885996-33887046	3.6916e-20	0.403279	0.279	0.108	7.20021e-15	ITSN1	0
chr14:64735114-64739550	3.78782e-20	0.262688	0.485	0.248	7.38787e-15	PLEKHG3	0
chr11:67364773-67368456	3.82159e-20	0.444749	0.203	0.065	7.45375e-15	CLCF1	0
chr9:121644671-121646888	3.82943e-20	0.346262	0.273	0.107	7.46904e-15	DAB2IP	0
chr11:35617601-35620609	3.99787e-20	0.290052	0.31	0.142	7.79756e-15	FJX1	0
chr20:6703645-6706573	4.24499e-20	0.402429	0.273	0.106	8.27956e-15	BMP2	61090
chr20:25220158-25224164	4.32479e-20	-0.308454	0.105	0.212	8.4352e-15	ENTPD6	0
chr10:95289301-95291588	4.34521e-20	0.362436	0.23	0.086	8.47502e-15	PDLIM1	0
chr8:22210356-22212710	4.3759e-20	0.350976	0.303	0.125	8.53488e-15	BMP1	0
chr22:18109785-18112143	4.53341e-20	0.345194	0.23	0.084	8.8421e-15	TUBA8	0
chr15:70121529-70123339	4.59929e-20	0.447937	0.226	0.073	8.97059e-15	TLE3	23352
chr19:10575974-10578089	4.9494e-20	0.38793	0.272	0.1	9.65346e-15	AP1M2	0
chr20:38245277-38247552	4.97399e-20	0.346855	0.319	0.129	9.70143e-15	KIAA1755	0
chr12:75977621-75979331	5.6318e-20	0.375633	0.286	0.113	1.09844e-14	PHLDA1	46115
chr14:24176395-24182907	5.6458e-20	0.304825	0.378	0.173	1.10117e-14	RP11-468E2.2	0
chr5:116747162-116748917	6.59884e-20	0.3482	0.309	0.128	1.28706e-14	SEMA6A	172227
chr7:28054382-28056897	6.66987e-20	0.437902	0.237	0.081	1.30091e-14	JAZF1	0
chr4:10044952-10046303	7.17026e-20	0.501229	0.211	0.068	1.39851e-14	SLC2A9	0
chr16:81729943-81732727	7.74108e-20	0.267231	0.304	0.139	1.50984e-14	PLCG2	6369
chr15:55992762-55994602	7.79149e-20	0.278183	0.368	0.168	1.51968e-14	NEDD4	0
chr7:128909061-128912358	7.8874e-20	0.270516	0.389	0.189	1.53838e-14	KCP	0
chr9:132768801-132771018	8.0371e-20	0.415651	0.215	0.074	1.56758e-14	AK8	0
chr18:2978491-2983505	8.07267e-20	0.269494	0.353	0.165	1.57452e-14	LPIN2	0
chr17:57810408-57812704	8.68994e-20	0.407103	0.26	0.094	1.69491e-14	MRPS23	22076
chr14:24815881-24819196	8.74868e-20	0.31958	0.374	0.159	1.70637e-14	STXBP6	0
chr6:149484056-149485815	1.01277e-19	0.393623	0.267	0.102	1.97533e-14	ZC3H12D	0
chr2:62178500-62179761	1.04014e-19	0.370181	0.301	0.124	2.02871e-14	B3GNT2	16351
chr9:94975436-94977658	1.04495e-19	0.414079	0.261	0.095	2.03811e-14	C9orf3	0
chr22:42342508-42345310	1.05233e-19	0.386115	0.24	0.093	2.0525e-14	TCF20	0
chr9:124270657-124272041	1.0744e-19	0.455229	0.231	0.08	2.09554e-14	NEK6	0
chr12:54125527-54136687	1.10117e-19	-0.292236	0.193	0.315	2.14775e-14	SMUG1	0
chr17:17780496-17785914	1.10789e-19	-0.296489	0.15	0.281	2.16086e-14	RAI1	0
chr11:111988359-111990044	1.11715e-19	0.396178	0.258	0.091	2.17892e-14	DIXDC1	0
chr3:11600263-11601352	1.19211e-19	0.342237	0.289	0.119	2.32513e-14	VGLL4	0
chr3:186598050-186600216	1.25152e-19	0.424527	0.269	0.099	2.44099e-14	RP11-134F2.8	946
chr1:180921849-180929830	1.30777e-19	-0.255037	0.211	0.321	2.55072e-14	KIAA1614	0
chr6:2433588-2434878	1.37417e-19	0.266445	0.249	0.1	2.68022e-14	GMDS	187895
chr20:31551261-31553644	1.47953e-19	0.458788	0.205	0.066	2.88573e-14	HM13	0
chr3:192886885-192889796	1.48024e-19	0.372305	0.306	0.126	2.8871e-14	MB21D2	0
chr16:30602919-30606749	1.52695e-19	0.334945	0.344	0.145	2.97822e-14	ZNF689	0
chr13:44109832-44113369	1.54717e-19	0.390127	0.292	0.113	3.01765e-14	SMIM2	30173
chr2:69789071-69791447	1.56779e-19	0.401618	0.245	0.096	3.05786e-14	ANXA4	0
chr5:136188520-136196822	1.71564e-19	0.269154	0.493	0.233	3.34624e-14	AC009014.3	0
chr10:3761704-3762656	1.77074e-19	0.375532	0.277	0.105	3.4537e-14	KLF6	13339
chr1:54849763-54852490	1.8117e-19	0.39766	0.254	0.09	3.5336e-14	DHCR24	0
chr11:63995907-64003098	1.98513e-19	-0.290402	0.134	0.252	3.87187e-14	MACROD1	0
chr17:78341347-78343523	2.0363e-19	0.324949	0.209	0.079	3.97167e-14	SOCS3	13254
chr17:50638806-50641753	2.40026e-19	0.312466	0.276	0.116	4.68153e-14	ABCC3	0
chr14:68883991-68885151	2.66798e-19	0.420386	0.252	0.094	5.2037e-14	ACTN1	0
chr1:165375822-165377050	2.88638e-19	0.422547	0.245	0.092	5.62969e-14	LMX1A	19106
chr22:42887034-42888564	3.01767e-19	0.477359	0.208	0.069	5.88576e-14	PACSIN2	0
chr1:205574703-205587157	3.07297e-19	-0.292134	0.206	0.328	5.99361e-14	MFSD4A	0
chr1:151546815-151548263	3.44598e-19	0.330601	0.3	0.125	6.72114e-14	TUFT1	0
chr3:14295682-14298374	3.73923e-19	0.401578	0.251	0.092	7.2931e-14	LSM3	94562
chr1:40944208-40945625	4.4997e-19	0.435907	0.208	0.077	8.77634e-14	CTPS1	33709
chr10:113073364-113074503	4.50769e-19	0.337981	0.228	0.092	8.79194e-14	TCF7L2	0
chr6:32609510-32610483	4.56113e-19	0.342136	0.246	0.095	8.89617e-14	HLA-DQA1	17695
chr11:63612932-63614925	4.6877e-19	0.280034	0.35	0.153	9.14303e-14	PLA2G16	0
chr1:158071083-158076902	5.2772e-19	-0.327873	0.093	0.203	1.02928e-13	KIRREL	0
chr2:235300085-235303759	5.34876e-19	0.311655	0.346	0.157	1.04324e-13	AGAP1	190329
chr1:243943480-243945087	5.56437e-19	0.305694	0.344	0.161	1.08529e-13	AKT3	92400
chr18:23377974-23380665	5.95015e-19	0.363979	0.267	0.104	1.16054e-13	TMEM241	0
chr10:79237685-79250657	6.20441e-19	-0.319509	0.129	0.25	1.21013e-13	ZMIZ1	0
chr8:134634816-134641672	6.30289e-19	0.266429	0.466	0.227	1.22933e-13	ZFAT	0
chr19:48905541-48909536	7.07105e-19	0.33325	0.32	0.137	1.37916e-13	NUCB1	0
chr8:129703721-129704858	7.10881e-19	0.464077	0.215	0.072	1.38652e-13	GSDMC	43337
chr20:19802170-19803324	9.3077e-19	0.345515	0.27	0.112	1.8154e-13	SLC24A3	79232
chr7:20249367-20250910	9.55437e-19	0.388734	0.228	0.08	1.86351e-13	MACC1	31962
chr4:7020021-7022839	1.08886e-18	0.441111	0.203	0.072	2.12374e-13	TBC1D14	0
chr7:4724528-4726582	1.11065e-18	0.318279	0.249	0.103	2.16625e-13	FOXK1	0
chr17:67486819-67491857	1.12184e-18	0.265021	0.442	0.227	2.18808e-13	PITPNC1	0
chr1:155181408-155188803	1.24374e-18	-0.318849	0.111	0.218	2.42583e-13	AC234582.2	0
chr3:114743761-114747456	1.26863e-18	0.373252	0.258	0.104	2.47438e-13	ZBTB20	0
chr16:87456319-87459053	1.28052e-18	0.33612	0.272	0.114	2.49756e-13	ZCCHC14	0
chr6:13873112-13874416	1.41586e-18	0.358327	0.255	0.101	2.76153e-13	RNF182	50029
chr7:30159508-30168033	1.47713e-18	-0.270123	0.139	0.241	2.88103e-13	MTURN	0
chr20:48295082-48296530	1.75094e-18	0.339518	0.206	0.078	3.41508e-13	PREX1	327721
chr8:58078675-58079703	1.82165e-18	0.371382	0.205	0.078	3.553e-13	FAM110B	0
chr14:95264213-95266209	1.83349e-18	0.326223	0.231	0.096	3.5761e-13	CLMN	0
chr2:108376974-108379250	1.8768e-18	0.322712	0.251	0.105	3.66056e-13	SULT1C4	0
chr4:72567647-72570238	1.88028e-18	0.269295	0.306	0.14	3.66736e-13	ADAMTS3	0
chr22:20566655-20569938	2.19503e-18	0.352688	0.282	0.116	4.28125e-13	MED15	0
chr1:211632821-211633907	2.52737e-18	0.469829	0.211	0.07	4.92946e-13	NEK2	24749
chr13:95267401-95268709	2.66583e-18	0.425862	0.236	0.087	5.19951e-13	ABCC4	0
chr4:68962790-68964292	2.77347e-18	0.35653	0.269	0.112	5.40946e-13	UGT2A3	10998
chr11:70260508-70262949	2.78794e-18	0.406396	0.209	0.073	5.43768e-13	PPFIA1	7750
chr17:1025363-1027942	2.99355e-18	0.39981	0.249	0.089	5.83871e-13	ABR	0
chr10:60572205-60573937	3.10451e-18	0.379141	0.255	0.099	6.05513e-13	ANK3	0
chr17:49012908-49017446	3.42171e-18	0.282324	0.398	0.178	6.6738e-13	IGF2BP1	0
chr9:69129939-69133683	4.02103e-18	0.269927	0.412	0.198	7.84274e-13	TJP2	0
chr22:46449983-46458919	4.51374e-18	0.2753	0.383	0.172	8.80373e-13	CELSR1	0
chr2:127535138-127537118	4.78129e-18	0.362472	0.294	0.121	9.32558e-13	MYO7B	0
chr5:1128055-1131486	5.04842e-18	0.350573	0.224	0.086	9.84659e-13	SLC12A7	16019
chr2:10843736-10844697	5.95575e-18	0.374996	0.26	0.1	1.16163e-12	PDIA6	5758
chr14:103730128-103737745	6.37981e-18	-0.286441	0.11	0.215	1.24434e-12	PPP1R13B	0
chr2:219269096-219270639	6.4289e-18	0.325365	0.338	0.145	1.25391e-12	TUBA4B	0
chr9:38015115-38018026	7.83673e-18	0.28666	0.288	0.133	1.5285e-12	SHB	0
chr1:31753626-31755802	8.74381e-18	0.419639	0.211	0.076	1.70542e-12	ADGRB2	0
chr6:30685633-30688230	9.52755e-18	0.274356	0.255	0.11	1.85828e-12	NRM	0
chr14:70753331-70755754	9.55447e-18	0.353626	0.211	0.081	1.86353e-12	MAP3K9	0
chr6:33598839-33600110	9.56752e-18	0.369254	0.214	0.075	1.86608e-12	BAK1	18545
chr5:39445959-39449095	9.67314e-18	0.371751	0.263	0.097	1.88668e-12	DAB2	0
chr17:41415068-41417902	1.0005e-17	0.393855	0.26	0.1	1.9514e-12	KRT37	2850
chr2:86274655-86275525	1.01664e-17	0.422523	0.228	0.084	1.98289e-12	REEP1	0
chr14:104891539-104897102	1.10194e-17	-0.311021	0.099	0.205	2.14925e-12	CEP170B	0
chr8:73089934-73093796	1.22113e-17	0.296904	0.237	0.099	2.38172e-12	SBSPON	0
chr4:25861839-25864587	1.27861e-17	0.286747	0.304	0.136	2.49384e-12	SMIM20	0
chr1:9241991-9245356	1.32136e-17	0.291316	0.279	0.13	2.57722e-12	H6PD	0
chr17:32936683-32937707	1.33926e-17	0.414061	0.209	0.075	2.61213e-12	TMEM98	0
chr6:116369828-116372068	1.37785e-17	0.291617	0.304	0.136	2.6874e-12	DSE	0
chr8:131856662-131858727	1.40252e-17	0.3628	0.243	0.094	2.73552e-12	EFR3A	45360
chr8:100457451-100462233	1.43282e-17	0.319988	0.313	0.14	2.79462e-12	ANKRD46	47518
chr11:17504038-17509470	1.45487e-17	0.346933	0.236	0.094	2.83762e-12	USH1C	0
chr2:133566677-133568968	1.49265e-17	0.321833	0.307	0.127	2.91132e-12	NCKAP5	0
chr14:90453057-90455772	1.558e-17	0.361408	0.267	0.118	3.03876e-12	CALM1	44795
chrX:106927436-106935729	1.65615e-17	0.291317	0.401	0.187	3.2302e-12	CLDN2	0
chr1:54599183-54605168	1.69023e-17	0.264536	0.423	0.218	3.29667e-12	ACOT11	0
chr6:30162221-30164881	1.75716e-17	0.322455	0.346	0.151	3.42723e-12	TRIM15	0
chr8:117946228-117948137	1.87961e-17	0.365734	0.249	0.098	3.66605e-12	EXT1	0
chr22:43124223-43130440	1.87976e-17	0.308142	0.328	0.147	3.66633e-12	BIK	0
chr10:5644810-5646923	2.13347e-17	0.385717	0.263	0.106	4.16119e-12	ASB13	0
chr11:111416241-111418392	2.14097e-17	0.303597	0.323	0.147	4.1758e-12	POU2AF1	0
chr16:27313157-27316220	2.22162e-17	0.311201	0.234	0.09	4.33312e-12	IL4R	0
chr20:54121396-54124285	2.23436e-17	0.309089	0.338	0.168	4.35797e-12	CYP24A1	29163
chr1:210250579-210253445	2.39262e-17	0.309264	0.227	0.102	4.66663e-12	SERTAD4	3947
chr18:63311313-63315786	2.48789e-17	0.315875	0.277	0.118	4.85246e-12	BCL2	0
chr8:75406356-75409295	2.57002e-17	0.260543	0.389	0.186	5.01264e-12	HNF4G	0
chr6:11250083-11252417	2.90959e-17	0.322572	0.223	0.086	5.67494e-12	NEDD9	0
chr11:94602489-94603527	3.1551e-17	0.433719	0.212	0.077	6.1538e-12	PIWIL4	0
chr6:108001689-108003366	3.28567e-17	0.397939	0.228	0.079	6.40848e-12	OSTM1	38042
chr8:138340290-138341848	3.40547e-17	0.307942	0.34	0.147	6.64213e-12	FAM135B	0
chr16:87506133-87509086	3.50325e-17	0.327087	0.328	0.14	6.83284e-12	ZCCHC14	14087
chr16:84602603-84607449	3.80195e-17	0.307006	0.35	0.15	7.41544e-12	COTL1	0
chr12:3204253-3210274	3.94246e-17	0.261978	0.375	0.182	7.68949e-12	TSPAN9	0
chr22:18090267-18092713	4.21348e-17	0.290774	0.318	0.138	8.2181e-12	PEX26	0
chr20:63351329-63353436	4.2518e-17	0.362528	0.251	0.091	8.29283e-12	CHRNA4	0
chr4:168831166-168833826	4.73555e-17	0.268708	0.326	0.153	9.23636e-12	PALLD	0
chr18:2881052-2882191	5.33215e-17	0.337342	0.233	0.092	1.04e-11	EMILIN2	0
chr1:20730584-20733890	5.47162e-17	0.251983	0.331	0.167	1.0672e-11	SH2D5	0
chr16:564881-571760	5.97081e-17	-0.253678	0.166	0.267	1.16456e-11	NHLRC4	0
chr9:94552972-94555300	6.285e-17	0.277944	0.383	0.18	1.22584e-11	FBP2	3419
chr9:124256528-124260198	6.45565e-17	0.297094	0.31	0.141	1.25913e-11	NEK6	0
chr9:16704344-16706580	6.52694e-17	0.329025	0.231	0.1	1.27303e-11	BNC2	0
chr6:11318022-11318911	7.14859e-17	0.383654	0.212	0.074	1.39428e-11	NEDD9	0
chr11:6606548-6607568	7.48993e-17	0.300334	0.254	0.106	1.46086e-11	TAF10	0
chr2:235570041-235575100	7.55254e-17	0.315756	0.309	0.143	1.47307e-11	AGAP1	0
chr16:2480530-2488775	7.60734e-17	-0.272093	0.151	0.254	1.48376e-11	TBC1D24	0
chr8:38912519-38915602	7.91201e-17	0.360177	0.245	0.096	1.54318e-11	PLEKHA2	0
chr2:64858980-64860609	8.06218e-17	0.345568	0.236	0.097	1.57247e-11	SERTAD2	107974
chr12:124499751-124502975	8.44816e-17	0.296448	0.239	0.108	1.64775e-11	NCOR2	0
chr1:212950115-212951771	9.62868e-17	0.377825	0.209	0.08	1.87801e-11	VASH2	0
chr10:69480905-69481890	1.04465e-16	0.428588	0.203	0.07	2.03752e-11	TSPAN15	0
chr5:1185505-1188060	1.15407e-16	0.386932	0.264	0.106	2.25094e-11	SLC6A19	13534
chr5:157056928-157059702	1.16548e-16	0.297218	0.303	0.133	2.27318e-11	HAVCR1	0
chr3:32420032-32422744	1.16795e-16	0.299612	0.291	0.142	2.27801e-11	CMTM7	0
chr10:132546498-132548883	1.17677e-16	0.312461	0.286	0.123	2.29521e-11	INPP5A	0
chr19:38303823-38305743	1.20299e-16	0.335939	0.255	0.107	2.34634e-11	YIF1B	0
chr16:84642852-84643887	1.22048e-16	0.441427	0.203	0.074	2.38045e-11	KLHL36	4637
chr7:99794446-99795576	1.22651e-16	0.456213	0.211	0.073	2.39222e-11	CYP3A4	10180
chr4:53650930-53656725	1.24797e-16	-0.26179	0.154	0.259	2.43408e-11	LNX1	0
chr17:77449632-77452812	1.26957e-16	0.296792	0.227	0.097	2.47622e-11	SEPT9	0
chr2:86283192-86285072	1.28796e-16	0.369557	0.245	0.091	2.51207e-11	REEP1	0
chr6:30527462-30528635	1.38563e-16	0.409913	0.218	0.079	2.70257e-11	GNL1	12741
chr1:14993903-14997167	1.39236e-16	0.306581	0.266	0.115	2.71571e-11	KAZN	0
chr3:134325508-134327916	1.46731e-16	0.308012	0.261	0.116	2.86189e-11	AMOTL2	27957
chr19:11152336-11154004	1.49331e-16	0.361756	0.254	0.105	2.9126e-11	SPC24	0
chr11:128448060-128449855	1.49647e-16	0.305343	0.337	0.161	2.91875e-11	ETS1	8905
chr21:38277259-38281915	1.56782e-16	0.3352	0.301	0.122	3.05793e-11	KCNJ15	0
chr1:115055400-115058596	1.59815e-16	0.32275	0.318	0.136	3.11708e-11	TSPAN2	0
chr15:31023276-31025606	1.65037e-16	0.355809	0.211	0.09	3.21892e-11	TRPM1	0
chr11:36035035-36040157	1.73539e-16	0.286302	0.365	0.182	3.38476e-11	LDLRAD3	0
chr2:212535856-212540722	1.77481e-16	-0.264309	0.135	0.245	3.46165e-11	ERBB4	0
chr17:75609890-75612155	1.85821e-16	0.344603	0.286	0.119	3.6243e-11	MYO15B	0
chr2:174623035-174625324	1.86105e-16	0.392028	0.237	0.091	3.62984e-11	WIPF1	0
chr6:167675325-167680178	1.93164e-16	0.276998	0.366	0.175	3.76752e-11	AFDN	146743
chr7:159015032-159016489	2.03947e-16	0.287766	0.369	0.175	3.97783e-11	VIPR2	11685
chr14:54772956-54774630	2.04726e-16	0.301046	0.301	0.145	3.99304e-11	SAMD4A	0
chr17:34532004-34534332	2.05598e-16	0.367188	0.266	0.106	4.01005e-11	TMEM132E	46416
chr21:31899915-31901851	2.13708e-16	0.291323	0.337	0.153	4.16822e-11	HUNK	0
chr10:43261451-43262641	2.21689e-16	0.40918	0.218	0.076	4.32389e-11	RASGEF1A	0
chr19:19118849-19121310	2.36254e-16	0.310199	0.325	0.145	4.60796e-11	TMEM161A	0
chr7:123242474-123243437	2.4629e-16	0.423327	0.203	0.071	4.80371e-11	SLC13A1	42487
chr5:72451591-72453896	2.5684e-16	0.275477	0.341	0.164	5.00949e-11	ZNF366	0
chr1:59593096-59595227	2.71672e-16	0.348816	0.286	0.12	5.29877e-11	FGGY	0
chr6:11263154-11264372	2.74099e-16	0.319718	0.203	0.078	5.34611e-11	NEDD9	0
chr3:159798761-159800957	2.77201e-16	0.357502	0.231	0.085	5.40661e-11	SCHIP1	0
chr3:10598450-10601677	2.78124e-16	0.295279	0.32	0.145	5.42461e-11	ATP2B2	0
chr22:32615455-32620232	2.81257e-16	0.259765	0.375	0.175	5.48573e-11	SYN3	0
chr3:31968525-31971269	3.05618e-16	0.39045	0.23	0.091	5.96087e-11	OSBPL10	0
chr16:4211996-4215509	3.06441e-16	0.255699	0.372	0.197	5.97691e-11	SRL	0
chr15:28094230-28097718	3.24409e-16	0.256165	0.301	0.145	6.32737e-11	OCA2	0
chr1:19009734-19014944	3.32132e-16	0.250289	0.427	0.222	6.478e-11	IFFO2	53047
chr8:138672656-138674116	3.44303e-16	0.396216	0.218	0.082	6.71539e-11	COL22A1	0
chr19:4366626-4371546	3.58037e-16	0.272112	0.298	0.142	6.98327e-11	SH3GL1	0
chr22:31269896-31275455	3.84745e-16	0.280813	0.334	0.155	7.50418e-11	LIMK2	0
chr2:85583536-85586138	4.02149e-16	0.289022	0.288	0.133	7.84363e-11	VAMP5	0
chr7:155843638-155844829	4.07874e-16	0.393079	0.221	0.089	7.95529e-11	SHH	31364
chr2:23358117-23361757	4.23112e-16	0.3521	0.282	0.116	8.25251e-11	KLHL29	23459
chr7:74635149-74636633	4.24553e-16	0.384048	0.212	0.084	8.28061e-11	GTF2I	21033
chr4:183153091-183155926	4.46162e-16	0.375865	0.228	0.092	8.70209e-11	WWC2	0
chr2:121251963-121259206	4.46459e-16	-0.255458	0.162	0.248	8.70787e-11	TFCP2L1	0
chr14:50060796-50063048	4.62438e-16	0.327033	0.254	0.109	9.01952e-11	VCPKMT	45583
chr6:168194180-168197404	4.81358e-16	0.364709	0.234	0.094	9.38855e-11	DACT2	95425
chr8:40054081-40056112	5.3434e-16	-0.250159	0.147	0.242	1.04219e-10	IDO2	37689
chr12:57454279-57456826	5.9252e-16	0.332697	0.291	0.124	1.15567e-10	INHBE	0
chr16:57786136-57789343	5.99824e-16	0.279736	0.331	0.158	1.16992e-10	KIFC3	0
chr6:37136946-37138838	6.0591e-16	0.319506	0.285	0.121	1.18179e-10	PIM1	31364
chr7:101933547-101938748	6.45052e-16	0.25875	0.427	0.218	1.25813e-10	CUX1	0
chr22:17909900-17911709	6.79727e-16	0.309506	0.239	0.104	1.32576e-10	MICAL3	0
chr2:20495826-20497331	7.28874e-16	0.388902	0.218	0.085	1.42162e-10	RHOB	46380
chr2:20674858-20677986	7.31793e-16	0.292201	0.329	0.149	1.42731e-10	GDF7	0
chr10:2935368-2937391	7.59909e-16	0.409029	0.23	0.089	1.48215e-10	PFKP	128941
chr1:109933828-109936085	7.62033e-16	0.355199	0.251	0.107	1.48629e-10	CSF1	2835
chr8:100302887-100304124	7.70881e-16	0.369776	0.234	0.088	1.50355e-10	RNF19A	0
chr6:3788396-3790795	7.86095e-16	0.343063	0.279	0.121	1.53322e-10	PXDC1	36369
chr7:55077439-55079695	8.0542e-16	0.35136	0.258	0.114	1.57092e-10	EGFR	0
chr3:14456884-14462165	8.07402e-16	0.255307	0.402	0.195	1.57478e-10	SLC6A6	0
chr5:157045649-157047422	8.35473e-16	0.292178	0.226	0.092	1.62953e-10	HAVCR1	0
chr10:3482029-3483075	8.41602e-16	0.261401	0.261	0.119	1.64148e-10	KLF6	292920
chr22:32078723-32081373	8.57541e-16	0.286117	0.266	0.111	1.67257e-10	SLC5A1	0
chr17:57619579-57627986	8.61058e-16	-0.262411	0.134	0.222	1.67943e-10	MSI2	0
chr7:108589034-108591044	9.1541e-16	0.399375	0.227	0.085	1.78544e-10	DNAJB9	14183
chr15:41584539-41586219	9.4239e-16	0.372394	0.215	0.082	1.83807e-10	TYRO3	952
chr20:25309187-25311493	9.6788e-16	0.356076	0.242	0.095	1.88778e-10	ABHD12	0
chr1:18948399-18952232	9.75602e-16	0.329279	0.206	0.08	1.90284e-10	IFFO2	0
chr3:9681379-9682583	9.84366e-16	0.415599	0.22	0.081	1.91994e-10	MTMR14	0
chr8:27340263-27341290	1.08404e-15	0.340779	0.273	0.116	2.11435e-10	PTK2B	0
chr2:201157066-201158794	1.1061e-15	0.387712	0.203	0.08	2.15737e-10	CFLAR	0
chr4:184982362-184990386	1.12746e-15	-0.280709	0.162	0.258	2.19904e-10	HELT	28454
chr1:171247224-171252943	1.20215e-15	0.312076	0.313	0.141	2.34472e-10	FMO1	0
chr2:15640089-15643635	1.26314e-15	0.325065	0.294	0.13	2.46366e-10	DDX1	8977
chr9:128210656-128212634	1.29892e-15	0.38507	0.239	0.098	2.53346e-10	DNM1	0
chr9:131715915-131722598	1.29906e-15	0.282149	0.334	0.164	2.53373e-10	RAPGEF1	0
chr11:119763264-119765198	1.58483e-15	0.327637	0.231	0.102	3.0911e-10	NECTIN1	34179
chr12:124542095-124546456	1.6072e-15	0.264284	0.309	0.15	3.13474e-10	NCOR2	0
chr2:42132635-42133709	1.64777e-15	0.304809	0.237	0.099	3.21385e-10	EML4	35640
chr19:13861343-13863013	1.68709e-15	0.2879	0.233	0.108	3.29054e-10	NANOS3	0
chr13:110519673-110522053	1.82366e-15	0.269305	0.332	0.15	3.55693e-10	RAB20	1012
chr3:139934429-139936788	1.88915e-15	0.335817	0.264	0.115	3.68466e-10	CLSTN2	0
chr16:4651751-4655931	1.97741e-15	0.286694	0.331	0.164	3.85681e-10	MGRN1	0
chr2:227817896-227820037	2.09652e-15	0.354575	0.245	0.099	4.08911e-10	CCL20	331
chr11:122921553-122923712	2.14153e-15	0.398272	0.227	0.083	4.17691e-10	C11orf63	0
chr2:109127851-109130708	2.21264e-15	0.288129	0.236	0.093	4.31559e-10	SH3RF3	0
chr5:142356483-142358135	2.3276e-15	0.292369	0.218	0.091	4.53982e-10	SPRY4	30027
chr19:33290918-33293952	2.42986e-15	0.353634	0.261	0.113	4.73927e-10	CEBPA	5981
chr1:26848841-26850722	2.46861e-15	0.384803	0.202	0.076	4.81485e-10	ZDHHC18	0
chr2:20633639-20637582	2.67626e-15	0.275086	0.264	0.124	5.21987e-10	HS1BP3	0
chr1:244064439-244066329	2.8595e-15	0.35727	0.276	0.115	5.57726e-10	ZBTB18	6962
chr1:24098957-24104013	3.45593e-15	0.284701	0.365	0.181	6.74056e-10	MYOM3	0
chr16:3693655-3697293	3.58337e-15	0.283123	0.326	0.144	6.98911e-10	TRAP1	0
chr8:18957149-18958122	3.76895e-15	0.318065	0.202	0.079	7.35108e-10	PSD3	0
chr14:90697483-90699138	3.982e-15	0.271662	0.282	0.13	7.76661e-10	TTC7B	0
chr19:7134209-7136507	4.04373e-15	0.403969	0.217	0.08	7.88702e-10	INSR	0
chr14:54651916-54653230	4.1432e-15	0.372173	0.202	0.083	8.08103e-10	SAMD4A	0
chr17:48794242-48796473	4.26098e-15	0.318876	0.272	0.117	8.31073e-10	TTLL6	0
chr1:56449972-56453469	4.27281e-15	0.344301	0.27	0.125	8.33381e-10	PLPP3	41277
chr7:15561023-15562552	4.31996e-15	0.412313	0.223	0.083	8.42578e-10	AGMO	0
chr12:94147909-94153039	4.43273e-15	0.301942	0.289	0.12	8.64573e-10	PLXNC1	0
chr14:64437616-64439407	4.57636e-15	0.324614	0.257	0.111	8.92587e-10	MTHFD1	0
chr5:143166021-143167601	4.62289e-15	0.36643	0.252	0.105	9.01663e-10	ARHGAP26	0
chr9:99356273-99358072	5.03711e-15	0.33974	0.288	0.123	9.82454e-10	SEC61B	125657
chr6:31122533-31124097	5.22295e-15	0.276177	0.257	0.122	1.0187e-09	PSORS1C1	0
chr2:121334119-121336296	5.75459e-15	0.319961	0.294	0.132	1.12239e-09	CLASP1	1479
chr7:134891097-134893891	5.85801e-15	0.323625	0.261	0.112	1.14256e-09	CALD1	0
chr21:43273643-43275710	5.8944e-15	0.399792	0.206	0.079	1.14966e-09	CRYAA	100837
chr17:82266778-82270603	6.07914e-15	0.269801	0.343	0.163	1.18569e-09	CSNK1D	0
chr5:134502870-134504094	6.17969e-15	0.377141	0.203	0.075	1.20531e-09	JADE2	20217
chr22:38422429-38425018	6.2773e-15	0.324048	0.224	0.089	1.22434e-09	KCNJ4	1308
chr9:112058976-112061713	6.82096e-15	0.282246	0.249	0.104	1.33038e-09	SUSD1	0
chr6:26214937-26218096	6.95068e-15	0.331705	0.255	0.116	1.35568e-09	HIST1H2AE	0
chr11:117518741-117521562	7.09282e-15	0.277716	0.353	0.173	1.38341e-09	DSCAML1	0
chr5:65611290-65612899	7.12251e-15	0.31676	0.252	0.111	1.3892e-09	TRIM23	0
chr14:55316168-55318111	8.3301e-15	0.33536	0.266	0.11	1.62473e-09	FBXO34	0
chr4:110475495-110477243	8.52352e-15	0.322425	0.286	0.127	1.66245e-09	ENPEP	0
chr12:162454-165587	9.25491e-15	0.283123	0.32	0.151	1.8051e-09	IQSEC3	0
chr4:66574505-66575758	9.59268e-15	0.40131	0.227	0.089	1.87099e-09	CENPC	892989
chr16:11639958-11641817	9.912e-15	0.314825	0.211	0.092	1.93327e-09	LITAF	3576
chr3:190321625-190323402	9.93746e-15	0.31185	0.227	0.099	1.93823e-09	CLDN16	0
chr15:100720505-100723939	9.98913e-15	0.331488	0.282	0.123	1.94831e-09	AC087762.1	59530
chr16:20437839-20442386	9.99568e-15	0.298028	0.274	0.12	1.94959e-09	ACSM5	0
chr2:74553622-74555628	1.0199e-14	0.342268	0.212	0.088	1.98925e-09	DOK1	0
chr11:58905112-58906647	1.08632e-14	0.379879	0.23	0.095	2.11879e-09	GLYATL1	0
chr18:3026402-3028018	1.12328e-14	0.361758	0.237	0.093	2.19088e-09	LPIN2	13086
chr5:80667392-80669220	1.29143e-14	0.302278	0.337	0.151	2.51885e-09	MSH3	0
chr5:7208194-7210505	1.32128e-14	0.363764	0.257	0.103	2.57707e-09	ADCY2	185702
chr20:1918643-1921402	1.33744e-14	0.356119	0.261	0.108	2.60858e-09	SIRPA	0
chr7:29805867-29807959	1.58541e-14	0.309325	0.254	0.122	3.09223e-09	WIPF3	0
chr14:64464604-64466425	1.65013e-14	0.308191	0.255	0.114	3.21847e-09	AKAP5	0
chr17:80832183-80834363	1.76293e-14	0.266487	0.285	0.132	3.43846e-09	RPTOR	0
chr9:69470191-69472756	1.77675e-14	0.395033	0.217	0.087	3.46542e-09	APBA1	0
chr11:3641354-3643293	1.82574e-14	0.284597	0.221	0.093	3.56098e-09	ART5	0
chr9:68540218-68542019	1.85688e-14	0.292241	0.298	0.13	3.62171e-09	TMEM252	0
chr8:132478554-132481721	1.87059e-14	0.331327	0.223	0.093	3.64845e-09	KCNQ3	0
chr11:7638672-7644136	1.89766e-14	0.302076	0.318	0.145	3.70125e-09	PPFIBP2	0
chr9:112048951-112051306	1.90944e-14	0.262122	0.26	0.117	3.72422e-09	SUSD1	0
chr6:152401005-152405399	2.23746e-14	0.270853	0.325	0.148	4.36402e-09	SYNE1	0
chr18:54606802-54608478	2.25484e-14	0.312926	0.226	0.092	4.39791e-09	DYNAP	7308
chr11:105718314-105719893	2.30039e-14	0.334831	0.239	0.102	4.48675e-09	GRIA4	0
chr2:174681092-174683923	2.38318e-14	0.26909	0.313	0.149	4.64822e-09	WIPF1	0
chr10:97574164-97576600	2.61417e-14	0.267134	0.285	0.138	5.09876e-09	ANKRD2	0
chr1:85605224-85607957	2.84002e-14	0.288325	0.31	0.138	5.53925e-09	CYR61	21261
chr7:4188935-4190900	2.91159e-14	0.321318	0.264	0.124	5.67885e-09	SDK1	0
chr18:23311751-23313271	2.95889e-14	0.349074	0.227	0.09	5.77111e-09	TMEM241	0
chr6:166556519-166557587	3.1595e-14	0.284749	0.291	0.136	6.16238e-09	RPS6KA2	0
chr1:205449275-205450817	3.19471e-14	0.379583	0.214	0.086	6.23106e-09	LEMD1	0
chr6:29722816-29724570	3.27563e-14	0.257364	0.254	0.12	6.38889e-09	HLA-F	0
chr15:27324388-27325925	3.4661e-14	0.331399	0.282	0.118	6.76039e-09	GABRG3	0
chr11:3013305-3015277	3.4689e-14	0.381601	0.231	0.091	6.76585e-09	CARS	0
chr4:186688046-186690641	3.6617e-14	0.323443	0.231	0.098	7.14189e-09	FAT1	0
chr1:109252829-109255900	3.93606e-14	0.252599	0.313	0.154	7.67701e-09	CELSR2	0
chr1:19643157-19646862	4.08412e-14	0.267857	0.234	0.106	7.96579e-09	NBL1	0
chr12:4010007-4014205	4.3629e-14	0.286911	0.269	0.125	8.50952e-09	PARP11	136558
chr22:37579099-37580586	4.47898e-14	0.335673	0.237	0.097	8.73594e-09	LGALS2	0
chr7:41691142-41694890	4.70364e-14	0.332807	0.285	0.123	9.17413e-09	INHBA	0
chr13:24083020-24088133	4.81438e-14	-0.278482	0.136	0.227	9.39011e-09	SPATA13	0
chr9:121609519-121611596	4.85828e-14	0.316432	0.282	0.124	9.47574e-09	DAB2IP	0
chrX:118495099-118496984	5.23447e-14	0.329867	0.211	0.086	1.02095e-08	DOCK11	0
chr11:100830051-100832277	5.39223e-14	0.33356	0.223	0.096	1.05172e-08	ARHGAP42	0
chr2:54545506-54547309	6.77268e-14	0.355698	0.212	0.088	1.32096e-08	SPTBN1	0
chr15:61049808-61052115	7.12842e-14	0.349008	0.214	0.085	1.39035e-08	RORA	0
chr3:194520026-194521335	7.14824e-14	0.359811	0.233	0.096	1.39421e-08	ATP13A3	21661
chr11:128451239-128454080	7.43665e-14	0.28254	0.288	0.132	1.45047e-08	ETS1	4680
chr17:57602744-57606611	7.70829e-14	-0.275276	0.123	0.209	1.50345e-08	MSI2	0
chr7:1100033-1103042	7.92349e-14	0.281121	0.313	0.151	1.54542e-08	C7orf50	0
chr8:22219533-22222518	8.02262e-14	0.29374	0.307	0.14	1.56476e-08	PHYHIP	0
chr7:6989718-6994775	8.80884e-14	0.288212	0.303	0.139	1.7181e-08	C1GALT1	162158
chr14:95289981-95298350	8.98873e-14	-0.26941	0.122	0.212	1.75319e-08	CLMN	0
chr6:157529061-157532282	1.09394e-13	0.296921	0.304	0.147	2.13365e-08	ZDHHC14	0
chr7:20206046-20207094	1.09544e-13	0.336969	0.23	0.093	2.13659e-08	MACC1	0
chr5:10511568-10514988	1.12732e-13	0.27196	0.374	0.181	2.19876e-08	ROPN1L	39538
chr4:75023773-75024946	1.15421e-13	0.352765	0.227	0.088	2.2512e-08	PARM1	0
chr6:167546248-167547878	1.16437e-13	0.28921	0.28	0.132	2.27102e-08	TCP10	161737
chr17:30331419-30332807	1.18052e-13	0.378689	0.224	0.087	2.30251e-08	TMIGD1	0
chr11:59188832-59192379	1.24966e-13	0.361345	0.261	0.11	2.43738e-08	DTX4	0
chr17:50660187-50662652	1.26602e-13	0.294079	0.242	0.108	2.46928e-08	ABCC3	0
chr10:71766187-71768209	1.29106e-13	0.260445	0.297	0.132	2.51812e-08	C10orf54	0
chr11:78037026-78041390	1.42434e-13	0.260535	0.282	0.133	2.77808e-08	NDUFC2-KCTD14	0
chr10:12605302-12606788	1.43021e-13	0.357258	0.212	0.082	2.78952e-08	CAMK1D	0
chr10:89554523-89557227	1.72923e-13	0.32489	0.24	0.104	3.37274e-08	SLC16A12	0
chr6:14476420-14478972	1.83254e-13	0.263035	0.328	0.156	3.57424e-08	CD83	339501
chr22:42313548-42314823	1.85001e-13	0.31358	0.251	0.115	3.60831e-08	TCF20	0
chr4:1081858-1083100	2.0086e-13	0.274269	0.297	0.146	3.91763e-08	RNF212	0
chr6:167420954-167421905	2.0173e-13	0.358591	0.242	0.1	3.9346e-08	TCP10	36443
chr17:4518635-4523906	2.11475e-13	0.252508	0.203	0.088	4.12467e-08	SPNS2	0
chr6:168078056-168080837	2.32794e-13	0.293809	0.261	0.117	4.54049e-08	FRMD1	0
chr3:108299603-108303097	2.41104e-13	0.34555	0.248	0.103	4.70257e-08	HHLA2	0
chr9:76911952-76913813	2.70236e-13	0.372182	0.208	0.078	5.27076e-08	PRUNE2	5864
chr3:123129478-123131039	2.77426e-13	0.318491	0.285	0.126	5.411e-08	PDIA5	0
chr3:58059260-58061683	2.9754e-13	0.339296	0.203	0.082	5.80331e-08	FLNB	0
chr20:50292263-50293679	3.16457e-13	0.302199	0.217	0.093	6.17227e-08	CEBPB	99573
chr10:13563378-13564712	3.269e-13	0.344734	0.246	0.104	6.37595e-08	PRPF18	22214
chr19:4267020-4269220	3.29051e-13	0.308805	0.266	0.119	6.4179e-08	CCDC94	0
chr2:236972323-236973978	3.41633e-13	0.306445	0.23	0.091	6.6633e-08	COPS8	111333
chr19:18135491-18137719	3.45024e-13	0.322408	0.255	0.112	6.72946e-08	MAST3	0
chr16:81237147-81239946	3.45709e-13	0.36111	0.245	0.106	6.74281e-08	BCO1	0
chr8:41827914-41829247	3.56837e-13	0.257135	0.276	0.139	6.95985e-08	ANK1	0
chr2:20587306-20591383	3.57718e-13	0.333754	0.23	0.097	6.97704e-08	HS1BP3	0
chr1:223729789-223735303	3.65355e-13	-0.267054	0.126	0.221	7.126e-08	CAPN2	0
chr15:58520950-58524700	4.26215e-13	0.268505	0.218	0.096	8.31302e-08	LIPC	0
chr17:72392127-72393200	4.35779e-13	0.359201	0.209	0.083	8.49957e-08	SLC39A11	252748
chr3:55445285-55447369	4.39545e-13	0.325475	0.202	0.088	8.57301e-08	WNT5A	18345
chr12:2382404-2385381	4.50666e-13	0.340199	0.224	0.092	8.78993e-08	CACNA1C	0
chr18:2970216-2974104	4.52409e-13	0.270342	0.27	0.124	8.82391e-08	LPIN2	0
chr16:89612973-89617474	4.74487e-13	0.273798	0.34	0.159	9.25454e-08	DPEP1	0
chr5:154646769-154648170	5.01007e-13	0.337375	0.202	0.08	9.77179e-08	LARP1	64731
chr6:30154426-30157085	5.03794e-13	0.31181	0.27	0.117	9.82616e-08	TRIM10	0
chr8:23523061-23524470	5.08192e-13	0.31784	0.248	0.105	9.91193e-08	SLC25A37	4334
chr15:63052933-63057263	5.34184e-13	0.278141	0.277	0.126	1.04189e-07	TPM1	0
chr5:172420271-172421236	5.34392e-13	0.350743	0.24	0.1	1.04229e-07	SH3PXD2B	0
chr1:67735853-67737674	5.57815e-13	0.250859	0.236	0.104	1.08798e-07	GNG12	0
chr4:78626869-78630500	5.62277e-13	0.27264	0.276	0.123	1.09668e-07	ANXA3	16417
chr6:154409815-154413501	5.71363e-13	0.256996	0.277	0.134	1.1144e-07	CNKSR3	0
chr17:16040564-16042792	5.72319e-13	0.325747	0.246	0.105	1.11627e-07	NCOR1	0
chr18:7733776-7738094	5.74051e-13	0.289011	0.255	0.116	1.11965e-07	PTPRM	0
chr9:14306796-14309928	5.81918e-13	0.337277	0.208	0.084	1.13499e-07	NFIB	0
chr11:62999311-63001712	6.119e-13	0.273566	0.355	0.17	1.19347e-07	SLC22A8	0
chr8:35234950-35237094	6.23184e-13	0.334834	0.214	0.077	1.21548e-07	UNC5D	0
chr21:41715262-41716477	6.39002e-13	0.342215	0.239	0.102	1.24633e-07	RIPK4	22891
chr7:149854298-149856361	6.98415e-13	0.307574	0.205	0.081	1.36221e-07	ZNF862	0
chr2:10883261-10886221	7.50644e-13	0.297889	0.297	0.135	1.46408e-07	KCNF1	25715
chr22:42437233-42438707	7.62192e-13	0.253857	0.212	0.101	1.4866e-07	NFAM1	4837
chr6:31377011-31379202	7.73364e-13	0.303892	0.277	0.116	1.50839e-07	HLA-B	19822
chr19:48110238-48111644	8.33911e-13	0.253929	0.218	0.096	1.62648e-07	PLA2G4C	0
chr7:27873273-27875124	8.49541e-13	0.266575	0.301	0.143	1.65697e-07	JAZF1	0
chr7:47634872-47637063	8.89665e-13	0.266482	0.226	0.106	1.73523e-07	TNS3	52313
chr4:144560500-144563060	9.13473e-13	0.268919	0.337	0.164	1.78166e-07	HHIP	82960
chr2:163347731-163349464	9.53479e-13	0.276367	0.272	0.124	1.85969e-07	FIGN	243931
chr11:75158741-75160913	9.95836e-13	0.296548	0.291	0.128	1.94231e-07	SLCO2B1	0
chr7:28783880-28788792	9.97518e-13	0.294321	0.313	0.138	1.94559e-07	CREB5	0
chr14:103168824-103171517	1.03231e-12	0.298396	0.286	0.122	2.01344e-07	TNFAIP2	31384
chr20:63536320-63539217	1.11389e-12	0.262148	0.272	0.13	2.17257e-07	PTK6	0
chr3:188348454-188350699	1.11499e-12	0.290917	0.292	0.142	2.17471e-07	LPP	0
chr22:38923595-38924877	1.11643e-12	0.287033	0.26	0.122	2.17752e-07	APOBEC3A	27863
chr1:24913934-24916527	1.18612e-12	0.337668	0.206	0.079	2.31345e-07	RUNX3	0
chr16:85974319-85976190	1.24056e-12	0.290664	0.243	0.111	2.41963e-07	IRF8	51709
chr1:206052185-206054016	1.25532e-12	0.317875	0.261	0.112	2.44841e-07	C1orf186	0
chr14:56224057-56226444	1.32828e-12	0.343274	0.273	0.126	2.59072e-07	PELI2	0
chr12:108643303-108646599	1.3358e-12	0.293683	0.277	0.128	2.60538e-07	CORO1C	0
chr13:98206832-98212979	1.36721e-12	0.253873	0.26	0.121	2.66666e-07	FARP1	0
chr7:37916003-37917636	1.43914e-12	0.307814	0.248	0.111	2.80694e-07	SFRP4	0
chr2:95304635-95312174	1.531e-12	-0.275365	0.144	0.234	2.9861e-07	KCNIP3	0
chr1:41013255-41016596	1.84204e-12	0.303575	0.209	0.089	3.59276e-07	SLFNL1	0
chr5:132300658-132302771	1.86082e-12	0.355908	0.224	0.091	3.6294e-07	SLC22A4	0
chr4:10062253-10064679	1.86461e-12	0.280051	0.266	0.125	3.6368e-07	SLC2A9	7316
chr15:41557520-41560260	1.89006e-12	0.25626	0.236	0.112	3.68642e-07	TYRO3	0
chr14:54782850-54785622	1.90344e-12	0.328078	0.236	0.104	3.71253e-07	SAMD4A	0
chr17:8079121-8080541	1.97565e-12	0.324702	0.212	0.087	3.85336e-07	ALOX12B	0
chr9:83958744-83960067	2.27607e-12	0.337637	0.22	0.093	4.43932e-07	C9orf64	1757
chr16:21150227-21151424	2.44273e-12	0.32239	0.224	0.092	4.76437e-07	DNAH3	0
chr13:83064907-83065749	2.56979e-12	0.348473	0.226	0.094	5.0122e-07	SLITRK1	811455
chr2:3458383-3464526	2.57181e-12	-0.265224	0.119	0.201	5.01614e-07	TRAPPC12	0
chr6:131635053-131636313	2.57342e-12	0.317529	0.24	0.105	5.01927e-07	ENPP3	0
chr2:236336876-236339305	2.57601e-12	0.309904	0.28	0.12	5.02433e-07	IQCA1	0
chr12:68405172-68406748	2.65545e-12	0.311593	0.226	0.098	5.17926e-07	MDM1	72790
chr21:43810320-43817084	2.88118e-12	-0.261854	0.157	0.231	5.61954e-07	RRP1	5026
chr1:19065934-19069133	3.12374e-12	0.325475	0.202	0.086	6.09263e-07	UBR4	5372
chr3:125054434-125056644	3.14928e-12	0.259549	0.214	0.098	6.14245e-07	HEG1	0
chr19:6475289-6477197	3.16353e-12	0.251701	0.346	0.183	6.17024e-07	DENND1C	0
chr1:16920694-16923442	3.21077e-12	0.317197	0.234	0.105	6.26237e-07	CROCC	0
chr5:35987404-35992350	3.33413e-12	0.28773	0.326	0.153	6.50299e-07	UGT3A1	0
chr2:237024859-237026013	3.4897e-12	0.375303	0.202	0.086	6.80641e-07	COPS8	59298
chr7:98170807-98174977	3.68472e-12	0.310702	0.246	0.11	7.1868e-07	LMTK2	0
chr10:77897966-77899742	3.8389e-12	0.278854	0.248	0.114	7.48751e-07	DLG5	0
chr2:73624191-73626833	3.90698e-12	0.274724	0.291	0.131	7.62029e-07	ALMS1	13397
chr8:140833942-140836136	3.92848e-12	0.262758	0.255	0.123	7.66223e-07	PTK2	0
chr16:85898364-85900588	4.29936e-12	0.252823	0.215	0.1	8.38559e-07	IRF8	0
chr8:47609834-47611520	4.34655e-12	0.272949	0.211	0.101	8.47765e-07	SPIDR	0
chr10:48439360-48440800	4.36482e-12	0.320031	0.223	0.094	8.51328e-07	MAPK8	0
chr10:91607800-91609551	4.39344e-12	0.259677	0.245	0.116	8.56909e-07	PPP1R3C	18890
chr14:68137498-68138644	4.43831e-12	0.270651	0.233	0.106	8.65662e-07	RAD51B	0
chr2:207819267-207820952	4.89542e-12	0.320488	0.249	0.108	9.54818e-07	PLEKHM3	335
chr12:69994053-69997069	5.1799e-12	0.339974	0.24	0.102	1.0103e-06	MYRFL	34955
chr3:138862423-138863931	5.19045e-12	0.344037	0.228	0.097	1.01236e-06	PIK3CB	27484
chr11:278058-281520	5.24234e-12	0.261993	0.304	0.138	1.02248e-06	NLRP6	0
chr16:30411835-30414968	5.31213e-12	0.251322	0.224	0.104	1.03609e-06	ZNF771	0
chr7:378969-380338	5.44675e-12	0.32929	0.209	0.096	1.06235e-06	PDGFA	116919
chr10:119161531-119162939	5.5072e-12	0.330219	0.22	0.09	1.07414e-06	SFXN4	0
chr15:74205727-74210039	5.70022e-12	0.3054	0.252	0.11	1.11179e-06	CCDC33	0
chr1:95002424-95004708	5.78818e-12	0.309927	0.224	0.095	1.12894e-06	ALG14	0
chr1:205782686-205784667	5.91483e-12	0.266683	0.309	0.15	1.15365e-06	SLC41A1	4425
chr4:69050750-69052502	6.11224e-12	0.279972	0.245	0.119	1.19215e-06	UGT2B7	0
chr11:63142290-63145907	6.56455e-12	0.32692	0.228	0.095	1.28037e-06	SLC22A10	0
chr17:1729769-1731513	6.73433e-12	0.324815	0.202	0.088	1.31348e-06	WDR81	0
chr17:30950284-30951309	6.7951e-12	0.363791	0.214	0.091	1.32534e-06	ADAP2	0
chr16:20585708-20589947	6.88546e-12	0.280459	0.269	0.135	1.34296e-06	ACSM2B	9280
chr17:19701411-19709203	7.11359e-12	0.26414	0.301	0.141	1.38746e-06	SLC47A2	0
chr11:117511203-117515467	7.13395e-12	0.258082	0.334	0.17	1.39143e-06	DSCAML1	0
chr10:73816579-73820463	8.08378e-12	0.26613	0.291	0.146	1.57669e-06	CAMK2G	0
chr3:100913819-100916681	8.26341e-12	0.286996	0.283	0.136	1.61172e-06	ABI3BP	0
chr2:167292264-167294615	8.39239e-12	0.260232	0.224	0.102	1.63688e-06	XIRP2	32510
chr6:53375806-53378480	9.06035e-12	0.384607	0.224	0.095	1.76716e-06	ELOVL5	26626
chr15:44783740-44785145	9.36724e-12	0.269796	0.251	0.123	1.82701e-06	TRIM69	15910
chr15:80207559-80212399	9.50529e-12	0.258298	0.346	0.17	1.85394e-06	LINC01314	0
chr2:174032151-174033364	9.61956e-12	0.323492	0.227	0.094	1.87623e-06	OLA1	39082
chr9:38357261-38360187	9.79215e-12	0.262147	0.359	0.176	1.90989e-06	ALDH1B1	32476
chr8:140108315-140110300	1.01992e-11	0.299989	0.223	0.097	1.98929e-06	TRAPPC9	0
chr9:38308956-38312586	1.19393e-11	0.27504	0.272	0.131	2.32868e-06	ALDH1B1	80077
chr9:106929280-106932316	1.21633e-11	0.284698	0.239	0.105	2.37238e-06	ZNF462	0
chr20:62002683-62005248	1.23796e-11	0.332042	0.22	0.096	2.41455e-06	TAF4	0
chr5:178589352-178591898	1.32421e-11	0.28536	0.245	0.118	2.58279e-06	COL23A1	0
chr8:143545799-143551224	1.32754e-11	0.271811	0.223	0.098	2.58928e-06	GSDMD	1982
chr16:75340506-75343242	1.34687e-11	0.269424	0.288	0.134	2.62697e-06	CFDP1	0
chr1:24289679-24290731	1.42255e-11	0.312021	0.211	0.09	2.77459e-06	GRHL3	28590
chr6:53926716-53927870	1.56712e-11	0.333667	0.211	0.09	3.05657e-06	MLIP	2111
chr2:109185303-109187157	1.63084e-11	0.287606	0.227	0.096	3.18084e-06	SH3RF3	0
chr16:69140903-69143697	1.65273e-11	0.318512	0.249	0.112	3.22353e-06	UTP4	0
chr9:114778970-114780079	1.69767e-11	0.284033	0.221	0.108	3.31119e-06	TNFSF15	4555
chr11:64579305-64581697	1.79665e-11	0.262202	0.31	0.144	3.50425e-06	SLC22A11	6429
chr7:75905652-75907887	1.8474e-11	0.296569	0.273	0.131	3.60322e-06	POR	0
chr5:55171947-55174091	1.88854e-11	0.253491	0.223	0.105	3.68347e-06	CDC20B	0
chr5:149471092-149472735	2.08457e-11	0.271951	0.292	0.137	4.06582e-06	CSNK1A1	19461
chr9:8822026-8823962	2.14077e-11	0.283371	0.252	0.107	4.17542e-06	PTPRD	0
chr15:78240853-78244641	2.15988e-11	0.253577	0.298	0.146	4.2127e-06	ACSBG1	0
chr15:89766331-89768690	2.25642e-11	0.288985	0.242	0.114	4.40099e-06	MESP2	0
chr13:103132560-103134612	2.27629e-11	0.319363	0.242	0.102	4.43975e-06	SLC10A2	65713
chr1:30685045-30686269	2.51801e-11	0.300172	0.223	0.101	4.9112e-06	MATN1	25007
chr16:4014373-4016297	2.56564e-11	0.301232	0.239	0.105	5.00411e-06	ADCY9	0
chr21:16533018-16535644	2.58388e-11	0.266614	0.254	0.118	5.03968e-06	USP25	652948
chr16:29941996-29945259	2.60255e-11	0.250803	0.294	0.148	5.07608e-06	TMEM219	0
chr1:28296215-28297504	2.66058e-11	0.25639	0.297	0.148	5.18928e-06	SESN2	13723
chr4:155703350-155706249	2.77724e-11	0.346418	0.209	0.09	5.41681e-06	GUCY1A3	0
chr10:13482707-13484440	2.82001e-11	0.293239	0.243	0.113	5.50023e-06	BEND7	0
chr5:16520628-16523571	3.08605e-11	0.251341	0.331	0.161	6.01913e-06	FAM134B	0
chr12:51830715-51833933	3.26732e-11	0.269819	0.258	0.121	6.37268e-06	SCN8A	17850
chr10:23065236-23066221	3.42747e-11	0.262581	0.227	0.101	6.68504e-06	ARMC3	26712
chr2:85470427-85472894	3.51776e-11	0.274311	0.27	0.125	6.86114e-06	SH2D6	33397
chr6:29752309-29753531	3.9466e-11	0.253645	0.212	0.09	7.69756e-06	HLA-F	13780
chr8:94967543-94968872	4.12286e-11	0.288376	0.243	0.108	8.04135e-06	NDUFAF6	0
chr17:36000141-36002603	4.24406e-11	0.301863	0.249	0.113	8.27774e-06	CCL15	0
chr7:801630-803761	4.32269e-11	0.257361	0.257	0.126	8.43109e-06	SUN1	12853
chr1:67224388-67226965	4.62451e-11	0.290938	0.285	0.131	9.01979e-06	IL23R	0
chr5:126534606-126536921	4.69965e-11	0.354053	0.202	0.084	9.16633e-06	ALDH7A1	0
chr17:50627595-50629302	5.2335e-11	0.298068	0.252	0.113	1.02076e-05	CACNA1G	120
chr11:7251410-7253209	5.33521e-11	0.266193	0.234	0.113	1.0406e-05	SYT9	0
chr3:157128280-157131025	5.39061e-11	0.289812	0.23	0.105	1.0514e-05	CCNL1	15482
chr2:234823497-234824544	5.48667e-11	0.324783	0.202	0.087	1.07014e-05	SH3BP4	127428
chr1:8889273-8890930	5.89356e-11	0.281154	0.212	0.101	1.1495e-05	ENO1	10023
chr3:46404964-46406280	5.92616e-11	0.305352	0.211	0.087	1.15586e-05	CCRL2	882
chr18:3720389-3724400	5.98936e-11	0.276876	0.298	0.143	1.16818e-05	DLGAP1	0
chr3:184351485-184355122	6.14263e-11	0.271353	0.28	0.134	1.19808e-05	CLCN2	0
chr3:14809753-14812184	6.30173e-11	0.280071	0.234	0.103	1.22911e-05	FGD5	6777
chr6:111673017-111675719	6.50515e-11	0.29686	0.239	0.102	1.26878e-05	FYN	0
chr17:64772803-64775343	6.58463e-11	0.27026	0.279	0.129	1.28429e-05	LRRC37A3	78968
chr10:3764119-3766739	7.20588e-11	0.328311	0.226	0.1	1.40546e-05	KLF6	9256
chr18:58493418-58498373	7.32518e-11	0.260204	0.234	0.113	1.42873e-05	ALPK2	0
chr18:63304901-63308427	7.82866e-11	0.265047	0.316	0.157	1.52693e-05	BCL2	0
chr11:27054942-27060686	8.38977e-11	0.272526	0.297	0.139	1.63637e-05	BBOX1	0
chr2:8658571-8660670	8.68795e-11	0.261134	0.301	0.144	1.69452e-05	ID2	18174
chr1:172448920-172451521	8.94967e-11	0.259674	0.27	0.128	1.74557e-05	C1orf105	0
chr11:117985425-117986847	9.39842e-11	0.257268	0.255	0.121	1.8331e-05	IL10RA	0
[truncated: 138 more rows]

## Sheet: PEC
Differentially accessible regions in PEC
[truncated: 1,222 more rows]

[truncated: 10 more sheets: TAL, DCT, CNT, PC, ICA, ICB, PODO, ENDO, MES_FIB, LEUK]
