# Supplementary material for: Single cell transcriptional and chromatin accessibility profiling redefine cellular heterogeneity in the adult human kidney
Source: Nat Commun. 2021 Apr 13;12:2190. doi: 10.1038/s41467-021-22368-w (PMC8044133; doi:10.1038/s41467-021-22368-w)
Supplement: Supplementary file 6 — Supplementary Data 3 [file 41467_2021_22368_MOESM6_ESM.xlsx]

## Sheet: PCT
Differentially activated chromVAR motifs in PCT
motif	p_val	avg_logFC	pct.1	pct.2	p_val_adj	gene
MA0659.1	0	2.41305	0.942	0.27	0	MAFG
MA0153.2	0	2.13867	0.976	0.26	0	HNF1B
MA0496.2	0	2.06918	0.919	0.294	0	MAFK
MA0046.2	0	1.89383	0.97	0.278	0	HNF1A
MA0484.1	0	1.82514	0.994	0.257	0	HNF4G
MA0495.2	0	1.80585	0.903	0.308	0	MAFF
MA0842.1	0	1.55457	0.871	0.328	0	NRL
MA0856.1	0	1.29275	0.98	0.284	0	RXRG
MA0855.1	0	1.25083	0.97	0.292	0	RXRB
MA0115.1	0	1.14347	0.962	0.299	0	NR1H2::RXRA
MA0504.1	0	1.0879	0.916	0.341	0	NR2C2
MA1148.1	0	1.06216	0.881	0.342	0	PPARA::RXRA
MA1421.1	0	0.982998	0.854	0.359	0	TCF7L1
MA0102.3	0	0.922952	0.783	0.37	0	CEBPA
MA0693.2	0	0.713326	0.794	0.371	0	VDR
MA0729.1	0	0.689009	0.792	0.371	0	RARA
MA0017.2	0	0.60004	0.754	0.377	0	NR2F1
MA0822.1	0	0.584589	0.757	0.384	0	HES7
MA0821.1	0	0.531223	0.75	0.387	0	HES5
MA0106.3	0	0.491658	0.712	0.415	0	TP53
MA0748.1	0	-0.790024	0.292	0.574	0	YY2
MA0528.1	0	-0.858638	0.119	0.631	0	ZNF263
MA0497.1	0	-0.873905	0.26	0.549	0	MEF2C
MA0084.1	0	-0.8792	0.281	0.564	0	SRY
MA0052.3	0	-0.881232	0.284	0.545	0	MEF2A
MA0683.1	0	-0.883521	0.279	0.561	0	POU4F2
MA0442.2	0	-0.886556	0.277	0.544	0	SOX10
MA0715.1	0	-0.888851	0.263	0.574	0	PROP1
MA0780.1	0	-0.898027	0.281	0.579	0	PAX3
MA0079.3	0	-0.909448	0.112	0.63	0	SP1
MA1107.1	0	-0.944948	0.218	0.552	0	KLF9
MA0653.1	0	-0.952189	0.262	0.549	0	IRF9
MA0680.1	0	-0.958658	0.275	0.58	0	PAX7
MA0740.1	0	-0.96011	0.164	0.596	0	KLF14
MA0770.1	0	-0.97504	0.279	0.548	0	HSF2
MA0056.1	0	-0.98825	0.086	0.651	0	MZF1
MA0050.2	0	-0.994917	0.174	0.587	0	IRF1
MA1152.1	0	-0.999304	0.254	0.551	0	SOX15
MA0908.1	0	-1.03911	0.239	0.592	0	HOXD11
MA0814.1	0	-1.03925	0.254	0.556	0	TFAP2C(var.2)
MA0516.1	0	-1.04661	0.078	0.652	0	SP2
MA0149.1	0	-1.04979	0.166	0.589	0	EWSR1-FLI1
MA0486.2	0	-1.0651	0.264	0.555	0	HSF1
MA0906.1	0	-1.0705	0.231	0.589	0	HOXC12
MA0765.1	0	-1.07169	0.284	0.555	0	ETV5
MA0812.1	0	-1.08942	0.227	0.57	0	TFAP2B(var.2)
MA0003.3	0	-1.09094	0.219	0.572	0	TFAP2A
MA0707.1	0	-1.09181	0.25	0.565	0	MNX1
MA0873.1	0	-1.10087	0.229	0.595	0	HOXD12
MA0810.1	0	-1.10346	0.212	0.571	0	TFAP2A(var.2)
MA0713.1	0	-1.10484	0.231	0.582	0	PHOX2A
MA0761.1	0	-1.11539	0.287	0.558	0	ETV1
MA1143.1	0	-1.12067	0.259	0.565	0	FOSL1::JUND(var.2)
MA0641.1	0	-1.12301	0.236	0.57	0	ELF4
MA0508.2	0	-1.12852	0.217	0.578	0	PRDM1
MA0081.1	0	-1.13685	0.222	0.558	0	SPIB
MA0758.1	0	-1.13705	0.223	0.596	0	E2F7
MA1133.1	0	-1.14488	0.262	0.563	0	JUN::JUNB(var.2)
MA0746.1	0	-1.15751	0.096	0.634	0	SP3
MA1116.1	0	-1.15903	0.206	0.569	0	RBPJ
MA0747.1	0	-1.16065	0.114	0.622	0	SP8
MA1419.1	0	-1.16368	0.236	0.578	0	IRF4
MA0685.1	0	-1.16788	0.107	0.628	0	SP4
MA0900.1	0	-1.18732	0.256	0.564	0	HOXA2
MA0675.1	0	-1.21113	0.234	0.579	0	NKX6-2
MA0706.1	0	-1.22743	0.216	0.586	0	MEOX2
MA1136.1	0	-1.23572	0.254	0.56	0	FOSB::JUNB(var.2)
MA0865.1	0	-1.23573	0.191	0.601	0	E2F8
MA0902.1	0	-1.23599	0.248	0.573	0	HOXB2
MA0845.1	0	-1.25436	0.185	0.581	0	FOXB1
MA0716.1	0	-1.25706	0.231	0.583	0	PRRX1
MA0721.1	0	-1.25706	0.231	0.583	0	UNCX
MA0051.1	0	-1.26026	0.183	0.601	0	IRF2
MA0834.1	0	-1.27908	0.255	0.562	0	ATF7
MA0862.1	0	-1.27991	0.199	0.61	0	GMEB2
MA0759.1	0	-1.28221	0.236	0.579	0	ELK3
MA0599.1	0	-1.28841	0.063	0.671	0	KLF5
MA0630.1	0	-1.30178	0.214	0.59	0	SHOX
MA0701.1	0	-1.30178	0.214	0.59	0	LHX9
MA0717.1	0	-1.30178	0.214	0.59	0	RAX2
MA0471.1	0	-1.32365	0.095	0.649	0	E2F6
MA0598.2	0	-1.32961	0.2	0.581	0	EHF
MA0741.1	0	-1.3338	0.067	0.672	0	KLF16
MA0654.1	0	-1.33911	0.217	0.583	0	ISX
MA0144.2	0	-1.35408	0.169	0.588	0	STAT3
MA0864.1	0	-1.36798	0.183	0.62	0	E2F2
MA0907.1	0	-1.36882	0.188	0.598	0	HOXC13
MA0772.1	0	-1.38701	0.155	0.606	0	IRF7
MA0028.2	0	-1.38931	0.205	0.594	0	ELK1
MA0656.1	0	-1.38974	0.243	0.554	0	JDP2(var.2)
MA0760.1	0	-1.38982	0.27	0.55	0	ERF
MA1140.1	0	-1.39959	0.228	0.569	0	JUNB(var.2)
MA0080.4	0	-1.40078	0.238	0.557	0	SPI1
MA0710.1	0	-1.40448	0.216	0.584	0	NOTO
MA0645.1	0	-1.41729	0.19	0.571	0	ETV6
MA0137.3	0	-1.42306	0.168	0.599	0	STAT1
MA0890.1	0	-1.4257	0.211	0.581	0	GBX2
MA0652.1	0	-1.43362	0.183	0.593	0	IRF8
MA0662.1	0	-1.43411	0.187	0.596	0	MIXL1
MA0473.2	0	-1.43476	0.19	0.587	0	ELF1
MA0674.1	0	-1.43573	0.192	0.594	0	NKX6-1
MA0733.1	0	-1.43726	0.122	0.619	0	EGR4
MA1129.1	0	-1.45389	0.214	0.578	0	FOSL1::JUN(var.2)
MA0642.1	0	-1.45672	0.216	0.59	0	EN2
MA0700.1	0	-1.46472	0.206	0.582	0	LHX2
MA1127.1	0	-1.46497	0.227	0.568	0	FOSB::JUN
MA0699.1	0	-1.47518	0.187	0.599	0	LBX2
MA0753.1	0	-1.47659	0.155	0.588	0	ZNF740
MA0661.1	0	-1.48879	0.197	0.586	0	MEOX1
MA0527.1	0	-1.49298	0.164	0.625	0	ZBTB33
MA0057.1	0	-1.49441	0.135	0.602	0	MZF1(var.2)
MA1139.1	0	-1.49806	0.234	0.553	0	FOSL2::JUNB(var.2)
MA1131.1	0	-1.51325	0.207	0.571	0	FOSL2::JUN(var.2)
MA0073.1	0	-1.51713	0.086	0.635	0	RREB1
MA0098.3	0	-1.52649	0.247	0.557	0	ETS1
MA0517.1	0	-1.52659	0.104	0.636	0	STAT1::STAT2
MA0032.2	0	-1.53391	0.124	0.612	0	FOXC1
MA0793.1	0	-1.53531	0.175	0.588	0	POU6F2
MA0136.2	0	-1.53686	0.181	0.584	0	ELF5
MA1121.1	0	-1.53994	0.249	0.557	0	TEAD2
MA0027.2	0	-1.54131	0.172	0.599	0	EN1
MA0472.2	0	-1.55285	0.116	0.623	0	EGR2
MA0640.1	0	-1.55726	0.149	0.599	0	ELF3
MA1418.1	0	-1.55873	0.125	0.619	0	IRF3
MA0474.2	0	-1.57676	0.232	0.564	0	ERG
MA0878.1	0	-1.59365	0.147	0.621	0	CDX1
MA0808.1	0	-1.60325	0.241	0.553	0	TEAD3
MA0892.1	0	-1.63219	0.148	0.601	0	GSX1
MA0750.2	0	-1.66399	0.111	0.622	0	ZBTB7A
MA0068.2	0	-1.6742	0.164	0.607	0	PAX4
MA0634.1	0	-1.67806	0.142	0.624	0	ALX3
MA0875.1	0	-1.68529	0.167	0.599	0	BARX1
MA0162.3	0	-1.71759	0.098	0.639	0	EGR1
MA0732.1	0	-1.72013	0.073	0.645	0	EGR3
MA0650.1	0	-1.7265	0.114	0.63	0	HOXA13
MA0090.2	0	-1.7296	0.199	0.569	0	TEAD1
MA0475.2	0	-1.73328	0.181	0.59	0	FLI1
MA0893.1	0	-1.73405	0.132	0.618	0	GSX2
MA0846.1	0	-1.74373	0.1	0.625	0	FOXC2
MA1122.1	0	-1.75513	0.095	0.665	0	TFDP1
MA0076.2	0	-1.75732	0.142	0.605	0	ELK4
MA0470.1	0	-1.77094	0.076	0.664	0	E2F4
MA0506.1	0	-1.78911	0.092	0.653	0	NRF1
MA0809.1	0	-1.79886	0.196	0.569	0	TEAD4
MA0889.1	0	-1.81351	0.157	0.599	0	GBX1
MA0148.3	0	-1.82206	0.131	0.596	0	FOXA1
MA0702.1	0	-1.8275	0.132	0.62	0	LMX1A
MA0703.1	0	-1.8275	0.132	0.62	0	LMX1B
MA0030.1	0	-1.84249	0.132	0.604	0	FOXF2
MA0071.1	0	-1.84318	0.19	0.587	0	RORA
MA0799.1	0	-1.86848	0.123	0.634	0	RFX4
MA0784.1	0	-1.91437	0.092	0.635	0	POU1F1
MA0901.1	0	-1.93622	0.096	0.638	0	HOXB13
MA0132.2	0	-1.94533	0.128	0.615	0	PDX1
MA0465.1	0	-1.96984	0.1	0.634	0	CDX2
MA0507.1	0	-1.99118	0.086	0.633	0	POU2F2
MA0899.1	0	-2.06942	0.088	0.648	0	HOXA10
MA1105.1	0	-2.07117	0.111	0.624	0	GRHL2
MA0909.1	0	-2.09233	0.08	0.641	0	HOXD13
MA0613.1	0	-2.11583	0.136	0.603	0	FOXG1
MA0798.1	0	-2.13512	0.09	0.654	0	RFX3
MA1115.1	0	-2.15485	0.086	0.62	0	POU5F1
MA0788.1	0	-2.19608	0.065	0.651	0	POU3F3
MA0145.3	0	-2.23288	0.093	0.649	0	TFCP2
MA0031.1	0	-2.23824	0.138	0.595	0	FOXD1
MA0157.2	0	-2.23824	0.138	0.595	0	FOXO3
MA0510.2	0	-2.25405	0.077	0.664	0	RFX5
MA1111.1	0	-2.27204	0.16	0.594	0	NR2F2
MA0785.1	0	-2.3343	0.058	0.653	0	POU2F1
MA0789.1	0	-2.37487	0.066	0.639	0	POU3F4
MA0792.1	0	-2.40316	0.065	0.638	0	POU5F1B
MA0787.1	0	-2.42978	0.055	0.65	0	POU3F2
MA0152.1	0	-2.43577	0.057	0.653	0	NFATC2
MA0593.1	0	-2.50298	0.088	0.61	0	FOXP2
MA0600.2	0	-2.53699	0.063	0.675	0	RFX2
MA0762.1	0	-2.537	0.153	0.59	0	ETV2
MA0160.1	0	-2.5551	0.128	0.607	0	NR4A2
MA0786.1	0	-2.58841	0.041	0.665	0	POU3F1
MA0647.1	0	-2.59395	0.06	0.658	0	GRHL1
MA1103.1	0	-2.60949	0.095	0.615	0	FOXK2
MA0625.1	0	-2.67828	0.061	0.649	0	NFATC3
MA0042.2	0	-2.73513	0.108	0.603	0	FOXI1
MA0033.2	0	-2.73513	0.108	0.603	0	FOXL1
MA0847.1	0	-2.73513	0.108	0.603	0	FOXD2
MA0848.1	0	-2.73513	0.108	0.603	0	FOXO4
MA0849.1	0	-2.73513	0.108	0.603	0	FOXO6
MA0850.1	0	-2.73513	0.108	0.603	0	FOXP3
MA0481.2	0	-2.74335	0.101	0.606	0	FOXP1
MA0107.1	0	-2.76803	0.259	0.519	0	RELA
MA0852.2	0	-2.84273	0.077	0.627	0	FOXK1
MA0101.1	0	-3.69202	0.23	0.533	0	REL
MA0462.1	0	-4.13795	0.217	0.492	0	BATF::JUN
MA0141.3	0	-4.22876	0.05	0.626	0	ESRRB
MA0841.1	0	-6.02941	0.198	0.49	0	NFE2
MA0655.1	0	-6.32999	0.11	0.528	0	JDP2
MA1132.1	0	-7.26708	0.106	0.515	0	JUN::JUNB
MA0489.1	0	-7.78493	0.173	0.467	0	JUN(var.2)
MA0477.1	0	-8.77912	0.172	0.466	0	FOSL1
MA1142.1	0	-8.82575	0.114	0.5	0	FOSL1::JUND
MA0476.1	0	-9.38418	0.138	0.483	0	FOS
MA0491.1	0	-9.62015	0.111	0.494	0	JUND
MA1134.1	0	-9.77758	0.109	0.499	0	FOS::JUNB
MA1138.1	0	-9.88912	0.109	0.504	0	FOSL2::JUNB
MA0099.3	0	-9.97748	0.105	0.501	0	FOS::JUN
MA1128.1	0	-10.0313	0.11	0.498	0	FOSL1::JUN
MA1130.1	0	-10.0996	0.108	0.495	0	FOSL2::JUN
MA0478.1	0	-10.1492	0.11	0.494	0	FOSL2
MA0490.1	0	-10.7479	0.11	0.494	0	JUNB
MA1144.1	0	-10.9389	0.098	0.507	0	FOSL2::JUND
MA1135.1	0	-11.0318	0.095	0.507	0	FOSB::JUNB
MA1141.1	0	-11.1118	0.119	0.49	0	FOS::JUND
MA1137.1	0	-12.1285	0.105	0.499	0	FOSL1::JUNB
MA0719.1	0	0.4857	0.702	0.402	0	RHOXF1
MA0524.2	0	-1.03185	0.272	0.546	0	TFAP2C
MA0612.1	0	-1.13016	0.267	0.561	0	EMX1
MA0764.1	0	-1.0007	0.304	0.552	4.98432e-308	ETV4
MA0773.1	0	-0.97409	0.28	0.539	1.42259e-307	MEF2D
MA0755.1	0	-0.795039	0.301	0.564	8.32825e-307	CUX2
MA0763.1	9.45057e-306	-0.825012	0.312	0.554	4.27166e-303	ETV3
MA0905.1	1.98768e-298	-0.767229	0.302	0.568	8.98429e-296	HOXC10
MA1420.1	1.37169e-294	-0.779747	0.303	0.568	6.20002e-292	IRF5
MA0811.1	2.10548e-294	-1.03085	0.278	0.544	9.51676e-292	TFAP2B
MA0618.1	1.49525e-288	-1.09279	0.275	0.561	6.75852e-286	LBX1
MA0502.1	2.23758e-288	-0.622486	0.319	0.574	1.01139e-285	NFYB
MA0651.1	7.91576e-285	-0.725067	0.307	0.561	3.57792e-282	HOXC11
MA1118.1	2.69286e-280	-0.981651	0.285	0.541	1.21717e-277	SIX1
MA1145.1	1.13047e-278	-1.11768	0.293	0.544	5.10973e-276	FOSL2::JUND(var.2)
MA0158.1	8.49497e-276	-0.774757	0.312	0.56	3.83973e-273	HOXA5
MA0070.1	4.80245e-270	-0.771917	0.31	0.556	2.17071e-267	PBX1
MA0725.1	5.54017e-266	-1.01358	0.288	0.553	2.50416e-263	VSX1
MA0726.1	5.54017e-266	-1.01358	0.288	0.553	2.50416e-263	VSX2
MA0666.1	8.43769e-265	-0.875265	0.308	0.556	3.81384e-262	MSX1
MA0708.1	8.43769e-265	-0.875265	0.308	0.556	3.81384e-262	MSX2
MA0876.1	8.43769e-265	-0.875265	0.308	0.556	3.81384e-262	BSX
MA0679.1	1.16725e-264	-0.760774	0.311	0.56	5.27598e-262	ONECUT1
MA0718.1	4.86196e-262	-0.992456	0.289	0.554	2.1976e-259	RAX
MA0657.1	1.48387e-259	-0.663946	0.306	0.538	6.7071e-257	KLF13
MA0731.1	2.69525e-256	-0.846203	0.302	0.546	1.21825e-253	BCL6B
MA1117.1	2.83416e-256	-0.81872	0.309	0.54	1.28104e-253	RELB
MA0156.2	2.85629e-256	-0.983806	0.314	0.542	1.29104e-253	FEV
MA0727.1	1.19003e-253	0.356331	0.671	0.48	5.37893e-251	NR3C2
MA0722.1	4.48672e-251	-0.955062	0.305	0.553	2.028e-248	VAX1
MA0723.1	4.48672e-251	-0.955062	0.305	0.553	2.028e-248	VAX2
MA0768.1	2.56785e-246	0.393581	0.675	0.42	1.16067e-243	LEF1
MA0724.1	3.55044e-245	-0.741717	0.314	0.553	1.6048e-242	VENTX
MA0894.1	2.64585e-244	-0.888016	0.309	0.547	1.19592e-241	HESX1
MA0886.1	7.12827e-241	-1.09184	0.291	0.554	3.22198e-238	EMX2
MA0112.3	1.20848e-240	0.216255	0.686	0.404	5.46234e-238	ESR1
MA0735.1	4.2712e-238	-0.707607	0.319	0.541	1.93058e-235	GLIS1
MA0738.1	1.90239e-237	0.230399	0.69	0.413	8.5988e-235	HIC2
MA0635.1	4.30384e-236	-0.652651	0.326	0.557	1.94533e-233	BARHL2
MA0511.2	6.34811e-235	-0.674368	0.325	0.548	2.86935e-232	RUNX2
MA0684.1	1.66708e-231	-0.712091	0.32	0.542	7.53519e-229	RUNX3
MA0644.1	2.07997e-226	-0.912168	0.312	0.547	9.40146e-224	ESX1
MA0060.3	8.11547e-224	-0.567915	0.336	0.565	3.66819e-221	NFYA
MA0838.1	7.34366e-221	0.49216	0.652	0.425	3.31934e-218	CEBPG
MA0711.1	6.36042e-219	-0.685204	0.327	0.56	2.87491e-216	OTX1
MA1102.1	9.85517e-219	-0.412976	0.34	0.55	4.45454e-216	CTCFL
MA0815.1	4.66016e-215	-0.667412	0.323	0.526	2.10639e-212	TFAP2C(var.3)
MA0914.1	1.9492e-214	-0.759868	0.322	0.548	8.81038e-212	ISL2
MA1119.1	3.60375e-213	-0.89636	0.314	0.526	1.6289e-210	SIX2
MA0678.1	2.09219e-205	-0.613604	0.335	0.543	9.45668e-203	OLIG2
MA0687.1	8.07895e-200	-0.822999	0.326	0.526	3.65168e-197	SPIC
MA0743.1	1.95524e-197	-0.866412	0.325	0.537	8.83767e-195	SCRT1
MA1147.1	4.52354e-197	0.284935	0.654	0.426	2.04464e-194	NR4A2::RXRA
MA0781.1	6.9904e-195	0.369525	0.658	0.43	3.15966e-192	PAX9
MA1155.1	5.27556e-191	-0.885055	0.326	0.524	2.38455e-188	ZSCAN4
MA0131.2	5.56833e-188	-0.515841	0.348	0.546	2.51689e-185	HINFP
MA1100.1	9.26372e-188	-0.74836	0.317	0.528	4.1872e-185	ASCL1
MA0790.1	1.34965e-187	-0.667417	0.323	0.549	6.10043e-185	POU4F1
MA0113.3	8.23082e-185	0.284504	0.64	0.481	3.72033e-182	NR3C1
MA0887.1	1.48432e-184	-0.849217	0.328	0.544	6.70913e-182	EVX1
MA0888.1	1.95442e-179	-0.85969	0.33	0.547	8.83397e-177	EVX2
MA0714.1	4.16556e-179	0.358904	0.65	0.428	1.88283e-176	PITX3
MA0139.1	8.77241e-179	-0.473983	0.352	0.544	3.96513e-176	CTCF
MA0802.1	6.17953e-178	-0.735993	0.344	0.524	2.79315e-175	TBR1
MA0479.1	7.03074e-173	-0.747298	0.341	0.533	3.1779e-170	FOXH1
MA1146.1	5.3605e-171	0.288063	0.64	0.433	2.42295e-168	NR1A4::RXRA
MA0712.1	4.24315e-168	0.401234	0.644	0.43	1.9179e-165	OTX2
MA0658.1	5.67231e-167	-0.85612	0.332	0.548	2.56388e-164	LHX6
MA1125.1	2.5179e-165	-0.460777	0.343	0.524	1.13809e-162	ZNF384
MA0670.1	2.64012e-160	-0.666529	0.363	0.523	1.19333e-157	NFIA
MA0903.1	1.05975e-158	-0.738316	0.35	0.533	4.79005e-156	HOXB3
MA0695.1	4.11189e-155	-0.521141	0.35	0.53	1.85857e-152	ZBTB7C
MA0025.1	2.03898e-153	-0.358225	0.375	0.537	9.21621e-151	NFIL3
MA0752.1	3.98038e-150	-0.632417	0.354	0.531	1.79913e-147	ZNF410
MA0836.1	3.13674e-144	0.397178	0.621	0.437	1.41781e-141	CEBPD
MA0777.1	6.38872e-144	-0.465481	0.369	0.54	2.8877e-141	MYBL2
MA0795.1	2.13759e-142	0.346784	0.619	0.441	9.66192e-140	SMAD3
MA1149.1	1.63179e-140	-0.862145	0.341	0.519	7.37569e-138	RARA::RXRG
MA0138.2	2.9651e-139	0.184724	0.645	0.431	1.34023e-136	REST
MA0163.1	4.0815e-139	-0.485271	0.353	0.512	1.84484e-136	PLAG1
MA0882.1	1.23766e-138	-0.643643	0.357	0.54	5.59423e-136	DLX6
MA0694.1	1.58804e-138	-0.494339	0.358	0.531	7.17795e-136	ZBTB7B
MA0105.4	1.70659e-136	0.144953	0.641	0.409	7.71378e-134	NFKB1
MA0469.2	4.01106e-135	-0.543289	0.361	0.545	1.813e-132	E2F3
MA0813.1	4.56425e-135	-0.570019	0.354	0.515	2.06304e-132	TFAP2B(var.3)
MA0872.1	5.85359e-134	-0.572357	0.358	0.516	2.64582e-131	TFAP2A(var.3)
MA0018.3	7.19403e-133	-0.965907	0.35	0.516	3.2517e-130	CREB1
MA0776.1	8.10172e-131	-0.468104	0.367	0.544	3.66198e-128	MYBL1
MA0827.1	2.56661e-127	-0.520323	0.369	0.533	1.16011e-124	OLIG3
MA0800.1	3.86894e-122	-0.624443	0.376	0.516	1.74876e-119	EOMES
MA0866.1	7.3861e-117	-0.589537	0.361	0.529	3.33852e-114	SOX21
MA0867.1	2.56129e-114	-0.573105	0.373	0.525	1.15771e-111	SOX4
MA0119.1	2.70127e-112	-0.0099121	0.649	0.422	1.22097e-109	NFIC::TLX1
MA0637.1	9.65259e-110	-0.424004	0.387	0.536	4.36297e-107	CENPB
MA0819.1	5.21659e-105	0.213916	0.597	0.448	2.3579e-102	CLOCK
MA1154.1	6.41651e-101	-0.57501	0.381	0.512	2.90026e-98	ZNF282
MA0122.2	5.90232e-99	-0.508579	0.384	0.523	2.66785e-96	NKX3-2
MA1126.1	2.37529e-96	-0.633448	0.384	0.51	1.07363e-93	FOS::JUN(var.2)
MA0523.1	4.01569e-96	0.190597	0.611	0.443	1.81509e-93	TCF7L2
MA0791.1	4.5418e-96	-0.508965	0.377	0.528	2.05289e-93	POU4F3
MA0660.1	6.48968e-96	-0.644071	0.369	0.506	2.93334e-93	MEF2B
MA0638.1	4.34338e-95	-0.467113	0.378	0.533	1.96321e-92	CREB3
MA0843.1	2.78418e-93	0.42103	0.594	0.446	1.25845e-90	TEF
MA0771.1	3.31134e-91	-0.566112	0.384	0.515	1.49673e-88	HSF4
MA0103.3	2.66798e-90	-0.739547	0.365	0.535	1.20593e-87	ZEB1
MA0672.1	5.9571e-90	-0.538331	0.381	0.514	2.69261e-87	NKX2-3
MA1109.1	3.32638e-88	-0.06041	0.616	0.428	1.50352e-85	NEUROD1
MA0059.1	3.42348e-85	0.113295	0.599	0.442	1.54741e-82	MAX::MYC
MA0639.1	7.52895e-85	0.415189	0.589	0.449	3.40308e-82	DBP
MA0665.1	1.60977e-84	-0.707082	0.38	0.505	7.27614e-82	MSC
MA0597.1	1.82112e-84	0.0398854	0.617	0.443	8.23145e-82	THAP1
MA0782.1	6.52288e-84	0.0201853	0.607	0.426	2.94834e-81	PKNOX1
MA0749.1	1.61653e-79	-0.417587	0.393	0.524	7.30672e-77	ZBED1
MA0823.1	5.07957e-77	0.0505805	0.59	0.439	2.29597e-74	HEY1
MA0837.1	4.00176e-76	0.260685	0.591	0.457	1.80879e-73	CEBPE
MA0595.1	1.15496e-72	-0.025246	0.594	0.429	5.22044e-70	SREBF1
MA1124.1	7.55261e-72	-0.488255	0.402	0.503	3.41378e-69	ZNF24
MA0095.2	2.38958e-71	-0.429274	0.396	0.503	1.08009e-68	YY1
MA1110.1	6.36959e-70	-0.630765	0.388	0.517	2.87905e-67	NR1H4
MA0757.1	3.0425e-69	-0.3708	0.405	0.516	1.37521e-66	ONECUT3
MA0258.2	2.40743e-67	-0.899001	0.376	0.506	1.08816e-64	ESR2
MA0756.1	5.72493e-65	-0.376237	0.407	0.519	2.58767e-62	ONECUT2
MA0833.1	6.03463e-65	0.128447	0.579	0.451	2.72765e-62	ATF4
MA0794.1	1.10083e-64	0.199044	0.587	0.448	4.97577e-62	PROX1
MA0083.3	6.21773e-64	-0.55701	0.401	0.508	2.81041e-61	SRF
MA0468.1	2.45189e-62	-0.403436	0.402	0.52	1.10825e-59	DUX4
MA0891.1	4.27052e-59	0.183628	0.578	0.451	1.93028e-56	GSC2
MA0861.1	1.30043e-58	0.0816841	0.574	0.446	5.87794e-56	TP73
MA0466.2	1.97398e-57	0.220581	0.577	0.46	8.9224e-55	CEBPB
MA0744.1	1.0626e-56	-0.509973	0.404	0.509	4.80293e-54	SCRT2
MA0895.1	8.10228e-55	-0.264963	0.426	0.518	3.66223e-52	HMBOX1
MA0796.1	4.27316e-53	-0.0167498	0.579	0.443	1.93147e-50	TGIF1
MA0154.3	1.25671e-52	-0.607139	0.406	0.495	5.68032e-50	EBF1
MA0155.1	4.87379e-52	-0.44456	0.4	0.497	2.20295e-49	INSM1
MA0688.1	5.52907e-52	-0.445028	0.411	0.5	2.49914e-49	TBX2
MA0797.1	9.89191e-52	-0.0276399	0.58	0.442	4.47114e-49	TGIF2
MA0039.3	1.01712e-51	-0.612082	0.399	0.484	4.59737e-49	KLF4
MA0779.1	3.90599e-51	0.163979	0.573	0.463	1.76551e-48	PAX1
MA0048.2	8.08794e-51	-0.532365	0.409	0.504	3.65575e-48	NHLH1
MA0596.1	2.99852e-50	-0.179712	0.574	0.435	1.35533e-47	SREBF2
MA0525.2	2.65422e-48	0.0789037	0.572	0.464	1.19971e-45	TP63
MA0077.1	4.53865e-48	-0.43378	0.415	0.511	2.05147e-45	SOX9
MA0804.1	5.71716e-47	-0.360278	0.418	0.511	2.58416e-44	TBX19
MA0754.1	5.00563e-45	-0.298474	0.43	0.515	2.26255e-42	CUX1
MA0140.2	2.71803e-44	0.0279706	0.563	0.45	1.22855e-41	GATA1::TAL1
MA0806.1	1.05509e-43	-0.0843825	0.578	0.436	4.769e-41	TBX4
MA0807.1	1.05509e-43	-0.0843825	0.578	0.436	4.769e-41	TBX5
MA1101.1	2.11916e-43	-1.65308	0.583	0.411	9.57858e-41	BACH2
MA0649.1	1.00084e-42	0.0122613	0.556	0.45	4.5238e-40	HEY2
MA0074.1	4.17885e-41	0.0128517	0.563	0.456	1.88884e-38	RXRA::VDR
MA1112.1	8.92893e-41	-0.631817	0.402	0.513	4.03588e-38	NR4A1
MA0734.1	5.36267e-38	-0.425197	0.415	0.489	2.42393e-35	GLI2
MA0488.1	7.42495e-37	-0.206536	0.569	0.436	3.35608e-34	JUN
MA0778.1	8.68778e-34	-0.109691	0.565	0.436	3.92688e-31	NFKB2
MA0037.3	1.05463e-33	-0.0782554	0.563	0.451	4.76691e-31	GATA3
MA0259.1	1.15462e-33	0.123106	0.557	0.458	5.21888e-31	ARNT::HIF1A
MA0835.1	3.35469e-33	-0.478092	0.42	0.508	1.51632e-30	BATF3
MA0884.1	2.97137e-31	0.0697654	0.553	0.471	1.34306e-28	DUXA
MA0024.3	1.8426e-30	-0.220441	0.441	0.508	8.32854e-28	E2F1
MA0668.1	1.15782e-29	-0.326347	0.428	0.51	5.23333e-27	NEUROD2
MA0501.1	4.58461e-29	-0.881106	0.57	0.427	2.07224e-26	MAF::NFE2
MA0663.1	3.22931e-27	-0.268227	0.433	0.508	1.45965e-24	MLX
MA0104.4	2.46918e-26	-0.0449396	0.539	0.46	1.11607e-23	MYCN
MA0690.1	6.60304e-26	-0.405085	0.438	0.493	2.98457e-23	TBX21
MA0775.1	3.19656e-25	0.0207783	0.546	0.461	1.44484e-22	MEIS3
MA0692.1	4.46758e-24	-0.390629	0.43	0.498	2.01935e-21	TFEB
MA0066.1	6.93562e-24	-0.234455	0.544	0.465	3.1349e-21	PPARG
MA0513.1	1.67281e-23	-0.159364	0.553	0.442	7.5611e-21	SMAD2::SMAD3::SMAD4
MA1114.1	3.82568e-23	-0.128883	0.554	0.435	1.72921e-20	PBX3
MA0767.1	7.64398e-23	-0.293853	0.448	0.49	3.45508e-20	GCM2
MA0824.1	2.83992e-22	-0.243435	0.553	0.462	1.28364e-19	ID4
MA0100.3	6.47189e-22	-0.40198	0.437	0.496	2.9253e-19	MYB
MA0686.1	8.11358e-22	-0.333716	0.445	0.505	3.66734e-19	SPDEF
MA0648.1	1.22392e-21	0.0207954	0.543	0.467	5.53212e-19	GSC
MA0774.1	5.24076e-21	-0.0550036	0.543	0.459	2.36882e-18	MEIS2
MA0805.1	2.23528e-20	-0.131648	0.545	0.444	1.01035e-17	TBX1
MA0620.2	6.476e-18	-0.0452521	0.53	0.466	2.92715e-15	MITF
MA0825.1	9.91344e-18	-0.0939789	0.529	0.457	4.48087e-15	MNT
MA0730.1	5.7293e-17	-0.616491	0.43	0.493	2.58964e-14	RARA(var.2)
MA0820.1	1.15587e-15	-0.267412	0.537	0.453	5.22454e-13	FIGLA
MA1106.1	1.6112e-14	0.0104781	0.531	0.461	7.28261e-12	HIF1A
MA0801.1	5.2905e-14	-0.153198	0.541	0.444	2.39131e-11	MGA
MA0868.1	8.0541e-14	-0.249666	0.454	0.497	3.64045e-11	SOX8
MA1123.1	1.03356e-13	-0.295928	0.536	0.451	4.67169e-11	TWIST1
MA0036.3	1.51083e-12	-0.226887	0.531	0.458	6.82895e-10	GATA2
MA0072.1	3.82412e-12	-0.0396216	0.525	0.48	1.7285e-09	RORA(var.2)
MA0161.2	8.98116e-11	-0.395969	0.47	0.49	4.05949e-08	NFIC
MA1150.1	1.20239e-10	-0.380969	0.451	0.502	5.43479e-08	RORB
MA0671.1	4.72057e-10	-0.357553	0.469	0.485	2.1337e-07	NFIX
MA0751.1	3.15023e-09	-0.200522	0.459	0.484	1.4239e-06	ZIC4
MA0697.1	4.40856e-09	-0.196275	0.462	0.49	1.99267e-06	ZIC3
MA0689.1	6.41884e-09	-0.373866	0.457	0.479	2.90131e-06	TBX20
MA0691.1	1.18658e-08	-0.251238	0.52	0.46	5.36332e-06	TFAP4
MA0863.1	1.44625e-08	-0.264054	0.46	0.485	6.53704e-06	MTF1
MA0093.2	1.48084e-08	-0.265102	0.51	0.47	6.69338e-06	USF1
MA1151.1	6.38324e-08	-0.295918	0.453	0.494	2.88522e-05	RORC
MA0464.2	9.50939e-08	-0.218975	0.455	0.485	4.29824e-05	BHLHE40
MA0831.2	9.96636e-08	-0.280718	0.459	0.495	4.5048e-05	TFE3
MA0069.1	1.3348e-06	-0.227377	0.465	0.503	0.000603327	Pax6
MA1108.1	2.12148e-06	-0.347455	0.454	0.485	0.000958908	MXI1
MA0698.1	1.28957e-05	-0.41386	0.522	0.45	0.00582885	ZBTB18
MA0058.3	1.67984e-05	-0.166762	0.514	0.466	0.00759288	MAX
MA0828.1	2.28838e-05	-0.00671434	0.506	0.468	0.0103435	SREBF2(var.2)
MA0664.1	2.53386e-05	-0.151246	0.464	0.497	0.0114531	MLXIPL
MA0667.1	0.000133258	-0.32987	0.467	0.485	0.0602328	MYF6
MA1113.1	0.000252064	-0.239527	0.477	0.48	0.113933	PBX2
MA0818.1	0.000401464	-0.163568	0.474	0.493	0.181462	BHLHE22
MA0130.1	0.000441402	-0.146543	0.512	0.457	0.199514	ZNF354C
MA1104.1	0.000855606	-0.234511	0.514	0.464	0.386734	GATA6
MA0526.2	0.0010554	-0.299895	0.459	0.479	0.477042	USF2
MA0830.1	0.00146801	-0.2832	0.5	0.483	0.663539	TCF4
MA0159.1	0.00211221	-0.278961	0.507	0.465	0.954718	RARA::RXRA
MA0766.1	0.00223659	-0.274297	0.516	0.462	1	GATA5
MA0669.1	0.00238505	-0.0968551	0.5	0.477	1	NEUROG2
MA0783.1	0.00277808	-0.464379	0.477	0.474	1	PKNOX2
MA0043.2	0.00621109	0.17688	0.512	0.48	1	HLF
MA0088.2	0.00807658	-0.240982	0.505	0.471	1	ZNF143
MA0736.1	0.0100535	-0.176757	0.48	0.48	1	GLIS2
MA0871.1	0.0170874	-0.257582	0.466	0.479	1	TFEC
MA0091.1	0.0298313	-0.260831	0.515	0.467	1	TAL1::TCF3
MA0817.1	0.0328097	-0.0777806	0.498	0.49	1	BHLHE23
MA0009.2	0.0362552	-0.200027	0.488	0.492	1	T
MA0745.1	0.0375367	-0.39791	0.477	0.485	1	SNAI2
MA0610.1	0.0416797	-0.064112	0.503	0.481	1	DMRT3
MA1120.1	0.0587258	-0.293277	0.479	0.482	1	SOX13
MA0826.1	0.0708321	-0.10719	0.504	0.484	1	OLIG1
MA0492.1	0.106432	-0.501216	0.486	0.467	1	JUND(var.2)
MA0696.1	0.123407	-0.155427	0.49	0.478	1	ZIC1
MA0014.3	0.133764	-0.102329	0.495	0.479	1	PAX5
MA0803.1	0.172473	-0.307143	0.489	0.46	1	TBX15
MA0147.3	0.203516	-0.220081	0.483	0.476	1	MYC
MA0522.2	0.242966	-0.3941	0.491	0.484	1	TCF3
MA0628.1	0.246874	-0.160539	0.504	0.489	1	POU6F1
MA0839.1	0.289362	-0.153145	0.489	0.485	1	CREB3L1
MA0646.1	0.387265	-0.178411	0.501	0.473	1	GCM1
MA0673.1	0.499843	-0.181409	0.497	0.47	1	NKX2-8
MA0498.2	0.570869	-0.130789	0.493	0.481	1	MEIS1
MA0844.1	0.713342	-0.115378	0.483	0.487	1	XBP1
MA0636.1	0.867028	-0.0961171	0.482	0.48	1	BHLHE41
MA0737.1	0.950461	-0.235557	0.496	0.469	1	GLIS3

## Sheet: PST
Differentially activated chromVAR motifs in PST
motif	p_val	avg_logFC	pct.1	pct.2	p_val_adj	gene
MA0115.1	0	1.52911	0.961	0.357	0	NR1H2::RXRA
MA0856.1	0	1.44833	0.979	0.345	0	RXRG
MA0855.1	0	1.44787	0.97	0.351	0	RXRB
MA0119.1	0	1.31109	0.805	0.413	0	NFIC::TLX1
MA1148.1	0	1.04292	0.853	0.394	0	PPARA::RXRA
MA0821.1	0	1.01353	0.753	0.418	0	HES5
MA0484.1	0	0.99362	0.993	0.322	0	HNF4G
MA0822.1	0	0.988645	0.761	0.415	0	HES7
MA0112.3	0	0.956889	0.748	0.417	0	ESR1
MA0017.2	0	0.911188	0.747	0.411	0	NR2F1
MA0504.1	0	0.855653	0.856	0.402	0	NR2C2
MA0767.1	0	0.843084	0.73	0.434	0	GCM2
MA0729.1	0	0.832763	0.773	0.412	0	RARA
MA0693.2	0	0.826292	0.728	0.42	0	VDR
MA1421.1	0	0.670028	0.788	0.415	0	TCF7L1
MA0046.2	0	0.476971	0.919	0.348	0	HNF1A
MA0153.2	0	0.205678	0.92	0.333	0	HNF1B
MA0791.1	0	-0.771021	0.261	0.536	0	POU4F3
MA0635.1	0	-0.788348	0.262	0.549	0	BARHL2
MA0469.2	0	-0.802405	0.267	0.547	0	E2F3
MA0866.1	0	-0.806118	0.264	0.533	0	SOX21
MA0628.1	0	-0.820847	0.256	0.537	0	POU6F1
MA0528.1	0	-0.847146	0.102	0.59	0	ZNF263
MA0079.3	0	-0.847276	0.117	0.584	0	SP1
MA0679.1	0	-0.851262	0.256	0.548	0	ONECUT1
MA0056.1	0	-0.865814	0.11	0.597	0	MZF1
MA0685.1	0	-0.871152	0.192	0.567	0	SP4
MA0516.1	0	-0.881275	0.116	0.595	0	SP2
MA1420.1	0	-0.893184	0.238	0.557	0	IRF5
MA0905.1	0	-0.897698	0.239	0.557	0	HOXC10
MA0715.1	0	-0.897855	0.24	0.551	0	PROP1
MA0790.1	0	-0.909207	0.22	0.549	0	POU4F1
MA0683.1	0	-0.91829	0.247	0.543	0	POU4F2
MA0084.1	0	-0.938797	0.238	0.547	0	SRY
MA0914.1	0	-0.950546	0.232	0.545	0	ISL2
MA0711.1	0	-0.950635	0.232	0.557	0	OTX1
MA0755.1	0	-0.990389	0.225	0.555	0	CUX2
MA0746.1	0	-0.993836	0.137	0.579	0	SP3
MA0882.1	0	-0.998913	0.215	0.55	0	DLX6
MA0747.1	0	-1.00805	0.14	0.572	0	SP8
MA0903.1	0	-1.01111	0.231	0.539	0	HOXB3
MA1118.1	0	-1.03353	0.247	0.526	0	SIX1
MA0780.1	0	-1.04636	0.218	0.565	0	PAX3
MA0149.1	0	-1.06375	0.142	0.557	0	EWSR1-FLI1
MA0862.1	0	-1.07307	0.242	0.566	0	GMEB2
MA0508.2	0	-1.07551	0.206	0.549	0	PRDM1
MA0873.1	0	-1.09905	0.218	0.565	0	HOXD12
MA0908.1	0	-1.116	0.208	0.567	0	HOXD11
MA0810.1	0	-1.11718	0.195	0.542	0	TFAP2A(var.2)
MA0666.1	0	-1.12677	0.202	0.555	0	MSX1
MA0708.1	0	-1.12677	0.202	0.555	0	MSX2
MA0876.1	0	-1.12677	0.202	0.555	0	BSX
MA0472.2	0	-1.14401	0.206	0.561	0	EGR2
MA0888.1	0	-1.1455	0.226	0.548	0	EVX2
MA0894.1	0	-1.15041	0.202	0.546	0	HESX1
MA0599.1	0	-1.1536	0.078	0.615	0	KLF5
MA0081.1	0	-1.15892	0.196	0.533	0	SPIB
MA0887.1	0	-1.16673	0.22	0.545	0	EVX1
MA0707.1	0	-1.18804	0.204	0.546	0	MNX1
MA0722.1	0	-1.1993	0.202	0.55	0	VAX1
MA0723.1	0	-1.1993	0.202	0.55	0	VAX2
MA0906.1	0	-1.19993	0.184	0.566	0	HOXC12
MA0680.1	0	-1.20163	0.186	0.57	0	PAX7
MA0713.1	0	-1.21373	0.181	0.561	0	PHOX2A
MA0758.1	0	-1.21553	0.175	0.572	0	E2F7
MA0865.1	0	-1.21937	0.174	0.569	0	E2F8
MA0644.1	0	-1.2208	0.187	0.55	0	ESX1
MA0741.1	0	-1.22212	0.081	0.616	0	KLF16
MA0725.1	0	-1.2501	0.204	0.546	0	VSX1
MA0726.1	0	-1.2501	0.204	0.546	0	VSX2
MA0051.1	0	-1.25268	0.175	0.566	0	IRF2
MA0658.1	0	-1.27993	0.173	0.559	0	LHX6
MA0772.1	0	-1.29127	0.166	0.564	0	IRF7
MA0733.1	0	-1.29649	0.133	0.573	0	EGR4
MA0073.1	0	-1.30606	0.124	0.58	0	RREB1
MA0900.1	0	-1.32609	0.204	0.547	0	HOXA2
MA0471.1	0	-1.33813	0.083	0.603	0	E2F6
MA0864.1	0	-1.34033	0.169	0.585	0	E2F2
MA0718.1	0	-1.3523	0.162	0.555	0	RAX
MA1419.1	0	-1.3577	0.167	0.562	0	IRF4
MA0527.1	0	-1.3691	0.183	0.581	0	ZBTB33
MA0612.1	0	-1.37401	0.18	0.552	0	EMX1
MA0886.1	0	-1.38366	0.18	0.552	0	EMX2
MA0706.1	0	-1.39398	0.154	0.566	0	MEOX2
MA1418.1	0	-1.40165	0.153	0.571	0	IRF3
MA0618.1	0	-1.40814	0.146	0.56	0	LBX1
MA0907.1	0	-1.41242	0.16	0.567	0	HOXC13
MA0753.1	0	-1.41654	0.167	0.548	0	ZNF740
MA0517.1	0	-1.43595	0.114	0.588	0	STAT1::STAT2
MA0799.1	0	-1.45006	0.2	0.575	0	RFX4
MA0080.4	0	-1.4704	0.197	0.537	0	SPI1
MA0662.1	0	-1.48957	0.161	0.565	0	MIXL1
MA0162.3	0	-1.48997	0.129	0.585	0	EGR1
MA0675.1	0	-1.49146	0.136	0.567	0	NKX6-2
MA0902.1	0	-1.49146	0.146	0.564	0	HOXB2
MA0030.1	0	-1.49933	0.208	0.548	0	FOXF2
MA0057.1	0	-1.51822	0.124	0.563	0	MZF1(var.2)
MA0506.1	0	-1.52472	0.141	0.595	0	NRF1
MA0630.1	0	-1.52804	0.137	0.571	0	SHOX
MA0701.1	0	-1.52804	0.137	0.571	0	LHX9
MA0717.1	0	-1.52804	0.137	0.571	0	RAX2
MA0793.1	0	-1.53979	0.153	0.556	0	POU6F2
MA0652.1	0	-1.54183	0.145	0.564	0	IRF8
MA0027.2	0	-1.54867	0.15	0.566	0	EN1
MA0654.1	0	-1.57496	0.135	0.567	0	ISX
MA0716.1	0	-1.58039	0.128	0.572	0	PRRX1
MA0721.1	0	-1.58039	0.128	0.572	0	UNCX
MA0674.1	0	-1.6004	0.141	0.569	0	NKX6-1
MA0507.1	0	-1.60603	0.152	0.573	0	POU2F2
MA0732.1	0	-1.62208	0.08	0.594	0	EGR3
MA0699.1	0	-1.63681	0.127	0.575	0	LBX2
MA0661.1	0	-1.63771	0.141	0.563	0	MEOX1
MA0892.1	0	-1.63838	0.14	0.563	0	GSX1
MA0878.1	0	-1.65147	0.12	0.584	0	CDX1
MA0650.1	0	-1.66836	0.118	0.584	0	HOXA13
MA0710.1	0	-1.67426	0.127	0.569	0	NOTO
MA0890.1	0	-1.70039	0.117	0.567	0	GBX2
MA0470.1	0	-1.71026	0.08	0.612	0	E2F4
MA0071.1	0	-1.71863	0.191	0.552	0	RORA
MA0700.1	0	-1.73535	0.123	0.565	0	LHX2
MA0893.1	0	-1.73554	0.12	0.578	0	GSX2
MA0068.2	0	-1.73694	0.128	0.575	0	PAX4
MA1122.1	0	-1.75617	0.078	0.619	0	TFDP1
MA0798.1	0	-1.75802	0.136	0.596	0	RFX3
MA0642.1	0	-1.76859	0.115	0.576	0	EN2
MA0634.1	0	-1.77263	0.104	0.589	0	ALX3
MA0875.1	0	-1.77979	0.122	0.57	0	BARX1
MA1115.1	0	-1.79555	0.138	0.564	0	POU5F1
MA0789.1	0	-1.82428	0.146	0.574	0	POU3F4
MA0785.1	0	-1.83439	0.131	0.587	0	POU2F1
MA0901.1	0	-1.85568	0.107	0.589	0	HOXB13
MA0788.1	0	-1.86457	0.111	0.591	0	POU3F3
MA0702.1	0	-1.91856	0.101	0.583	0	LMX1A
MA0703.1	0	-1.91856	0.101	0.583	0	LMX1B
MA0792.1	0	-1.93164	0.117	0.578	0	POU5F1B
MA1105.1	0	-1.94161	0.114	0.578	0	GRHL2
MA0787.1	0	-1.94444	0.118	0.587	0	POU3F2
MA0909.1	0	-1.95239	0.098	0.588	0	HOXD13
MA0889.1	0	-1.98615	0.101	0.571	0	GBX1
MA0786.1	0	-2.00966	0.109	0.598	0	POU3F1
MA0160.1	0	-2.01316	0.217	0.548	0	NR4A2
MA0510.2	0	-2.03528	0.1	0.608	0	RFX5
MA0132.2	0	-2.07885	0.09	0.58	0	PDX1
MA0465.1	0	-2.08068	0.075	0.592	0	CDX2
MA0593.1	0	-2.09333	0.162	0.55	0	FOXP2
MA0145.3	0	-2.1157	0.103	0.598	0	TFCP2
MA0613.1	0	-2.11703	0.118	0.565	0	FOXG1
MA0899.1	0	-2.15386	0.069	0.603	0	HOXA10
MA0600.2	0	-2.18367	0.099	0.615	0	RFX2
MA0031.1	0	-2.26547	0.115	0.559	0	FOXD1
MA0157.2	0	-2.26547	0.115	0.559	0	FOXO3
MA0647.1	0	-2.37941	0.083	0.601	0	GRHL1
MA0152.1	0	-2.40179	0.054	0.602	0	NFATC2
MA1103.1	0	-2.44866	0.114	0.566	0	FOXK2
MA0852.2	0	-2.60099	0.104	0.574	0	FOXK1
MA0481.2	0	-2.64887	0.107	0.561	0	FOXP1
MA0042.2	0	-2.68014	0.104	0.56	0	FOXI1
MA0033.2	0	-2.68014	0.104	0.56	0	FOXL1
MA0847.1	0	-2.68014	0.104	0.56	0	FOXD2
MA0848.1	0	-2.68014	0.104	0.56	0	FOXO4
MA0849.1	0	-2.68014	0.104	0.56	0	FOXO6
MA0850.1	0	-2.68014	0.104	0.56	0	FOXP3
MA0625.1	0	-2.71365	0.049	0.6	0	NFATC3
MA0141.3	0	-3.78443	0.08	0.57	0	ESRRB
MA0462.1	0	-3.92041	0.183	0.475	0	BATF::JUN
MA0655.1	0	-5.29497	0.16	0.482	0	JDP2
MA1132.1	0	-6.29514	0.134	0.474	0	JUN::JUNB
MA0489.1	0	-6.94396	0.161	0.444	0	JUN(var.2)
MA0477.1	0	-6.95428	0.162	0.442	0	FOSL1
MA1142.1	0	-7.4504	0.133	0.462	0	FOSL1::JUND
MA0491.1	0	-7.61742	0.132	0.456	0	JUND
MA1128.1	0	-7.6234	0.138	0.459	0	FOSL1::JUN
MA1130.1	0	-7.62539	0.135	0.456	0	FOSL2::JUN
MA0476.1	0	-7.77948	0.149	0.451	0	FOS
MA0099.3	0	-7.82715	0.134	0.461	0	FOS::JUN
MA1134.1	0	-8.03034	0.132	0.461	0	FOS::JUNB
MA1138.1	0	-8.24464	0.135	0.464	0	FOSL2::JUNB
MA0478.1	0	-8.59196	0.144	0.454	0	FOSL2
MA1144.1	0	-8.7021	0.122	0.467	0	FOSL2::JUND
MA1141.1	0	-9.20906	0.148	0.452	0	FOS::JUND
MA1135.1	0	-9.33077	0.117	0.467	0	FOSB::JUNB
MA0490.1	0	-9.39729	0.139	0.455	0	JUNB
MA1137.1	0	-10.5905	0.127	0.461	0	FOSL1::JUNB
MA0101.1	0	-3.49441	0.244	0.504	0	REL
MA0731.1	0	-0.913767	0.261	0.532	0	BCL6B
MA1116.1	0	-1.00864	0.24	0.531	0	RBPJ
MA1111.1	0	-1.85607	0.219	0.545	0	NR2F2
MA0750.2	2.03323e-307	-1.18219	0.234	0.554	9.19021e-305	ZBTB7A
MA0158.1	3.38884e-307	-0.813432	0.269	0.546	1.53176e-304	HOXA5
MA0050.2	7.24409e-305	-0.75742	0.242	0.538	3.27433e-302	IRF1
MA0784.1	1.64747e-302	-1.3877	0.205	0.566	7.44658e-300	POU1F1
MA0651.1	2.33887e-297	-0.771378	0.281	0.544	1.05717e-294	HOXC11
MA0070.1	4.95473e-293	-0.838689	0.275	0.541	2.23954e-290	PBX1
MA0781.1	6.80954e-293	0.817937	0.702	0.442	3.07791e-290	PAX9
MA0646.1	1.82286e-288	0.705777	0.681	0.442	8.23931e-286	GCM1
MA1102.1	1.33094e-287	-0.502831	0.28	0.543	6.01585e-285	CTCFL
MA0724.1	1.02264e-275	-0.83752	0.283	0.538	4.62235e-273	VENTX
MA1117.1	5.24915e-275	-0.86082	0.277	0.526	2.37262e-272	RELB
MA0003.3	1.21132e-264	-0.885015	0.266	0.532	5.47518e-262	TFAP2A
MA0107.1	3.5383e-264	-2.62294	0.252	0.498	1.59931e-261	RELA
MA0694.1	5.08722e-258	-0.638464	0.295	0.528	2.29943e-255	ZBTB7B
MA0511.2	6.86526e-257	-0.691754	0.287	0.536	3.1031e-254	RUNX2
MA0687.1	3.23592e-249	-0.87307	0.285	0.517	1.46264e-246	SPIC
MA0867.1	4.79303e-246	-0.730821	0.293	0.527	2.16645e-243	SOX4
MA0841.1	3.97439e-245	-5.06128	0.227	0.459	1.79642e-242	NFE2
MA0752.1	3.65907e-243	-0.734046	0.295	0.526	1.6539e-240	ZNF410
MA0148.3	2.78221e-239	-1.34141	0.244	0.534	1.25756e-236	FOXA1
MA0163.1	9.53692e-237	-0.562527	0.292	0.509	4.31069e-234	PLAG1
MA1101.1	2.6035e-232	-2.1984	0.282	0.483	1.17678e-229	BACH2
MA1119.1	1.48479e-231	-0.872465	0.285	0.513	6.71124e-229	SIX2
MA0468.1	5.03727e-223	-0.622121	0.312	0.527	2.27685e-220	DUX4
MA1127.1	1.69416e-220	-1.14439	0.293	0.526	7.65759e-218	FOSB::JUN
MA0823.1	1.7065e-216	0.730108	0.653	0.44	7.71337e-214	HEY1
MA0136.2	5.7638e-214	-1.12324	0.28	0.53	2.60524e-211	ELF5
MA0640.1	4.92257e-212	-1.04112	0.275	0.536	2.225e-209	ELF3
MA0090.2	4.97826e-212	-1.42388	0.269	0.523	2.25017e-209	TEAD1
MA0812.1	3.65382e-210	-0.845949	0.291	0.528	1.65153e-207	TFAP2B(var.2)
MA0809.1	8.61143e-210	-1.43435	0.264	0.523	3.89236e-207	TEAD4
MA0806.1	5.28135e-208	0.531274	0.667	0.431	2.38717e-205	TBX4
MA0807.1	5.28135e-208	0.531274	0.667	0.431	2.38717e-205	TBX5
MA0122.2	5.91371e-204	-0.666208	0.312	0.524	2.673e-201	NKX3-2
MA0653.1	9.98375e-199	-0.813824	0.296	0.517	4.51265e-196	IRF9
MA0442.2	1.27492e-193	-0.765243	0.295	0.517	5.76263e-191	SOX10
MA1155.1	3.77673e-193	-0.895913	0.295	0.513	1.70708e-190	ZSCAN4
MA0762.1	4.17573e-182	-2.03124	0.284	0.527	1.88743e-179	ETV2
MA0684.1	8.76396e-178	-0.646264	0.324	0.522	3.96131e-175	RUNX3
MA0076.2	1.84906e-176	-1.21067	0.294	0.536	8.35774e-174	ELK4
MA1129.1	2.5369e-176	-1.04996	0.312	0.528	1.14668e-173	FOSL1::JUN(var.2)
MA1131.1	1.38667e-175	-1.0678	0.309	0.52	6.26777e-173	FOSL2::JUN(var.2)
MA0524.2	4.24287e-175	-0.879503	0.294	0.518	1.91778e-172	TFAP2C
MA0479.1	5.05287e-174	-0.715281	0.318	0.521	2.2839e-171	FOXH1
MA0754.1	9.98292e-173	-0.520901	0.331	0.526	4.51228e-170	CUX1
MA0144.2	1.01132e-168	-0.913863	0.304	0.526	4.57117e-166	STAT3
MA0811.1	1.17301e-168	-0.886461	0.299	0.517	5.302e-166	TFAP2B
MA0106.3	4.22514e-166	0.610937	0.661	0.451	1.90976e-163	TP53
MA0794.1	1.86943e-164	0.484965	0.652	0.448	8.44982e-162	PROX1
MA0740.1	2.34916e-157	-0.576326	0.304	0.532	1.06182e-154	KLF14
MA1104.1	1.65878e-156	-0.671209	0.324	0.504	7.49767e-154	GATA6
MA1114.1	5.02191e-156	0.351725	0.648	0.428	2.2699e-153	PBX3
MA0782.1	8.04235e-156	0.388236	0.649	0.434	3.63514e-153	PKNOX1
MA0639.1	1.54715e-155	0.588167	0.635	0.453	6.99311e-153	DBP
MA0069.1	1.67119e-154	-0.485792	0.342	0.523	7.55377e-152	Pax6
MA0776.1	2.28206e-154	-0.51738	0.344	0.533	1.03149e-151	MYBL1
MA0805.1	1.03844e-153	0.403134	0.634	0.436	4.69376e-151	TBX1
MA0824.1	1.18144e-153	0.260182	0.661	0.45	5.34009e-151	ID4
MA0738.1	2.77104e-151	0.411936	0.656	0.444	1.25251e-148	HIC2
MA0501.1	2.63757e-149	-1.27869	0.32	0.487	1.19218e-146	MAF::NFE2
MA0032.2	5.46798e-149	-0.929158	0.294	0.537	2.47153e-146	FOXC1
MA0834.1	7.17552e-148	-0.936381	0.334	0.52	3.24334e-145	ATF7
MA0161.2	1.51483e-147	0.462565	0.646	0.455	6.84703e-145	NFIC
MA0083.3	9.10485e-147	-0.656526	0.339	0.51	4.11539e-144	SRF
MA0825.1	1.96446e-146	0.663733	0.617	0.447	8.87936e-144	MNT
MA1100.1	3.63851e-144	-0.69854	0.314	0.51	1.64461e-141	ASCL1
MA0697.1	8.17148e-144	-0.42863	0.341	0.51	3.69351e-141	ZIC3
MA1121.1	4.70135e-141	-1.18467	0.312	0.518	2.12501e-138	TEAD2
MA1139.1	2.59905e-140	-1.12509	0.315	0.51	1.17477e-137	FOSL2::JUNB(var.2)
MA0671.1	1.17425e-139	0.377935	0.639	0.451	5.30761e-137	NFIX
MA0137.3	1.74581e-137	-0.853975	0.322	0.532	7.89104e-135	STAT1
MA0801.1	6.25331e-137	0.296955	0.634	0.435	2.8265e-134	MGA
MA1154.1	2.08217e-136	-0.585687	0.34	0.508	9.41141e-134	ZNF282
MA1143.1	1.83022e-134	-0.837151	0.338	0.523	8.27261e-132	FOSL1::JUND(var.2)
MA0777.1	2.71616e-133	-0.486746	0.342	0.53	1.2277e-130	MYBL2
MA0756.1	4.42648e-130	-0.448164	0.35	0.52	2.00077e-127	ONECUT2
MA0884.1	7.77354e-125	-0.406917	0.364	0.514	3.51364e-122	DUXA
MA0766.1	8.60087e-124	-0.681016	0.345	0.498	3.88759e-121	GATA5
MA0665.1	2.27699e-123	-0.725961	0.332	0.503	1.0292e-120	MSC
MA0598.2	2.4201e-123	-0.830984	0.332	0.523	1.09388e-120	EHF
MA0656.1	3.75634e-122	-0.977284	0.341	0.509	1.69787e-119	JDP2(var.2)
MA1107.1	1.72162e-120	-0.606927	0.327	0.502	7.78174e-118	KLF9
MA1147.1	1.6757e-116	0.54511	0.63	0.45	7.57415e-114	NR4A2::RXRA
MA0695.1	1.0794e-115	-0.453215	0.351	0.514	4.87887e-113	ZBTB7C
MA0735.1	3.6034e-115	-0.537833	0.349	0.516	1.62874e-112	GLIS1
MA0672.1	5.27772e-115	-0.528173	0.35	0.508	2.38553e-112	NKX2-3
MA0719.1	6.05513e-115	0.32144	0.629	0.442	2.73692e-112	RHOXF1
MA0843.1	2.47935e-113	0.477667	0.618	0.455	1.12067e-110	TEF
MA0036.3	1.25575e-111	-0.600954	0.353	0.498	5.67598e-109	GATA2
MA0138.2	2.27348e-110	0.291864	0.631	0.453	1.02761e-107	REST
MA0597.1	3.06963e-109	0.290964	0.628	0.456	1.38747e-106	THAP1
MA0105.4	1.17191e-108	0.32001	0.618	0.434	5.29701e-106	NFKB1
MA0147.3	9.75569e-106	0.577123	0.592	0.456	4.40957e-103	MYC
MA0473.2	1.36394e-105	-0.889279	0.341	0.524	6.165e-103	ELF1
MA0678.1	1.41675e-103	-0.513495	0.353	0.521	6.40371e-101	OLIG2
MA0773.1	1.62061e-103	-0.651719	0.346	0.504	7.32514e-101	MEF2D
MA0808.1	2.22791e-103	-1.16034	0.337	0.508	1.00702e-100	TEAD3
MA0797.1	7.35677e-103	0.365688	0.619	0.446	3.32526e-100	TGIF2
MA0475.2	2.41468e-101	-1.16835	0.341	0.524	1.09144e-98	FLI1
MA0595.1	7.96834e-99	0.402899	0.611	0.44	3.60169e-96	SREBF1
MA1133.1	9.53152e-99	-0.702568	0.357	0.519	4.30825e-96	JUN::JUNB(var.2)
MA0649.1	4.23761e-97	0.493593	0.59	0.453	1.9154e-94	HEY2
MA0868.1	6.02245e-95	-0.437357	0.371	0.509	2.72215e-92	SOX8
MA0155.1	2.88621e-93	-0.469422	0.366	0.495	1.30457e-90	INSM1
MA1140.1	3.46424e-93	-0.868254	0.349	0.516	1.56584e-90	JUNB(var.2)
MA0104.4	5.03509e-93	0.592784	0.585	0.458	2.27586e-90	MYCN
MA0486.2	1.48631e-92	-0.643082	0.352	0.513	6.71811e-90	HSF1
MA0827.1	1.89479e-92	-0.485616	0.359	0.521	8.56444e-90	OLIG3
MA0845.1	3.30336e-90	-0.751237	0.343	0.517	1.49312e-87	FOXB1
MA0513.1	2.45157e-88	0.243767	0.606	0.442	1.10811e-85	SMAD2::SMAD3::SMAD4
MA0796.1	1.44521e-87	0.329667	0.606	0.45	6.53235e-85	TGIF1
MA0815.1	5.92611e-85	-0.500989	0.361	0.501	2.6786e-82	TFAP2C(var.3)
MA0803.1	1.45678e-84	0.186751	0.591	0.443	6.58465e-82	TBX15
MA0100.3	3.26157e-84	-0.5108	0.369	0.504	1.47423e-81	MYB
MA0814.1	2.0329e-83	-0.665946	0.356	0.51	9.18871e-81	TFAP2C(var.2)
MA1109.1	8.53751e-83	0.174858	0.601	0.447	3.85896e-80	NEUROD1
MA0748.1	4.18647e-80	-0.50467	0.381	0.533	1.89228e-77	YY2
MA0819.1	1.85764e-78	0.394407	0.591	0.462	8.39655e-76	CLOCK
MA0502.1	7.78976e-78	-0.401155	0.384	0.539	3.52097e-75	NFYB
MA0895.1	7.1411e-77	-0.359356	0.391	0.517	3.22778e-74	HMBOX1
MA1108.1	1.22755e-76	0.525599	0.568	0.461	5.54854e-74	MXI1
MA0058.3	1.8605e-76	0.560458	0.568	0.46	8.40947e-74	MAX
MA0059.1	7.31034e-76	0.440669	0.575	0.46	3.30427e-73	MAX::MYC
MA0018.3	4.93706e-72	-0.603579	0.377	0.496	2.23155e-69	CREB1
MA1149.1	8.34647e-72	-0.585396	0.37	0.498	3.77261e-69	RARA::RXRG
MA0596.1	1.82556e-71	0.250038	0.591	0.444	8.25155e-69	SREBF2
MA0751.1	4.09723e-70	-0.340943	0.38	0.497	1.85195e-67	ZIC4
MA0048.2	1.07884e-68	-0.50965	0.379	0.501	4.87634e-66	NHLH1
MA0645.1	9.06502e-67	-0.822923	0.364	0.505	4.09739e-64	ETV6
MA1145.1	1.25247e-65	-0.689197	0.379	0.506	5.66119e-63	FOSL2::JUND(var.2)
MA1136.1	3.4592e-65	-0.711468	0.38	0.509	1.56356e-62	FOSB::JUNB(var.2)
MA1110.1	5.51635e-64	-0.499479	0.381	0.507	2.49339e-61	NR1H4
MA0474.2	1.61918e-63	-1.10283	0.375	0.508	7.31868e-61	ERG
MA0497.1	5.36713e-62	-0.471294	0.367	0.504	2.42594e-59	MEF2C
MA0861.1	3.91147e-61	0.298157	0.582	0.455	1.76798e-58	TP73
MA0060.3	1.46102e-59	-0.347879	0.41	0.531	6.60383e-57	NFYA
MA0813.1	7.74488e-59	-0.433747	0.38	0.496	3.50069e-56	TFAP2B(var.3)
MA0830.1	1.70543e-58	0.0220886	0.593	0.467	7.70853e-56	TCF4
MA0842.1	1.14132e-57	-0.575656	0.391	0.466	5.15878e-55	NRL
MA0779.1	1.53852e-56	0.382994	0.584	0.471	6.95409e-54	PAX1
MA0690.1	1.64311e-56	0.181164	0.572	0.463	7.42687e-54	TBX21
MA0836.1	1.70653e-56	0.261509	0.592	0.459	7.71351e-54	CEBPD
MA0131.2	1.29485e-54	-0.34797	0.392	0.52	5.85273e-52	HINFP
MA1106.1	1.81864e-54	0.32939	0.563	0.461	8.22025e-52	HIF1A
MA0052.3	2.5761e-52	-0.473772	0.391	0.503	1.1644e-49	MEF2A
MA0667.1	2.95751e-51	-0.442462	0.4	0.496	1.3368e-48	MYF6
MA0757.1	2.00935e-49	-0.266515	0.397	0.507	9.08227e-47	ONECUT3
MA0113.3	3.29417e-49	-0.366384	0.392	0.542	1.48897e-46	NR3C1
MA0077.1	1.24357e-48	-0.405967	0.403	0.505	5.62092e-46	SOX9
MA0043.2	3.92675e-47	0.387657	0.566	0.472	1.77489e-44	HLF
MA0139.1	8.82096e-47	-0.3293	0.397	0.519	3.98707e-44	CTCF
MA0745.1	1.87938e-46	-0.0176008	0.572	0.466	8.4948e-44	SNAI2
MA0696.1	2.39394e-44	-0.287594	0.408	0.494	1.08206e-41	ZIC1
MA0872.1	4.89768e-43	-0.40093	0.401	0.495	2.21375e-40	TFAP2A(var.3)
MA0770.1	7.16935e-41	-0.507289	0.396	0.502	3.24055e-38	HSF2
MA0259.1	3.71856e-40	0.280665	0.562	0.466	1.68079e-37	ARNT::HIF1A
MA0820.1	1.53442e-39	0.0520614	0.565	0.456	6.93558e-37	FIGLA
MA0098.3	1.79582e-38	-1.03305	0.403	0.5	8.11713e-36	ETS1
MA0778.1	1.91316e-38	0.0911887	0.571	0.446	8.64749e-36	NFKB2
MA1124.1	2.11467e-38	-0.37809	0.405	0.494	9.55831e-36	ZNF24
MA0102.3	2.77463e-38	0.244876	0.566	0.447	1.25413e-35	CEBPA
MA0727.1	4.30492e-38	-0.378422	0.4	0.548	1.94582e-35	NR3C2
MA0641.1	1.42429e-37	-0.559606	0.402	0.509	6.43781e-35	ELF4
MA0744.1	2.0958e-37	-0.452268	0.414	0.498	9.47304e-35	SCRT2
MA0025.1	2.87913e-36	-0.200485	0.413	0.516	1.30137e-33	NFIL3
MA0037.3	7.47297e-36	-0.440897	0.411	0.49	3.37778e-33	GATA3
MA0495.2	1.28237e-33	-0.687664	0.412	0.452	5.79629e-31	MAFF
MA0670.1	2.10661e-33	0.0555681	0.556	0.473	9.52187e-31	NFIA
MA0638.1	2.20281e-33	-0.264598	0.42	0.512	9.95671e-31	CREB3
MA0736.1	5.07489e-33	-0.267484	0.417	0.492	2.29385e-30	GLIS2
MA0648.1	9.08542e-33	-0.284803	0.426	0.496	4.10661e-30	GSC
MA0636.1	1.15057e-32	0.299589	0.546	0.468	5.20056e-30	BHLHE41
MA0140.2	1.30653e-32	-0.315541	0.418	0.487	5.9055e-30	GATA1::TAL1
MA0760.1	3.22457e-32	-0.909643	0.414	0.498	1.45751e-29	ERF
MA0749.1	1.84219e-31	-0.305592	0.413	0.509	8.32669e-29	ZBED1
MA0657.1	2.05401e-31	-0.311876	0.415	0.497	9.28414e-29	KLF13
MA0838.1	2.06867e-30	0.179227	0.558	0.463	9.35039e-28	CEBPG
MA0839.1	3.48466e-30	0.300333	0.54	0.475	1.57507e-27	CREB3L1
MA0846.1	1.98042e-29	-0.768569	0.404	0.523	8.9515e-27	FOXC2
MA0763.1	3.89715e-29	-0.0523807	0.551	0.488	1.76151e-26	ETV3
MA0637.1	6.33981e-28	-0.259739	0.424	0.516	2.86559e-25	CENPB
MA0795.1	4.89614e-27	0.197181	0.553	0.469	2.21305e-24	SMAD3
MA0522.2	9.16914e-27	-0.0457247	0.541	0.475	4.14445e-24	TCF3
MA0610.1	1.22433e-25	-0.224151	0.436	0.495	5.53397e-23	DMRT3
MA0488.1	2.20388e-25	0.0484584	0.546	0.452	9.96154e-23	JUN
MA0768.1	3.30609e-25	0.12298	0.557	0.464	1.49435e-22	LEF1
MA0783.1	6.71797e-24	0.0159442	0.543	0.462	3.03652e-21	PKNOX2
MA0871.1	1.28454e-23	-0.282071	0.421	0.487	5.80612e-21	TFEC
MA0691.1	3.13686e-23	-0.322559	0.432	0.481	1.41786e-20	TFAP4
MA0764.1	3.53083e-23	-0.5592	0.422	0.508	1.59594e-20	ETV4
MA0688.1	8.46924e-23	0.059218	0.546	0.466	3.8281e-20	TBX2
MA0526.2	5.66272e-22	0.255785	0.522	0.465	2.55955e-19	USF2
MA0771.1	2.19491e-21	-0.328696	0.427	0.496	9.92102e-19	HSF4
MA0464.2	3.57196e-21	0.198861	0.533	0.468	1.61452e-18	BHLHE40
MA0028.2	9.91385e-21	-0.628325	0.414	0.52	4.48106e-18	ELK1
MA1125.1	1.39728e-20	0.0246883	0.532	0.473	6.3157e-18	ZNF384
MA0804.1	4.16202e-20	-0.276126	0.439	0.499	1.88123e-17	TBX19
MA0498.2	1.18652e-19	-0.24239	0.446	0.491	5.36308e-17	MEIS1
MA1112.1	4.87331e-19	-0.389196	0.438	0.497	2.20273e-16	NR4A1
MA0660.1	1.9489e-18	-0.327744	0.43	0.483	8.80904e-16	MEF2B
MA0828.1	6.33889e-18	0.242691	0.531	0.467	2.86518e-15	SREBF2(var.2)
MA0496.2	7.75629e-18	-0.763421	0.427	0.441	3.50584e-15	MAFK
MA0692.1	8.45827e-18	-0.176218	0.432	0.492	3.82314e-15	TFEB
MA1152.1	3.4399e-17	-0.493138	0.441	0.489	1.55483e-14	SOX15
MA1146.1	3.57947e-17	0.153853	0.547	0.469	1.61792e-14	NR1A4::RXRA
MA0844.1	1.02731e-16	0.144647	0.53	0.478	4.64344e-14	XBP1
MA0759.1	5.23176e-16	-0.601483	0.433	0.512	2.36476e-13	ELK3
MA0835.1	1.8614e-14	-0.297756	0.442	0.496	8.41355e-12	BATF3
MA0620.2	1.19049e-13	0.0819411	0.523	0.473	5.38101e-11	MITF
MA0743.1	1.62795e-13	-0.489852	0.429	0.498	7.35832e-11	SCRT1
MA0024.3	3.31418e-12	0.0519692	0.529	0.485	1.49801e-09	E2F1
MA0014.3	1.326e-11	0.170344	0.514	0.477	5.9935e-09	PAX5
MA0664.1	1.44119e-11	0.205274	0.519	0.484	6.5142e-09	MLXIPL
MA0154.3	1.49969e-11	-0.39416	0.434	0.482	6.77862e-09	EBF1
MA0668.1	3.46095e-11	-0.217894	0.448	0.499	1.56435e-08	NEUROD2
MA0066.1	7.17973e-11	0.0402874	0.523	0.476	3.24524e-08	PPARG
MA0523.1	1.07094e-10	0.0633702	0.528	0.474	4.84064e-08	TCF7L2
MA0863.1	4.65745e-10	0.0065873	0.521	0.472	2.10517e-07	MTF1
MA1151.1	1.19449e-09	-0.160043	0.45	0.491	5.39909e-07	RORC
MA1150.1	4.11208e-09	-0.195955	0.452	0.497	1.85866e-06	RORB
MA0775.1	2.4829e-08	0.00531408	0.529	0.472	1.12227e-05	MEIS3
MA0774.1	2.58408e-08	-0.0392903	0.53	0.469	1.16801e-05	MEIS2
MA0761.1	4.96454e-08	-0.547657	0.451	0.503	2.24397e-05	ETV1
MA0093.2	1.5912e-07	0.0750658	0.508	0.474	7.19222e-05	USF1
MA0891.1	3.18587e-07	-0.154326	0.467	0.483	0.000144001	GSC2
MA0714.1	8.57307e-07	0.0537006	0.529	0.47	0.000387503	PITX3
MA1126.1	3.08487e-06	-0.236915	0.455	0.486	0.00139436	FOS::JUN(var.2)
MA0800.1	4.52931e-06	-0.0863719	0.507	0.479	0.00204725	EOMES
MA0818.1	7.55039e-06	0.02926	0.511	0.484	0.00341278	BHLHE22
MA0156.2	1.37016e-05	-0.51712	0.455	0.495	0.0061931	FEV
MA0525.2	3.58479e-05	-0.0968782	0.469	0.493	0.0162033	TP63
MA0039.3	5.09536e-05	-0.334464	0.452	0.466	0.023031	KLF4
MA0833.1	6.23598e-05	-0.100226	0.473	0.482	0.0281866	ATF4
MA0730.1	7.64881e-05	-0.219927	0.452	0.484	0.0345726	RARA(var.2)
MA0689.1	9.73371e-05	-0.11097	0.5	0.469	0.0439964	TBX20
MA0072.1	0.00019623	-0.118192	0.481	0.492	0.0886961	RORA(var.2)
MA0091.1	0.00129311	-0.224645	0.472	0.48	0.584486	TAL1::TCF3
MA0712.1	0.00353968	-0.0509824	0.477	0.48	1	OTX2
MA0659.1	0.0157018	-0.777697	0.479	0.415	1	MAFG
MA0492.1	0.0161874	-0.220781	0.47	0.471	1	JUND(var.2)
MA0009.2	0.0285278	-0.0347125	0.508	0.488	1	T
MA1113.1	0.0515427	-0.15379	0.474	0.48	1	PBX2
MA0669.1	0.0568267	-0.173961	0.481	0.482	1	NEUROG2
MA0765.1	0.0671414	-0.4267	0.472	0.496	1	ETV5
MA0831.2	0.067739	0.0347155	0.482	0.487	1	TFE3
MA0698.1	0.073097	-0.377394	0.475	0.465	1	ZBTB18
MA0826.1	0.0778602	-0.0377789	0.475	0.491	1	OLIG1
MA0074.1	0.0875536	-0.00768587	0.5	0.478	1	RXRA::VDR
MA0686.1	0.0985051	-0.114948	0.502	0.489	1	SPDEF
MA1120.1	0.126995	-0.197537	0.494	0.479	1	SOX13
MA0837.1	0.175671	0.0423064	0.504	0.485	1	CEBPE
MA0734.1	0.180295	-0.0265754	0.48	0.47	1	GLI2
MA0130.1	0.244869	-0.0675021	0.501	0.464	1	ZNF354C
MA0817.1	0.25607	-0.0173257	0.499	0.491	1	BHLHE23
MA0673.1	0.29051	-0.124816	0.489	0.474	1	NKX2-8
MA0663.1	0.368594	0.0595224	0.481	0.493	1	MLX
MA0737.1	0.36892	-0.128699	0.485	0.474	1	GLIS3
MA0466.2	0.393292	0.0194381	0.49	0.487	1	CEBPB
MA1123.1	0.439335	-0.324973	0.481	0.469	1	TWIST1
MA0103.3	0.477174	-0.323839	0.481	0.499	1	ZEB1
MA0802.1	0.542524	-0.144231	0.482	0.483	1	TBR1
MA0258.2	0.629097	-0.341198	0.472	0.477	1	ESR2
MA0095.2	0.655221	-0.0326536	0.483	0.477	1	YY1
MA0159.1	0.687104	-0.0862136	0.476	0.474	1	RARA::RXRA
MA0088.2	0.922005	-0.130984	0.487	0.477	1	ZNF143

## Sheet: PT_VCAM1
Differentially activated chromVAR motifs in PT_VCAM1
motif	p_val	avg_logFC	pct.1	pct.2	p_val_adj	gene
MA0101.1	0	5.84449	0.872	0.452	0	REL
MA0107.1	0	4.99927	0.887	0.448	0	RELA
MA0492.1	3.3672e-233	1.93552	0.887	0.461	1.52197e-230	JUND(var.2)
MA0488.1	1.25232e-230	2.0119	0.902	0.456	5.66048e-228	JUN
MA0656.1	1.41367e-194	1.70477	0.835	0.473	6.38979e-192	JDP2(var.2)
MA0778.1	1.20189e-170	1.72394	0.85	0.456	5.43255e-168	NFKB2
MA1139.1	3.35689e-169	1.52965	0.828	0.47	1.51731e-166	FOSL2::JUNB(var.2)
MA1145.1	4.10483e-153	1.51686	0.826	0.477	1.85538e-150	FOSL2::JUND(var.2)
MA0834.1	1.89782e-152	1.37259	0.822	0.482	8.57817e-150	ATF7
MA1131.1	2.80143e-147	1.41956	0.819	0.478	1.26625e-144	FOSL2::JUN(var.2)
MA1126.1	2.3003e-143	1.39982	0.81	0.472	1.03973e-140	FOS::JUN(var.2)
MA1136.1	1.69382e-139	1.4695	0.807	0.481	7.65606e-137	FOSB::JUNB(var.2)
MA1133.1	1.44209e-134	1.2818	0.783	0.486	6.51827e-132	JUN::JUNB(var.2)
MA1129.1	2.68511e-134	1.39741	0.795	0.486	1.21367e-131	FOSL1::JUN(var.2)
MA1127.1	4.21501e-133	1.36517	0.797	0.481	1.90519e-130	FOSB::JUN
MA0141.3	3.77248e-128	-4.23529	0.043	0.504	1.70516e-125	ESRRB
MA0105.4	1.9169e-127	1.38483	0.823	0.454	8.6644e-125	NFKB1
MA0835.1	1.06977e-123	1.22773	0.786	0.48	4.83536e-121	BATF3
MA0018.3	2.67443e-118	1.22915	0.806	0.469	1.20884e-115	CREB1
MA0489.1	7.264e-117	-0.894429	0.837	0.388	3.28333e-114	JUN(var.2)
MA1111.1	1.32559e-115	-2.35148	0.105	0.503	5.99166e-113	NR2F2
MA1140.1	1.37701e-108	1.14044	0.774	0.482	6.2241e-106	JUNB(var.2)
MA0841.1	7.05058e-108	-0.201691	0.797	0.413	3.18686e-105	NFE2
MA0476.1	1.15308e-101	-2.20408	0.806	0.392	5.21193e-99	FOS
MA1141.1	4.97867e-99	-3.29144	0.806	0.394	2.25036e-96	FOS::JUND
MA1128.1	1.27708e-98	-2.39023	0.792	0.398	5.77239e-96	FOSL1::JUN
MA1134.1	1.48941e-98	-2.09485	0.803	0.399	6.73213e-96	FOS::JUNB
MA1130.1	7.55806e-98	-2.42787	0.792	0.395	3.41624e-95	FOSL2::JUN
MA1137.1	5.56149e-97	-5.01397	0.797	0.398	2.51379e-94	FOSL1::JUNB
MA1132.1	7.75552e-97	-0.510998	0.779	0.411	3.50549e-94	JUN::JUNB
MA0462.1	1.94812e-96	0.760866	0.8	0.419	8.80551e-94	BATF::JUN
MA1138.1	3.19818e-96	-2.84028	0.797	0.402	1.44558e-93	FOSL2::JUNB
MA1142.1	3.92247e-96	-2.23907	0.791	0.401	1.77296e-93	FOSL1::JUND
MA0099.3	4.32692e-95	-2.85129	0.78	0.399	1.95577e-92	FOS::JUN
MA0477.1	1.11156e-94	-1.57896	0.791	0.388	5.02427e-92	FOSL1
MA0139.1	3.4199e-92	-0.643268	0.224	0.507	1.54579e-89	CTCF
MA1144.1	4.16763e-92	-3.86584	0.78	0.403	1.88377e-89	FOSL2::JUND
MA0491.1	2.69993e-90	-2.59622	0.783	0.395	1.22037e-87	JUND
MA0490.1	7.43745e-90	-3.42456	0.786	0.395	3.36173e-87	JUNB
MA0655.1	9.45908e-90	-0.462451	0.78	0.422	4.2755e-87	JDP2
MA1135.1	1.98462e-89	-3.78791	0.782	0.402	8.97049e-87	FOSB::JUNB
MA0478.1	4.52745e-86	-3.19388	0.77	0.396	2.04641e-83	FOSL2
MA0653.1	2.12949e-78	0.744433	0.728	0.476	9.62529e-76	IRF9
MA0153.2	5.21714e-77	1.12543	0.899	0.414	2.35815e-74	HNF1B
MA0160.1	4.76774e-76	-2.32196	0.148	0.505	2.15502e-73	NR4A2
MA0071.1	7.17192e-75	-1.80644	0.148	0.504	3.24171e-72	RORA
MA1117.1	5.69843e-74	0.851288	0.724	0.48	2.57569e-71	RELB
MA1112.1	1.83991e-72	-1.0568	0.234	0.494	8.31638e-70	NR4A1
MA1101.1	3.0645e-64	0.594333	0.731	0.444	1.38515e-61	BACH2
MA0046.2	1.88025e-61	0.850389	0.861	0.427	8.49875e-59	HNF1A
MA0050.2	7.38338e-58	0.400559	0.708	0.485	3.33729e-55	IRF1
MA1105.1	6.6906e-55	-1.66382	0.142	0.514	3.02415e-52	GRHL2
MA0826.1	1.42472e-54	-0.658845	0.254	0.495	6.43974e-52	OLIG1
MA0817.1	1.91712e-53	-0.606092	0.274	0.498	8.66539e-51	BHLHE23
MA0827.1	3.10635e-51	-0.741689	0.221	0.502	1.40407e-48	OLIG3
MA0647.1	5.90714e-51	-1.96591	0.129	0.529	2.67003e-48	GRHL1
MA0119.1	1.57571e-50	0.818241	0.754	0.468	7.12222e-48	NFIC::TLX1
MA0808.1	1.28249e-49	0.470474	0.751	0.474	5.79687e-47	TEAD3
MA0095.2	3.00692e-49	-0.630466	0.266	0.484	1.35913e-46	YY1
MA0051.1	2.35863e-47	0.502511	0.666	0.5	1.0661e-44	IRF2
MA0678.1	6.24676e-47	-0.756197	0.23	0.502	2.82354e-44	OLIG2
MA0652.1	1.79748e-46	0.518992	0.674	0.493	8.1246e-44	IRF8
MA0772.1	1.39271e-44	0.441497	0.674	0.497	6.29503e-42	IRF7
MA0501.1	9.79328e-44	0.647345	0.68	0.455	4.42656e-41	MAF::NFE2
MA0814.1	1.61613e-40	-0.908417	0.242	0.492	7.30492e-38	TFAP2C(var.2)
MA0809.1	2.20306e-39	0.330603	0.718	0.476	9.95784e-37	TEAD4
MA0668.1	1.81767e-37	-0.655798	0.286	0.496	8.21586e-35	NEUROD2
MA0090.2	1.84727e-36	0.294424	0.694	0.477	8.34964e-34	TEAD1
MA1143.1	1.82204e-35	0.4755	0.636	0.49	8.2356e-33	FOSL1::JUND(var.2)
MA1121.1	7.12532e-34	0.2721	0.682	0.48	3.22064e-31	TEAD2
MA0748.1	1.61923e-33	-0.699636	0.269	0.515	7.31891e-31	YY2
MA0818.1	3.54075e-33	-0.507511	0.279	0.494	1.60042e-30	BHLHE22
MA0730.1	6.89188e-32	-0.844312	0.301	0.483	3.11513e-29	RARA(var.2)
MA0066.1	9.4276e-32	-0.747712	0.307	0.488	4.26127e-29	PPARG
MA0517.1	3.20381e-31	0.209938	0.639	0.51	1.44812e-28	STAT1::STAT2
MA0642.1	5.28893e-31	-1.15699	0.218	0.511	2.3906e-28	EN2
MA1419.1	5.44894e-31	0.396725	0.631	0.496	2.46292e-28	IRF4
MA0788.1	1.07173e-30	-1.40899	0.196	0.523	4.84421e-28	POU3F3
MA1125.1	1.4557e-30	0.271513	0.657	0.478	6.57974e-28	ZNF384
MA0901.1	1.8647e-30	-1.3274	0.196	0.52	8.42846e-28	HOXB13
MA0522.2	2.11102e-30	-0.880358	0.288	0.49	9.54179e-28	TCF3
MA0830.1	6.20456e-30	-0.836856	0.282	0.492	2.80446e-27	TCF4
MA0088.2	1.50079e-29	-0.585867	0.3	0.483	6.78357e-27	ZNF143
MA1110.1	4.81334e-29	-0.725145	0.31	0.492	2.17563e-26	NR1H4
MA0875.1	2.68872e-28	-1.25411	0.23	0.506	1.2153e-25	BARX1
MA0909.1	3.28075e-28	-1.40711	0.199	0.519	1.4829e-25	HOXD13
MA0524.2	2.21077e-27	-0.879043	0.272	0.488	9.9927e-25	TFAP2C
MA0722.1	3.60369e-27	-0.845914	0.283	0.501	1.62887e-24	VAX1
MA0723.1	3.60369e-27	-0.845914	0.283	0.501	1.62887e-24	VAX2
MA0145.3	4.39504e-27	-1.42202	0.227	0.527	1.98656e-24	TFCP2
MA0465.1	5.59294e-27	-1.34679	0.206	0.518	2.52801e-24	CDX2
MA0081.1	5.89249e-27	0.147014	0.656	0.475	2.66341e-24	SPIB
MA0661.1	5.62277e-26	-1.14212	0.243	0.503	2.54149e-23	MEOX1
MA1147.1	7.12915e-26	-0.496373	0.331	0.482	3.22237e-23	NR4A2::RXRA
MA0743.1	7.15873e-26	-0.797021	0.291	0.492	3.23575e-23	SCRT1
MA0812.1	7.68029e-26	-0.795671	0.267	0.496	3.47149e-23	TFAP2B(var.2)
MA0811.1	1.36349e-25	-0.874698	0.266	0.488	6.16299e-23	TFAP2B
MA1418.1	1.42027e-25	0.218691	0.614	0.502	6.41964e-23	IRF3
MA0667.1	2.17375e-25	-0.590802	0.323	0.485	9.82534e-23	MYF6
MA0003.3	4.85096e-25	-0.753006	0.277	0.496	2.19264e-22	TFAP2A
MA0662.1	1.79286e-24	-1.00543	0.258	0.507	8.10373e-22	MIXL1
MA0258.2	2.36737e-24	-0.907838	0.294	0.481	1.07005e-21	ESR2
MA0906.1	2.41833e-24	-0.790258	0.272	0.512	1.09308e-21	HOXC12
MA0158.1	8.8662e-24	-0.623706	0.306	0.507	4.00752e-21	HOXA5
MA0886.1	2.4823e-23	-0.902245	0.282	0.499	1.122e-20	EMX2
MA0779.1	2.69871e-23	0.611289	0.644	0.485	1.21982e-20	PAX1
MA0502.1	3.17237e-23	-0.462211	0.343	0.519	1.43391e-20	NFYB
MA0787.1	3.91763e-23	-1.44198	0.221	0.52	1.77077e-20	POU3F2
MA0725.1	5.65972e-23	-0.805316	0.303	0.497	2.55819e-20	VSX1
MA0726.1	5.65972e-23	-0.805316	0.303	0.497	2.55819e-20	VSX2
MA0781.1	8.30799e-23	0.507204	0.663	0.478	3.75521e-20	PAX9
MA1149.1	9.82865e-23	-0.736408	0.312	0.482	4.44255e-20	RARA::RXRG
MA0613.1	1.42476e-22	-1.49491	0.254	0.501	6.4399e-20	FOXG1
MA0060.3	2.50296e-22	-0.418728	0.338	0.516	1.13134e-19	NFYA
MA0889.1	3.1162e-22	-1.30524	0.254	0.503	1.40852e-19	GBX1
MA0833.1	3.662e-22	0.482471	0.642	0.477	1.65522e-19	ATF4
MA0072.1	3.82623e-22	-0.355372	0.343	0.494	1.72946e-19	RORA(var.2)
MA0650.1	4.04635e-22	-1.05702	0.223	0.518	1.82895e-19	HOXA13
MA0471.1	5.90992e-22	0.0734307	0.613	0.518	2.67128e-19	E2F6
MA0888.1	1.272e-21	-0.720499	0.304	0.502	5.74942e-19	EVX2
MA1115.1	1.72242e-21	-1.29694	0.258	0.502	7.78533e-19	POU5F1
MA0700.1	2.86446e-21	-1.10945	0.254	0.501	1.29473e-18	LHX2
MA0697.1	3.78762e-21	0.364779	0.636	0.479	1.71201e-18	ZIC3
MA0149.1	3.91816e-21	0.0717289	0.648	0.487	1.77101e-18	EWSR1-FLI1
MA0122.2	4.17177e-21	-0.523269	0.326	0.495	1.88564e-18	NKX3-2
MA0100.3	4.97827e-21	-0.520516	0.328	0.486	2.25018e-18	MYB
MA0749.1	6.79778e-21	-0.488575	0.343	0.497	3.07259e-18	ZBED1
MA0786.1	1.05845e-20	-1.42442	0.248	0.527	4.78419e-18	POU3F1
MA0745.1	1.13598e-20	-0.660414	0.328	0.487	5.13462e-18	SNAI2
MA0789.1	1.36864e-20	-1.3192	0.26	0.513	6.18623e-18	POU3F4
MA0900.1	4.65128e-20	-0.901497	0.283	0.498	2.10238e-17	HOXA2
MA0495.2	1.29759e-19	0.505356	0.665	0.44	5.86511e-17	MAFF
MA0839.1	3.38713e-19	-0.483265	0.355	0.489	1.53098e-16	CREB3L1
MA0792.1	4.0674e-19	-1.34231	0.255	0.512	1.83847e-16	POU5F1B
MA0878.1	6.02642e-19	-1.01775	0.261	0.517	2.72394e-16	CDX1
MA0893.1	6.34187e-19	-1.06681	0.263	0.512	2.86652e-16	GSX2
MA0824.1	6.7156e-19	-0.635444	0.346	0.487	3.03545e-16	ID4
MA0887.1	6.79362e-19	-0.652478	0.322	0.498	3.07072e-16	EVX1
MA0687.1	1.20728e-18	0.14949	0.573	0.477	5.4569e-16	SPIC
MA0907.1	1.3916e-18	-0.9204	0.27	0.509	6.29003e-16	HOXC13
MA0507.1	1.85361e-18	-1.12257	0.274	0.512	8.37831e-16	POU2F2
MA0796.1	3.36062e-18	-0.466969	0.364	0.477	1.519e-15	TGIF1
MA0783.1	6.63723e-18	-0.583196	0.35	0.478	3.00003e-15	PKNOX2
MA0132.2	7.15422e-18	-1.27772	0.252	0.508	3.23371e-15	PDX1
MA0820.1	1.42176e-17	-0.640017	0.365	0.476	6.42635e-15	FIGLA
MA0785.1	1.44084e-17	-1.21965	0.254	0.522	6.51259e-15	POU2F1
MA0479.1	1.81931e-17	-0.578641	0.332	0.493	8.22327e-15	FOXH1
MA0784.1	2.32748e-17	-1.0801	0.28	0.515	1.05202e-14	POU1F1
MA1420.1	2.59822e-17	0.176096	0.596	0.504	1.1744e-14	IRF5
MA1102.1	3.2103e-17	-0.298129	0.358	0.505	1.45106e-14	CTCFL
MA0713.1	1.36115e-16	-0.71834	0.304	0.506	6.15242e-14	PHOX2A
MA0672.1	2.32028e-16	-0.456902	0.334	0.487	1.04877e-13	NKX2-3
MA1118.1	3.13318e-16	-0.637058	0.343	0.485	1.4162e-13	SIX1
MA0891.1	3.85133e-16	-0.209361	0.38	0.483	1.7408e-13	GSC2
MA0618.1	5.85195e-16	-0.796822	0.313	0.499	2.64508e-13	LBX1
MA0470.1	7.63014e-16	-0.11452	0.576	0.527	3.44882e-13	E2F4
MA0136.2	9.40847e-16	0.076233	0.588	0.488	4.25263e-13	ELF5
MA0718.1	1.46185e-15	-0.726452	0.322	0.497	6.60757e-13	RAX
MA0744.1	1.58091e-15	-0.508143	0.362	0.488	7.14573e-13	SCRT2
MA0873.1	1.79758e-15	-0.695606	0.325	0.515	8.12507e-13	HOXD12
MA0702.1	2.04586e-15	-1.10019	0.283	0.512	9.24729e-13	LMX1A
MA0703.1	2.04586e-15	-1.10019	0.283	0.512	9.24729e-13	LMX1B
MA0131.2	2.79129e-15	0.242196	0.598	0.498	1.26166e-12	HINFP
MA0675.1	3.7808e-15	-0.854561	0.316	0.504	1.70892e-12	NKX6-2
MA0080.4	3.82686e-15	-0.211574	0.599	0.48	1.72974e-12	SPI1
MA0793.1	1.0237e-14	-0.964543	0.306	0.497	4.62714e-12	POU6F2
MA0914.1	1.13501e-14	-0.537209	0.35	0.499	5.13024e-12	ISL2
MA0634.1	1.3546e-14	-1.00429	0.285	0.518	6.12278e-12	ALX3
MA0079.3	1.59666e-14	0.0279125	0.573	0.509	7.21689e-12	SP1
MA0658.1	1.70673e-14	-0.67445	0.338	0.502	7.71444e-12	LHX6
MA0810.1	1.83049e-14	-0.714541	0.298	0.492	8.27382e-12	TFAP2A(var.2)
MA1151.1	2.45394e-14	-0.411605	0.361	0.488	1.10918e-11	RORC
MA0654.1	2.94251e-14	-0.904985	0.304	0.503	1.33001e-11	ISX
MA0528.1	2.9652e-14	0.0261369	0.591	0.511	1.34027e-11	ZNF263
MA0148.3	3.18184e-14	-1.08296	0.307	0.493	1.43819e-11	FOXA1
MA0763.1	8.48932e-14	-0.575671	0.378	0.501	3.83717e-11	ETV3
MA0059.1	1.3204e-13	-0.309141	0.389	0.481	5.96822e-11	MAX::MYC
MA0669.1	1.35458e-13	-0.314233	0.371	0.485	6.1227e-11	NEUROG2
MA1104.1	2.44855e-13	-0.480307	0.346	0.479	1.10674e-10	GATA6
MA0612.1	2.5244e-13	-0.745585	0.315	0.497	1.14103e-10	EMX1
MA0496.2	2.83701e-13	0.435634	0.647	0.434	1.28233e-10	MAFK
MA0028.2	3.78482e-13	-0.779698	0.346	0.508	1.71074e-10	ELK1
MA0892.1	4.57335e-13	-0.964899	0.295	0.501	2.06716e-10	GSX1
MA0103.3	7.24605e-13	-0.554357	0.35	0.499	3.27521e-10	ZEB1
MA0890.1	1.02595e-12	-0.877639	0.294	0.501	4.63728e-10	GBX2
MA0138.2	1.43375e-12	-0.369024	0.381	0.484	6.48056e-10	REST
MA0671.1	1.71769e-12	0.213912	0.611	0.478	7.76396e-10	NFIX
MA0674.1	1.82091e-12	-0.847941	0.329	0.506	8.23049e-10	NKX6-1
MA0716.1	2.02906e-12	-0.782642	0.326	0.506	9.17135e-10	PRRX1
MA0721.1	2.02906e-12	-0.782642	0.326	0.506	9.17135e-10	UNCX
MA0724.1	3.37334e-12	-0.565806	0.34	0.501	1.52475e-09	VENTX
MA0691.1	3.94606e-12	-0.485242	0.362	0.477	1.78362e-09	TFAP4
MA0068.2	4.39576e-12	-1.02228	0.312	0.509	1.98689e-09	PAX4
MA0845.1	4.63581e-12	-0.638936	0.341	0.493	2.09539e-09	FOXB1
MA1100.1	5.89363e-12	-0.503575	0.344	0.482	2.66392e-09	ASCL1
MA0498.2	6.39362e-12	-0.319113	0.358	0.487	2.88992e-09	MEIS1
MA0484.1	1.04165e-11	-0.978532	0.733	0.42	4.70828e-09	HNF4G
MA0902.1	1.13393e-11	-0.785564	0.319	0.503	5.12537e-09	HOXB2
MA0031.1	1.24806e-11	-1.49146	0.304	0.493	5.64125e-09	FOXD1
MA0157.2	1.24806e-11	-1.49146	0.304	0.493	5.64125e-09	FOXO3
MA1146.1	2.15481e-11	-0.228149	0.398	0.483	9.73975e-09	NR1A4::RXRA
MA0806.1	2.23428e-11	-0.421812	0.369	0.471	1.00989e-08	TBX4
MA0807.1	2.23428e-11	-0.421812	0.369	0.471	1.00989e-08	TBX5
MA0899.1	3.79206e-11	-1.11662	0.292	0.524	1.71401e-08	HOXA10
MA0665.1	5.13534e-11	-0.584247	0.366	0.479	2.32117e-08	MSC
MA0842.1	9.97035e-11	-0.0835925	0.424	0.455	4.5066e-08	NRL
MA0894.1	1.03348e-10	-0.601497	0.346	0.495	4.67133e-08	HESX1
MA0104.4	1.19972e-10	-0.399884	0.393	0.481	5.42272e-08	MYCN
MA0091.1	1.45692e-10	-0.492782	0.377	0.481	6.58529e-08	TAL1::TCF3
MA0516.1	1.78523e-10	-0.0401534	0.555	0.518	8.06922e-08	SP2
MA0680.1	1.87418e-10	-0.584617	0.353	0.513	8.47127e-08	PAX7
MA1150.1	2.04153e-10	-0.44224	0.386	0.493	9.22771e-08	RORB
MA0106.3	2.25966e-10	-0.213939	0.393	0.486	1.02136e-07	TP53
MA0159.1	2.41242e-10	-0.390501	0.386	0.477	1.09041e-07	RARA::RXRA
MA0630.1	2.74219e-10	-0.795584	0.332	0.507	1.23947e-07	SHOX
MA0701.1	2.74219e-10	-0.795584	0.332	0.507	1.23947e-07	LHX9
MA0717.1	2.74219e-10	-0.795584	0.332	0.507	1.23947e-07	RAX2
MA0600.2	4.50805e-10	-1.10698	0.32	0.539	2.03764e-07	RFX2
MA0765.1	5.28585e-10	-0.661936	0.374	0.495	2.3892e-07	ETV5
MA0863.1	5.49274e-10	-0.318321	0.392	0.482	2.48272e-07	MTF1
MA0510.2	5.91338e-10	-0.96199	0.286	0.534	2.67285e-07	RFX5
MA0464.2	8.55531e-10	0.270418	0.559	0.476	3.867e-07	BHLHE40
MA0027.2	9.10973e-10	-0.86271	0.341	0.504	4.1176e-07	EN1
MA0042.2	1.12358e-09	-1.82559	0.298	0.493	5.07858e-07	FOXI1
MA0033.2	1.12358e-09	-1.82559	0.298	0.493	5.07858e-07	FOXL1
MA0847.1	1.12358e-09	-1.82559	0.298	0.493	5.07858e-07	FOXD2
MA0848.1	1.12358e-09	-1.82559	0.298	0.493	5.07858e-07	FOXO4
MA0849.1	1.12358e-09	-1.82559	0.298	0.493	5.07858e-07	FOXO6
MA0850.1	1.12358e-09	-1.82559	0.298	0.493	5.07858e-07	FOXP3
MA0481.2	1.24816e-09	-1.81389	0.312	0.494	5.64167e-07	FOXP1
MA0625.1	1.67098e-09	-1.33995	0.276	0.519	7.55283e-07	NFATC3
MA0799.1	1.71581e-09	-0.825666	0.346	0.52	7.75547e-07	RFX4
MA0646.1	1.86647e-09	-0.355641	0.404	0.482	8.43642e-07	GCM1
MA0663.1	1.96308e-09	0.14526	0.585	0.488	8.87313e-07	MLX
MA0699.1	2.1021e-09	-0.855361	0.331	0.508	9.50149e-07	LBX2
MA0751.1	2.19812e-09	0.248076	0.561	0.476	9.93552e-07	ZIC4
MA0761.1	3.16905e-09	-0.718421	0.372	0.498	1.43241e-06	ETV1
MA0696.1	3.45016e-09	0.230587	0.565	0.478	1.55947e-06	ZIC1
MA0866.1	5.3723e-09	-0.448795	0.365	0.494	2.42828e-06	SOX21
MA0882.1	5.77658e-09	-0.483239	0.389	0.5	2.61101e-06	DLX6
MA0798.1	6.88e-09	-0.871306	0.323	0.528	3.10976e-06	RFX3
MA0043.2	7.1054e-09	-0.164889	0.409	0.489	3.21164e-06	HLF
MA0651.1	8.57209e-09	-0.422015	0.372	0.505	3.87459e-06	HOXC11
MA0679.1	9.52688e-09	-0.47375	0.384	0.505	4.30615e-06	ONECUT1
MA0797.1	1.02907e-08	-0.306638	0.401	0.476	4.65139e-06	TGIF2
MA0795.1	1.0534e-08	-0.113737	0.408	0.484	4.76136e-06	SMAD3
MA0766.1	1.24145e-08	-0.396461	0.395	0.476	5.61135e-06	GATA5
MA0472.2	1.32339e-08	-0.0822911	0.543	0.504	5.98174e-06	EGR2
MA0525.2	1.39247e-08	-0.251394	0.415	0.491	6.29398e-06	TP63
MA1103.1	1.50755e-08	-1.55876	0.31	0.499	6.81412e-06	FOXK2
MA0664.1	1.73917e-08	0.151195	0.58	0.487	7.86103e-06	MLXIPL
MA0077.1	2.12655e-08	-0.370266	0.386	0.491	9.61199e-06	SOX9
MA0673.1	2.33214e-08	-0.344972	0.39	0.479	1.05413e-05	NKX2-8
MA1108.1	2.34827e-08	-0.331956	0.387	0.48	1.06142e-05	MXI1
MA0712.1	5.34363e-08	0.253239	0.605	0.476	2.41532e-05	OTX2
MA0710.1	5.42499e-08	-0.874089	0.344	0.503	2.4521e-05	NOTO
MA0852.2	6.0604e-08	-1.67509	0.319	0.504	2.7393e-05	FOXK1
MA0039.3	7.09157e-08	-0.501645	0.361	0.467	3.20539e-05	KLF4
MA0660.1	7.46297e-08	-0.426988	0.387	0.477	3.37326e-05	MEF2B
MA0736.1	1.43783e-07	0.157394	0.57	0.478	6.49898e-05	GLIS2
MA0759.1	1.58543e-07	-0.633443	0.381	0.503	7.16613e-05	ELK3
MA0670.1	1.75022e-07	0.0874207	0.577	0.484	7.91098e-05	NFIA
MA0804.1	3.18222e-07	-0.296322	0.408	0.492	0.000143836	TBX19
MA0508.2	3.52834e-07	-0.0190659	0.556	0.493	0.000159481	PRDM1
MA0715.1	4.8623e-07	-0.466339	0.392	0.505	0.000219776	PROP1
MA0598.2	5.56948e-07	-0.0152406	0.524	0.492	0.000251741	EHF
MA0648.1	7.35088e-07	-0.18535	0.439	0.486	0.00033226	GSC
MA0137.3	8.47704e-07	-0.0577058	0.539	0.498	0.000383162	STAT1
MA0908.1	1.07204e-06	-0.535542	0.384	0.514	0.000484563	HOXD11
MA0024.3	1.14451e-06	0.0963758	0.561	0.49	0.000517321	E2F1
MA0773.1	1.26968e-06	-0.48499	0.377	0.482	0.000573896	MEF2D
MA0152.1	1.76789e-06	-1.15177	0.318	0.52	0.000799087	NFATC2
MA0597.1	2.16727e-06	-0.31588	0.424	0.485	0.000979607	THAP1
MA0147.3	2.20377e-06	-0.321712	0.412	0.479	0.000996102	MYC
MA0756.1	2.63867e-06	-0.303707	0.43	0.495	0.00119268	ONECUT2
MA1120.1	3.31227e-06	-0.382941	0.407	0.483	0.00149715	SOX13
MA0036.3	4.3953e-06	-0.328405	0.407	0.477	0.00198668	GATA2
MA0734.1	5.97447e-06	-0.279597	0.396	0.474	0.00270046	GLI2
MA0861.1	7.16008e-06	-0.301417	0.412	0.477	0.00323636	TP73
MA0640.1	1.1867e-05	-0.0549848	0.506	0.495	0.00536387	ELF3
MA0732.1	1.19432e-05	-0.277018	0.518	0.512	0.00539832	EGR3
MA0636.1	1.32527e-05	0.145835	0.552	0.479	0.00599021	BHLHE41
MA0638.1	1.39717e-05	-0.287806	0.392	0.5	0.00631519	CREB3
MA0161.2	1.49091e-05	0.136284	0.567	0.483	0.0067389	NFIC
MA0074.1	1.5643e-05	-0.234732	0.429	0.483	0.00707061	RXRA::VDR
MA0666.1	1.6572e-05	-0.508333	0.383	0.502	0.00749055	MSX1
MA0708.1	1.6572e-05	-0.508333	0.383	0.502	0.00749055	MSX2
MA0876.1	1.6572e-05	-0.508333	0.383	0.502	0.00749055	BSX
MA0048.2	1.7943e-05	-0.356774	0.405	0.484	0.00811023	NHLH1
MA0711.1	1.96725e-05	0.0916154	0.525	0.505	0.00889199	OTX1
MA0706.1	2.01824e-05	-0.603424	0.362	0.504	0.00912243	MEOX2
MA0069.1	2.04536e-05	0.184898	0.546	0.493	0.00924504	Pax6
MA0037.3	2.24275e-05	-0.232247	0.43	0.479	0.0101372	GATA3
MA1119.1	2.41577e-05	-0.456932	0.375	0.479	0.0109193	SIX2
MA0442.2	3.03601e-05	-0.0436188	0.53	0.481	0.0137228	SOX10
MA0780.1	3.26538e-05	-0.459762	0.387	0.513	0.0147595	PAX3
MA0733.1	3.64082e-05	-0.206005	0.493	0.504	0.0164565	EGR4
MA0052.3	3.67795e-05	-0.408974	0.398	0.487	0.0166243	MEF2A
MA0776.1	3.7203e-05	0.0821259	0.546	0.502	0.0168158	MYBL1
MA0144.2	4.39017e-05	-0.0407606	0.51	0.491	0.0198436	STAT3
MA0154.3	5.07639e-05	0.00848377	0.558	0.472	0.0229453	EBF1
MA0707.1	6.14232e-05	-0.6049	0.366	0.495	0.0277633	MNX1
MA0871.1	6.164e-05	0.0864577	0.542	0.475	0.0278613	TFEC
MA0057.1	7.82259e-05	-0.148158	0.521	0.493	0.0353581	MZF1(var.2)
MA0727.1	8.94473e-05	-0.229711	0.43	0.527	0.0404302	NR3C2
MA0009.2	9.49775e-05	-0.229491	0.458	0.492	0.0429298	T
MA0752.1	0.000137292	-0.311487	0.408	0.492	0.0620562	ZNF410
MA0468.1	0.000157098	-0.270618	0.43	0.494	0.0710084	DUX4
MA0162.3	0.000177777	-0.339424	0.507	0.513	0.0803553	EGR1
MA0486.2	0.000231545	-0.535196	0.393	0.49	0.104658	HSF1
MA0659.1	0.00024297	0.186497	0.613	0.421	0.109823	MAFG
MA0782.1	0.00024738	-0.334698	0.417	0.469	0.111816	PKNOX1
MA0757.1	0.000256615	-0.201852	0.407	0.492	0.11599	ONECUT3
MA0872.1	0.0002597	-0.27436	0.401	0.482	0.117384	TFAP2A(var.3)
MA0692.1	0.000260843	0.084131	0.536	0.481	0.117901	TFEB
MA0698.1	0.000290122	-0.486167	0.415	0.468	0.131135	ZBTB18
MA0657.1	0.000314612	-0.256371	0.396	0.486	0.142205	KLF13
MA0684.1	0.000351432	-0.314213	0.402	0.493	0.158847	RUNX3
MA0764.1	0.000418677	-0.495183	0.398	0.497	0.189242	ETV4
MA0523.1	0.000549136	0.124732	0.562	0.48	0.248209	TCF7L2
MA0637.1	0.000677309	-0.218955	0.417	0.504	0.306144	CENPB
MA0641.1	0.000783002	-0.1142	0.536	0.491	0.353917	ELF4
MA0843.1	0.000868037	-0.125286	0.466	0.481	0.392353	TEF
MA0497.1	0.000906866	-0.366095	0.398	0.484	0.409904	MEF2C
MA0719.1	0.000961722	-0.15304	0.45	0.472	0.434698	RHOXF1
MA0865.1	0.00100119	-0.129323	0.506	0.506	0.452536	E2F8
MA0032.2	0.00119598	-0.543285	0.409	0.501	0.540581	FOXC1
MA0838.1	0.00123757	0.269504	0.571	0.475	0.55938	CEBPG
MA0156.2	0.00172499	-0.498164	0.409	0.491	0.779695	FEV
MA0864.1	0.00223769	-0.510527	0.417	0.521	1	E2F2
MA0844.1	0.00230825	0.030524	0.547	0.485	1	XBP1
MA0714.1	0.00260428	-0.041376	0.478	0.48	1	PITX3
MA0775.1	0.00266804	-0.159176	0.448	0.482	1	MEIS3
MA0895.1	0.00289839	-0.156157	0.444	0.498	1	HMBOX1
MA0112.3	0.0030625	-0.309855	0.458	0.47	1	ESR1
MA0163.1	0.00333197	-0.0165389	0.515	0.474	1	PLAG1
MA0113.3	0.00421531	-0.185998	0.429	0.52	1	NR3C1
MA0770.1	0.00444478	-0.483812	0.401	0.487	1	HSF2
MA0056.1	0.00469335	-0.113086	0.469	0.521	1	MZF1
MA0155.1	0.00473702	0.0140478	0.493	0.474	1	INSM1
MA0070.1	0.00540891	-0.328862	0.439	0.5	1	PBX1
MA0802.1	0.00546554	-0.330752	0.423	0.484	1	TBR1
MA1122.1	0.00551485	-0.302729	0.464	0.535	1	TFDP1
MA0093.2	0.0056871	-0.281288	0.458	0.48	1	USF1
MA0805.1	0.00574022	-0.243149	0.464	0.467	1	TBX1
MA0628.1	0.00584113	-0.154453	0.43	0.494	1	POU6F1
MA0729.1	0.00609095	-0.20393	0.488	0.468	1	RARA
MA0856.1	0.00652604	-0.56433	0.629	0.441	1	RXRG
MA0905.1	0.0070285	-0.31645	0.426	0.508	1	HOXC10
MA1123.1	0.00769085	-0.333302	0.448	0.471	1	TWIST1
MA0753.1	0.00783294	-0.230132	0.488	0.487	1	ZNF740
MA0801.1	0.00896626	-0.252922	0.447	0.467	1	MGA
MA0649.1	0.00971225	-0.00476818	0.454	0.475	1	HEY2
MA0030.1	0.010026	-0.746494	0.395	0.497	1	FOXF2
MA0695.1	0.0101388	-0.231866	0.427	0.49	1	ZBTB7C
MA0596.1	0.0138167	-0.0802156	0.534	0.465	1	SREBF2
MA0506.1	0.0140903	-0.322818	0.45	0.525	1	NRF1
MA0644.1	0.0141777	-0.457347	0.427	0.494	1	ESX1
MA0076.2	0.0146216	-0.492794	0.507	0.497	1	ELK4
MA1113.1	0.015248	-0.132652	0.45	0.48	1	PBX2
MA0819.1	0.0159885	-0.00358965	0.448	0.483	1	CLOCK
MA0731.1	0.0180877	-0.135044	0.519	0.489	1	BCL6B
MA0750.2	0.0186153	-0.360711	0.481	0.504	1	ZBTB7A
MA0737.1	0.022289	-0.133101	0.445	0.477	1	GLIS3
MA0083.3	0.0242787	-0.313986	0.45	0.484	1	SRF
MA0686.1	0.0259421	-0.23461	0.46	0.492	1	SPDEF
MA1114.1	0.0262614	0.0131029	0.522	0.461	1	PBX3
MA0815.1	0.0277941	-0.268405	0.424	0.48	1	TFAP2C(var.3)
MA0017.2	0.0297154	-0.19686	0.478	0.464	1	NR2F1
MA0746.1	0.0308873	-0.190263	0.487	0.51	1	SP3
MA0735.1	0.0319174	-0.266463	0.439	0.491	1	GLIS1
MA0813.1	0.0324316	-0.248023	0.441	0.479	1	TFAP2B(var.3)
MA0689.1	0.0331292	-0.0980381	0.442	0.475	1	TBX20
MA0504.1	0.0333131	0.0385699	0.588	0.471	1	NR2C2
MA1152.1	0.0363203	-0.216215	0.503	0.481	1	SOX15
MA0593.1	0.0369226	-1.21075	0.392	0.491	1	FOXP2
MA0855.1	0.0392688	-0.588245	0.614	0.445	1	RXRB
MA0084.1	0.0404314	-0.334853	0.439	0.5	1	SRY
MA0014.3	0.0673693	0.0783974	0.507	0.482	1	PAX5
MA0469.2	0.0732039	-0.198623	0.436	0.504	1	E2F3
MA1155.1	0.0771092	-0.250631	0.501	0.478	1	ZSCAN4
MA0836.1	0.0797783	0.155116	0.537	0.478	1	CEBPD
MA0025.1	0.0853162	-0.140944	0.444	0.501	1	NFIL3
MA0794.1	0.086642	-0.0726345	0.485	0.48	1	PROX1
MA0688.1	0.0921027	-0.17923	0.445	0.48	1	TBX2
MA0884.1	0.0963006	-0.0700225	0.467	0.491	1	DUXA
MA1124.1	0.116581	-0.0110652	0.494	0.479	1	ZNF24
MA0867.1	0.142285	-0.183207	0.454	0.491	1	SOX4
MA0868.1	0.143198	-0.097613	0.458	0.488	1	SOX8
MA0683.1	0.143385	-0.320083	0.441	0.497	1	POU4F2
MA0259.1	0.170361	-0.038046	0.464	0.481	1	ARNT::HIF1A
MA0828.1	0.171354	-0.0105578	0.497	0.477	1	SREBF2(var.2)
MA0058.3	0.17176	-0.06992	0.475	0.477	1	MAX
MA0738.1	0.1996	-0.190629	0.496	0.477	1	HIC2
MA0760.1	0.20396	-0.650731	0.451	0.486	1	ERF
MA0846.1	0.207548	-0.506596	0.42	0.506	1	FOXC2
MA1116.1	0.22166	-0.396898	0.414	0.487	1	RBPJ
MA0800.1	0.228546	-0.23739	0.436	0.485	1	EOMES
MA0823.1	0.234545	0.0130554	0.482	0.474	1	HEY1
MA0791.1	0.234721	-0.20147	0.469	0.493	1	POU4F3
MA0595.1	0.257653	-0.100455	0.51	0.466	1	SREBF1
MA0645.1	0.261331	-0.356818	0.476	0.483	1	ETV6
MA0825.1	0.266731	-0.104549	0.479	0.474	1	MNT
MA0685.1	0.2736	-0.321057	0.409	0.51	1	SP4
MA0511.2	0.275424	-0.189382	0.46	0.497	1	RUNX2
MA0762.1	0.298402	-1.27344	0.461	0.489	1	ETV2
MA0639.1	0.301818	-0.0316135	0.522	0.481	1	DBP
MA1154.1	0.306778	-0.0550605	0.473	0.482	1	ZNF282
MA0475.2	0.306779	-0.737745	0.429	0.497	1	FLI1
MA0474.2	0.308124	-0.620259	0.473	0.488	1	ERG
MA0837.1	0.31535	0.0696395	0.485	0.488	1	CEBPE
MA0610.1	0.33624	0.0208487	0.499	0.485	1	DMRT3
MA0690.1	0.337251	-0.13218	0.472	0.481	1	TBX21
MA0821.1	0.338316	-0.00970778	0.546	0.469	1	HES5
MA0527.1	0.380148	-0.338348	0.491	0.519	1	ZBTB33
MA0130.1	0.381872	-0.068938	0.473	0.469	1	ZNF354C
MA0790.1	0.396595	-0.148693	0.5	0.497	1	POU4F1
MA0635.1	0.40959	-0.23513	0.451	0.505	1	BARHL2
MA0777.1	0.413031	-0.0997651	0.485	0.501	1	MYBL2
MA1109.1	0.428852	0.116471	0.519	0.47	1	NEUROD1
MA0768.1	0.430961	0.0602671	0.519	0.478	1	LEF1
MA0599.1	0.43965	-0.280743	0.453	0.532	1	KLF5
MA0862.1	0.443245	-0.218143	0.491	0.515	1	GMEB2
MA0694.1	0.48407	-0.149145	0.475	0.492	1	ZBTB7B
MA0473.2	0.484115	-0.411345	0.444	0.496	1	ELF1
MA0831.2	0.484652	-0.0553831	0.49	0.486	1	TFE3
MA0774.1	0.502007	-0.107924	0.466	0.479	1	MEIS2
MA0620.2	0.514676	-0.0176938	0.491	0.481	1	MITF
MA1107.1	0.594254	-0.217023	0.464	0.475	1	KLF9
MA0140.2	0.605033	-0.0759377	0.494	0.475	1	GATA1::TAL1
MA0115.1	0.611016	-0.740813	0.558	0.45	1	NR1H2::RXRA
MA0822.1	0.630639	0.00981187	0.536	0.469	1	HES7
MA0073.1	0.633526	-0.446928	0.45	0.509	1	RREB1
MA0741.1	0.63416	-0.333654	0.42	0.534	1	KLF16
MA0693.2	0.636545	-0.144968	0.516	0.468	1	VDR
MA0466.2	0.647851	0.091098	0.494	0.487	1	CEBPB
MA0758.1	0.652735	-0.31253	0.433	0.511	1	E2F7
MA1106.1	0.724773	-0.0284276	0.484	0.477	1	HIF1A
MA0740.1	0.742244	-0.211591	0.442	0.497	1	KLF14
MA0098.3	0.755638	-0.703389	0.448	0.486	1	ETS1
MA0102.3	0.75856	0.171685	0.499	0.465	1	CEBPA
MA0747.1	0.79297	-0.265926	0.45	0.505	1	SP8
MA0526.2	0.817616	-0.0956436	0.478	0.474	1	USF2
MA1421.1	0.825191	-0.0169611	0.528	0.472	1	TCF7L1
MA1148.1	0.827591	-0.161862	0.537	0.465	1	PPARA::RXRA
MA0903.1	0.858437	-0.24015	0.479	0.491	1	HOXB3
MA0755.1	0.86601	-0.162373	0.457	0.504	1	CUX2
MA0771.1	0.899253	-0.224981	0.482	0.485	1	HSF4
MA0513.1	0.944317	-0.181173	0.491	0.467	1	SMAD2::SMAD3::SMAD4
MA0803.1	0.957392	-0.0822226	0.485	0.466	1	TBX15
MA0754.1	0.982724	-0.0325441	0.496	0.495	1	CUX1
MA0767.1	0.99535	-0.0883452	0.478	0.481	1	GCM2

## Sheet: PEC
Differentially activated chromVAR motifs in PEC
motif	p_val	avg_logFC	pct.1	pct.2	p_val_adj	gene
MA0656.1	3.85997e-155	1.83972	0.938	0.475	1.74471e-152	JDP2(var.2)
MA0732.1	2.94109e-151	1.5114	0.96	0.506	1.32937e-148	EGR3
MA1131.1	7.52172e-151	1.77847	0.948	0.48	3.39982e-148	FOSL2::JUN(var.2)
MA1139.1	1.67585e-149	1.85275	0.95	0.472	7.57482e-147	FOSL2::JUNB(var.2)
MA1127.1	9.07491e-135	1.64575	0.963	0.482	4.10186e-132	FOSB::JUN
MA1111.1	1.19346e-133	-2.44989	0.104	0.499	5.39445e-131	NR2F2
MA0528.1	6.33237e-132	0.847245	0.955	0.506	2.86223e-129	ZNF263
MA0834.1	1.84556e-130	1.84037	0.935	0.484	8.34191e-128	ATF7
MA0093.2	1.65055e-129	-1.88539	0.099	0.485	7.46047e-127	USF1
MA0141.3	2.31036e-129	-3.76453	0.089	0.499	1.04428e-126	ESRRB
MA0733.1	5.74726e-125	1.31177	0.943	0.497	2.59776e-122	EGR4
MA1145.1	1.46564e-121	1.80066	0.911	0.479	6.62469e-119	FOSL2::JUND(var.2)
MA1112.1	5.589e-119	-1.49341	0.144	0.493	2.52623e-116	NR4A1
MA1140.1	1.31873e-117	1.56684	0.938	0.483	5.96067e-115	JUNB(var.2)
MA1129.1	7.41664e-114	1.54679	0.911	0.487	3.35232e-111	FOSL1::JUN(var.2)
MA0489.1	8.37749e-114	1.2086	0.871	0.392	3.78662e-111	JUN(var.2)
MA1132.1	2.84949e-113	1.25845	0.888	0.413	1.28797e-110	JUN::JUNB
MA1133.1	4.51161e-113	1.62664	0.908	0.487	2.03925e-110	JUN::JUNB(var.2)
MA0471.1	1.1834e-112	1.01521	0.945	0.514	5.34895e-110	E2F6
MA1136.1	9.34126e-111	1.51983	0.896	0.483	4.22225e-108	FOSB::JUNB(var.2)
MA0472.2	1.33075e-109	1.23039	0.94	0.499	6.015e-107	EGR2
MA0831.2	1.59019e-107	-1.43419	0.136	0.492	7.18768e-105	TFE3
MA0162.3	3.65459e-107	1.26916	0.95	0.507	1.65188e-104	EGR1
MA0079.3	1.42186e-104	0.791297	0.933	0.504	6.4268e-102	SP1
MA1142.1	5.68934e-104	-0.210551	0.859	0.404	2.57158e-101	FOSL1::JUND
MA0655.1	1.09159e-102	0.899367	0.873	0.424	4.93397e-100	JDP2
MA0147.3	1.81723e-102	-1.4829	0.136	0.483	8.2139e-100	MYC
MA0462.1	1.84041e-102	1.3405	0.841	0.422	8.31867e-100	BATF::JUN
MA0522.2	7.04082e-101	-2.06504	0.065	0.492	3.18245e-98	TCF3
MA0160.1	3.65281e-100	-2.27951	0.134	0.501	1.65107e-97	NR4A2
MA1128.1	1.24561e-98	-0.472545	0.844	0.401	5.63015e-96	FOSL1::JUN
MA1137.1	7.13988e-98	-2.66764	0.846	0.401	3.22723e-95	FOSL1::JUNB
MA1134.1	1.6735e-97	0.0818503	0.841	0.402	7.56423e-95	FOS::JUNB
MA0470.1	2.07241e-96	1.01961	0.945	0.522	9.36731e-94	E2F4
MA1130.1	4.72265e-96	-0.489346	0.841	0.399	2.13464e-93	FOSL2::JUN
MA0830.1	1.23069e-95	-1.98972	0.074	0.493	5.56271e-93	TCF4
MA1138.1	1.4188e-94	-0.650089	0.824	0.406	6.413e-92	FOSL2::JUNB
MA1141.1	2.24891e-94	-1.41396	0.841	0.397	1.01651e-91	FOS::JUND
MA0476.1	2.47134e-94	-0.0128729	0.841	0.396	1.11705e-91	FOS
MA1108.1	1.72364e-93	-1.38158	0.144	0.483	7.79086e-91	MXI1
MA1126.1	2.86818e-93	1.2444	0.854	0.475	1.29642e-90	FOS::JUN(var.2)
MA0620.2	1.47902e-92	-1.48118	0.136	0.486	6.68516e-90	MITF
MA1144.1	1.71601e-92	-1.22732	0.846	0.406	7.75635e-90	FOSL2::JUND
MA0099.3	2.54784e-91	0.321845	0.841	0.402	1.15162e-88	FOS::JUN
MA1135.1	6.75753e-91	-1.63115	0.841	0.405	3.0544e-88	FOSB::JUNB
MA0059.1	2.5013e-89	-1.52115	0.136	0.483	1.13059e-86	MAX::MYC
MA0526.2	8.65379e-89	-1.36169	0.151	0.479	3.91151e-86	USF2
MA0824.1	5.40186e-88	-2.07899	0.077	0.49	2.44164e-85	ID4
MA0490.1	2.63765e-87	-1.95965	0.824	0.398	1.19222e-84	JUNB
MA0835.1	1.07448e-86	1.12166	0.864	0.482	4.85667e-84	BATF3
MA0841.1	3.13757e-86	0.436117	0.801	0.417	1.41818e-83	NFE2
MA0649.1	5.20995e-86	-1.33379	0.129	0.48	2.3549e-83	HEY2
MA0478.1	5.99393e-85	-1.64127	0.824	0.399	2.70926e-82	FOSL2
MA0825.1	8.71441e-85	-1.46354	0.141	0.479	3.93891e-82	MNT
MA0104.4	1.30572e-84	-1.36166	0.159	0.483	5.90187e-82	MYCN
MA0101.1	3.56122e-84	-0.21282	0.846	0.457	1.60967e-81	REL
MA0491.1	7.87165e-84	-0.60539	0.844	0.398	3.55799e-81	JUND
MA0477.1	2.79607e-82	-0.361224	0.804	0.391	1.26382e-79	FOSL1
MA0668.1	7.17785e-82	-1.16859	0.149	0.496	3.24439e-79	NEUROD2
MA0817.1	4.1511e-80	-1.10149	0.146	0.497	1.8763e-77	BHLHE23
MA0107.1	6.02346e-80	0.34778	0.819	0.454	2.7226e-77	RELA
MA0516.1	1.69199e-79	0.683499	0.943	0.513	7.6478e-77	SP2
MA0745.1	1.18729e-77	-1.71203	0.099	0.489	5.36656e-75	SNAI2
MA0822.1	1.42627e-76	-1.85148	0.092	0.476	6.44675e-74	HES7
MA0823.1	3.57958e-76	-1.39415	0.139	0.479	1.61797e-73	HEY1
MA0524.2	9.53851e-76	-1.23448	0.166	0.487	4.31141e-73	TFAP2C
MA0821.1	2.50188e-75	-1.80601	0.107	0.477	1.13085e-72	HES5
MA0820.1	1.20673e-73	-1.64328	0.114	0.478	5.45444e-71	FIGLA
MA0826.1	1.61563e-72	-1.0633	0.154	0.494	7.30263e-70	OLIG1
MA0811.1	2.71719e-72	-1.25508	0.161	0.487	1.22817e-69	TFAP2B
MA1121.1	1.17425e-70	0.905269	0.861	0.48	5.30762e-68	TEAD2
MA0018.3	1.61174e-70	1.20986	0.824	0.472	7.28507e-68	CREB1
MA0058.3	3.84607e-70	-1.23128	0.166	0.482	1.73842e-67	MAX
MA0090.2	7.48051e-70	1.02707	0.876	0.477	3.38119e-67	TEAD1
MA0809.1	4.94591e-69	0.854829	0.893	0.476	2.23555e-66	TEAD4
MA0808.1	1.02152e-68	0.853451	0.888	0.475	4.61727e-66	TEAD3
MA0103.3	1.17857e-68	-1.4687	0.122	0.501	5.32712e-66	ZEB1
MA0488.1	5.94989e-68	0.974705	0.767	0.462	2.68935e-65	JUN
MA0743.1	1.07035e-66	-1.37787	0.154	0.492	4.83797e-64	SCRT1
MA0066.1	2.62201e-66	-1.31942	0.161	0.488	1.18515e-63	PPARG
MA0017.2	1.85485e-65	-1.64159	0.134	0.469	8.38394e-63	NR2F1
MA0730.1	3.16305e-65	-1.28983	0.181	0.483	1.4297e-62	RARA(var.2)
MA1147.1	5.00852e-64	-1.36251	0.159	0.483	2.26385e-61	NR4A2::RXRA
MA0112.3	9.87327e-62	-1.52866	0.134	0.475	4.46272e-59	ESR1
MA0818.1	2.29735e-61	-0.994469	0.179	0.493	1.0384e-58	BHLHE22
MA0741.1	2.33512e-60	0.626839	0.921	0.525	1.05547e-57	KLF16
MA1143.1	2.8018e-60	0.87056	0.866	0.488	1.26642e-57	FOSL1::JUND(var.2)
MA1110.1	1.01857e-58	-1.07184	0.189	0.492	4.60394e-56	NR1H4
MA0071.1	1.98745e-58	-1.59806	0.201	0.499	8.98328e-56	RORA
MA0746.1	2.21462e-58	0.639796	0.908	0.503	1.00101e-55	SP3
MA0050.2	2.86616e-57	0.716393	0.868	0.485	1.29551e-54	IRF1
MA0258.2	3.39803e-56	-1.38695	0.211	0.48	1.53591e-53	ESR2
MA0492.1	3.88412e-56	0.813895	0.792	0.466	1.75562e-53	JUND(var.2)
MA0106.3	3.46043e-54	-1.39033	0.141	0.489	1.56411e-51	TP53
MA1122.1	4.355e-53	0.73754	0.911	0.527	1.96846e-50	TFDP1
MA0871.1	5.75593e-53	-1.02598	0.216	0.48	2.60168e-50	TFEC
MA0115.1	9.8099e-53	-3.03938	0.067	0.459	4.43408e-50	NR1H2::RXRA
MA0886.1	1.80135e-52	-1.26857	0.191	0.498	8.14211e-50	EMX2
MA0149.1	5.75222e-52	0.615909	0.876	0.485	2.60001e-49	EWSR1-FLI1
MA0819.1	9.17018e-52	-0.983316	0.161	0.487	4.14492e-49	CLOCK
MA1418.1	1.16868e-51	0.856206	0.871	0.499	5.28244e-49	IRF3
MA0051.1	4.14549e-50	0.757857	0.866	0.498	1.87376e-47	IRF2
MA0729.1	1.65247e-49	-1.50921	0.134	0.474	7.46916e-47	RARA
MA0806.1	2.15059e-49	-1.29777	0.159	0.473	9.72066e-47	TBX4
MA0807.1	2.15059e-49	-1.29777	0.159	0.473	9.72066e-47	TBX5
MA0692.1	1.42716e-48	-0.898823	0.236	0.486	6.45078e-46	TFEB
MA0700.1	2.63644e-48	-1.16481	0.226	0.499	1.19167e-45	LHX2
MA0814.1	4.3297e-47	-1.01435	0.218	0.49	1.95703e-44	TFAP2C(var.2)
MA0159.1	1.43404e-46	-1.09527	0.189	0.479	6.48188e-44	RARA::RXRA
MA0100.3	3.89288e-46	-0.790081	0.208	0.487	1.75958e-43	MYB
MA0787.1	4.57741e-46	-1.38149	0.238	0.517	2.06899e-43	POU3F2
MA0009.2	2.61459e-45	-0.919627	0.223	0.495	1.18179e-42	T
MA0747.1	3.38839e-45	0.580578	0.859	0.499	1.53155e-42	SP8
MA0900.1	6.25109e-45	-1.18217	0.203	0.497	2.82549e-42	HOXA2
MA0888.1	9.13948e-45	-1.09434	0.199	0.501	4.13104e-42	EVX2
MA0636.1	1.5937e-44	-0.936022	0.238	0.484	7.20354e-42	BHLHE41
MA1105.1	5.14032e-44	-1.29219	0.221	0.509	2.32343e-41	GRHL2
MA0827.1	5.38898e-42	-0.766878	0.238	0.499	2.43582e-39	OLIG3
MA0738.1	2.34708e-41	-1.29403	0.196	0.482	1.06088e-38	HIC2
MA0072.1	2.89766e-41	-0.831111	0.213	0.495	1.30974e-38	RORA(var.2)
MA0861.1	1.42223e-40	-1.05688	0.194	0.48	6.42849e-38	TP73
MA0804.1	2.66216e-40	-0.803022	0.233	0.494	1.2033e-37	TBX19
MA1101.1	2.69573e-40	1.24205	0.648	0.448	1.21847e-37	BACH2
MA0685.1	2.90501e-40	0.536154	0.861	0.502	1.31306e-37	SP4
MA1149.1	6.63785e-40	-0.889404	0.27	0.481	3.00031e-37	RARA::RXRG
MA0855.1	6.83317e-40	-3.08521	0.084	0.454	3.08859e-37	RXRB
MA0259.1	7.04592e-40	-0.863133	0.233	0.485	3.18475e-37	ARNT::HIF1A
MA0856.1	8.25358e-40	-3.45538	0.067	0.451	3.73062e-37	RXRG
MA0517.1	3.3745e-39	0.656747	0.851	0.508	1.52527e-36	STAT1::STAT2
MA0095.2	8.03697e-39	-0.682196	0.248	0.482	3.63271e-36	YY1
MA0464.2	9.14636e-39	-0.93494	0.221	0.482	4.13415e-36	BHLHE40
MA0644.1	1.29275e-38	-0.878035	0.226	0.496	5.84325e-36	ESX1
MA1100.1	6.514e-38	-0.733369	0.253	0.482	2.94433e-35	ASCL1
MA0744.1	6.64002e-38	-0.90886	0.216	0.489	3.00129e-35	SCRT2
MA0740.1	1.13154e-37	0.552925	0.819	0.491	5.11456e-35	KLF14
MA0618.1	2.58949e-37	-0.903412	0.258	0.498	1.17045e-34	LBX1
MA0784.1	3.18922e-37	-0.995103	0.308	0.512	1.44153e-34	POU1F1
MA0661.1	3.60403e-37	-1.14055	0.218	0.5	1.62902e-34	MEOX1
MA0678.1	7.11378e-37	-0.70485	0.243	0.499	3.21543e-34	OLIG2
MA0693.2	9.5049e-37	-1.23249	0.161	0.474	4.29622e-34	VDR
MA0138.2	1.08456e-36	-0.846055	0.194	0.485	4.90223e-34	REST
MA0788.1	1.12837e-36	-1.13925	0.285	0.518	5.10022e-34	POU3F3
MA0889.1	3.32893e-36	-1.28474	0.236	0.5	1.50467e-33	GBX1
MA0887.1	7.63781e-36	-1.01523	0.203	0.498	3.45229e-33	EVX1
MA1148.1	1.53485e-35	-1.68477	0.151	0.472	6.93752e-33	PPARA::RXRA
MA0786.1	3.62076e-35	-1.20808	0.293	0.524	1.63659e-32	POU3F1
MA0653.1	4.34254e-35	0.736726	0.789	0.478	1.96283e-32	IRF9
MA0772.1	4.83521e-35	0.701732	0.797	0.497	2.18551e-32	IRF7
MA0894.1	4.83575e-35	-0.856781	0.243	0.495	2.18576e-32	HESX1
MA0507.1	1.04084e-34	-1.07444	0.305	0.509	4.70458e-32	POU2F2
MA0812.1	2.9576e-34	-0.829708	0.288	0.493	1.33683e-31	TFAP2B(var.2)
MA0612.1	4.56866e-34	-0.973327	0.256	0.496	2.06503e-31	EMX1
MA0718.1	1.04385e-33	-0.799804	0.253	0.496	4.71821e-31	RAX
MA0658.1	3.05092e-33	-0.900818	0.258	0.502	1.37901e-30	LHX6
MA0805.1	3.14741e-33	-0.989046	0.194	0.471	1.42263e-30	TBX1
MA1146.1	3.34447e-33	-0.913408	0.231	0.485	1.5117e-30	NR1A4::RXRA
MA0801.1	4.87414e-33	-1.06626	0.211	0.47	2.20311e-30	MGA
MA0646.1	7.88981e-33	-0.881061	0.231	0.483	3.56619e-30	GCM1
MA0810.1	1.02275e-32	-0.742047	0.275	0.491	4.62285e-30	TFAP2A(var.2)
MA0076.2	2.62239e-32	0.536217	0.836	0.492	1.18532e-29	ELK4
MA0119.1	6.306e-32	-1.36345	0.191	0.479	2.85031e-29	NFIC::TLX1
MA0828.1	1.35945e-31	-0.881233	0.236	0.481	6.14471e-29	SREBF2(var.2)
MA0091.1	1.79681e-31	-0.889686	0.226	0.482	8.1216e-29	TAL1::TCF3
MA0081.1	2.21598e-31	0.583555	0.792	0.475	1.00162e-28	SPIB
MA0725.1	2.4732e-31	-0.897552	0.266	0.495	1.11789e-28	VSX1
MA0726.1	2.4732e-31	-0.897552	0.266	0.495	1.11789e-28	VSX2
MA0599.1	3.02008e-31	0.443379	0.868	0.525	1.36508e-28	KLF5
MA1106.1	4.2691e-31	-0.788467	0.253	0.481	1.92963e-28	HIF1A
MA0628.1	1.22048e-30	-0.810313	0.241	0.496	5.51657e-28	POU6F1
MA0862.1	1.29212e-30	0.678055	0.806	0.51	5.84038e-28	GMEB2
MA0722.1	1.92605e-30	-0.803947	0.258	0.499	8.70575e-28	VAX1
MA0723.1	1.92605e-30	-0.803947	0.258	0.499	8.70575e-28	VAX2
MA0525.2	1.93635e-30	-0.742573	0.251	0.493	8.75231e-28	TP63
MA0796.1	2.14937e-30	-0.913864	0.223	0.478	9.71514e-28	TGIF1
MA0048.2	2.39065e-30	-0.801387	0.258	0.485	1.08057e-27	NHLH1
MA1115.1	2.72257e-30	-1.14738	0.283	0.499	1.2306e-27	POU5F1
MA0642.1	3.48605e-30	-0.914697	0.275	0.507	1.57569e-27	EN2
MA0597.1	8.04195e-30	-0.934315	0.221	0.487	3.63496e-27	THAP1
MA0660.1	2.92804e-29	-0.661534	0.29	0.477	1.32348e-26	MEF2B
MA0663.1	3.05701e-29	-0.675307	0.303	0.494	1.38177e-26	MLX
MA0652.1	1.22479e-28	0.675767	0.777	0.494	5.53607e-26	IRF8
MA0664.1	1.3888e-28	-0.676871	0.285	0.492	6.27736e-26	MLXIPL
MA0647.1	2.73287e-28	-1.29507	0.298	0.522	1.23526e-25	GRHL1
MA0863.1	3.4973e-28	-0.638611	0.283	0.482	1.58078e-25	MTF1
MA0003.3	7.58275e-28	-0.685203	0.298	0.493	3.4274e-25	TFAP2A
MA0137.3	1.80918e-27	0.794467	0.777	0.495	8.17747e-25	STAT1
MA0783.1	7.13803e-27	-0.932859	0.231	0.478	3.22639e-24	PKNOX2
MA0654.1	8.88784e-27	-0.896079	0.28	0.502	4.01731e-24	ISX
MA0077.1	9.12193e-27	-0.622485	0.285	0.492	4.12311e-24	SOX9
MA0761.1	1.27252e-26	0.485008	0.777	0.491	5.75181e-24	ETV1
MA0789.1	1.66568e-26	-1.1727	0.31	0.509	7.52889e-24	POU3F4
MA0902.1	1.70954e-26	-0.954735	0.283	0.501	7.72711e-24	HOXB2
MA0510.2	9.98425e-26	0.52879	0.819	0.523	4.51288e-23	RFX5
MA1150.1	1.29205e-25	-0.895404	0.275	0.493	5.84008e-23	RORB
MA0156.2	1.6812e-25	0.421419	0.769	0.485	7.59901e-23	FEV
MA0527.1	1.88944e-25	0.596765	0.801	0.514	8.54025e-23	ZBTB33
MA0903.1	2.96186e-25	-0.746403	0.251	0.494	1.33876e-22	HOXB3
MA0098.3	3.74191e-25	0.270041	0.797	0.48	1.69134e-22	ETS1
MA0765.1	4.58926e-25	0.423143	0.767	0.488	2.07434e-22	ETV5
MA0473.2	1.23916e-24	0.397893	0.816	0.49	5.601e-22	ELF1
MA0600.2	1.56667e-24	0.508815	0.819	0.529	7.08133e-22	RFX2
MA0504.1	2.16026e-24	-1.1922	0.199	0.478	9.76436e-22	NR2C2
MA0667.1	2.51526e-24	-0.496308	0.278	0.484	1.1369e-21	MYF6
MA0798.1	3.03133e-24	0.520875	0.804	0.519	1.37016e-21	RFX3
MA0595.1	4.23796e-24	-0.836497	0.233	0.471	1.91556e-21	SREBF1
MA0882.1	5.75937e-24	-0.529374	0.315	0.5	2.60323e-21	DLX6
MA0669.1	6.30192e-24	-0.667325	0.28	0.485	2.84847e-21	NEUROG2
MA0074.1	1.2902e-23	-0.652913	0.251	0.485	5.83169e-21	RXRA::VDR
MA0785.1	1.91171e-23	-1.00145	0.352	0.518	8.64093e-21	POU2F1
MA0782.1	4.95605e-23	-1.02555	0.248	0.471	2.24013e-20	PKNOX1
MA0764.1	6.03292e-23	0.568562	0.764	0.491	2.72688e-20	ETV4
MA0891.1	7.63066e-23	-0.589145	0.28	0.483	3.44906e-20	GSC2
MA0475.2	8.07687e-23	0.280428	0.804	0.49	3.65074e-20	FLI1
MA0760.1	1.06918e-22	0.264123	0.794	0.48	4.83269e-20	ERF
MA0797.1	4.16481e-22	-0.835798	0.226	0.477	1.88249e-19	TGIF2
MA0474.2	1.14031e-21	0.190225	0.794	0.483	5.1542e-19	ERG
MA0759.1	2.19032e-21	0.374231	0.764	0.496	9.90027e-19	ELK3
MA0872.1	2.81421e-21	-0.481585	0.323	0.482	1.27202e-18	TFAP2A(var.3)
MA1151.1	2.87088e-21	-0.684447	0.285	0.488	1.29764e-18	RORC
MA0699.1	3.05886e-21	-0.807844	0.335	0.506	1.38261e-18	LBX2
MA0792.1	6.02592e-21	-1.10065	0.35	0.508	2.72372e-18	POU5F1B
MA0161.2	7.21941e-21	-0.866987	0.263	0.488	3.26317e-18	NFIC
MA0763.1	8.00657e-21	0.447623	0.737	0.494	3.61897e-18	ETV3
MA0839.1	3.30353e-20	-0.575114	0.337	0.488	1.49319e-17	CREB3L1
MA0750.2	5.58891e-20	0.349693	0.809	0.499	2.52619e-17	ZBTB7A
MA0073.1	8.08611e-20	0.327749	0.779	0.503	3.65492e-17	RREB1
MA0756.1	9.47579e-20	-0.514364	0.323	0.496	4.28306e-17	ONECUT2
MA0468.1	2.45131e-19	-0.505316	0.347	0.495	1.10799e-16	DUX4
MA0671.1	3.86374e-19	-0.777742	0.27	0.484	1.74641e-16	NFIX
MA0719.1	4.05043e-19	-0.794059	0.243	0.475	1.83079e-16	RHOXF1
MA0131.2	1.0109e-18	0.454753	0.715	0.497	4.56926e-16	HINFP
MA0484.1	1.60341e-18	-5.87625	0.094	0.433	7.2474e-16	HNF4G
MA0698.1	1.64794e-18	-0.792708	0.266	0.47	7.44868e-16	ZBTB18
MA0890.1	1.89842e-18	-0.659905	0.288	0.499	8.58085e-16	GBX2
MA0679.1	3.43767e-18	-0.558415	0.35	0.504	1.55383e-15	ONECUT1
MA0691.1	3.5143e-18	-0.729604	0.28	0.477	1.58846e-15	TFAP4
MA0770.1	4.62434e-18	-0.558702	0.308	0.488	2.0902e-15	HSF2
MA0833.1	5.65755e-18	0.348819	0.65	0.478	2.55721e-15	ATF4
MA1123.1	6.04683e-18	-0.647252	0.29	0.473	2.73317e-15	TWIST1
MA0513.1	9.45494e-18	-0.811205	0.243	0.471	4.27363e-15	SMAD2::SMAD3::SMAD4
MA1109.1	1.25678e-17	-0.795537	0.241	0.475	5.68067e-15	NEUROD1
MA0803.1	2.22305e-17	-0.687564	0.278	0.47	1.00482e-14	TBX15
MA0666.1	4.10743e-17	-0.462061	0.33	0.501	1.85656e-14	MSX1
MA0708.1	4.10743e-17	-0.462061	0.33	0.501	1.85656e-14	MSX2
MA0876.1	4.10743e-17	-0.462061	0.33	0.501	1.85656e-14	BSX
MA0773.1	4.94412e-17	-0.511613	0.367	0.481	2.23474e-14	MEF2D
MA0813.1	7.38132e-17	-0.459059	0.362	0.479	3.33636e-14	TFAP2B(var.3)
MA0675.1	7.79139e-17	-0.729578	0.333	0.502	3.52171e-14	NKX6-2
MA0088.2	7.86087e-17	-0.75302	0.313	0.481	3.55311e-14	ZNF143
MA0901.1	7.90775e-17	-0.763239	0.347	0.515	3.57431e-14	HOXB13
MA0028.2	8.61269e-17	0.26549	0.762	0.5	3.89294e-14	ELK1
MA0648.1	8.79465e-17	-0.524113	0.32	0.487	3.97518e-14	GSC
MA0144.2	1.36366e-16	0.289026	0.715	0.488	6.16374e-14	STAT3
MA1125.1	1.43047e-16	0.321074	0.697	0.479	6.46574e-14	ZNF384
MA0665.1	1.56548e-16	-0.766435	0.31	0.479	7.07597e-14	MSC
MA0884.1	1.58969e-16	-0.400049	0.313	0.493	7.18538e-14	DUXA
MA0132.2	2.3637e-16	-0.994626	0.337	0.505	1.06839e-13	PDX1
MA0641.1	3.40725e-16	0.32686	0.744	0.489	1.54008e-13	ELF4
MA0145.3	1.10782e-15	-0.918309	0.387	0.522	5.00733e-13	TFCP2
MA0596.1	1.24001e-15	-0.77162	0.29	0.47	5.60484e-13	SREBF2
MA0068.2	1.45751e-15	-0.752342	0.33	0.507	6.58796e-13	PAX4
MA0815.1	1.46874e-15	-0.422095	0.355	0.48	6.6387e-13	TFAP2C(var.3)
MA0892.1	1.57731e-15	-0.761657	0.362	0.498	7.12943e-13	GSX1
MA0710.1	2.17372e-15	-0.784239	0.34	0.501	9.82521e-13	NOTO
MA0630.1	2.83956e-15	-0.686817	0.377	0.504	1.28348e-12	SHOX
MA0701.1	2.83956e-15	-0.686817	0.377	0.504	1.28348e-12	LHX9
MA0717.1	2.83956e-15	-0.686817	0.377	0.504	1.28348e-12	RAX2
MA0046.2	5.18593e-15	-2.39006	0.132	0.443	2.34404e-12	HNF1A
MA1113.1	8.19018e-15	-0.548613	0.337	0.481	3.70196e-12	PBX2
MA0688.1	1.1519e-14	-0.495432	0.318	0.481	5.20659e-12	TBX2
MA0716.1	1.30362e-14	-0.728242	0.382	0.503	5.89238e-12	PRRX1
MA0721.1	1.30362e-14	-0.728242	0.382	0.503	5.89238e-12	UNCX
MA1120.1	1.31153e-14	-0.520854	0.357	0.483	5.92811e-12	SOX13
MA1419.1	1.39898e-14	0.401806	0.722	0.496	6.32337e-12	IRF4
MA0690.1	4.66068e-14	-0.551081	0.293	0.483	2.10663e-11	TBX21
MA1104.1	4.85157e-14	-0.604341	0.323	0.478	2.19291e-11	GATA6
MA0875.1	5.3e-14	-0.821804	0.38	0.501	2.3956e-11	BARX1
MA0715.1	6.17509e-14	-0.428425	0.352	0.504	2.79114e-11	PROP1
MA0868.1	8.89694e-14	-0.461028	0.345	0.489	4.02142e-11	SOX8
MA0800.1	1.45657e-13	-0.55279	0.315	0.486	6.58371e-11	EOMES
MA0501.1	1.4903e-13	0.564321	0.553	0.459	6.73616e-11	MAF::NFE2
MA0662.1	3.80434e-13	-0.735684	0.397	0.502	1.71956e-10	MIXL1
MA0645.1	4.11694e-13	0.27427	0.727	0.479	1.86086e-10	ETV6
MA0052.3	7.43048e-13	-0.368331	0.38	0.486	3.35858e-10	MEF2A
MA0757.1	8.27862e-13	-0.402915	0.377	0.492	3.74194e-10	ONECUT3
MA0706.1	1.09243e-12	-0.588264	0.39	0.502	4.9378e-10	MEOX2
MA0039.3	1.41335e-12	-0.519554	0.337	0.466	6.38836e-10	KLF4
MA0793.1	1.55708e-12	-0.728927	0.362	0.494	7.03798e-10	POU6F2
MA0724.1	1.88751e-12	-0.501804	0.35	0.499	8.53156e-10	VENTX
MA0122.2	2.58171e-12	-0.365942	0.342	0.493	1.16693e-09	NKX3-2
MA0842.1	3.13134e-12	-1.07049	0.246	0.457	1.41537e-09	NRL
MA0689.1	3.33198e-12	-0.488524	0.308	0.477	1.50606e-09	TBX20
MA0799.1	4.2015e-12	0.274345	0.737	0.512	1.89908e-09	RFX4
MA1117.1	5.01701e-12	0.352621	0.618	0.484	2.26769e-09	RELB
MA0791.1	6.39928e-12	-0.455295	0.35	0.495	2.89247e-09	POU4F3
MA1421.1	1.10256e-11	-0.904501	0.241	0.477	4.98359e-09	TCF7L1
MA0909.1	1.4027e-11	-0.735055	0.402	0.512	6.34018e-09	HOXD13
MA0802.1	1.81842e-11	-0.548889	0.362	0.484	8.21925e-09	TBR1
MA0486.2	2.38125e-11	-0.530772	0.38	0.489	1.07633e-08	HSF1
MA0766.1	3.28366e-11	-0.546894	0.36	0.476	1.48421e-08	GATA5
MA1118.1	4.32141e-11	-0.548801	0.347	0.483	1.95328e-08	SIX1
MA0846.1	5.19331e-11	0.154924	0.739	0.5	2.34738e-08	FOXC2
MA0136.2	6.89338e-11	0.253012	0.734	0.487	3.11581e-08	ELF5
MA0767.1	7.1244e-11	-0.462806	0.345	0.483	3.22023e-08	GCM2
MA0027.2	7.19964e-11	-0.70749	0.4	0.501	3.25424e-08	EN1
MA0506.1	7.77717e-11	0.247298	0.764	0.519	3.51528e-08	NRF1
MA0139.1	1.0019e-10	-0.243002	0.4	0.501	4.52858e-08	CTCF
MA0753.1	1.03432e-10	0.262319	0.69	0.484	4.67513e-08	ZNF740
MA0057.1	1.18448e-10	0.254473	0.69	0.491	5.35384e-08	MZF1(var.2)
MA0714.1	1.64685e-10	-0.509365	0.305	0.482	7.44377e-08	PITX3
MA1114.1	1.93855e-10	-0.675309	0.288	0.465	8.76225e-08	PBX3
MA0713.1	1.95547e-10	-0.501634	0.375	0.503	8.83871e-08	PHOX2A
MA0673.1	3.39954e-10	-0.477885	0.33	0.479	1.53659e-07	NKX2-8
MA0737.1	3.86236e-10	-0.491903	0.352	0.478	1.74579e-07	GLIS3
MA0153.2	6.00308e-10	-3.01806	0.124	0.431	2.71339e-07	HNF1B
MA0734.1	6.05266e-10	-0.482291	0.34	0.474	2.7358e-07	GLI2
MA0056.1	1.37163e-09	0.192608	0.742	0.516	6.19979e-07	MZF1
MA0674.1	2.42364e-09	-0.633096	0.404	0.503	1.09548e-06	NKX6-1
MA0080.4	2.74448e-09	0.051531	0.7	0.48	1.24051e-06	SPI1
MA0768.1	3.22084e-09	-0.456361	0.32	0.481	1.45582e-06	LEF1
MA0598.2	3.5886e-09	0.261784	0.702	0.489	1.62205e-06	EHF
MA0778.1	3.90106e-09	0.176685	0.571	0.464	1.76328e-06	NFKB2
MA0707.1	4.41657e-09	-0.546349	0.397	0.493	1.99629e-06	MNX1
MA0727.1	4.61007e-09	-0.819311	0.387	0.526	2.08375e-06	NR3C2
MA0893.1	5.97547e-09	-0.707331	0.432	0.507	2.70091e-06	GSX2
MA1420.1	1.14005e-08	0.269751	0.677	0.504	5.15302e-06	IRF5
MA0905.1	1.20591e-08	0.306694	0.665	0.504	5.45069e-06	HOXC10
MA0794.1	1.30526e-08	-0.425917	0.352	0.482	5.89977e-06	PROX1
MA0683.1	1.85502e-08	-0.41917	0.382	0.498	8.38467e-06	POU4F2
MA0844.1	1.98346e-08	0.347159	0.571	0.485	8.96522e-06	XBP1
MA0672.1	2.02929e-08	-0.43766	0.385	0.485	9.1724e-06	NKX2-3
MA0670.1	3.36128e-08	-0.455027	0.352	0.488	1.5193e-05	NFIA
MA0687.1	4.02179e-08	0.230165	0.655	0.477	1.81785e-05	SPIC
MA0775.1	4.46833e-08	-0.41743	0.33	0.483	2.01968e-05	MEIS3
MA0613.1	4.52798e-08	-0.950369	0.469	0.495	2.04665e-05	FOXG1
MA0024.3	5.22346e-08	0.243977	0.638	0.49	2.361e-05	E2F1
MA0878.1	6.12177e-08	-0.49478	0.439	0.512	2.76704e-05	CDX1
MA0102.3	6.30206e-08	-0.703442	0.29	0.468	2.84853e-05	CEBPA
MA0036.3	6.45663e-08	-0.516456	0.367	0.477	2.9184e-05	GATA2
MA0650.1	7.37268e-08	-0.502616	0.449	0.511	3.33245e-05	HOXA13
MA0762.1	8.49071e-08	-0.660353	0.754	0.485	3.8378e-05	ETV2
MA0465.1	8.92416e-08	-0.626028	0.437	0.511	4.03372e-05	CDX2
MA0113.3	1.20105e-07	-0.684147	0.385	0.52	5.42874e-05	NR3C1
MA0479.1	1.33212e-07	-0.318202	0.404	0.49	6.02117e-05	FOXH1
MA0702.1	1.58878e-07	-0.772446	0.432	0.508	7.18129e-05	LMX1A
MA0703.1	1.58878e-07	-0.772446	0.432	0.508	7.18129e-05	LMX1B
MA0037.3	2.23934e-07	-0.519869	0.36	0.479	0.000101218	GATA3
MA0795.1	2.93776e-07	-0.403833	0.34	0.485	0.000132787	SMAD3
MA0497.1	3.86272e-07	-0.270471	0.427	0.483	0.000174595	MEF2C
MA0640.1	4.31814e-07	0.242094	0.667	0.493	0.00019518	ELF3
MA0895.1	4.48604e-07	-0.276744	0.367	0.499	0.000202769	HMBOX1
MA0907.1	6.34516e-07	-0.466706	0.417	0.504	0.000286801	HOXC13
MA0469.2	6.43864e-07	0.343121	0.635	0.5	0.000291027	E2F3
MA0790.1	7.2203e-07	-0.36408	0.429	0.498	0.000326358	POU4F1
MA0777.1	7.39826e-07	0.201009	0.625	0.499	0.000334401	MYBL2
MA0637.1	1.20526e-06	0.297343	0.625	0.5	0.000544779	CENPB
MA0140.2	1.32459e-06	-0.386301	0.375	0.477	0.000598717	GATA1::TAL1
MA0686.1	1.35614e-06	0.171622	0.64	0.489	0.000612977	SPDEF
MA0758.1	2.09564e-06	0.254379	0.667	0.507	0.00094723	E2F7
MA0511.2	2.10326e-06	0.254834	0.64	0.494	0.000950676	RUNX2
MA0154.3	2.87265e-06	-0.379295	0.39	0.476	0.00129844	EBF1
MA0158.1	3.33937e-06	-0.300242	0.481	0.502	0.00150939	HOXA5
MA0914.1	5.59758e-06	-0.300723	0.432	0.496	0.00253011	ISL2
MA0130.1	1.53912e-05	-0.225372	0.365	0.471	0.00695682	ZNF354C
MA0906.1	1.73668e-05	-0.360815	0.489	0.506	0.00784979	HOXC12
MA0711.1	2.15175e-05	0.239627	0.653	0.504	0.00972593	OTX1
MA0748.1	2.35595e-05	0.279384	0.65	0.507	0.0106489	YY2
MA1119.1	2.79819e-05	-0.414717	0.424	0.477	0.0126478	SIX2
MA0865.1	3.74757e-05	0.177174	0.658	0.504	0.016939	E2F8
MA0752.1	4.3229e-05	-0.290352	0.437	0.491	0.0195395	ZNF410
MA1155.1	4.85883e-05	-0.372857	0.404	0.479	0.0219619	ZSCAN4
MA0155.1	5.48903e-05	-0.229837	0.4	0.476	0.0248104	INSM1
MA0498.2	6.62867e-05	-0.21999	0.377	0.485	0.0299616	MEIS1
MA0735.1	7.71921e-05	-0.238361	0.439	0.49	0.0348908	GLIS1
MA0696.1	8.2546e-05	-0.225221	0.407	0.482	0.0373108	ZIC1
MA0031.1	0.000147561	-0.978278	0.459	0.489	0.0666974	FOXD1
MA0157.2	0.000147561	-0.978278	0.459	0.489	0.0666974	FOXO3
MA0864.1	0.000200777	0.065613	0.658	0.517	0.090751	E2F2
MA0523.1	0.000243737	-0.25164	0.385	0.484	0.110169	TCF7L2
MA0495.2	0.000365951	-0.461164	0.467	0.446	0.16541	MAFF
MA0593.1	0.000461268	-0.457306	0.697	0.485	0.208493	FOXP2
MA0845.1	0.000475113	-0.37103	0.481	0.489	0.214751	FOXB1
MA0638.1	0.000565851	0.193194	0.625	0.495	0.255765	CREB3
MA1152.1	0.000750512	-0.282576	0.479	0.482	0.339231	SOX15
MA0639.1	0.0007792	0.0193045	0.548	0.481	0.352198	DBP
MA0610.1	0.000865979	-0.139229	0.385	0.487	0.391423	DMRT3
MA0771.1	0.000900737	-0.186734	0.432	0.486	0.407133	HSF4
MA0774.1	0.000904043	-0.375403	0.39	0.48	0.408627	MEIS2
MA0843.1	0.000962826	-0.261285	0.372	0.482	0.435197	TEF
MA0481.2	0.0012045	-1.21449	0.484	0.489	0.544433	FOXP1
MA0694.1	0.00121644	0.171799	0.588	0.49	0.54983	ZBTB7B
MA0634.1	0.00145869	-0.477077	0.521	0.512	0.659329	ALX3
MA0042.2	0.00161514	-1.27016	0.494	0.488	0.730041	FOXI1
MA0033.2	0.00161514	-1.27016	0.494	0.488	0.730041	FOXL1
MA0847.1	0.00161514	-1.27016	0.494	0.488	0.730041	FOXD2
MA0848.1	0.00161514	-1.27016	0.494	0.488	0.730041	FOXO4
MA0849.1	0.00161514	-1.27016	0.494	0.488	0.730041	FOXO6
MA0850.1	0.00161514	-1.27016	0.494	0.488	0.730041	FOXP3
MA0908.1	0.0028481	0.10755	0.625	0.509	1	HOXD11
MA0496.2	0.00305879	-0.72153	0.429	0.439	1	MAFK
MA1116.1	0.00326295	0.0222557	0.618	0.483	1	RBPJ
MA0030.1	0.00397387	-0.126028	0.655	0.492	1	FOXF2
MA0899.1	0.00529923	-0.530945	0.501	0.519	1	HOXA10
MA0731.1	0.00652249	0.0261243	0.563	0.488	1	BCL6B
MA0680.1	0.00740739	-0.216534	0.504	0.509	1	PAX7
MA0084.1	0.00785678	-0.23189	0.464	0.499	1	SRY
MA0014.3	0.00818692	-0.213752	0.439	0.484	1	PAX5
MA0749.1	0.0085395	-0.144369	0.432	0.495	1	ZBED1
MA0043.2	0.0125377	-0.280863	0.432	0.488	1	HLF
MA0776.1	0.0165911	0.290494	0.586	0.502	1	MYBL1
MA0152.1	0.0185873	-0.37652	0.672	0.513	1	NFATC2
MA0070.1	0.0199186	0.0603044	0.568	0.498	1	PBX1
MA0781.1	0.0210532	-0.542492	0.355	0.485	1	PAX9
MA0635.1	0.022755	0.0952898	0.568	0.502	1	BARHL2
MA0466.2	0.0286771	-0.120094	0.437	0.488	1	CEBPB
MA0060.3	0.030241	-0.0276144	0.486	0.512	1	NFYA
MA0755.1	0.0313597	-0.187031	0.484	0.503	1	CUX2
MA0779.1	0.0351992	-0.18225	0.489	0.489	1	PAX1
MA0508.2	0.0359348	0.0360022	0.558	0.494	1	PRDM1
MA0442.2	0.0386784	-0.204795	0.479	0.482	1	SOX10
MA0025.1	0.0426529	0.0595682	0.556	0.499	1	NFIL3
MA0751.1	0.0461559	-0.135257	0.464	0.478	1	ZIC4
MA1103.1	0.0517422	-0.980418	0.543	0.494	1	FOXK2
MA0105.4	0.0543493	-0.375081	0.414	0.464	1	NFKB1
MA1107.1	0.0569913	0.0453724	0.538	0.473	1	KLF9
MA0659.1	0.0650587	-1.37027	0.33	0.427	1	MAFG
MA1154.1	0.073294	0.0728179	0.538	0.481	1	ZNF282
MA0148.3	0.075555	-0.479863	0.526	0.488	1	FOXA1
MA0069.1	0.0782585	0.039027	0.529	0.494	1	Pax6
MA0695.1	0.0904434	-0.0685329	0.484	0.488	1	ZBTB7C
MA0852.2	0.0999539	-1.03986	0.548	0.499	1	FOXK1
MA0837.1	0.110476	-0.0622481	0.444	0.489	1	CEBPE
MA0502.1	0.125029	0.0141266	0.516	0.514	1	NFYB
MA0032.2	0.184188	-0.120185	0.615	0.497	1	FOXC1
MA0754.1	0.188068	-0.0867744	0.474	0.496	1	CUX1
MA0163.1	0.21302	0.0604332	0.514	0.474	1	PLAG1
MA0836.1	0.291617	-0.201358	0.424	0.481	1	CEBPD
MA0651.1	0.293847	0.021713	0.571	0.501	1	HOXC11
MA0083.3	0.359673	-0.0951259	0.514	0.483	1	SRF
MA0780.1	0.372512	-0.129628	0.531	0.51	1	PAX3
MA0866.1	0.479537	0.0191308	0.533	0.49	1	SOX21
MA0625.1	0.608098	-0.629903	0.633	0.511	1	NFATC3
MA1102.1	0.657982	0.0193728	0.514	0.501	1	CTCFL
MA0697.1	0.737607	-0.0433893	0.476	0.483	1	ZIC3
MA0712.1	0.756171	-0.112663	0.434	0.48	1	OTX2
MA0684.1	0.834605	0.0206056	0.509	0.491	1	RUNX3
MA0657.1	0.850108	-0.044769	0.526	0.483	1	KLF13
MA0838.1	0.86201	-0.0694866	0.439	0.478	1	CEBPG
MA0736.1	0.928784	-0.0105827	0.489	0.48	1	GLIS2
MA1124.1	0.952125	-0.0372659	0.464	0.48	1	ZNF24
MA0867.1	0.96565	-0.0688425	0.531	0.489	1	SOX4
MA0873.1	0.996333	0.00936808	0.573	0.509	1	HOXD12

## Sheet: TAL
Differentially activated chromVAR motifs in TAL
motif	p_val	avg_logFC	pct.1	pct.2	p_val_adj	gene
MA0141.3	0	1.14338	0.962	0.303	0	ESRRB
MA0789.1	0	1.14074	0.899	0.348	0	POU3F4
MA0700.1	0	1.1324	0.869	0.344	0	LHX2
MA0068.2	0	1.09358	0.869	0.357	0	PAX4
MA0792.1	0	1.08896	0.907	0.344	0	POU5F1B
MA0710.1	0	1.07678	0.848	0.358	0	NOTO
MA0886.1	0	1.06342	0.829	0.358	0	EMX2
MA1115.1	0	1.05561	0.867	0.347	0	POU5F1
MA0784.1	0	1.04091	0.878	0.361	0	POU1F1
MA0787.1	0	1.03002	0.913	0.351	0	POU3F2
MA0785.1	0	1.02831	0.901	0.36	0	POU2F1
MA0786.1	0	1.00494	0.918	0.36	0	POU3F1
MA0507.1	0	1.00468	0.867	0.361	0	POU2F2
MA0788.1	0	0.99887	0.911	0.355	0	POU3F3
MA0793.1	0	0.96631	0.835	0.354	0	POU6F2
MA0809.1	0	0.960973	0.751	0.374	0	TEAD4
MA0090.2	0	0.954591	0.759	0.372	0	TEAD1
MA0683.1	0	0.952509	0.785	0.379	0	POU4F2
MA0132.2	0	0.935557	0.888	0.347	0	PDX1
MA0889.1	0	0.906731	0.851	0.354	0	GBX1
MA0888.1	0	0.900368	0.778	0.384	0	EVX2
MA0887.1	0	0.889075	0.765	0.384	0	EVX1
MA0674.1	0	0.881061	0.838	0.365	0	NKX6-1
MA0612.1	0	0.876335	0.795	0.371	0	EMX1
MA0725.1	0	0.872157	0.784	0.374	0	VSX1
MA0726.1	0	0.872157	0.784	0.374	0	VSX2
MA0661.1	0	0.861726	0.838	0.358	0	MEOX1
MA0654.1	0	0.854654	0.831	0.364	0	ISX
MA0892.1	0	0.825581	0.835	0.359	0	GSX1
MA0878.1	0	0.816462	0.827	0.383	0	CDX1
MA0902.1	0	0.815517	0.81	0.372	0	HOXB2
MA0900.1	0	0.813516	0.778	0.377	0	HOXA2
MA0909.1	0	0.811348	0.873	0.365	0	HOXD13
MA0680.1	0	0.809843	0.781	0.4	0	PAX7
MA0618.1	0	0.804039	0.803	0.37	0	LBX1
MA0901.1	0	0.772467	0.863	0.371	0	HOXB13
MA0702.1	0	0.768419	0.864	0.363	0	LMX1A
MA0703.1	0	0.768419	0.864	0.363	0	LMX1B
MA0791.1	0	0.765357	0.731	0.397	0	POU4F3
MA0899.1	0	0.76146	0.868	0.377	0	HOXA10
MA0790.1	0	0.754367	0.743	0.398	0	POU4F1
MA0145.3	0	0.753512	0.857	0.384	0	TFCP2
MA0893.1	0	0.751316	0.854	0.365	0	GSX2
MA0907.1	0	0.745305	0.783	0.39	0	HOXC13
MA0027.2	0	0.744221	0.79	0.383	0	EN1
MA0642.1	0	0.742644	0.809	0.38	0	EN2
MA0780.1	0	0.733127	0.758	0.41	0	PAX3
MA0662.1	0	0.732084	0.816	0.374	0	MIXL1
MA0810.1	0	0.72641	0.766	0.375	0	TFAP2A(var.2)
MA0722.1	0	0.721487	0.763	0.388	0	VAX1
MA0723.1	0	0.721487	0.763	0.388	0	VAX2
MA0658.1	0	0.721457	0.757	0.394	0	LHX6
MA1105.1	0	0.716104	0.836	0.372	0	GRHL2
MA1116.1	0	0.716089	0.747	0.379	0	RBPJ
MA0808.1	0	0.714674	0.689	0.397	0	TEAD3
MA0647.1	0	0.714657	0.888	0.371	0	GRHL1
MA0675.1	0	0.711556	0.801	0.377	0	NKX6-2
MA0650.1	0	0.709384	0.835	0.38	0	HOXA13
MA1121.1	0	0.693734	0.701	0.399	0	TEAD2
MA0811.1	0	0.689213	0.722	0.386	0	TFAP2B
MA0465.1	0	0.682652	0.845	0.375	0	CDX2
MA0071.1	0	0.670698	0.812	0.367	0	RORA
MA0798.1	0	0.669876	0.844	0.394	0	RFX3
MA1111.1	0	0.659173	0.845	0.351	0	NR2F2
MA0890.1	0	0.653886	0.789	0.377	0	GBX2
MA0524.2	0	0.648746	0.714	0.389	0	TFAP2C
MA0679.1	0	0.648694	0.72	0.414	0	ONECUT1
MA0903.1	0	0.646487	0.721	0.398	0	HOXB3
MA0727.1	0	0.644853	0.757	0.431	0	NR3C2
MA0644.1	0	0.642872	0.742	0.392	0	ESX1
MA0510.2	0	0.641124	0.854	0.396	0	RFX5
MA0486.2	0	0.639253	0.68	0.41	0	HSF1
MA0716.1	0	0.63798	0.797	0.383	0	PRRX1
MA0721.1	0	0.63798	0.797	0.383	0	UNCX
MA0706.1	0	0.631225	0.777	0.389	0	MEOX2
MA0600.2	0	0.629027	0.88	0.394	0	RFX2
MA0160.1	0	0.627019	0.844	0.356	0	NR4A2
MA0699.1	0	0.613182	0.798	0.385	0	LBX2
MA0814.1	0	0.611747	0.7	0.399	0	TFAP2C(var.2)
MA0864.1	0	0.610719	0.763	0.421	0	E2F2
MA0070.1	0	0.595697	0.695	0.42	0	PBX1
MA1155.1	0	0.590632	0.671	0.4	0	ZSCAN4
MA0508.2	0	0.586607	0.737	0.397	0	PRDM1
MA0812.1	0	0.585804	0.718	0.399	0	TFAP2B(var.2)
MA0113.3	0	0.584645	0.734	0.431	0	NR3C1
MA0718.1	0	0.577402	0.747	0.39	0	RAX
MA0724.1	0	0.57691	0.714	0.41	0	VENTX
MA0630.1	0	0.568832	0.788	0.388	0	SHOX
MA0701.1	0	0.568832	0.788	0.388	0	LHX9
MA0717.1	0	0.568832	0.788	0.388	0	RAX2
MA0003.3	0	0.558121	0.718	0.399	0	TFAP2A
MA0914.1	0	0.556237	0.689	0.417	0	ISL2
MA0873.1	0	0.541106	0.721	0.426	0	HOXD12
MA0479.1	0	0.53564	0.674	0.414	0	FOXH1
MA0731.1	0	0.534356	0.678	0.413	0	BCL6B
MA0634.1	0	0.526658	0.822	0.388	0	ALX3
MA0056.1	0	0.519766	0.852	0.386	0	MZF1
MA0678.1	0	0.515138	0.659	0.428	0	OLIG2
MA0707.1	0	0.508173	0.737	0.393	0	MNX1
MA1110.1	0	0.505334	0.654	0.42	0	NR1H4
MA1100.1	0	0.504998	0.668	0.403	0	ASCL1
MA0758.1	0	0.491908	0.727	0.422	0	E2F7
MA0753.1	0	0.488869	0.73	0.39	0	ZNF740
MA0799.1	0	0.485771	0.781	0.408	0	RFX4
MA0471.1	0	0.47826	0.806	0.405	0	E2F6
MA0894.1	0	0.476133	0.707	0.405	0	HESX1
MA0073.1	0	0.47047	0.791	0.393	0	RREB1
MA0713.1	0	0.464269	0.735	0.406	0	PHOX2A
MA0875.1	0	0.459147	0.77	0.39	0	BARX1
MA0057.1	0	0.457975	0.73	0.399	0	MZF1(var.2)
MA0906.1	0	0.4517	0.713	0.422	0	HOXC12
MA0865.1	0	0.431342	0.72	0.42	0	E2F8
MA0715.1	0	0.407219	0.704	0.421	0	PROP1
MA0144.2	0	0.400618	0.69	0.411	0	STAT3
MA0149.1	0	0.36181	0.711	0.403	0	EWSR1-FLI1
MA0148.3	0	0.357537	0.767	0.376	0	FOXA1
MA0528.1	0	0.350254	0.788	0.402	0	ZNF263
MA0032.2	0	0.339244	0.749	0.398	0	FOXC1
MA0741.1	0	0.290591	0.799	0.424	0	KLF16
MA0030.1	0	0.177058	0.759	0.388	0	FOXF2
MA0152.1	0	0.169467	0.834	0.386	0	NFATC2
MA0846.1	0	0.154345	0.749	0.405	0	FOXC2
MA1122.1	0	0.148169	0.807	0.423	0	TFDP1
MA0613.1	0	0.00454976	0.779	0.38	0	FOXG1
MA0625.1	0	-0.0593339	0.824	0.387	0	NFATC3
MA0031.1	0	-0.241941	0.758	0.38	0	FOXD1
MA0157.2	0	-0.241941	0.758	0.38	0	FOXO3
MA0852.2	0	-0.262522	0.82	0.37	0	FOXK1
MA0593.1	0	-0.264777	0.763	0.378	0	FOXP2
MA1103.1	0	-0.274686	0.793	0.374	0	FOXK2
MA0481.2	0	-0.577179	0.774	0.375	0	FOXP1
MA0042.2	0	-0.59191	0.773	0.373	0	FOXI1
MA0033.2	0	-0.59191	0.773	0.373	0	FOXL1
MA0847.1	0	-0.59191	0.773	0.373	0	FOXD2
MA0848.1	0	-0.59191	0.773	0.373	0	FOXO4
MA0849.1	0	-0.59191	0.773	0.373	0	FOXO6
MA0850.1	0	-0.59191	0.773	0.373	0	FOXP3
MA0037.3	0	-0.856759	0.277	0.558	0	GATA3
MA0488.1	0	-0.931681	0.284	0.541	0	JUN
MA0822.1	0	-1.23306	0.248	0.56	0	HES7
MA1421.1	0	-1.24556	0.201	0.583	0	TCF7L1
MA0729.1	0	-1.29736	0.211	0.573	0	RARA
MA0017.2	0	-1.32791	0.232	0.558	0	NR2F1
MA0495.2	0	-1.55818	0.198	0.546	0	MAFF
MA0504.1	0	-1.60057	0.148	0.605	0	NR2C2
MA1148.1	0	-1.7951	0.164	0.589	0	PPARA::RXRA
MA0496.2	0	-1.82021	0.18	0.543	0	MAFK
MA0659.1	0	-2.13243	0.156	0.534	0	MAFG
MA0046.2	0	-2.96878	0.066	0.588	0	HNF1A
MA0115.1	0	-3.49531	0.072	0.606	0	NR1H2::RXRA
MA0153.2	0	-3.75159	0.049	0.578	0	HNF1B
MA0855.1	0	-3.91965	0.051	0.609	0	RXRB
MA0856.1	0	-4.53216	0.04	0.608	0	RXRG
MA0484.1	0	-8.899	0.009	0.597	0	HNF4G
MA0036.3	0	-0.742504	0.321	0.538	0	GATA2
MA0908.1	0	0.414459	0.704	0.432	0	HOXD11
MA0628.1	0	0.385518	0.627	0.438	0	POU6F1
MA1118.1	0	0.44507	0.651	0.413	0	SIX1
MA0670.1	0	0.4999	0.633	0.427	6.0641e-308	NFIA
MA0103.3	0	0.275166	0.631	0.441	5.57086e-306	ZEB1
MA0105.4	9.5664e-300	-0.810644	0.278	0.537	4.32401e-297	NFKB1
MA0770.1	5.54148e-291	0.517364	0.645	0.421	2.50475e-288	HSF2
MA0766.1	9.37175e-291	-0.716799	0.326	0.534	4.23603e-288	GATA5
MA0693.2	6.96402e-290	-1.14741	0.254	0.556	3.14774e-287	VDR
MA0882.1	4.27295e-285	0.385246	0.661	0.431	1.93138e-282	DLX6
MA0137.3	1.42487e-283	0.367821	0.688	0.423	6.44041e-281	STAT1
MA1420.1	1.79417e-283	0.433535	0.678	0.438	8.10964e-281	IRF5
MA0827.1	4.83117e-283	0.458767	0.649	0.433	2.18369e-280	OLIG3
MA0755.1	9.00271e-279	0.400672	0.666	0.437	4.06922e-276	CUX2
MA0639.1	3.46775e-268	-0.773392	0.332	0.542	1.56742e-265	DBP
MA0821.1	1.43884e-265	-1.16084	0.263	0.555	6.50355e-263	HES5
MA0599.1	3.3934e-263	0.173415	0.784	0.428	1.53382e-260	KLF5
MA0845.1	5.58273e-253	0.212015	0.686	0.41	2.52339e-250	FOXB1
MA1104.1	9.73497e-252	-0.64658	0.342	0.529	4.40021e-249	GATA6
MA0517.1	5.0442e-246	0.1588	0.741	0.421	2.27998e-243	STAT1::STAT2
MA0102.3	1.01104e-240	-0.818951	0.29	0.536	4.56991e-238	CEBPA
MA0743.1	5.91263e-239	0.313321	0.622	0.433	2.67251e-236	SCRT1
MA0905.1	1.55168e-237	0.400493	0.663	0.443	7.01358e-235	HOXC10
MA0651.1	8.12054e-235	0.395894	0.655	0.44	3.67049e-232	HOXC11
MA1119.1	5.19414e-234	0.340218	0.618	0.42	2.34775e-231	SIX2
MA0862.1	1.24251e-231	0.38504	0.687	0.445	5.61616e-229	GMEB2
MA1117.1	2.90042e-231	0.340414	0.637	0.425	1.31099e-228	RELB
MA0842.1	1.13593e-226	-1.10526	0.276	0.526	5.13442e-224	NRL
MA0112.3	1.37291e-226	-1.04721	0.281	0.545	6.20555e-224	ESR1
MA0836.1	2.3637e-226	-0.638063	0.333	0.539	1.06839e-223	CEBPD
MA0815.1	1.24951e-222	0.361496	0.616	0.423	5.64778e-220	TFAP2C(var.3)
MA0866.1	1.0081e-221	0.383118	0.641	0.43	4.55659e-219	SOX21
MA0442.2	9.11397e-218	0.37719	0.636	0.42	4.11951e-215	SOX10
MA0665.1	1.18093e-216	0.333563	0.606	0.424	5.3378e-214	MSC
MA0048.2	1.21989e-213	0.351758	0.607	0.432	5.51388e-211	NHLH1
MA0492.1	6.92874e-213	-0.747048	0.351	0.52	3.13179e-210	JUND(var.2)
MA0666.1	1.08669e-210	0.261178	0.655	0.436	4.91183e-208	MSX1
MA0708.1	1.08669e-210	0.261178	0.655	0.436	4.91183e-208	MSX2
MA0876.1	1.08669e-210	0.261178	0.655	0.436	4.91183e-208	BSX
MA0833.1	1.0711e-209	-0.479802	0.352	0.533	4.84138e-207	ATF4
MA0804.1	1.77766e-201	0.364788	0.6	0.445	8.03501e-199	TBX19
MA0867.1	9.39532e-198	0.327918	0.623	0.436	4.24669e-195	SOX4
MA0838.1	4.17758e-193	-0.582831	0.34	0.533	1.88826e-190	CEBPG
MA0684.1	3.24741e-191	0.342195	0.627	0.436	1.46783e-188	RUNX3
MA0802.1	3.2463e-189	0.299714	0.603	0.434	1.46733e-186	TBR1
MA1149.1	1.69924e-187	0.238168	0.615	0.422	7.68058e-185	RARA::RXRG
MA0686.1	1.08925e-180	-0.504638	0.398	0.529	4.92341e-178	SPDEF
MA0719.1	2.20244e-180	-0.67073	0.301	0.54	9.95504e-178	RHOXF1
MA0051.1	3.77716e-178	0.214773	0.68	0.433	1.70728e-175	IRF2
MA0069.1	4.97694e-177	0.322725	0.604	0.45	2.24958e-174	Pax6
MA0781.1	9.0557e-173	-0.835839	0.321	0.548	4.09318e-170	PAX9
MA0668.1	2.1101e-172	0.364687	0.599	0.447	9.53767e-170	NEUROD2
MA0122.2	9.21915e-168	0.350047	0.61	0.442	4.16706e-165	NKX3-2
MA0813.1	1.92014e-166	0.303845	0.597	0.429	8.67901e-164	TFAP2B(var.3)
MA0776.1	6.46161e-164	0.36908	0.628	0.453	2.92065e-161	MYBL1
MA0100.3	5.55941e-163	0.292511	0.589	0.439	2.51285e-160	MYB
MA0872.1	1.84861e-157	0.306305	0.593	0.434	8.35572e-155	TFAP2A(var.3)
MA1124.1	1.02534e-156	0.301526	0.583	0.438	4.63454e-154	ZNF24
MA0258.2	6.02468e-155	0.0851814	0.584	0.433	2.72315e-152	ESR2
MA0084.1	2.583e-153	0.2434	0.636	0.443	1.16752e-150	SRY
MA0506.1	2.36268e-152	-0.0614856	0.738	0.436	1.06793e-149	NRF1
MA0843.1	3.43923e-145	-0.559089	0.369	0.526	1.55453e-142	TEF
MA0081.1	9.73486e-145	0.125996	0.645	0.413	4.40016e-142	SPIB
MA0470.1	2.19488e-144	-0.10377	0.758	0.435	9.92086e-142	E2F4
MA1145.1	5.47449e-144	-0.631888	0.419	0.513	2.47447e-141	FOSL2::JUND(var.2)
MA0778.1	2.48403e-133	-0.618748	0.345	0.515	1.12278e-130	NFKB2
MA0158.1	3.87365e-133	0.252146	0.626	0.452	1.75089e-130	HOXA5
MA1418.1	1.85556e-132	0.0479033	0.681	0.434	8.38714e-130	IRF3
MA0733.1	3.79706e-132	0.079794	0.682	0.432	1.71627e-129	EGR4
MA1139.1	4.87282e-131	-0.802687	0.426	0.501	2.20252e-128	FOSL2::JUNB(var.2)
MA0768.1	8.25314e-130	-0.421732	0.355	0.529	3.73042e-127	LEF1
MA0794.1	2.67748e-126	-0.410194	0.366	0.526	1.21022e-123	PROX1
MA0771.1	2.76129e-126	0.354932	0.581	0.446	1.2481e-123	HSF4
MA0672.1	4.78509e-126	0.285433	0.586	0.442	2.16286e-123	NKX2-3
MA0635.1	1.49958e-125	0.281068	0.613	0.459	6.77811e-123	BARHL2
MA0800.1	7.86219e-125	0.247739	0.577	0.445	3.55371e-122	EOMES
MA0155.1	5.86922e-123	0.255227	0.575	0.434	2.65289e-120	INSM1
MA0527.1	3.02245e-122	0.0403888	0.69	0.449	1.36615e-119	ZBTB33
MA0516.1	3.42005e-122	0.0848801	0.722	0.437	1.54586e-119	SP2
MA0835.1	1.07057e-120	-0.447005	0.419	0.515	4.83898e-118	BATF3
MA0772.1	2.9293e-120	0.0837005	0.66	0.437	1.32404e-117	IRF7
MA1101.1	2.13408e-118	-0.10033	0.343	0.494	9.64603e-116	BACH2
MA0735.1	1.56441e-115	0.256006	0.602	0.444	7.07114e-113	GLIS1
MA0756.1	6.12784e-112	0.260094	0.59	0.454	2.76978e-109	ONECUT2
MA1154.1	3.68179e-111	0.262654	0.581	0.442	1.66417e-108	ZNF282
MA0079.3	1.97814e-108	0.0958157	0.694	0.436	8.94119e-106	SP1
MA0511.2	2.66258e-108	0.247619	0.608	0.451	1.20349e-105	RUNX2
MA0162.3	1.18993e-107	-0.0250592	0.696	0.439	5.37847e-105	EGR1
MA0640.1	4.47505e-104	0.00314036	0.649	0.433	2.02272e-101	ELF3
MA0522.2	1.90713e-103	-0.00569047	0.534	0.466	8.62024e-101	TCF3
MA0161.2	4.97477e-103	0.131396	0.551	0.459	2.2486e-100	NFIC
MA0732.1	9.21717e-103	-0.0585371	0.705	0.435	4.16616e-100	EGR3
MA0752.1	1.3485e-102	0.202474	0.595	0.447	6.09522e-100	ZNF410
MA0746.1	1.80486e-100	0.0838543	0.674	0.443	8.15795e-98	SP3
MA0744.1	3.94547e-99	0.176765	0.562	0.454	1.78335e-96	SCRT2
MA0688.1	4.36114e-97	0.197798	0.552	0.45	1.97124e-94	TBX2
MA0163.1	2.02091e-92	0.19249	0.573	0.435	9.13452e-90	PLAG1
MA0024.3	2.07622e-91	-0.286099	0.423	0.52	9.3845e-89	E2F1
MA0747.1	7.25551e-91	0.0749978	0.661	0.441	3.27949e-88	SP8
MA0140.2	2.58095e-90	-0.35384	0.389	0.511	1.16659e-87	GATA1::TAL1
MA0018.3	3.95131e-90	-0.535065	0.42	0.501	1.78599e-87	CREB1
MA0523.1	4.68585e-88	-0.328764	0.384	0.522	2.11801e-85	TCF7L2
MA1140.1	3.66666e-87	-0.564079	0.447	0.507	1.65733e-84	JUNB(var.2)
MA0730.1	8.329e-87	0.0372352	0.565	0.444	3.76471e-84	RARA(var.2)
MA1126.1	4.8573e-83	-0.383868	0.418	0.506	2.1955e-80	FOS::JUN(var.2)
MA0690.1	4.86448e-81	0.119275	0.542	0.455	2.19874e-78	TBX21
MA0502.1	3.59288e-78	0.218948	0.616	0.473	1.62398e-75	NFYB
MA0750.2	4.1531e-78	-0.19411	0.677	0.434	1.8772e-75	ZBTB7A
MA0754.1	2.94217e-77	0.199944	0.571	0.465	1.32986e-74	CUX1
MA0072.1	1.76846e-76	0.179152	0.555	0.465	7.99346e-74	RORA(var.2)
MA0868.1	2.1064e-76	0.232852	0.559	0.458	9.52094e-74	SOX8
MA0745.1	4.65027e-76	-0.0334122	0.51	0.472	2.10192e-73	SNAI2
MA0844.1	6.68508e-76	-0.287181	0.423	0.512	3.02166e-73	XBP1
MA1112.1	1.72539e-75	0.0665967	0.569	0.455	7.79874e-73	NR4A1
MA0154.3	1.7845e-75	0.18534	0.548	0.445	8.06595e-73	EBF1
MA0782.1	1.69074e-74	-0.587915	0.346	0.517	7.64214e-72	PKNOX1
MA1150.1	2.00925e-74	0.111289	0.558	0.463	9.08182e-72	RORB
MA0711.1	1.54731e-73	0.189419	0.601	0.468	6.99384e-71	OTX1
MA0817.1	2.12287e-72	0.176883	0.558	0.466	9.59536e-70	BHLHE23
MA0767.1	3.39258e-72	-0.3938	0.406	0.511	1.53344e-69	GCM2
MA0468.1	8.89935e-70	0.170797	0.57	0.461	4.0225e-67	DUX4
MA0009.2	1.43714e-67	0.157213	0.545	0.47	6.49586e-65	T
MA0694.1	2.53454e-67	0.185789	0.575	0.457	1.14561e-64	ZBTB7B
MA0060.3	3.98367e-66	0.197849	0.609	0.473	1.80062e-63	NFYA
MA0501.1	8.38348e-66	-0.504469	0.375	0.495	3.78933e-63	MAF::NFE2
MA1107.1	1.39689e-64	0.130645	0.575	0.434	6.31395e-62	KLF9
MA0652.1	1.48985e-64	-0.0492081	0.625	0.447	6.73411e-62	IRF8
MA0671.1	4.5619e-64	0.108899	0.522	0.464	2.06198e-61	NFIX
MA0656.1	7.96157e-64	-0.615122	0.459	0.491	3.59863e-61	JDP2(var.2)
MA0830.1	2.27694e-62	-0.105882	0.501	0.481	1.02918e-59	TCF4
MA1136.1	1.32082e-60	-0.458423	0.451	0.504	5.9701e-58	FOSB::JUNB(var.2)
MA1114.1	2.68395e-60	-0.453483	0.36	0.504	1.21314e-57	PBX3
MA0834.1	7.30547e-59	-0.530903	0.462	0.502	3.30207e-56	ATF7
MA0088.2	1.29595e-58	0.0984152	0.529	0.459	5.85772e-56	ZNF143
MA0472.2	4.2841e-56	-0.018504	0.647	0.448	1.93641e-53	EGR2
MA0737.1	5.74637e-56	0.146438	0.519	0.458	2.59736e-53	GLIS3
MA1151.1	1.14988e-55	0.103159	0.548	0.459	5.19745e-53	RORC
MA0795.1	7.19535e-55	-0.357711	0.405	0.513	3.2523e-52	SMAD3
MA0689.1	7.52562e-55	0.177721	0.527	0.453	3.40158e-52	TBX20
MA0136.2	2.09206e-54	-0.157916	0.621	0.437	9.45609e-52	ELF5
MA1125.1	1.56421e-52	-0.237267	0.44	0.499	7.07021e-50	ZNF384
MA0525.2	1.16571e-51	0.122093	0.53	0.472	5.26902e-49	TP63
MA0637.1	4.82752e-51	0.1873	0.571	0.474	2.18204e-48	CENPB
MA0498.2	6.73402e-51	0.163606	0.53	0.465	3.04378e-48	MEIS1
MA0823.1	1.18274e-48	-0.540466	0.39	0.508	5.34596e-46	HEY1
MA0131.2	8.56652e-48	-0.236408	0.473	0.511	3.87207e-45	HINFP
MA0077.1	3.4381e-47	0.129991	0.56	0.46	1.55402e-44	SOX9
MA0895.1	7.27372e-46	0.185156	0.553	0.474	3.28772e-43	HMBOX1
MA0712.1	1.91671e-45	-0.305505	0.398	0.513	8.66353e-43	OTX2
MA1419.1	1.19597e-44	-0.0622968	0.611	0.454	5.40579e-42	IRF4
MA0066.1	1.4737e-44	-0.056337	0.518	0.469	6.66114e-42	PPARG
MA0119.1	2.35549e-43	-0.857216	0.348	0.526	1.06468e-40	NFIC::TLX1
MA1109.1	2.77404e-43	-0.462923	0.371	0.512	1.25387e-40	NEUROD1
MA0657.1	6.32676e-43	0.127446	0.565	0.451	2.85969e-40	KLF13
MA0797.1	1.07593e-42	-0.4547	0.384	0.51	4.86321e-40	TGIF2
MA1147.1	4.94232e-42	-0.499866	0.385	0.516	2.23393e-39	NR4A2::RXRA
MA0043.2	5.48756e-42	-0.350651	0.431	0.51	2.48038e-39	HLF
MA0025.1	7.77318e-42	0.127159	0.565	0.474	3.51348e-39	NFIL3
MA0831.2	1.53025e-41	0.0428694	0.54	0.465	6.91671e-39	TFE3
MA0818.1	3.55225e-41	0.11461	0.534	0.47	1.60562e-38	BHLHE22
MA0748.1	8.98144e-41	0.130615	0.604	0.471	4.05961e-38	YY2
MA0738.1	1.80448e-40	-0.508536	0.359	0.525	8.15627e-38	HIC2
MA0638.1	3.24491e-40	0.13485	0.572	0.467	1.4667e-37	CREB3
MA0749.1	4.96076e-40	-0.172884	0.46	0.507	2.24226e-37	ZBED1
MA0083.3	6.05667e-40	0.241618	0.54	0.46	2.73761e-37	SRF
MA0050.2	1.64602e-39	-0.0127617	0.623	0.438	7.44001e-37	IRF1
MA0080.4	2.13371e-39	-0.351045	0.59	0.44	9.64437e-37	SPI1
MA0695.1	6.47039e-39	0.142348	0.557	0.46	2.92462e-36	ZBTB7C
MA0697.1	4.15651e-37	0.109709	0.531	0.464	1.87874e-34	ZIC3
MA0828.1	7.97388e-37	-0.316803	0.424	0.498	3.60419e-34	SREBF2(var.2)
MA0837.1	1.44605e-36	-0.250264	0.427	0.513	6.53616e-34	CEBPE
MA1129.1	3.94712e-36	-0.499429	0.488	0.496	1.7841e-33	FOSL1::JUN(var.2)
MA0489.1	8.76064e-35	0.757777	0.388	0.403	3.95981e-32	JUN(var.2)
MA0636.1	1.08829e-33	-0.310228	0.436	0.498	4.91905e-31	BHLHE41
MA0598.2	1.50397e-30	-0.158684	0.593	0.452	6.79793e-28	EHF
MA1143.1	1.77692e-30	-0.338793	0.482	0.499	8.0317e-28	FOSL1::JUND(var.2)
MA0751.1	1.26107e-29	0.0880055	0.521	0.461	5.70003e-27	ZIC4
MA0757.1	1.56827e-29	0.0786899	0.546	0.467	7.08857e-27	ONECUT3
MA0839.1	2.03757e-28	0.0446776	0.533	0.466	9.20983e-26	CREB3L1
MA0826.1	3.14041e-28	0.0864488	0.522	0.475	1.41946e-25	OLIG1
MA0667.1	1.07023e-27	0.0716621	0.522	0.464	4.83745e-25	MYF6
MA0098.3	1.07499e-27	-0.863163	0.504	0.477	4.85896e-25	ETS1
MA0641.1	1.49955e-27	-0.136958	0.585	0.455	6.77798e-25	ELF4
MA0473.2	7.87894e-27	-0.254279	0.607	0.45	3.56128e-24	ELF1
MA1127.1	4.92169e-26	-0.493933	0.492	0.488	2.2246e-23	FOSB::JUN
MA0028.2	7.21006e-26	-0.192842	0.606	0.462	3.25895e-23	ELK1
MA1152.1	1.95206e-25	-0.0348338	0.561	0.45	8.82333e-23	SOX15
MA0714.1	2.88265e-25	-0.290642	0.401	0.511	1.30296e-22	PITX3
MA0783.1	3.02819e-24	-0.0848172	0.492	0.467	1.36874e-21	PKNOX2
MA0156.2	6.35144e-24	-0.505126	0.5	0.485	2.87085e-21	FEV
MA1113.1	4.56769e-23	0.00915017	0.511	0.466	2.0646e-20	PBX2
MA0777.1	1.75273e-22	0.115186	0.556	0.478	7.92235e-20	MYBL2
MA0649.1	3.03773e-22	-0.384227	0.419	0.497	1.37305e-19	HEY2
MA0663.1	3.07226e-22	0.0833273	0.539	0.472	1.38866e-19	MLX
MA0477.1	2.40085e-21	1.33135	0.397	0.398	1.08519e-18	FOSL1
MA0760.1	4.24118e-21	-0.777323	0.506	0.477	1.91701e-18	ERF
MA0039.3	6.21815e-21	0.0702607	0.499	0.45	2.81061e-18	KLF4
MA0595.1	1.04923e-20	-0.403746	0.387	0.499	4.74251e-18	SREBF1
MA0863.1	1.08058e-19	0.0673707	0.508	0.468	4.8842e-17	MTF1
MA0466.2	2.11419e-19	-0.205186	0.44	0.506	9.55616e-17	CEBPB
MA0692.1	4.85418e-19	0.0454316	0.518	0.469	2.19409e-16	TFEB
MA1131.1	9.56843e-19	-0.417548	0.497	0.482	4.32493e-16	FOSL2::JUN(var.2)
MA0685.1	2.23251e-18	-0.0858121	0.642	0.453	1.0091e-15	SP4
MA0779.1	6.23972e-18	-0.377317	0.421	0.516	2.82035e-15	PAX1
MA1133.1	6.25765e-18	-0.343116	0.494	0.493	2.82846e-15	JUN::JUNB(var.2)
MA0620.2	8.592e-18	-0.333987	0.435	0.5	3.88358e-15	MITF
MA1102.1	2.19066e-17	0.0389012	0.553	0.481	9.90177e-15	CTCFL
MA0669.1	1.05098e-16	0.0672724	0.504	0.473	4.75044e-14	NEUROG2
MA0076.2	1.34155e-16	-0.510275	0.624	0.446	6.06382e-14	ELK4
MA0696.1	4.87377e-15	0.0412832	0.499	0.473	2.20294e-12	ZIC1
MA0801.1	6.83811e-15	-0.440308	0.391	0.497	3.09082e-12	MGA
MA0691.1	1.94113e-14	0.0233667	0.488	0.468	8.77391e-12	TFAP4
MA0765.1	2.00048e-14	-0.437589	0.508	0.486	9.04216e-12	ETV5
MA0884.1	2.73657e-14	0.00492081	0.508	0.483	1.23693e-11	DUXA
MA0497.1	5.62507e-14	0.0183681	0.542	0.458	2.54253e-11	MEF2C
MA0806.1	6.19518e-14	-0.522319	0.382	0.504	2.80022e-11	TBX4
MA0807.1	6.19518e-14	-0.522319	0.382	0.504	2.80022e-11	TBX5
MA0014.3	1.04427e-13	-0.169393	0.451	0.496	4.72012e-11	PAX5
MA1106.1	1.97194e-13	-0.297181	0.438	0.493	8.91317e-11	HIF1A
MA0655.1	2.13126e-13	0.715991	0.521	0.395	9.63331e-11	JDP2
MA0820.1	5.46509e-13	-0.16177	0.45	0.482	2.47022e-10	FIGLA
MA0761.1	6.6705e-13	-0.446097	0.516	0.487	3.01507e-10	ETV1
MA0475.2	1.31074e-12	-0.569156	0.599	0.453	5.92453e-10	FLI1
MA0596.1	1.24593e-11	-0.228239	0.402	0.493	5.63161e-09	SREBF2
MA0469.2	1.73935e-11	0.0127018	0.552	0.482	7.86185e-09	E2F3
MA0673.1	2.16242e-11	0.00598425	0.49	0.471	9.77416e-09	NKX2-8
MA0759.1	2.70136e-11	-0.249574	0.577	0.469	1.22101e-08	ELK3
MA1146.1	8.23006e-11	-0.3549	0.42	0.506	3.71999e-08	NR1A4::RXRA
MA0805.1	1.01729e-10	-0.381069	0.394	0.496	4.59815e-08	TBX1
MA0775.1	1.50193e-10	-0.171679	0.444	0.496	6.78871e-08	MEIS3
MA0734.1	2.40409e-10	0.0114148	0.503	0.459	1.08665e-07	GLI2
MA0796.1	7.33992e-10	-0.310038	0.416	0.498	3.31764e-07	TGIF1
MA0159.1	1.00867e-08	-0.0752257	0.486	0.47	4.55919e-06	RARA::RXRA
MA0091.1	1.23084e-08	-0.00610866	0.485	0.476	5.56342e-06	TAL1::TCF3
MA0101.1	4.89357e-08	-2.74491	0.52	0.439	2.2119e-05	REL
MA0824.1	6.24495e-08	-0.292823	0.433	0.504	2.82272e-05	ID4
MA0646.1	1.05787e-07	-0.279741	0.441	0.495	4.78157e-05	GCM1
MA0474.2	1.33514e-07	-0.771073	0.532	0.469	6.03483e-05	ERG
MA0841.1	1.61625e-07	1.47921	0.439	0.416	7.30547e-05	NFE2
MA0476.1	6.08925e-07	0.0308623	0.427	0.393	0.000275234	FOS
MA0107.1	1.01088e-06	-1.94065	0.515	0.437	0.000456916	RELA
MA0648.1	1.04475e-06	-0.0182874	0.491	0.482	0.000472225	GSC
MA0819.1	2.91102e-06	-0.124658	0.482	0.482	0.00131578	CLOCK
MA1108.1	4.35402e-06	-0.145609	0.495	0.471	0.00196802	MXI1
MA0147.3	4.71491e-06	-0.164967	0.491	0.472	0.00213114	MYC
MA0773.1	4.77214e-06	-0.124553	0.528	0.459	0.00215701	MEF2D
MA0763.1	1.42187e-05	-0.28433	0.523	0.488	0.00642684	ETV3
MA1120.1	3.11039e-05	0.00612615	0.497	0.475	0.0140589	SOX13
MA0513.1	4.2028e-05	-0.253575	0.415	0.489	0.0189967	SMAD2::SMAD3::SMAD4
MA0074.1	9.19997e-05	-0.0849554	0.476	0.483	0.0415839	RXRA::VDR
MA0861.1	9.26279e-05	-0.148437	0.461	0.481	0.0418678	TP73
MA1130.1	9.84435e-05	1.67418	0.441	0.391	0.0444965	FOSL2::JUN
MA0687.1	0.000153437	-0.122426	0.534	0.458	0.0693536	SPIC
MA1141.1	0.000392924	2.53023	0.44	0.389	0.177602	FOS::JUND
MA0464.2	0.000439508	-0.174158	0.465	0.483	0.198657	BHLHE40
MA0825.1	0.000489201	-0.281338	0.437	0.489	0.221119	MNT
MA0462.1	0.000994333	0.471152	0.452	0.419	0.449439	BATF::JUN
MA1123.1	0.00119993	-0.0615282	0.457	0.476	0.542366	TWIST1
MA0130.1	0.0015017	-0.0722711	0.439	0.482	0.678769	ZNF354C
MA0259.1	0.0017293	-0.202516	0.453	0.492	0.781645	ARNT::HIF1A
MA0052.3	0.00270764	-0.100109	0.526	0.468	1	MEF2A
MA0610.1	0.00336617	-0.0802533	0.47	0.492	1	DMRT3
MA0526.2	0.00422464	-0.248398	0.461	0.48	1	USF2
MA1128.1	0.00616405	2.02281	0.447	0.392	1	FOSL1::JUN
MA0871.1	0.00627561	-0.15343	0.463	0.482	1	TFEC
MA0645.1	0.0104156	-0.429491	0.535	0.462	1	ETV6
MA0106.3	0.0107183	-0.45116	0.411	0.513	1	TP53
MA0698.1	0.0111977	-0.151905	0.453	0.472	1	ZBTB18
MA0762.1	0.0140252	-1.3391	0.59	0.448	1	ETV2
MA0139.1	0.0255618	-0.0728222	0.523	0.49	1	CTCF
MA0740.1	0.0298174	-0.138599	0.547	0.475	1	KLF14
MA0891.1	0.0334986	-0.0688956	0.468	0.485	1	GSC2
MA0478.1	0.045524	2.89315	0.448	0.388	1	FOSL2
MA0491.1	0.0517693	1.83251	0.445	0.389	1	JUND
MA0774.1	0.0543508	-0.100559	0.451	0.49	1	MEIS2
MA0764.1	0.0840735	-0.338147	0.537	0.478	1	ETV4
MA1132.1	0.0913921	0.783959	0.469	0.4	1	JUN::JUNB
MA0736.1	0.0917639	0.0146213	0.492	0.475	1	GLIS2
MA0490.1	0.100734	2.61649	0.449	0.387	1	JUNB
MA0653.1	0.160014	-0.17644	0.517	0.468	1	IRF9
MA1135.1	0.173298	3.55244	0.473	0.387	1	FOSB::JUNB
MA0058.3	0.183251	-0.196695	0.475	0.478	1	MAX
MA1137.1	0.205411	4.4378	0.456	0.389	1	FOSL1::JUNB
MA0660.1	0.218334	-0.163036	0.482	0.471	1	MEF2B
MA0104.4	0.245606	-0.306946	0.461	0.485	1	MYCN
MA1144.1	0.3175	3.26858	0.472	0.388	1	FOSL2::JUND
MA0803.1	0.332868	-0.216554	0.43	0.482	1	TBX15
MA0664.1	0.336626	-0.084019	0.494	0.487	1	MLXIPL
MA1138.1	0.3408	3.05176	0.47	0.389	1	FOSL2::JUNB
MA1142.1	0.346951	1.90897	0.458	0.391	1	FOSL1::JUND
MA0093.2	0.555614	-0.267372	0.464	0.485	1	USF1
MA0597.1	0.587454	-0.195495	0.436	0.502	1	THAP1
MA0099.3	0.64224	1.00199	0.458	0.389	1	FOS::JUN
MA0095.2	0.642953	-0.0863711	0.487	0.475	1	YY1
MA1134.1	0.815191	1.83743	0.463	0.387	1	FOS::JUNB
MA0138.2	0.867665	-0.169282	0.428	0.502	1	REST
MA0059.1	0.987279	-0.224378	0.448	0.491	1	MAX::MYC

## Sheet: DCT
Differentially activated chromVAR motifs in DCT
motif	p_val	avg_logFC	pct.1	pct.2	p_val_adj	gene
MA0625.1	0	2.26866	0.978	0.459	0	NFATC3
MA0152.1	0	1.89794	0.975	0.462	0	NFATC2
MA0141.3	0	1.47808	0.974	0.437	0	ESRRB
MA1111.1	0	1.41567	0.895	0.447	0	NR2F2
MA0160.1	0	1.39711	0.912	0.448	0	NR4A2
MA0634.1	0	1.38203	0.947	0.463	0	ALX3
MA0875.1	0	1.37902	0.924	0.45	0	BARX1
MA0702.1	0	1.34206	0.938	0.457	0	LMX1A
MA0703.1	0	1.34206	0.938	0.457	0	LMX1B
MA0132.2	0	1.28842	0.927	0.453	0	PDX1
MA0699.1	0	1.28214	0.92	0.456	0	LBX2
MA0707.1	0	1.27134	0.896	0.445	0	MNX1
MA0890.1	0	1.26822	0.903	0.449	0	GBX2
MA0893.1	0	1.26311	0.933	0.457	0	GSX2
MA0630.1	0	1.26214	0.907	0.456	0	SHOX
MA0701.1	0	1.26214	0.907	0.456	0	LHX9
MA0717.1	0	1.26214	0.907	0.456	0	RAX2
MA0071.1	0	1.2601	0.873	0.452	0	RORA
MA0716.1	0	1.25784	0.91	0.455	0	PRRX1
MA0721.1	0	1.25784	0.91	0.455	0	UNCX
MA0662.1	0	1.23203	0.909	0.454	0	MIXL1
MA0892.1	0	1.18312	0.912	0.448	0	GSX1
MA0600.2	0	1.18276	0.935	0.487	0	RFX2
MA0718.1	0	1.18098	0.878	0.448	0	RAX
MA0889.1	0	1.17462	0.915	0.448	0	GBX1
MA0675.1	0	1.17337	0.896	0.454	0	NKX6-2
MA0894.1	0	1.16556	0.862	0.449	0	HESX1
MA0786.1	0	1.15693	0.96	0.47	0	POU3F1
MA0787.1	0	1.15558	0.943	0.463	0	POU3F2
MA0666.1	0	1.15529	0.88	0.455	0	MSX1
MA0708.1	0	1.15529	0.88	0.455	0	MSX2
MA0876.1	0	1.15529	0.88	0.455	0	BSX
MA0792.1	0	1.1424	0.94	0.456	0	POU5F1B
MA0661.1	0	1.14024	0.894	0.451	0	MEOX1
MA0654.1	0	1.1106	0.893	0.453	0	ISX
MA0674.1	0	1.10211	0.878	0.458	0	NKX6-1
MA0799.1	0	1.09846	0.889	0.472	0	RFX4
MA0027.2	0	1.09765	0.888	0.455	0	EN1
MA0788.1	0	1.08255	0.933	0.467	0	POU3F3
MA0618.1	0	1.08156	0.882	0.45	0	LBX1
MA0909.1	0	1.07949	0.926	0.463	0	HOXD13
MA0706.1	0	1.07895	0.882	0.457	0	MEOX2
MA0642.1	0	1.07856	0.887	0.46	0	EN2
MA0644.1	0	1.07309	0.86	0.45	0	ESX1
MA0785.1	0	1.07242	0.934	0.467	0	POU2F1
MA0789.1	0	1.05252	0.931	0.458	0	POU3F4
MA0713.1	0	1.05039	0.881	0.457	0	PHOX2A
MA0902.1	0	1.04902	0.869	0.455	0	HOXB2
MA1115.1	0	1.04617	0.914	0.448	0	POU5F1
MA0722.1	0	1.03222	0.842	0.456	0	VAX1
MA0723.1	0	1.03222	0.842	0.456	0	VAX2
MA0900.1	0	1.03055	0.852	0.451	0	HOXA2
MA0465.1	0	1.01997	0.911	0.464	0	CDX2
MA0510.2	0	1.00446	0.923	0.482	0	RFX5
MA0793.1	0	0.989231	0.877	0.448	0	POU6F2
MA0784.1	0	0.957284	0.9	0.465	0	POU1F1
MA0068.2	0	0.956338	0.893	0.459	0	PAX4
MA0612.1	0	0.94954	0.831	0.454	0	EMX1
MA0899.1	0	0.946773	0.894	0.475	0	HOXA10
MA0882.1	0	0.936886	0.827	0.46	0	DLX6
MA0798.1	0	0.93151	0.9	0.48	0	RFX3
MA0700.1	0	0.921963	0.87	0.452	0	LHX2
MA0658.1	0	0.917871	0.818	0.462	0	LHX6
MA0725.1	0	0.91211	0.824	0.454	0	VSX1
MA0726.1	0	0.91211	0.824	0.454	0	VSX2
MA0710.1	0	0.90625	0.871	0.456	0	NOTO
MA0507.1	0	0.898574	0.886	0.462	0	POU2F2
MA0901.1	0	0.89482	0.882	0.47	0	HOXB13
MA0903.1	0	0.888992	0.786	0.457	0	HOXB3
MA0650.1	0	0.875583	0.866	0.47	0	HOXA13
MA0715.1	0	0.858905	0.82	0.466	0	PROP1
MA0158.1	0	0.847864	0.792	0.469	0	HOXA5
MA1105.1	0	0.84706	0.863	0.464	0	GRHL2
MA0886.1	0	0.818438	0.804	0.457	0	EMX2
MA0057.1	0	0.815095	0.807	0.458	0	MZF1(var.2)
MA0724.1	0	0.814834	0.782	0.465	0	VENTX
MA0145.3	0	0.785932	0.889	0.478	0	TFCP2
MA0647.1	0	0.772214	0.905	0.475	0	GRHL1
MA0056.1	0	0.515356	0.864	0.48	0	MZF1
MA0741.1	0	0.486117	0.882	0.491	0	KLF16
MA0727.1	0	-1.34186	0.177	0.564	0	NR3C2
MA0115.1	0	-2.76305	0.133	0.49	0	NR1H2::RXRA
MA0856.1	0	-3.57459	0.103	0.484	0	RXRG
MA0484.1	0	-8.03319	0.023	0.474	0	HNF4G
MA0599.1	0	0.444725	0.888	0.489	0	KLF5
MA0113.3	0	-1.0873	0.214	0.553	0	NR3C1
MA0628.1	0	0.741564	0.759	0.462	0	POU6F1
MA0864.1	0	0.750928	0.816	0.485	0	E2F2
MA0878.1	0	0.697722	0.828	0.474	0	CDX1
MA0809.1	3.48171e-304	0.927537	0.766	0.45	1.57373e-301	TEAD4
MA0907.1	2.84699e-296	0.67624	0.808	0.468	1.28684e-293	HOXC13
MA0855.1	2.71602e-291	-3.05647	0.127	0.486	1.22764e-288	RXRB
MA0508.2	4.85513e-288	0.720841	0.771	0.463	2.19452e-285	PRDM1
MA0758.1	1.13461e-284	0.670146	0.794	0.477	5.12846e-282	E2F7
MA0639.1	3.35194e-278	-0.965641	0.225	0.511	1.51508e-275	DBP
MA1112.1	1.4048e-277	0.97438	0.728	0.46	6.3497e-275	NR4A1
MA0046.2	1.26658e-276	-2.65323	0.087	0.478	5.72494e-274	HNF1A
MA0153.2	6.71072e-274	-3.48586	0.059	0.468	3.03325e-271	HNF1B
MA0755.1	2.57984e-271	0.641162	0.774	0.472	1.16609e-268	CUX2
MA0887.1	1.97966e-270	0.68462	0.764	0.462	8.94806e-268	EVX1
MA0090.2	2.41197e-268	0.862447	0.751	0.452	1.09021e-265	TEAD1
MA1100.1	6.20781e-261	0.755481	0.735	0.45	2.80593e-258	ASCL1
MA0766.1	1.86733e-260	0.772578	0.715	0.447	8.44034e-258	GATA5
MA1118.1	2.30585e-259	0.80932	0.74	0.452	1.04225e-256	SIX1
MA0746.1	3.73974e-251	0.433414	0.825	0.473	1.69036e-248	SP3
MA0119.1	4.51376e-250	-0.796386	0.237	0.502	2.04022e-247	NFIC::TLX1
MA0747.1	9.27247e-250	0.473775	0.795	0.471	4.19115e-247	SP8
MA0808.1	5.93093e-247	1.02426	0.718	0.454	2.68078e-244	TEAD3
MA0003.3	1.86042e-246	0.68541	0.747	0.461	8.40911e-244	TFAP2A
MA0888.1	8.73627e-244	0.693997	0.752	0.468	3.94879e-241	EVX2
MA1121.1	2.39213e-241	0.979694	0.728	0.458	1.08124e-238	TEAD2
MA0906.1	9.22388e-240	0.622449	0.773	0.475	4.1692e-237	HOXC12
MA0073.1	2.33909e-232	0.548019	0.786	0.476	1.05727e-229	RREB1
MA1104.1	9.66435e-232	0.730734	0.708	0.449	4.36829e-229	GATA6
MA0524.2	7.03345e-222	0.749196	0.721	0.455	3.17912e-219	TFAP2C
MA0810.1	1.99266e-220	0.601081	0.74	0.458	9.0068e-218	TFAP2A(var.2)
MA0770.1	3.04269e-217	0.76038	0.718	0.459	1.3753e-214	HSF2
MA1117.1	4.64914e-216	0.644836	0.723	0.459	2.10141e-213	RELB
MA0843.1	1.0007e-213	-0.781754	0.254	0.507	4.52316e-211	TEF
MA0811.1	1.03563e-213	0.712532	0.715	0.456	4.68104e-211	TFAP2B
MA0914.1	2.5119e-213	0.670142	0.726	0.469	1.13538e-210	ISL2
MA0852.2	1.02426e-211	-0.0688394	0.821	0.462	4.62965e-209	FOXK1
MA0753.1	4.59359e-211	0.624785	0.736	0.459	2.0763e-208	ZNF740
MA1119.1	3.21683e-204	0.763685	0.697	0.451	1.45401e-201	SIX2
MA0780.1	3.43131e-204	0.558001	0.757	0.482	1.55095e-201	PAX3
MA0149.1	5.92653e-204	0.476882	0.752	0.461	2.67879e-201	EWSR1-FLI1
MA0468.1	2.92012e-203	0.659314	0.712	0.467	1.31989e-200	DUX4
MA0744.1	1.57662e-201	0.742103	0.689	0.462	7.12631e-199	SCRT2
MA0486.2	1.10087e-200	0.718358	0.714	0.462	4.97595e-198	HSF1
MA0743.1	5.63812e-198	0.799	0.693	0.464	2.54843e-195	SCRT1
MA0036.3	6.88634e-195	0.691913	0.685	0.451	3.11263e-192	GATA2
MA0680.1	1.11705e-194	0.547439	0.754	0.481	5.04908e-192	PAX7
MA0665.1	1.24848e-192	0.810837	0.682	0.452	5.64313e-190	MSC
MA0865.1	2.40122e-192	0.538653	0.738	0.48	1.08535e-189	E2F8
MA0481.2	1.25867e-189	-0.23074	0.803	0.453	5.68918e-187	FOXP1
MA0635.1	7.07151e-189	0.550704	0.733	0.477	3.19632e-186	BARHL2
MA0732.1	5.23274e-187	0.243897	0.84	0.475	2.3652e-184	EGR3
MA0031.1	4.0805e-185	0.0367246	0.792	0.454	1.84439e-182	FOXD1
MA0157.2	4.0805e-185	0.0367246	0.792	0.454	1.84439e-182	FOXO3
MA0679.1	2.69222e-183	0.547062	0.725	0.476	1.21688e-180	ONECUT1
MA0812.1	9.9946e-183	0.611318	0.714	0.465	4.51756e-180	TFAP2B(var.2)
MA0042.2	1.19884e-182	-0.255031	0.799	0.452	5.41875e-180	FOXI1
MA0033.2	1.19884e-182	-0.255031	0.799	0.452	5.41875e-180	FOXL1
MA0847.1	1.19884e-182	-0.255031	0.799	0.452	5.41875e-180	FOXD2
MA0848.1	1.19884e-182	-0.255031	0.799	0.452	5.41875e-180	FOXO4
MA0849.1	1.19884e-182	-0.255031	0.799	0.452	5.41875e-180	FOXO6
MA0850.1	1.19884e-182	-0.255031	0.799	0.452	5.41875e-180	FOXP3
MA0528.1	2.48259e-179	0.304818	0.776	0.482	1.12213e-176	ZNF263
MA1148.1	3.2093e-179	-1.1543	0.221	0.495	1.4506e-176	PPARA::RXRA
MA0752.1	1.15743e-177	0.669021	0.691	0.467	5.23158e-175	ZNF410
MA1103.1	2.19773e-173	-0.0981385	0.793	0.46	9.93376e-171	FOXK2
MA0733.1	1.02402e-168	0.328585	0.779	0.472	4.62857e-166	EGR4
MA0471.1	8.3869e-168	0.340401	0.783	0.49	3.79088e-165	E2F6
MA1102.1	8.43829e-168	0.367713	0.718	0.477	3.81411e-165	CTCFL
MA0506.1	8.61068e-168	0.270307	0.81	0.49	3.89203e-165	NRF1
MA0122.2	1.08931e-162	0.591067	0.678	0.469	4.9237e-160	NKX3-2
MA0908.1	2.19603e-162	0.527857	0.728	0.485	9.92605e-160	HOXD11
MA0502.1	4.52098e-161	0.443069	0.729	0.49	2.04348e-158	NFYB
MA0070.1	5.21555e-159	0.558694	0.701	0.476	2.35743e-156	PBX1
MA1125.1	3.98076e-158	-0.330192	0.305	0.503	1.79931e-155	ZNF384
MA1421.1	3.79054e-155	-0.736995	0.246	0.5	1.71332e-152	TCF7L1
MA0754.1	2.86409e-154	0.5379	0.682	0.474	1.29457e-151	CUX1
MA0613.1	5.00486e-154	0.0301219	0.777	0.462	2.2622e-151	FOXG1
MA0667.1	1.24047e-153	0.731106	0.647	0.462	5.6069e-151	MYF6
MA1110.1	2.02983e-153	0.647037	0.67	0.466	9.17484e-151	NR1H4
MA0873.1	1.06717e-152	0.467611	0.734	0.485	4.82359e-150	HOXD12
MA0083.3	8.96757e-152	0.615412	0.662	0.463	4.05334e-149	SRF
MA1107.1	1.14311e-149	0.536535	0.669	0.452	5.16687e-147	KLF9
MA0037.3	1.52077e-149	0.588353	0.655	0.457	6.87389e-147	GATA3
MA0102.3	1.27707e-148	-0.604237	0.274	0.488	5.77234e-146	CEBPA
MA0060.3	1.67098e-148	0.448939	0.703	0.49	7.55284e-146	NFYA
MA0773.1	6.22617e-148	0.701775	0.657	0.459	2.81423e-145	MEF2D
MA0685.1	1.49352e-145	0.261429	0.771	0.477	6.7507e-143	SP4
MA0139.1	1.57335e-145	0.416272	0.695	0.477	7.11156e-143	CTCF
MA1116.1	2.84856e-144	0.509524	0.689	0.461	1.28755e-141	RBPJ
MA0516.1	2.90628e-141	0.227189	0.794	0.488	1.31364e-138	SP2
MA1150.1	1.34898e-137	0.715377	0.651	0.472	6.0974e-135	RORB
MA0048.2	4.07926e-137	0.692814	0.645	0.463	1.84383e-134	NHLH1
MA0504.1	8.41895e-137	-0.95696	0.233	0.502	3.80537e-134	NR2C2
MA0804.1	4.51439e-136	0.550167	0.663	0.47	2.04051e-133	TBX19
MA0100.3	2.05037e-135	0.634342	0.643	0.464	9.26766e-133	MYB
MA0711.1	2.39087e-134	0.474955	0.697	0.484	1.08067e-131	OTX1
MA0693.2	1.3098e-132	-0.504176	0.27	0.492	5.92031e-130	VDR
MA0731.1	1.24227e-129	0.571105	0.666	0.469	5.61507e-127	BCL6B
MA0144.2	6.80596e-129	0.550405	0.676	0.47	3.0763e-126	STAT3
MA0802.1	1.2438e-127	0.701543	0.649	0.464	5.62197e-125	TBR1
MA0814.1	2.42148e-127	0.533174	0.669	0.465	1.09451e-124	TFAP2C(var.2)
MA0258.2	7.88023e-127	0.965428	0.636	0.458	3.56187e-124	ESR2
MA0103.3	2.81887e-126	0.630381	0.624	0.481	1.27413e-123	ZEB1
MA0672.1	3.94338e-126	0.562649	0.649	0.464	1.78241e-123	NKX2-3
MA0884.1	1.14966e-125	0.520865	0.648	0.472	5.19648e-123	DUXA
MA0684.1	3.62469e-124	0.533606	0.667	0.471	1.63836e-121	RUNX3
MA0652.1	4.82399e-120	0.328479	0.712	0.473	2.18044e-117	IRF8
MA1154.1	7.0643e-119	0.576445	0.642	0.463	3.19306e-116	ZNF282
MA0527.1	2.25987e-118	0.222901	0.742	0.493	1.02146e-115	ZBTB33
MA0470.1	9.02944e-116	0.0358094	0.817	0.495	4.08131e-113	E2F4
MA1155.1	1.03845e-114	0.539611	0.632	0.461	4.69381e-112	ZSCAN4
MA1149.1	1.66776e-114	0.658907	0.623	0.461	7.53826e-112	RARA::RXRG
MA0815.1	1.32371e-109	0.523993	0.632	0.461	5.98319e-107	TFAP2C(var.3)
MA0079.3	3.06335e-109	0.207515	0.741	0.484	1.38464e-106	SP1
MA0162.3	7.14623e-109	0.142429	0.765	0.484	3.23009e-106	EGR1
MA0838.1	1.56693e-107	-0.531469	0.302	0.498	7.08255e-105	CEBPG
MA0620.2	5.67582e-106	0.618579	0.619	0.465	2.56547e-103	MITF
MA0836.1	7.20845e-104	-0.490367	0.314	0.499	3.25822e-101	CEBPD
MA0101.1	8.53087e-103	-2.07771	0.68	0.438	3.85595e-100	REL
MA0895.1	1.52851e-102	0.420011	0.647	0.48	6.90887e-100	HMBOX1
MA0729.1	1.20359e-101	-0.536669	0.269	0.492	5.44025e-99	RARA
MA0469.2	2.225e-101	0.372942	0.664	0.484	1.0057e-98	E2F3
MA0905.1	4.25528e-99	0.381981	0.679	0.487	1.92339e-96	HOXC10
MA1418.1	1.1856e-97	0.219089	0.707	0.481	5.35893e-95	IRF3
MA0517.1	4.59692e-96	0.233741	0.721	0.489	2.07781e-93	STAT1::STAT2
MA0511.2	4.56371e-95	0.452832	0.649	0.479	2.0628e-92	RUNX2
MA0730.1	5.68373e-95	0.655288	0.61	0.463	2.56905e-92	RARA(var.2)
MA0872.1	1.48815e-94	0.506324	0.617	0.464	6.72643e-92	TFAP2A(var.3)
MA1151.1	3.93455e-94	0.561644	0.616	0.47	1.77842e-91	RORC
MA0813.1	1.14962e-93	0.518497	0.609	0.463	5.1963e-91	TFAP2B(var.3)
MA0641.1	3.53492e-92	-0.652864	0.351	0.509	1.59778e-89	ELF4
MA0137.3	4.1623e-92	0.430276	0.671	0.479	1.88136e-89	STAT1
MA0800.1	4.03608e-91	0.577883	0.609	0.469	1.82431e-88	EOMES
MA0593.1	1.57377e-90	-0.227385	0.712	0.463	7.11345e-88	FOXP2
MA0081.1	2.13848e-87	0.315891	0.649	0.46	9.66594e-85	SPIB
MA0691.1	6.35079e-87	0.711929	0.583	0.461	2.87056e-84	TFAP4
MA0749.1	1.54283e-86	0.362875	0.649	0.476	6.97357e-84	ZBED1
MA0084.1	1.57422e-86	0.323539	0.671	0.479	7.11549e-84	SRY
MA0756.1	1.61183e-85	0.426041	0.618	0.479	7.28547e-83	ONECUT2
MA0866.1	1.04762e-84	0.450833	0.636	0.474	4.73524e-82	SOX21
MA0043.2	1.01452e-83	-0.519834	0.344	0.504	4.58562e-81	HLF
MA0148.3	1.65835e-82	0.12339	0.675	0.467	7.49575e-80	FOXA1
MA0091.1	2.13631e-82	0.696964	0.586	0.466	9.65612e-80	TAL1::TCF3
MA0052.3	3.58916e-82	0.524065	0.623	0.469	1.6223e-79	MEF2A
MA0093.2	3.556e-81	0.628258	0.588	0.467	1.60731e-78	USF1
MA1129.1	8.61821e-81	0.119851	0.68	0.472	3.89543e-78	FOSL1::JUN(var.2)
MA0472.2	3.94164e-80	0.105221	0.72	0.48	1.78162e-77	EGR2
MA0497.1	8.82394e-80	0.430521	0.62	0.466	3.98842e-77	MEF2C
MA0496.2	4.48246e-79	-1.10797	0.275	0.458	2.02607e-76	MAFK
MA0862.1	4.70389e-79	0.283719	0.684	0.495	2.12616e-76	GMEB2
MA0466.2	8.38999e-79	-0.416837	0.35	0.503	3.79227e-76	CEBPB
MA0659.1	9.35622e-79	-1.38804	0.255	0.445	4.22901e-76	MAFG
MA0771.1	1.06502e-78	0.516126	0.609	0.471	4.81391e-76	HSF4
MA0772.1	2.89148e-78	0.231931	0.676	0.481	1.30695e-75	IRF7
MA0660.1	1.12243e-77	0.59704	0.6	0.46	5.0734e-75	MEF2B
MA1140.1	4.38721e-77	0.152966	0.674	0.469	1.98302e-74	JUNB(var.2)
MA0781.1	4.90263e-77	-0.607331	0.323	0.501	2.21599e-74	PAX9
MA0030.1	1.0135e-76	0.0240492	0.691	0.472	4.58102e-74	FOXF2
MA0740.1	1.66247e-76	0.196471	0.684	0.475	7.51436e-74	KLF14
MA0479.1	8.22906e-75	0.483723	0.624	0.473	3.71953e-72	FOXH1
MA0442.2	1.36369e-74	0.418643	0.616	0.467	6.16389e-72	SOX10
MA0821.1	4.56788e-74	-0.467828	0.292	0.492	2.06468e-71	HES5
MA1133.1	1.43903e-73	0.244726	0.658	0.474	6.50442e-71	JUN::JUNB(var.2)
MA1113.1	4.01451e-73	0.609679	0.58	0.468	1.81456e-70	PBX2
MA0827.1	1.3676e-72	0.337579	0.633	0.479	6.18156e-70	OLIG3
MA0790.1	4.54954e-72	0.314315	0.638	0.481	2.05639e-69	POU4F1
MA0140.2	5.03629e-72	0.546673	0.587	0.463	2.2764e-69	GATA1::TAL1
MA0867.1	7.61953e-72	0.498238	0.613	0.476	3.44403e-69	SOX4
MA0871.1	5.85317e-70	0.471831	0.595	0.463	2.64563e-67	TFEC
MA0017.2	3.20893e-69	-0.491636	0.308	0.482	1.45044e-66	NR2F1
MA0837.1	1.64164e-68	-0.411732	0.354	0.504	7.42021e-66	CEBPE
MA1122.1	9.13054e-66	-0.0271134	0.744	0.509	4.127e-63	TFDP1
MA0039.3	1.38649e-65	0.665595	0.565	0.453	6.26692e-63	KLF4
MA0159.1	1.92104e-63	0.610466	0.567	0.464	8.68312e-61	RARA::RXRA
MA0648.1	2.32538e-63	0.416216	0.591	0.472	1.05107e-60	GSC
MA0495.2	9.79231e-63	-0.863456	0.295	0.463	4.42612e-60	MAFF
MA0105.4	3.3676e-62	-0.299946	0.315	0.48	1.52215e-59	NFKB1
MA1124.1	1.19555e-61	0.43722	0.584	0.468	5.40391e-59	ZNF24
MA0822.1	1.90509e-60	-0.456856	0.304	0.489	8.61101e-58	HES7
MA0678.1	2.26808e-60	0.278041	0.628	0.48	1.02517e-57	OLIG2
MA0107.1	3.2982e-59	-1.38916	0.627	0.44	1.49079e-56	RELA
MA1143.1	3.77151e-58	0.193045	0.644	0.477	1.70472e-55	FOSL1::JUND(var.2)
MA0826.1	2.76017e-57	0.320739	0.597	0.476	1.2476e-54	OLIG1
MA0778.1	1.33952e-53	-0.266786	0.336	0.481	6.05465e-51	NFKB2
MA0638.1	3.78863e-53	-0.323226	0.394	0.509	1.71246e-50	CREB3
MA1131.1	1.6144e-52	0.0703698	0.627	0.47	7.29711e-50	FOSL2::JUN(var.2)
MA0051.1	6.30255e-52	0.182735	0.639	0.488	2.84875e-49	IRF2
MA0698.1	1.78491e-51	0.813687	0.529	0.459	8.06779e-49	ZBTB18
MA1123.1	2.36035e-51	0.754561	0.538	0.463	1.06688e-48	TWIST1
MA0077.1	4.95407e-51	0.328522	0.596	0.477	2.23924e-48	SOX9
MA0112.3	7.43263e-51	-0.143744	0.322	0.486	3.35955e-48	ESR1
MA0066.1	8.90089e-51	0.631289	0.55	0.476	4.0232e-48	PPARG
MA0695.1	2.27474e-50	0.350422	0.589	0.476	1.02818e-47	ZBTB7C
MA0154.3	4.8661e-50	0.561849	0.557	0.465	2.19948e-47	EBF1
MA0522.2	1.77911e-49	0.613738	0.527	0.481	8.04156e-47	TCF3
MA0155.1	5.71438e-49	0.431949	0.565	0.464	2.5829e-46	INSM1
MA0834.1	2.10881e-48	0.0285308	0.641	0.473	9.53183e-46	ATF7
MA0689.1	9.53075e-47	0.503322	0.553	0.465	4.3079e-44	TBX20
MA0095.2	2.48907e-46	0.389735	0.566	0.468	1.12506e-43	YY1
MA0831.2	2.043e-45	0.407867	0.58	0.476	9.23435e-43	TFE3
MA0473.2	9.58264e-45	-0.671912	0.413	0.504	4.33135e-42	ELF1
MA1419.1	1.20048e-42	0.0716864	0.634	0.484	5.42619e-40	IRF4
MA0783.1	1.30492e-41	0.583447	0.529	0.468	5.89823e-39	PKNOX2
MA1127.1	1.90515e-41	-0.0318093	0.626	0.474	8.61129e-39	FOSB::JUN
MA0745.1	3.52415e-41	0.510011	0.518	0.479	1.59291e-38	SNAI2
MA0683.1	1.24304e-40	0.196038	0.605	0.483	5.61852e-38	POU4F2
MA0610.1	2.66189e-40	0.372749	0.574	0.476	1.20318e-37	DMRT3
MA0830.1	3.93112e-40	0.504594	0.519	0.483	1.77687e-37	TCF4
MA0018.3	5.14149e-40	0.247504	0.578	0.466	2.32396e-37	CREB1
MA0657.1	5.55477e-40	0.334888	0.571	0.474	2.51076e-37	KLF13
MA1135.1	2.00882e-39	-2.28511	0.617	0.388	9.07987e-37	FOSB::JUNB
MA0651.1	7.09148e-39	0.225124	0.613	0.489	3.20535e-36	HOXC11
MA0491.1	1.38611e-37	-1.0401	0.595	0.383	6.26521e-35	JUND
MA0163.1	2.18946e-37	0.314789	0.556	0.466	9.89638e-35	PLAG1
MA0779.1	3.65842e-37	-0.304384	0.377	0.502	1.65361e-34	PAX1
MA1139.1	4.42508e-37	-0.131848	0.626	0.462	2.00013e-34	FOSL2::JUNB(var.2)
MA1144.1	8.82738e-37	-2.48417	0.604	0.39	3.98998e-34	FOSL2::JUND
MA0009.2	1.22505e-36	0.354483	0.565	0.483	5.53721e-34	T
MA0088.2	1.28201e-36	0.571704	0.532	0.473	5.79471e-34	ZNF143
MA0757.1	3.93205e-35	0.33045	0.568	0.481	1.77729e-32	ONECUT3
MA0820.1	5.04246e-35	0.603217	0.494	0.47	2.27919e-32	FIGLA
MA1136.1	1.99153e-34	0.0268807	0.604	0.475	9.00172e-32	FOSB::JUNB(var.2)
MA0074.1	4.96602e-34	0.446679	0.534	0.475	2.24464e-31	RXRA::VDR
MA1142.1	6.56694e-34	-2.60121	0.588	0.39	2.96825e-31	FOSL1::JUND
MA1138.1	6.91558e-34	-1.55503	0.594	0.391	3.12584e-31	FOSL2::JUNB
MA0828.1	4.71501e-33	0.28581	0.549	0.469	2.13119e-30	SREBF2(var.2)
MA0868.1	1.93681e-32	0.30503	0.565	0.478	8.75437e-30	SOX8
MA0696.1	4.2149e-32	0.312764	0.549	0.473	1.90514e-29	ZIC1
MA0072.1	4.3492e-32	0.338948	0.554	0.483	1.96584e-29	RORA(var.2)
MA1146.1	9.08379e-32	0.365345	0.534	0.475	4.10587e-29	NR1A4::RXRA
MA0694.1	2.26149e-31	0.245199	0.58	0.481	1.02219e-28	ZBTB7B
MA0751.1	2.70104e-31	0.284113	0.555	0.469	1.22087e-28	ZIC4
MA0080.4	3.25006e-31	-0.129536	0.601	0.47	1.46903e-28	SPI1
MA0688.1	5.23141e-31	0.391972	0.55	0.471	2.3646e-28	TBX2
MA0259.1	5.34024e-31	-0.208363	0.386	0.492	2.41379e-28	ARNT::HIF1A
MA0668.1	8.99212e-31	0.253426	0.567	0.482	4.06444e-28	NEUROD2
MA0844.1	9.55828e-31	-0.196273	0.396	0.496	4.32034e-28	XBP1
MA0791.1	1.62737e-30	0.186459	0.578	0.483	7.35572e-28	POU4F3
MA0777.1	2.35732e-30	0.266044	0.59	0.49	1.06551e-27	MYBL2
MA0764.1	3.14287e-30	-0.507293	0.44	0.501	1.42058e-27	ETV4
MA0478.1	4.31324e-30	-2.91789	0.584	0.385	1.94959e-27	FOSL2
MA1420.1	5.36369e-30	0.152779	0.609	0.495	2.42439e-27	IRF5
MA0690.1	6.77138e-30	0.422778	0.538	0.474	3.06066e-27	TBX21
MA0526.2	3.85623e-29	0.327935	0.547	0.466	1.74302e-26	USF2
MA1145.1	6.15589e-29	-0.027211	0.597	0.473	2.78246e-26	FOSL2::JUND(var.2)
MA0734.1	9.66495e-29	0.365474	0.526	0.466	4.36856e-26	GLI2
MA0099.3	1.30616e-28	-2.44535	0.583	0.389	5.90385e-26	FOS::JUN
MA0692.1	2.58581e-28	0.325462	0.566	0.473	1.16879e-25	TFEB
MA0697.1	4.63282e-28	0.247824	0.563	0.474	2.09403e-25	ZIC3
MA1106.1	4.69264e-28	-0.142689	0.382	0.488	2.12107e-25	HIF1A
MA0735.1	8.78555e-28	0.264173	0.576	0.48	3.97107e-25	GLIS1
MA0775.1	4.84239e-27	0.379548	0.537	0.474	2.18876e-24	MEIS3
MA0655.1	1.03858e-26	-1.19031	0.585	0.413	4.69438e-24	JDP2
MA1132.1	1.14642e-26	-1.35972	0.598	0.4	5.1818e-24	JUN::JUNB
MA0818.1	8.72737e-26	0.297624	0.561	0.48	3.94477e-23	BHLHE22
MA1130.1	1.38234e-25	-1.21157	0.571	0.386	6.24819e-23	FOSL2::JUN
MA0841.1	1.43886e-25	-2.10688	0.566	0.406	6.50363e-23	NFE2
MA1134.1	1.67312e-25	-1.83736	0.574	0.39	7.56249e-23	FOS::JUNB
MA1109.1	1.75304e-25	0.531838	0.499	0.468	7.92375e-23	NEUROD1
MA1137.1	2.19845e-25	-4.5342	0.573	0.389	9.93697e-23	FOSL1::JUNB
MA0637.1	2.27833e-25	-0.238346	0.435	0.509	1.0298e-22	CENPB
MA0490.1	2.34929e-25	-2.80901	0.57	0.386	1.06188e-22	JUNB
MA0736.1	3.83137e-25	0.273667	0.537	0.473	1.73178e-22	GLIS2
MA0156.2	6.49145e-25	-0.515974	0.444	0.494	2.93414e-22	FEV
MA0719.1	2.14914e-24	-0.126029	0.363	0.484	9.7141e-22	RHOXF1
MA0673.1	1.29028e-23	0.391484	0.53	0.47	5.83204e-21	NKX2-8
MA0656.1	1.84284e-23	-0.121115	0.583	0.471	8.32963e-21	JDP2(var.2)
MA0488.1	1.86917e-22	-0.202246	0.373	0.478	8.44866e-20	JUN
MA1128.1	2.68925e-22	-1.45234	0.568	0.389	1.21554e-19	FOSL1::JUN
MA0761.1	3.80328e-22	-0.529682	0.449	0.5	1.71908e-19	ETV1
MA0738.1	2.20058e-21	0.0712272	0.354	0.492	9.94662e-19	HIC2
MA0763.1	3.99982e-20	-0.345299	0.443	0.504	1.80792e-17	ETV3
MA0759.1	5.53243e-20	-0.521031	0.447	0.506	2.50066e-17	ELK3
MA0824.1	7.34818e-20	0.408045	0.469	0.485	3.32138e-17	ID4
MA0891.1	9.74433e-20	0.261184	0.528	0.475	4.40444e-17	GSC2
MA0032.2	1.60604e-19	-0.0298278	0.593	0.488	7.25929e-17	FOXC1
MA0767.1	3.30488e-19	0.14483	0.548	0.473	1.4938e-16	GCM2
MA0823.1	1.60398e-18	-0.0700949	0.385	0.484	7.25001e-16	HEY1
MA0765.1	1.76498e-18	-0.483728	0.441	0.498	7.9777e-16	ETV5
MA0476.1	3.30231e-18	-3.24064	0.552	0.386	1.49264e-15	FOS
MA1141.1	8.51825e-18	-3.65928	0.544	0.388	3.85025e-15	FOS::JUND
MA0462.1	2.25686e-17	-0.892252	0.551	0.414	1.0201e-14	BATF::JUN
MA0845.1	4.04329e-17	0.0205946	0.577	0.479	1.82757e-14	FOXB1
MA0645.1	4.85733e-17	-0.112517	0.577	0.472	2.19551e-14	ETV6
MA0835.1	1.95362e-16	-0.226003	0.429	0.494	8.83037e-14	BATF3
MA0498.2	3.52556e-16	0.281076	0.541	0.477	1.59355e-13	MEIS1
MA0686.1	6.05575e-16	-0.287924	0.45	0.496	2.7372e-13	SPDEF
MA0842.1	2.08988e-15	-0.481845	0.369	0.464	9.44624e-13	NRL
MA0477.1	4.3079e-15	-2.13617	0.525	0.383	1.94717e-12	FOSL1
MA0669.1	6.18771e-14	0.32004	0.517	0.478	2.79684e-11	NEUROG2
MA0797.1	4.55023e-13	0.367248	0.487	0.472	2.0567e-10	TGIF2
MA0131.2	9.46659e-13	0.038724	0.583	0.491	4.2789e-10	HINFP
MA0595.1	1.79162e-12	0.181598	0.368	0.478	8.09812e-10	SREBF1
MA0596.1	1.81167e-11	0.188902	0.377	0.477	8.18873e-09	SREBF2
MA0069.1	2.45281e-11	0.176682	0.532	0.49	1.10867e-08	Pax6
MA0489.1	4.99863e-11	-2.00526	0.516	0.386	2.25938e-08	JUN(var.2)
MA0760.1	5.31002e-11	-0.665002	0.474	0.486	2.40013e-08	ERF
MA0796.1	5.8621e-11	0.373169	0.484	0.474	2.64967e-08	TGIF1
MA0501.1	1.04471e-10	-0.00586423	0.487	0.457	4.72209e-08	MAF::NFE2
MA0136.2	1.83335e-10	-0.455468	0.463	0.493	8.28673e-08	ELF5
MA0750.2	2.61879e-10	-0.231343	0.598	0.493	1.18369e-07	ZBTB7A
MA1147.1	5.475e-10	0.157256	0.483	0.478	2.4747e-07	NR4A2::RXRA
MA0762.1	7.77325e-10	-1.1071	0.605	0.475	3.51351e-07	ETV2
MA1120.1	1.49049e-09	0.268018	0.52	0.477	6.73699e-07	SOX13
MA0839.1	1.97666e-09	-0.033149	0.421	0.493	8.93448e-07	CREB3L1
MA0513.1	4.07177e-09	0.478948	0.457	0.469	1.84044e-06	SMAD2::SMAD3::SMAD4
MA0028.2	5.44728e-09	-0.446529	0.476	0.507	2.46217e-06	ELK1
MA0774.1	7.55501e-09	0.331389	0.498	0.476	3.41486e-06	MEIS2
MA0817.1	1.11971e-08	0.16334	0.519	0.489	5.0611e-06	BHLHE23
MA1114.1	1.29274e-08	0.140648	0.392	0.471	5.84317e-06	PBX3
MA0525.2	2.69279e-08	0.206354	0.5	0.488	1.21714e-05	TP63
MA0737.1	3.20168e-08	0.249268	0.485	0.475	1.44716e-05	GLIS3
MA0664.1	6.75855e-08	-0.123112	0.457	0.493	3.05487e-05	MLXIPL
MA0776.1	8.43448e-08	0.0762224	0.559	0.497	3.81239e-05	MYBL1
MA0819.1	8.45256e-08	-0.0818656	0.42	0.489	3.82056e-05	CLOCK
MA0805.1	1.58475e-07	0.413331	0.457	0.468	7.16306e-05	TBX1
MA0130.1	4.79161e-07	0.255273	0.48	0.468	0.000216581	ZNF354C
MA0106.3	5.88192e-07	-0.139242	0.399	0.494	0.000265863	TP53
MA0649.1	6.96622e-07	0.00640662	0.424	0.48	0.000314873	HEY2
MA0598.2	9.07129e-07	-0.372726	0.471	0.495	0.000410022	EHF
MA0795.1	1.32689e-06	-0.0614269	0.438	0.487	0.000599753	SMAD3
MA0803.1	1.78723e-06	0.359082	0.462	0.467	0.00080783	TBX15
MA0014.3	2.02122e-06	-0.0309062	0.449	0.487	0.00091359	PAX5
MA0794.1	3.14441e-06	-0.0668048	0.434	0.485	0.00142127	PROX1
MA1108.1	1.0534e-05	0.153862	0.507	0.475	0.00476136	MXI1
MA0687.1	7.43884e-05	0.080201	0.521	0.475	0.0336236	SPIC
MA0833.1	0.000107634	-0.0160778	0.439	0.486	0.0486506	ATF4
MA0863.1	0.000170121	0.219168	0.484	0.479	0.0768948	MTF1
MA0768.1	0.000191045	0.0349221	0.429	0.485	0.0863523	LEF1
MA0653.1	0.000355693	0.0288075	0.517	0.478	0.160773	IRF9
MA0712.1	0.000477016	0.08089	0.482	0.479	0.215611	OTX2
MA0475.2	0.000483224	-0.481481	0.573	0.486	0.218417	FLI1
MA0806.1	0.000609935	0.332026	0.44	0.472	0.275691	TBX4
MA0807.1	0.000609935	0.332026	0.44	0.472	0.275691	TBX5
MA0523.1	0.000813535	0.0675251	0.444	0.487	0.367718	TCF7L2
MA0801.1	0.00190133	0.313317	0.437	0.47	0.859402	MGA
MA0714.1	0.00244587	0.128119	0.481	0.479	1	PITX3
MA0846.1	0.00312877	-0.360714	0.49	0.505	1	FOXC2
MA0024.3	0.00508834	0.0141504	0.512	0.49	1	E2F1
MA0464.2	0.00534717	-0.0115212	0.45	0.481	1	BHLHE40
MA0597.1	0.00560841	0.259482	0.457	0.486	1	THAP1
MA0748.1	0.00736105	-0.0352522	0.544	0.505	1	YY2
MA0025.1	0.00805405	0.0257219	0.514	0.498	1	NFIL3
MA0098.3	0.0160624	-0.664604	0.513	0.482	1	ETS1
MA1152.1	0.0187482	0.057464	0.508	0.479	1	SOX15
MA0663.1	0.025565	0.0510315	0.517	0.488	1	MLX
MA0050.2	0.0516752	-0.104082	0.494	0.491	1	IRF1
MA0147.3	0.0809515	0.0941456	0.477	0.478	1	MYC
MA0474.2	0.0975759	-0.536282	0.551	0.48	1	ERG
MA0636.1	0.0981361	0.0700799	0.481	0.48	1	BHLHE41
MA0861.1	0.112525	0.148551	0.423	0.482	1	TP73
MA0492.1	0.135763	-0.00770467	0.441	0.475	1	JUND(var.2)
MA0059.1	0.163799	0.07497	0.463	0.48	1	MAX::MYC
MA0138.2	0.248391	0.128007	0.428	0.487	1	REST
MA0671.1	0.27523	0.145992	0.44	0.486	1	NFIX
MA0161.2	0.275787	0.175163	0.438	0.49	1	NFIC
MA0670.1	0.293134	0.124073	0.47	0.488	1	NFIA
MA0782.1	0.293398	0.255249	0.402	0.476	1	PKNOX1
MA0104.4	0.305923	0.126632	0.465	0.48	1	MYCN
MA0076.2	0.321435	-0.513693	0.553	0.491	1	ELK4
MA1126.1	0.323023	0.00395257	0.479	0.481	1	FOS::JUN(var.2)
MA0058.3	0.324009	0.0529456	0.47	0.478	1	MAX
MA0825.1	0.32781	-0.0239854	0.455	0.476	1	MNT
MA0640.1	0.348967	-0.240125	0.533	0.491	1	ELF3
MA0646.1	0.436523	-0.00383054	0.47	0.481	1	GCM1
MA1101.1	0.549054	-0.626321	0.42	0.454	1	BACH2

## Sheet: CNT
Differentially activated chromVAR motifs in CNT
motif	p_val	avg_logFC	pct.1	pct.2	p_val_adj	gene
MA0490.1	4.81786e-216	-2.30115	0.862	0.389	2.17767e-213	JUNB
MA1135.1	7.18058e-216	-2.45824	0.87	0.396	3.24562e-213	FOSB::JUNB
MA0491.1	2.90651e-214	-0.714033	0.859	0.389	1.31374e-211	JUND
MA1144.1	4.67091e-214	-2.1761	0.867	0.396	2.11125e-211	FOSL2::JUND
MA0478.1	2.83631e-211	-1.63481	0.86	0.39	1.28201e-208	FOSL2
MA0477.1	1.7714e-210	-0.0930467	0.831	0.383	8.00671e-208	FOSL1
MA1137.1	5.6204e-210	-3.61816	0.86	0.392	2.54042e-207	FOSL1::JUNB
MA0766.1	6.47357e-208	1.23734	0.849	0.461	2.92605e-205	GATA5
MA0099.3	2.13198e-201	-1.65265	0.853	0.394	9.63653e-199	FOS::JUN
MA1134.1	1.81973e-200	-0.78102	0.845	0.394	8.22516e-198	FOS::JUNB
MA1138.1	4.44008e-200	-1.8433	0.845	0.397	2.00692e-197	FOSL2::JUNB
MA0476.1	1.30475e-198	-1.43438	0.835	0.388	5.89746e-196	FOS
MA1128.1	1.7162e-198	-1.81004	0.853	0.392	7.75723e-196	FOSL1::JUN
MA1130.1	2.01211e-197	-1.51284	0.845	0.39	9.09475e-195	FOSL2::JUN
MA0145.3	1.50254e-196	1.10004	0.94	0.505	6.79149e-194	TFCP2
MA1132.1	2.03972e-196	-0.0985651	0.861	0.405	9.21952e-194	JUN::JUNB
MA1104.1	5.35643e-196	1.17612	0.818	0.463	2.42111e-193	GATA6
MA1141.1	4.47641e-195	-2.91536	0.837	0.389	2.02334e-192	FOS::JUND
MA1142.1	6.6838e-187	-1.18078	0.839	0.396	3.02108e-184	FOSL1::JUND
MA0036.3	7.94541e-187	1.23314	0.818	0.463	3.59133e-184	GATA2
MA0489.1	1.88787e-185	-0.811475	0.822	0.384	8.53319e-183	JUN(var.2)
MA0655.1	1.65925e-184	0.389953	0.844	0.417	7.49983e-182	JDP2
MA0472.2	9.34055e-173	0.986949	0.888	0.492	4.22193e-170	EGR2
MA0037.3	1.81982e-166	1.07565	0.801	0.466	8.22558e-164	GATA3
MA0162.3	5.46683e-165	0.908566	0.903	0.5	2.47101e-162	EGR1
MA0733.1	1.17342e-163	0.89515	0.863	0.491	5.30384e-161	EGR4
MA0841.1	2.9306e-163	-0.373652	0.788	0.41	1.32463e-160	NFE2
MA0462.1	8.78122e-160	0.760582	0.78	0.416	3.96911e-157	BATF::JUN
MA0647.1	4.8324e-152	0.740605	0.928	0.505	2.18425e-149	GRHL1
MA0732.1	2.1857e-151	0.762224	0.91	0.499	9.87938e-149	EGR3
MA0727.1	1.64893e-145	-1.03925	0.205	0.535	7.45315e-143	NR3C2
MA0465.1	5.2694e-144	0.836932	0.891	0.497	2.38177e-141	CDX2
MA0139.1	5.82994e-144	0.734983	0.843	0.488	2.63513e-141	CTCF
MA0899.1	7.63331e-132	0.795081	0.892	0.505	3.45026e-129	HOXA10
MA0685.1	3.33612e-130	0.55817	0.896	0.494	1.50793e-127	SP4
MA0747.1	3.70962e-128	0.647939	0.861	0.492	1.67675e-125	SP8
MA1105.1	8.47949e-125	0.709756	0.89	0.492	3.83273e-122	GRHL2
MA0753.1	5.85807e-123	1.0045	0.812	0.476	2.64785e-120	ZNF740
MA0906.1	6.8542e-123	0.798916	0.839	0.494	3.0981e-120	HOXC12
MA0160.1	2.13865e-118	1.07421	0.84	0.484	9.66668e-116	NR4A2
MA0113.3	1.1985e-117	-0.753427	0.234	0.528	5.41722e-115	NR3C1
MA0057.1	1.02259e-116	0.794802	0.824	0.482	4.62212e-114	MZF1(var.2)
MA1101.1	3.56919e-116	1.48041	0.689	0.443	1.61327e-113	BACH2
MA1102.1	7.30616e-112	0.525162	0.798	0.491	3.30238e-109	CTCFL
MA0901.1	1.87363e-110	0.624217	0.875	0.5	8.46881e-108	HOXB13
MA0501.1	5.96555e-108	1.38028	0.692	0.452	2.69643e-105	MAF::NFE2
MA0003.3	3.71414e-107	0.77205	0.773	0.481	1.67879e-104	TFAP2A
MA0907.1	1.82643e-106	0.680045	0.83	0.491	8.25548e-104	HOXC13
MA0875.1	2.09111e-106	0.693169	0.844	0.487	9.45183e-104	BARX1
MA1122.1	3.37283e-106	0.505458	0.896	0.521	1.52452e-103	TFDP1
MA0746.1	9.10901e-104	0.515325	0.846	0.498	4.11727e-101	SP3
MA0878.1	4.87387e-103	0.700465	0.832	0.5	2.20299e-100	CDX1
MA0650.1	4.9301e-103	0.67344	0.842	0.499	2.2284e-100	HOXA13
MA0642.1	1.1554e-100	0.666915	0.818	0.493	5.22239e-98	EN2
MA0484.1	1.88308e-98	-7.13949	0.068	0.44	8.51151e-96	HNF4G
MA0141.3	3.82789e-98	0.406168	0.894	0.479	1.73021e-95	ESRRB
MA0812.1	5.6102e-97	0.789553	0.766	0.481	2.53581e-94	TFAP2B(var.2)
MA0470.1	1.4133e-96	0.412488	0.903	0.515	6.3881e-94	E2F4
MA0909.1	2.6393e-96	0.602345	0.856	0.499	1.19296e-93	HOXD13
MA0713.1	3.16209e-95	0.608741	0.805	0.49	1.42927e-92	PHOX2A
MA0889.1	4.59365e-94	0.613415	0.843	0.484	2.07633e-91	GBX1
MA0599.1	2.00382e-91	0.408609	0.875	0.518	9.05728e-89	KLF5
MA0873.1	4.14392e-91	0.627361	0.813	0.5	1.87305e-88	HOXD12
MA0506.1	1.0368e-89	0.539887	0.852	0.512	4.68633e-87	NRF1
MA0814.1	3.6504e-89	0.901846	0.746	0.477	1.64998e-86	TFAP2C(var.2)
MA1111.1	5.37761e-88	0.865749	0.78	0.483	2.43068e-85	NR2F2
MA0153.2	5.85947e-88	-3.38899	0.065	0.439	2.64848e-85	HNF1B
MA0516.1	4.41172e-87	0.363698	0.878	0.507	1.9941e-84	SP2
MA0666.1	4.92317e-87	0.662143	0.792	0.489	2.22527e-84	MSX1
MA0708.1	4.92317e-87	0.662143	0.792	0.489	2.22527e-84	MSX2
MA0876.1	4.92317e-87	0.662143	0.792	0.489	2.22527e-84	BSX
MA0071.1	6.61528e-86	0.849241	0.774	0.485	2.99011e-83	RORA
MA0890.1	3.44411e-85	0.502639	0.813	0.485	1.55674e-82	GBX2
MA0741.1	1.37775e-84	0.434417	0.843	0.521	6.22743e-82	KLF16
MA0750.2	1.40694e-84	0.416368	0.841	0.492	6.35938e-82	ZBTB7A
MA0652.1	2.63922e-84	0.619331	0.802	0.487	1.19293e-81	IRF8
MA0469.2	1.58879e-82	0.662834	0.756	0.494	7.18131e-80	E2F3
MA0871.1	2.23552e-82	0.860641	0.698	0.469	1.01046e-79	TFEC
MA0079.3	5.57069e-81	0.363589	0.857	0.498	2.51795e-78	SP1
MA0115.1	1.27837e-78	-2.27718	0.183	0.462	5.77822e-76	NR1H2::RXRA
MA0773.1	9.04048e-78	0.831809	0.726	0.471	4.0863e-75	MEF2D
MA0740.1	7.33137e-77	0.443573	0.814	0.485	3.31378e-74	KLF14
MA0798.1	1.36673e-75	0.533942	0.832	0.513	6.17761e-73	RFX3
MA0908.1	8.63135e-74	0.629447	0.778	0.501	3.90137e-71	HOXD11
MA0600.2	9.02196e-74	0.439625	0.853	0.522	4.07792e-71	RFX2
MA1131.1	1.97575e-71	0.690256	0.756	0.477	8.93039e-69	FOSL2::JUN(var.2)
MA0510.2	2.33673e-71	0.416787	0.843	0.517	1.0562e-68	RFX5
MA0527.1	2.36668e-71	0.479406	0.795	0.509	1.06974e-68	ZBTB33
MA0694.1	4.91902e-69	0.600194	0.714	0.483	2.2234e-66	ZBTB7B
MA1419.1	5.64567e-69	0.51042	0.763	0.49	2.55184e-66	IRF4
MA0715.1	6.61912e-68	0.589646	0.728	0.494	2.99184e-65	PROP1
MA0856.1	1.3444e-66	-2.99751	0.158	0.455	6.07671e-64	RXRG
MA0046.2	3.12686e-66	-2.37518	0.119	0.449	1.41334e-63	HNF1A
MA1149.1	8.75873e-66	1.17309	0.663	0.471	3.95895e-63	RARA::RXRG
MA1418.1	2.59495e-65	0.46848	0.795	0.495	1.17292e-62	IRF3
MA1119.1	1.15664e-64	0.783291	0.684	0.47	5.22802e-62	SIX2
MA0799.1	6.38853e-64	0.546719	0.778	0.506	2.88761e-61	RFX4
MA0634.1	6.7115e-63	0.413223	0.802	0.503	3.0336e-60	ALX3
MA0755.1	8.97803e-63	0.544258	0.736	0.495	4.05807e-60	CUX2
MA1127.1	1.8204e-62	0.551174	0.758	0.48	8.2282e-60	FOSB::JUN
MA0786.1	1.91493e-62	0.272605	0.859	0.509	8.6555e-60	POU3F1
MA0692.1	3.74333e-62	0.762062	0.676	0.476	1.69199e-59	TFEB
MA0699.1	4.3063e-61	0.442692	0.794	0.494	1.94645e-58	LBX2
MA0855.1	1.35478e-60	-2.39181	0.179	0.458	6.1236e-58	RXRB
MA0651.1	4.223e-60	0.52844	0.731	0.494	1.9088e-57	HOXC11
MA0640.1	1.16196e-59	0.466771	0.757	0.486	5.25208e-57	ELF3
MA0076.2	3.41427e-59	0.1417	0.813	0.486	1.54325e-56	ELK4
MA0526.2	5.53894e-59	0.830474	0.659	0.468	2.5036e-56	USF2
MA1107.1	6.86915e-59	0.737939	0.666	0.468	3.10486e-56	KLF9
MA0471.1	1.54624e-58	0.370364	0.803	0.511	6.98901e-56	E2F6
MA0772.1	2.20806e-58	0.408166	0.761	0.492	9.98041e-56	IRF7
MA0018.3	7.44571e-58	0.944108	0.67	0.471	3.36546e-55	CREB1
MA0052.3	3.16315e-57	0.742346	0.685	0.478	1.42974e-54	MEF2A
MA1118.1	7.67537e-57	0.630007	0.706	0.474	3.46927e-54	SIX1
MA1136.1	1.14976e-56	0.567494	0.741	0.48	5.1969e-54	FOSB::JUNB(var.2)
MA0718.1	1.56864e-56	0.398307	0.743	0.484	7.09024e-54	RAX
MA0524.2	6.7725e-56	0.723947	0.675	0.476	3.06117e-53	TFAP2C
MA0810.1	1.51518e-55	0.587041	0.696	0.48	6.84862e-53	TFAP2A(var.2)
MA0508.2	1.97764e-55	0.577547	0.697	0.488	8.93893e-53	PRDM1
MA0815.1	2.96702e-54	0.641963	0.641	0.473	1.34109e-51	TFAP2C(var.3)
MA1129.1	3.60065e-54	0.433122	0.756	0.484	1.62749e-51	FOSL1::JUN(var.2)
MA0788.1	4.26916e-54	0.255126	0.815	0.504	1.92966e-51	POU3F3
MA0073.1	2.70179e-52	0.500639	0.725	0.5	1.22121e-49	RREB1
MA0864.1	3.04933e-52	0.399825	0.775	0.51	1.3783e-49	E2F2
MA0894.1	3.71848e-52	0.447351	0.713	0.484	1.68075e-49	HESX1
MA0811.1	1.50936e-51	0.745018	0.653	0.476	6.82231e-49	TFAP2B
MA0517.1	2.72786e-51	0.392451	0.755	0.505	1.23299e-48	STAT1::STAT2
MA0743.1	9.85634e-51	0.76968	0.64	0.482	4.45506e-48	SCRT1
MA0507.1	2.46301e-50	0.294754	0.778	0.497	1.11328e-47	POU2F2
MA0893.1	7.29144e-50	0.331082	0.765	0.497	3.29573e-47	GSX2
MA0027.2	8.30249e-50	0.455722	0.744	0.491	3.75272e-47	EN1
MA0702.1	3.30208e-49	0.22294	0.78	0.497	1.49254e-46	LMX1A
MA0703.1	3.30208e-49	0.22294	0.78	0.497	1.49254e-46	LMX1B
MA0645.1	4.53485e-49	0.316785	0.731	0.474	2.04975e-46	ETV6
MA1112.1	4.71474e-49	0.80269	0.646	0.482	2.13106e-46	NR4A1
MA0163.1	5.34322e-49	0.589936	0.637	0.469	2.41513e-46	PLAG1
MA0757.1	6.03653e-49	0.560245	0.674	0.484	2.72851e-46	ONECUT3
MA0093.2	1.59756e-48	0.914949	0.634	0.474	7.22098e-46	USF1
MA0706.1	1.70574e-48	0.374964	0.741	0.492	7.70996e-46	MEOX2
MA0468.1	2.39908e-48	0.556189	0.67	0.486	1.08438e-45	DUX4
MA0749.1	6.57143e-48	0.487468	0.694	0.487	2.97028e-45	ZBED1
MA0158.1	2.98793e-47	0.492531	0.695	0.496	1.35055e-44	HOXA5
MA0152.1	3.83317e-47	0.217035	0.79	0.506	1.73259e-44	NFATC2
MA0644.1	4.10007e-47	0.376485	0.716	0.484	1.85323e-44	ESX1
MA0785.1	4.72613e-47	0.175576	0.824	0.505	2.13621e-44	POU2F1
MA0882.1	7.22451e-47	0.496993	0.696	0.491	3.26548e-44	DLX6
MA0905.1	9.74758e-47	0.464118	0.708	0.499	4.4059e-44	HOXC10
MA0630.1	2.19455e-46	0.37795	0.738	0.494	9.91938e-44	SHOX
MA0701.1	2.19455e-46	0.37795	0.738	0.494	9.91938e-44	LHX9
MA0717.1	2.19455e-46	0.37795	0.738	0.494	9.91938e-44	RAX2
MA0735.1	5.4203e-46	0.672428	0.657	0.484	2.44998e-43	GLIS1
MA0752.1	1.78802e-45	0.647865	0.649	0.484	8.08186e-43	ZNF410
MA1139.1	2.04483e-45	0.281783	0.726	0.471	9.24263e-43	FOSL2::JUNB(var.2)
MA0787.1	2.18077e-45	0.145446	0.815	0.502	9.85709e-43	POU3F2
MA0080.4	2.37444e-45	0.320956	0.694	0.476	1.07325e-42	SPI1
MA0101.1	2.39066e-45	-1.74747	0.698	0.454	1.08058e-42	REL
MA1143.1	1.15877e-44	0.459725	0.718	0.486	5.23764e-42	FOSL1::JUND(var.2)
MA0731.1	1.74385e-44	0.630992	0.664	0.483	7.88218e-42	BCL6B
MA0657.1	6.38877e-44	0.608264	0.634	0.479	2.88772e-41	KLF13
MA0716.1	1.01542e-43	0.266813	0.739	0.493	4.58972e-41	PRRX1
MA0721.1	1.01542e-43	0.266813	0.739	0.493	4.58972e-41	UNCX
MA0865.1	1.18159e-43	0.429284	0.72	0.499	5.34077e-41	E2F8
MA0872.1	1.62109e-43	0.616222	0.617	0.475	7.32733e-41	TFAP2A(var.3)
MA0900.1	2.88587e-43	0.416819	0.723	0.484	1.30441e-40	HOXA2
MA1140.1	3.31701e-43	0.322598	0.732	0.481	1.49929e-40	JUNB(var.2)
MA1145.1	4.78834e-43	0.450562	0.692	0.479	2.16433e-40	FOSL2::JUND(var.2)
MA1116.1	1.23916e-42	0.585182	0.651	0.479	5.601e-40	RBPJ
MA0258.2	3.2626e-42	1.25209	0.607	0.472	1.47469e-39	ESR2
MA0892.1	1.69664e-41	0.30804	0.753	0.487	7.6688e-39	GSX1
MA0780.1	4.32437e-41	0.388724	0.706	0.503	1.95462e-38	PAX3
MA0107.1	6.74957e-41	-0.981298	0.668	0.452	3.05081e-38	RELA
MA0813.1	6.9479e-41	0.648665	0.624	0.473	3.14045e-38	TFAP2B(var.3)
MA0792.1	2.70016e-40	0.156268	0.777	0.496	1.22047e-37	POU5F1B
MA1115.1	3.08614e-40	0.210497	0.753	0.487	1.39493e-37	POU5F1
MA0661.1	4.8631e-40	0.31891	0.733	0.488	2.19812e-37	MEOX1
MA0707.1	2.74477e-39	0.319545	0.715	0.484	1.24064e-36	MNX1
MA0095.2	3.04096e-39	0.604716	0.627	0.473	1.37451e-36	YY1
MA0050.2	3.16933e-39	0.341146	0.706	0.484	1.43254e-36	IRF1
MA0902.1	3.17159e-39	0.337031	0.705	0.491	1.43356e-36	HOXB2
MA0136.2	5.14891e-39	0.283616	0.718	0.482	2.32731e-36	ELF5
MA0103.3	5.54912e-39	0.887784	0.598	0.492	2.5082e-36	ZEB1
MA0762.1	6.25508e-39	-0.507536	0.771	0.479	2.8273e-36	ETV2
MA0730.1	7.48567e-39	1.24369	0.597	0.474	3.38352e-36	RARA(var.2)
MA0635.1	1.73913e-38	0.434411	0.693	0.497	7.86088e-36	BARHL2
MA0789.1	1.97728e-38	0.121889	0.769	0.497	8.9373e-36	POU3F4
MA0464.2	9.07683e-38	0.632509	0.621	0.473	4.10273e-35	BHLHE40
MA0662.1	9.36454e-38	0.210834	0.727	0.493	4.23277e-35	MIXL1
MA0711.1	1.63122e-37	0.425494	0.692	0.499	7.37313e-35	OTX1
MA0660.1	4.3739e-37	0.713689	0.61	0.47	1.977e-34	MEF2B
MA0834.1	1.88381e-36	0.305141	0.689	0.484	8.51481e-34	ATF7
MA0680.1	2.50714e-36	0.345748	0.707	0.502	1.13323e-33	PAX7
MA0625.1	2.14309e-35	-0.108845	0.777	0.503	9.68678e-33	NFATC3
MA0144.2	4.86414e-35	0.702678	0.645	0.486	2.19859e-32	STAT3
MA0756.1	5.35431e-35	0.436069	0.643	0.488	2.42015e-32	ONECUT2
MA0744.1	5.45653e-35	0.572572	0.614	0.481	2.46635e-32	SCRT2
MA0159.1	6.95363e-35	0.883162	0.595	0.47	3.14304e-32	RARA::RXRA
MA0598.2	2.22713e-34	0.293818	0.71	0.485	1.00666e-31	EHF
MA0132.2	5.99716e-34	0.12924	0.749	0.494	2.71072e-31	PDX1
MA0914.1	6.76278e-34	0.448496	0.666	0.49	3.05677e-31	ISL2
MA0473.2	7.13323e-34	0.150595	0.739	0.487	3.22422e-31	ELF1
MA0492.1	8.55953e-34	1.07521	0.59	0.467	3.86891e-31	JUND(var.2)
MA0149.1	7.73843e-33	0.390476	0.664	0.485	3.49777e-30	EWSR1-FLI1
MA0695.1	3.36621e-32	0.440122	0.638	0.483	1.52153e-29	ZBTB7C
MA0620.2	3.60387e-32	0.692096	0.606	0.477	1.62895e-29	MITF
MA0025.1	3.7424e-32	0.371415	0.674	0.494	1.69156e-29	NFIL3
MA0140.2	1.49543e-31	0.575577	0.588	0.472	6.75934e-29	GATA1::TAL1
MA1125.1	1.42241e-30	0.414428	0.618	0.478	6.4293e-28	ZNF384
MA0831.2	3.67273e-30	0.616141	0.61	0.482	1.66007e-27	TFE3
MA0678.1	5.90066e-29	0.367729	0.655	0.489	2.6671e-26	OLIG2
MA0131.2	2.82377e-28	0.315839	0.661	0.495	1.27634e-25	HINFP
MA0737.1	8.22376e-28	0.784908	0.551	0.473	3.71714e-25	GLIS3
MA1108.1	9.87438e-28	0.629134	0.595	0.474	4.46322e-25	MXI1
MA1148.1	9.89255e-28	-0.609262	0.297	0.473	4.47143e-25	PPARA::RXRA
MA0793.1	1.90132e-27	0.255405	0.675	0.486	8.59397e-25	POU6F2
MA0828.1	2.94291e-27	0.503508	0.582	0.473	1.33019e-24	SREBF2(var.2)
MA0653.1	5.73625e-27	0.354483	0.635	0.477	2.59279e-24	IRF9
MA0734.1	8.08662e-27	0.749236	0.573	0.468	3.65515e-24	GLI2
MA0830.1	1.0265e-26	0.868259	0.533	0.485	4.6398e-24	TCF4
MA0638.1	1.08877e-26	0.449603	0.655	0.492	4.92122e-24	CREB3
MA0710.1	1.87415e-26	0.130438	0.709	0.492	8.47114e-24	NOTO
MA0043.2	2.00716e-26	0.235484	0.643	0.482	9.07237e-24	HLF
MA0636.1	2.15792e-26	0.538639	0.596	0.477	9.75381e-24	BHLHE41
MA0658.1	2.16445e-26	0.268807	0.673	0.492	9.78333e-24	LHX6
MA1106.1	3.20941e-26	0.650613	0.6	0.473	1.45065e-23	HIF1A
MA0654.1	9.2644e-26	0.155106	0.688	0.492	4.18751e-23	ISX
MA0675.1	1.00897e-25	0.192602	0.688	0.493	4.56055e-23	NKX6-2
MA0497.1	2.54242e-25	0.451526	0.622	0.477	1.14917e-22	MEF2C
MA0137.3	1.62899e-24	0.46766	0.631	0.494	7.36303e-22	STAT1
MA0656.1	2.86778e-24	0.100884	0.67	0.476	1.29624e-21	JDP2(var.2)
MA0687.1	3.28683e-24	0.405499	0.621	0.475	1.48565e-21	SPIC
MA0083.3	4.84061e-24	0.580054	0.596	0.479	2.18796e-21	SRF
MA0784.1	5.17929e-24	0.125572	0.703	0.503	2.34104e-21	POU1F1
MA0659.1	6.42279e-24	-1.2857	0.286	0.43	2.9031e-21	MAFG
MA0862.1	1.82312e-22	0.22065	0.699	0.508	8.24048e-20	GMEB2
MA0051.1	2.38563e-22	0.271434	0.655	0.499	1.0783e-19	IRF2
MA1150.1	2.75428e-22	0.612316	0.585	0.487	1.24493e-19	RORB
MA0612.1	4.60826e-22	0.273023	0.651	0.487	2.08294e-19	EMX1
MA1133.1	7.63648e-22	0.264334	0.634	0.488	3.45169e-19	JUN::JUNB(var.2)
MA0748.1	9.32134e-22	0.291575	0.674	0.503	4.21325e-19	YY2
MA0528.1	2.62137e-21	0.161325	0.694	0.506	1.18486e-18	ZNF263
MA0827.1	5.97661e-21	0.339532	0.625	0.491	2.70143e-18	OLIG3
MA0056.1	6.15089e-21	0.164421	0.688	0.514	2.7802e-18	MZF1
MA0475.2	1.05168e-20	-0.197082	0.713	0.488	4.75359e-18	FLI1
MA0672.1	1.15468e-20	0.521442	0.579	0.48	5.21916e-18	NKX2-3
MA0824.1	2.06209e-20	0.999524	0.511	0.483	9.32066e-18	ID4
MA0504.1	2.08258e-20	-0.567792	0.301	0.48	9.41328e-18	NR2C2
MA0084.1	2.71721e-20	0.23647	0.649	0.493	1.22818e-17	SRY
MA0758.1	6.2318e-20	0.221039	0.65	0.504	2.81677e-17	E2F7
MA0122.2	1.80408e-19	0.384937	0.59	0.487	8.15445e-17	NKX3-2
MA0783.1	2.70029e-19	0.977218	0.528	0.473	1.22053e-16	PKNOX2
MA0887.1	3.45527e-19	0.170191	0.624	0.489	1.56178e-16	EVX1
MA1421.1	4.0299e-19	-0.352058	0.325	0.479	1.82152e-16	TCF7L1
MA0697.1	6.6374e-19	0.371097	0.567	0.48	3.0001e-16	ZIC3
MA1114.1	8.51704e-19	0.955025	0.503	0.461	3.8497e-16	PBX3
MA0777.1	9.26812e-19	0.23257	0.647	0.495	4.18919e-16	MYBL2
MA1154.1	1.58107e-18	0.555389	0.555	0.479	7.14643e-16	ZNF282
MA0745.1	2.03679e-18	0.870754	0.526	0.482	9.2063e-16	SNAI2
MA0028.2	2.21038e-18	0.0202073	0.68	0.497	9.9909e-16	ELK1
MA1117.1	2.72115e-18	0.420664	0.585	0.483	1.22996e-15	RELB
MA0778.1	3.0651e-18	0.651458	0.533	0.464	1.38542e-15	NFKB2
MA0754.1	1.10542e-17	0.284837	0.607	0.492	4.99651e-15	CUX1
MA1155.1	2.45104e-17	0.648071	0.566	0.475	1.10787e-14	ZSCAN4
MA0698.1	1.30859e-16	1.13556	0.498	0.465	5.91485e-14	ZBTB18
MA0522.2	1.85317e-16	0.780822	0.512	0.484	8.37634e-14	TCF3
MA1124.1	3.83283e-16	0.542139	0.543	0.478	1.73244e-13	ZNF24
MA0903.1	4.31653e-16	0.203581	0.594	0.487	1.95107e-13	HOXB3
MA0014.3	4.83483e-16	0.36096	0.567	0.48	2.18534e-13	PAX5
MA0610.1	5.64592e-16	0.376674	0.575	0.483	2.55196e-13	DMRT3
MA0736.1	6.19467e-16	0.498008	0.536	0.478	2.79999e-13	GLIS2
MA0779.1	2.94756e-15	0.239468	0.575	0.486	1.3323e-12	PAX1
MA0511.2	3.03601e-15	0.23634	0.624	0.492	1.37228e-12	RUNX2
MA0081.1	3.90359e-15	0.358355	0.605	0.475	1.76442e-12	SPIB
MA0481.2	4.41673e-15	-0.60803	0.666	0.483	1.99636e-12	FOXP1
MA0106.3	5.33991e-15	-0.0340843	0.339	0.489	2.41364e-12	TP53
MA0794.1	6.4291e-15	-0.223129	0.356	0.484	2.90595e-12	PROX1
MA0098.3	6.93161e-15	-0.28	0.668	0.478	3.13309e-12	ETS1
MA0100.3	7.60832e-15	0.506118	0.561	0.48	3.43896e-12	MYB
MA0068.2	1.05545e-14	-0.0184931	0.686	0.498	4.77062e-12	PAX4
MA0502.1	1.60044e-14	0.18668	0.655	0.51	7.23401e-12	NFYB
MA0674.1	1.8156e-14	0.00943581	0.664	0.496	8.20653e-12	NKX6-1
MA0863.1	3.61829e-14	0.51268	0.556	0.477	1.63547e-11	MTF1
MA0679.1	4.56359e-14	0.238675	0.602	0.499	2.06274e-11	ONECUT1
MA0641.1	4.71332e-14	0.0757342	0.638	0.487	2.13042e-11	ELF4
MA0024.3	5.45635e-14	0.271052	0.597	0.489	2.46627e-11	E2F1
MA0070.1	7.81931e-14	0.326241	0.595	0.496	3.53433e-11	PBX1
MA0155.1	9.12831e-14	0.530799	0.537	0.473	4.126e-11	INSM1
MA0042.2	1.03087e-13	-0.654205	0.66	0.482	4.65953e-11	FOXI1
MA0033.2	1.03087e-13	-0.654205	0.66	0.482	4.65953e-11	FOXL1
MA0847.1	1.03087e-13	-0.654205	0.66	0.482	4.65953e-11	FOXD2
MA0848.1	1.03087e-13	-0.654205	0.66	0.482	4.65953e-11	FOXO4
MA0849.1	1.03087e-13	-0.654205	0.66	0.482	4.65953e-11	FOXO6
MA0850.1	1.03087e-13	-0.654205	0.66	0.482	4.65953e-11	FOXP3
MA0259.1	1.12247e-13	0.438886	0.561	0.478	5.07354e-11	ARNT::HIF1A
MA0700.1	1.15935e-13	-0.00363647	0.668	0.489	5.24026e-11	LHX2
MA0782.1	2.28976e-13	0.848183	0.496	0.467	1.03497e-10	PKNOX1
MA0130.1	2.53395e-13	0.568053	0.511	0.468	1.14535e-10	ZNF354C
MA0760.1	3.73664e-13	-0.128304	0.638	0.48	1.68896e-10	ERF
MA0039.3	5.10973e-13	0.740406	0.524	0.462	2.3096e-10	KLF4
MA0852.2	5.61773e-13	-0.563242	0.668	0.494	2.53922e-10	FOXK1
MA0696.1	8.15582e-13	0.462253	0.545	0.478	3.68643e-10	ZIC1
MA0031.1	1.12828e-12	-0.380492	0.635	0.484	5.09984e-10	FOXD1
MA0157.2	1.12828e-12	-0.380492	0.635	0.484	5.09984e-10	FOXO3
MA0009.2	1.31341e-12	0.463233	0.553	0.489	5.93664e-10	T
MA0628.1	1.65952e-12	0.210951	0.578	0.489	7.50103e-10	POU6F1
MA0770.1	3.63282e-12	0.394728	0.58	0.482	1.64203e-09	HSF2
MA0104.4	4.12469e-12	0.434387	0.539	0.476	1.86436e-09	MYCN
MA1110.1	4.25736e-12	0.503109	0.547	0.485	1.92433e-09	NR1H4
MA0665.1	7.66113e-12	0.627319	0.53	0.474	3.46283e-09	MSC
MA0119.1	7.81155e-12	0.0705694	0.344	0.479	3.53082e-09	NFIC::TLX1
MA0761.1	8.03371e-12	-0.0709377	0.63	0.49	3.63124e-09	ETV1
MA1100.1	9.81192e-12	0.386137	0.552	0.477	4.43499e-09	ASCL1
MA0474.2	1.04849e-11	-0.310994	0.649	0.482	4.7392e-09	ERG
MA0154.3	1.6508e-11	0.779852	0.514	0.473	7.46159e-09	EBF1
MA0751.1	2.12296e-11	0.368173	0.542	0.476	9.59579e-09	ZIC4
MA0826.1	2.41448e-11	0.378416	0.56	0.486	1.09135e-08	OLIG1
MA0613.1	3.85939e-11	-0.338195	0.651	0.489	1.74444e-08	FOXG1
MA0112.3	4.38527e-11	0.571329	0.491	0.469	1.98214e-08	ESR1
MA0888.1	4.52206e-11	0.161736	0.581	0.494	2.04397e-08	EVX2
MA1120.1	7.20731e-11	0.0230901	0.386	0.485	3.25771e-08	SOX13
MA0884.1	7.28843e-11	0.300754	0.556	0.488	3.29437e-08	DUXA
MA0818.1	7.47052e-11	0.249757	0.566	0.486	3.37668e-08	BHLHE22
MA0488.1	9.07083e-11	0.46818	0.497	0.466	4.10001e-08	JUN
MA0147.3	9.4317e-11	0.493538	0.551	0.475	4.26313e-08	MYC
MA0649.1	1.34448e-10	0.517237	0.541	0.472	6.07703e-08	HEY2
MA0105.4	3.09191e-10	0.588135	0.479	0.462	1.39754e-07	NFKB1
MA0833.1	5.63812e-10	0.287022	0.533	0.479	2.54843e-07	ATF4
MA0684.1	8.19722e-10	0.31398	0.549	0.489	3.70514e-07	RUNX3
MA0719.1	8.76602e-10	0.457266	0.503	0.471	3.96224e-07	RHOXF1
MA0820.1	8.88686e-10	0.8384	0.474	0.473	4.01686e-07	FIGLA
MA0683.1	1.32216e-09	0.173236	0.589	0.493	5.97616e-07	POU4F2
MA0668.1	2.77418e-09	0.257775	0.584	0.488	1.25393e-06	NEUROD2
MA0595.1	3.42092e-09	0.727236	0.471	0.467	1.54626e-06	SREBF1
MA0790.1	3.55811e-09	0.211609	0.569	0.494	1.60826e-06	POU4F1
MA1151.1	4.06105e-09	0.506759	0.539	0.483	1.83559e-06	RORC
MA0663.1	8.05682e-09	0.285124	0.553	0.489	3.64168e-06	MLX
MA0797.1	8.26005e-09	0.675178	0.502	0.473	3.73354e-06	TGIF2
MA0759.1	1.82956e-08	-0.137687	0.633	0.495	8.26963e-06	ELK3
MA1103.1	1.95418e-08	-0.55664	0.64	0.489	8.83288e-06	FOXK2
MA1126.1	2.00676e-08	0.298934	0.557	0.478	9.07056e-06	FOS::JUN(var.2)
MA0048.2	2.03923e-08	0.467234	0.512	0.481	9.21732e-06	NHLH1
MA0803.1	2.47277e-08	0.80794	0.474	0.466	1.11769e-05	TBX15
MA0091.1	2.61916e-08	0.578519	0.493	0.478	1.18386e-05	TAL1::TCF3
MA0513.1	4.88075e-08	0.67551	0.473	0.468	2.2061e-05	SMAD2::SMAD3::SMAD4
MA0724.1	5.75569e-08	0.165647	0.575	0.495	2.60157e-05	VENTX
MA0669.1	9.31511e-08	0.413774	0.52	0.481	4.21043e-05	NEUROG2
MA0802.1	9.33992e-08	0.397055	0.514	0.481	4.22164e-05	TBR1
MA0686.1	1.54407e-07	0.0862365	0.581	0.488	6.97919e-05	SPDEF
MA0667.1	1.60684e-07	0.493717	0.524	0.479	7.26293e-05	MYF6
MA0673.1	1.7343e-07	0.651622	0.483	0.476	7.83905e-05	NKX2-8
MA0664.1	2.28386e-07	0.260754	0.548	0.487	0.00010323	MLXIPL
MA0486.2	2.51678e-07	0.262599	0.563	0.485	0.000113758	HSF1
MA0776.1	3.62493e-07	0.149939	0.59	0.5	0.000163847	MYBL1
MA0069.1	4.29454e-07	0.278937	0.559	0.492	0.000194113	Pax6
MA0804.1	4.55322e-07	0.168784	0.548	0.488	0.000205806	TBX19
MA0805.1	5.7067e-07	0.637871	0.458	0.467	0.000257943	TBX1
MA0825.1	6.72344e-07	0.511498	0.526	0.472	0.0003039	MNT
MA0819.1	7.99827e-07	-0.0239878	0.4	0.485	0.000361522	CLOCK
MA0895.1	8.93198e-07	0.173523	0.563	0.494	0.000403725	HMBOX1
MA0088.2	1.13605e-06	0.548199	0.504	0.478	0.000513494	ZNF143
MA0596.1	1.961e-06	0.92921	0.452	0.468	0.000886372	SREBF2
MA0066.1	2.2376e-06	0.918718	0.482	0.484	0.00101139	PPARG
MA0593.1	2.75477e-06	-0.436737	0.591	0.485	0.00124516	FOXP2
MA0722.1	2.84928e-06	0.0318651	0.569	0.493	0.00128787	VAX1
MA0723.1	2.84928e-06	0.0318651	0.569	0.493	0.00128787	VAX2
MA0058.3	3.07271e-06	0.445652	0.518	0.476	0.00138886	MAX
MA0801.1	5.12473e-06	0.913536	0.47	0.466	0.00231638	MGA
MA1123.1	6.69925e-06	0.834984	0.48	0.47	0.00302806	TWIST1
MA0781.1	9.16863e-06	0.0404818	0.513	0.482	0.00414422	PAX9
MA0618.1	1.03338e-05	-0.0351577	0.582	0.491	0.00467088	LBX1
MA0032.2	1.4754e-05	-0.0219144	0.609	0.495	0.0066688	FOXC1
MA0161.2	1.47748e-05	0.278584	0.388	0.488	0.0066782	NFIC
MA0817.1	1.52787e-05	0.163199	0.549	0.49	0.00690596	BHLHE23
MA0074.1	1.64851e-05	0.379787	0.5	0.481	0.00745128	RXRA::VDR
MA0835.1	2.71938e-05	0.300338	0.524	0.486	0.0122916	BATF3
MA0639.1	2.9121e-05	-0.0858044	0.556	0.479	0.0131627	DBP
MA0800.1	4.34652e-05	0.46084	0.496	0.483	0.0196463	EOMES
MA0844.1	4.6516e-05	0.237697	0.539	0.484	0.0210252	XBP1
MA0691.1	7.33783e-05	0.669716	0.48	0.473	0.033167	TFAP4
MA0823.1	7.63759e-05	0.482396	0.489	0.473	0.0345219	HEY1
MA0059.1	7.64782e-05	0.428824	0.469	0.479	0.0345682	MAX::MYC
MA0806.1	8.03194e-05	0.700329	0.452	0.469	0.0363044	TBX4
MA0807.1	8.03194e-05	0.700329	0.452	0.469	0.0363044	TBX5
MA0764.1	8.61379e-05	-0.173374	0.594	0.491	0.0389343	ETV4
MA0648.1	8.63849e-05	0.336004	0.516	0.484	0.039046	GSC
MA0791.1	0.000133796	0.133984	0.54	0.491	0.0604759	POU4F3
MA1152.1	0.00016388	0.248531	0.537	0.48	0.0740739	SOX15
MA0466.2	0.000179084	0.0586744	0.541	0.485	0.0809459	CEBPB
MA0796.1	0.000189405	0.567597	0.476	0.475	0.0856111	TGIF1
MA0886.1	0.000191571	-0.0593818	0.558	0.491	0.0865903	EMX2
MA0496.2	0.000264353	-0.637413	0.374	0.441	0.119488	MAFK
MA1113.1	0.000318421	0.526486	0.497	0.479	0.143926	PBX2
MA0866.1	0.000677521	0.228484	0.532	0.489	0.30624	SOX21
MA0765.1	0.000721522	-0.183325	0.604	0.488	0.326128	ETV5
MA0670.1	0.000980709	0.246997	0.419	0.488	0.44328	NFIA
MA0156.2	0.00120404	-0.230085	0.57	0.486	0.544227	FEV
MA0102.3	0.00136503	-0.25125	0.389	0.468	0.616995	CEBPA
MA0693.2	0.00235873	0.0576035	0.374	0.472	1	VDR
MA0525.2	0.00245191	0.330591	0.5	0.489	1	TP63
MA0523.1	0.00300989	0.324684	0.483	0.482	1	TCF7L2
MA0637.1	0.00305965	-0.144981	0.499	0.502	1	CENPB
MA1109.1	0.00502462	1.08916	0.447	0.472	1	NEUROD1
MA0030.1	0.00593779	-0.295369	0.581	0.491	1	FOXF2
MA0891.1	0.00738283	0.235123	0.49	0.48	1	GSC2
MA0836.1	0.00839725	0.0256318	0.51	0.479	1	CEBPD
MA0738.1	0.0145769	0.766512	0.434	0.479	1	HIC2
MA0846.1	0.0180298	-0.130586	0.55	0.502	1	FOXC2
MA0712.1	0.0191077	0.1443	0.481	0.48	1	OTX2
MA0017.2	0.0209938	0.305525	0.421	0.466	1	NR2F1
MA0795.1	0.0218255	0.240888	0.487	0.482	1	SMAD3
MA1121.1	0.0223172	0.241471	0.519	0.484	1	TEAD2
MA0725.1	0.0238842	-0.0401046	0.519	0.491	1	VSX1
MA0726.1	0.0238842	-0.0401046	0.519	0.491	1	VSX2
MA0688.1	0.0255379	0.367548	0.481	0.479	1	TBX2
MA0148.3	0.0264237	-0.13818	0.552	0.486	1	FOXA1
MA0837.1	0.027947	0.00927457	0.512	0.487	1	CEBPE
MA0845.1	0.0360274	-0.00859286	0.536	0.488	1	FOXB1
MA0138.2	0.036974	0.355138	0.411	0.483	1	REST
MA1146.1	0.0391269	0.462326	0.46	0.482	1	NR1A4::RXRA
MA0479.1	0.0394341	0.312557	0.509	0.488	1	FOXH1
MA0689.1	0.0394635	0.487242	0.465	0.474	1	TBX20
MA1420.1	0.0464255	0.0744022	0.538	0.506	1	IRF5
MA0822.1	0.0559575	0.0665898	0.41	0.472	1	HES7
MA0646.1	0.0560133	0.516021	0.471	0.48	1	GCM1
MA0839.1	0.068652	0.231256	0.493	0.485	1	CREB3L1
MA0498.2	0.0758639	0.178887	0.444	0.485	1	MEIS1
MA0077.1	0.0772186	0.172858	0.501	0.488	1	SOX9
MA0714.1	0.103703	0.210377	0.46	0.48	1	PITX3
MA0442.2	0.104114	0.169032	0.51	0.481	1	SOX10
MA0690.1	0.107058	0.429938	0.478	0.48	1	TBX21
MA0495.2	0.110735	-0.387309	0.411	0.447	1	MAFF
MA0867.1	0.131297	0.204607	0.492	0.49	1	SOX4
MA0767.1	0.131341	0.203793	0.486	0.48	1	GCM2
MA0671.1	0.137909	0.396984	0.423	0.483	1	NFIX
MA0775.1	0.167113	0.315352	0.469	0.481	1	MEIS3
MA0729.1	0.199602	0.308484	0.408	0.471	1	RARA
MA0771.1	0.216254	0.288793	0.497	0.484	1	HSF4
MA0842.1	0.247159	-0.0537659	0.427	0.455	1	NRL
MA0072.1	0.251651	0.195592	0.47	0.491	1	RORA(var.2)
MA0868.1	0.299684	0.20677	0.493	0.487	1	SOX8
MA0843.1	0.362526	-0.142853	0.49	0.48	1	TEF
MA0090.2	0.370849	-0.167443	0.461	0.484	1	TEAD1
MA0808.1	0.400272	0.168732	0.488	0.48	1	TEAD3
MA0821.1	0.517219	0.101878	0.414	0.473	1	HES5
MA0774.1	0.554402	0.38954	0.467	0.479	1	MEIS2
MA0838.1	0.643178	-0.0695497	0.472	0.478	1	CEBPG
MA0597.1	0.738819	0.778778	0.431	0.485	1	THAP1
MA1147.1	0.774617	0.380188	0.437	0.48	1	NR4A2::RXRA
MA0763.1	0.781928	-0.188033	0.512	0.497	1	ETV3
MA0060.3	0.823746	-0.0563968	0.517	0.512	1	NFYA
MA0768.1	0.955176	0.217112	0.442	0.48	1	LEF1
MA0809.1	0.962487	-0.154966	0.493	0.482	1	TEAD4
MA0861.1	0.974438	0.441544	0.439	0.477	1	TP73

## Sheet: PC
Differentially activated chromVAR motifs in PC
motif	p_val	avg_logFC	pct.1	pct.2	p_val_adj	gene
MA0476.1	0	3.70539	0.886	0.378	0	FOS
MA0099.3	0	2.72008	0.894	0.384	0	FOS::JUN
MA0489.1	0	2.70459	0.884	0.374	0	JUN(var.2)
MA1132.1	0	2.40419	0.931	0.394	0	JUN::JUNB
MA0655.1	0	2.32941	0.884	0.408	0	JDP2
MA0477.1	0	2.27402	0.888	0.373	0	FOSL1
MA1130.1	0	1.95252	0.896	0.38	0	FOSL2::JUN
MA1134.1	0	1.75639	0.892	0.384	0	FOS::JUNB
MA1142.1	0	1.74491	0.882	0.387	0	FOSL1::JUND
MA0491.1	0	1.68306	0.9	0.38	0	JUND
MA1128.1	0	1.60364	0.896	0.383	0	FOSL1::JUN
MA0640.1	0	1.41624	0.938	0.473	0	ELF3
MA1141.1	0	1.28442	0.896	0.379	0	FOS::JUND
MA1143.1	0	1.20869	0.889	0.474	0	FOSL1::JUND(var.2)
MA0598.2	0	1.2061	0.926	0.471	0	EHF
MA0136.2	0	1.18534	0.936	0.468	0	ELF5
MA0473.2	0	1.16388	0.93	0.473	0	ELF1
MA0490.1	0	1.12506	0.899	0.38	0	JUNB
MA0641.1	0	1.03551	0.887	0.472	0	ELF4
MA0750.2	0	0.954411	0.945	0.481	0	ZBTB7A
MA0685.1	0	0.891776	0.949	0.485	0	SP4
MA0076.2	0	0.800532	0.929	0.476	0	ELK4
MA0478.1	0	0.770053	0.9	0.38	0	FOSL2
MA1144.1	0	0.33795	0.899	0.387	0	FOSL2::JUND
MA1138.1	0	0.27697	0.883	0.388	0	FOSL2::JUNB
MA1135.1	0	-0.0192884	0.902	0.387	0	FOSB::JUNB
MA1137.1	0	-0.701905	0.913	0.382	0	FOSL1::JUNB
MA0113.3	0	-2.02054	0.081	0.54	0	NR3C1
MA0727.1	0	-2.29949	0.071	0.547	0	NR3C2
MA0841.1	0	1.91447	0.836	0.402	0	NFE2
MA0740.1	1.35998e-307	0.737006	0.912	0.475	6.1471e-305	KLF14
MA1140.1	4.45204e-299	1.02215	0.89	0.469	2.01232e-296	JUNB(var.2)
MA0162.3	3.26452e-293	0.922413	0.922	0.492	1.47556e-290	EGR1
MA1127.1	2.38447e-284	0.985146	0.892	0.469	1.07778e-281	FOSB::JUN
MA0732.1	1.09866e-282	0.814832	0.928	0.492	4.96595e-280	EGR3
MA0472.2	2.43198e-272	0.899517	0.896	0.485	1.09925e-269	EGR2
MA0462.1	2.05909e-268	2.28389	0.797	0.41	9.30706e-266	BATF::JUN
MA0470.1	7.6364e-263	0.710281	0.929	0.508	3.45165e-260	E2F4
MA1139.1	9.67448e-262	0.828314	0.892	0.458	4.37287e-259	FOSL2::JUNB(var.2)
MA0647.1	2.29728e-259	0.853814	0.928	0.498	1.03837e-256	GRHL1
MA0115.1	2.9701e-258	-3.24477	0.068	0.472	1.34248e-255	NR1H2::RXRA
MA0645.1	5.40555e-252	0.733708	0.883	0.462	2.44331e-249	ETV6
MA1131.1	4.34459e-246	0.861011	0.883	0.467	1.96376e-243	FOSL2::JUN(var.2)
MA1129.1	3.51976e-241	0.845085	0.879	0.474	1.59093e-238	FOSL1::JUN(var.2)
MA0834.1	3.1347e-238	0.838626	0.866	0.471	1.41688e-235	ATF7
MA0506.1	2.88523e-227	0.707588	0.889	0.505	1.30413e-224	NRF1
MA1136.1	3.87781e-227	0.835797	0.861	0.47	1.75277e-224	FOSB::JUNB(var.2)
MA0747.1	4.22485e-224	0.601756	0.891	0.484	1.90963e-221	SP8
MA1145.1	5.98109e-213	0.803709	0.847	0.468	2.70345e-210	FOSL2::JUND(var.2)
MA0484.1	8.95576e-213	-7.37411	0.043	0.447	4.048e-210	HNF4G
MA0856.1	3.3091e-211	-3.87332	0.071	0.464	1.49571e-208	RXRG
MA0855.1	1.38638e-209	-3.43234	0.08	0.467	6.26643e-207	RXRB
MA0516.1	1.13462e-205	0.453506	0.915	0.499	5.12848e-203	SP2
MA1122.1	1.04434e-203	0.580545	0.909	0.514	4.7204e-201	TFDP1
MA1101.1	8.84395e-199	2.15744	0.72	0.437	3.99746e-196	BACH2
MA0510.2	9.39605e-199	0.717156	0.903	0.509	4.24702e-196	RFX5
MA0028.2	4.91196e-194	0.631786	0.846	0.486	2.2202e-191	ELK1
MA0766.1	8.96562e-192	0.886371	0.796	0.458	4.05246e-189	GATA5
MA0746.1	1.43666e-190	0.504589	0.889	0.49	6.49371e-188	SP3
MA0145.3	2.01154e-190	0.67413	0.891	0.501	9.09218e-188	TFCP2
MA1104.1	1.70763e-187	0.852407	0.801	0.459	7.71849e-185	GATA6
MA0079.3	1.26744e-182	0.426104	0.892	0.491	5.72882e-180	SP1
MA0798.1	1.2525e-180	0.667197	0.877	0.505	5.66131e-178	RFX3
MA1105.1	1.00211e-177	0.628192	0.875	0.486	4.52956e-175	GRHL2
MA0504.1	1.43455e-170	-1.44533	0.137	0.491	6.48416e-168	NR2C2
MA0018.3	7.26865e-170	0.816575	0.791	0.462	3.28543e-167	CREB1
MA0733.1	8.0161e-168	0.611391	0.833	0.487	3.62328e-165	EGR4
MA0050.2	2.06417e-167	0.51746	0.839	0.473	9.33003e-165	IRF1
MA0527.1	5.06604e-164	0.608129	0.839	0.502	2.28985e-161	ZBTB33
MA0600.2	1.68696e-163	0.548513	0.891	0.515	7.62508e-161	RFX2
MA1418.1	1.33161e-158	0.526092	0.848	0.487	6.01886e-156	IRF3
MA0036.3	5.18545e-158	0.864684	0.773	0.46	2.34382e-155	GATA2
MA0759.1	6.47169e-158	0.542037	0.813	0.484	2.92521e-155	ELK3
MA0599.1	1.93172e-153	0.376335	0.899	0.511	8.73138e-151	KLF5
MA0469.2	2.95498e-153	0.716887	0.787	0.488	1.33565e-150	E2F3
MA0761.1	6.64175e-150	0.516901	0.81	0.479	3.00207e-147	ETV1
MA1419.1	5.63671e-148	0.637888	0.815	0.483	2.54779e-145	IRF4
MA0749.1	4.86099e-147	0.728995	0.764	0.48	2.19717e-144	ZBED1
MA0652.1	1.16669e-146	0.615507	0.813	0.482	5.27344e-144	IRF8
MA0772.1	1.97153e-146	0.538651	0.832	0.485	8.91134e-144	IRF7
MA0501.1	4.43032e-145	1.80815	0.677	0.449	2.0025e-142	MAF::NFE2
MA1125.1	5.02928e-145	0.530023	0.793	0.467	2.27323e-142	ZNF384
MA0762.1	9.64407e-145	-0.280623	0.866	0.47	4.35912e-142	ETV2
MA0037.3	1.33887e-144	0.822915	0.75	0.464	6.05168e-142	GATA3
MA1421.1	2.53368e-141	-1.13648	0.18	0.489	1.14522e-138	TCF7L1
MA1133.1	7.58621e-140	0.565511	0.803	0.477	3.42897e-137	JUN::JUNB(var.2)
MA0517.1	2.09414e-139	0.466263	0.851	0.496	9.46551e-137	STAT1::STAT2
MA0656.1	3.76085e-137	0.449377	0.819	0.465	1.69991e-134	JDP2(var.2)
MA0899.1	1.86788e-134	0.459135	0.863	0.501	8.44283e-132	HOXA10
MA1148.1	4.00032e-133	-1.50678	0.174	0.482	1.80814e-130	PPARA::RXRA
MA0799.1	7.53664e-133	0.53969	0.824	0.5	3.40656e-130	RFX4
MA0659.1	3.78893e-129	-1.90393	0.152	0.439	1.71259e-126	MAFG
MA0638.1	9.57104e-129	0.639898	0.757	0.484	4.32611e-126	CREB3
MA0765.1	2.54062e-128	0.461266	0.775	0.478	1.14836e-125	ETV5
MA0080.4	5.74636e-128	0.231147	0.818	0.466	2.59735e-125	SPI1
MA0098.3	5.82616e-127	0.160908	0.811	0.468	2.63342e-124	ETS1
MA0741.1	1.24816e-125	0.339812	0.864	0.515	5.64169e-123	KLF16
MA0106.3	4.61823e-121	-1.04473	0.215	0.497	2.08744e-118	TP53
MA0465.1	8.96309e-121	0.450849	0.836	0.494	4.05132e-118	CDX2
MA0475.2	4.17689e-120	0.156754	0.81	0.479	1.88796e-117	FLI1
MA0153.2	1.05837e-115	-3.25032	0.065	0.445	4.78381e-113	HNF1B
MA1102.1	1.59607e-110	0.407564	0.761	0.488	7.21425e-108	CTCFL
MA0764.1	4.12029e-110	0.38859	0.765	0.481	1.86237e-107	ETV4
MA0862.1	2.76118e-108	0.54001	0.768	0.502	1.24805e-105	GMEB2
MA0773.1	1.40437e-105	0.517634	0.751	0.465	6.34773e-103	MEF2D
MA0653.1	2.33731e-105	0.466618	0.763	0.468	1.05646e-102	IRF9
MA0755.1	5.8508e-105	0.577926	0.749	0.49	2.64456e-102	CUX2
MA0694.1	1.29346e-103	0.494718	0.737	0.479	5.84645e-101	ZBTB7B
MA0760.1	1.27614e-101	0.169945	0.786	0.47	5.76816e-99	ERF
MA0835.1	4.88617e-101	0.46557	0.749	0.475	2.20855e-98	BATF3
MA0161.2	1.36059e-100	-0.811428	0.251	0.497	6.14986e-98	NFIC
MA0474.2	6.48035e-100	0.0468848	0.791	0.472	2.92912e-97	ERG
MA0051.1	2.22476e-99	0.430383	0.771	0.49	1.00559e-96	IRF2
MA0906.1	1.08555e-98	0.473286	0.772	0.492	4.9067e-96	HOXC12
MA0748.1	2.39354e-97	0.485857	0.741	0.497	1.08188e-94	YY2
MA0131.2	8.75233e-97	0.5302	0.73	0.488	3.95605e-94	HINFP
MA0686.1	4.8319e-93	0.476086	0.73	0.479	2.18402e-90	SPDEF
MA0711.1	6.99105e-93	0.462023	0.745	0.494	3.15996e-90	OTX1
MA0139.1	5.19788e-92	0.459814	0.736	0.488	2.34944e-89	CTCF
MA0138.2	9.79262e-92	-0.672573	0.249	0.493	4.42627e-89	REST
MA0901.1	1.05783e-90	0.27186	0.803	0.497	4.78137e-88	HOXB13
MA1126.1	2.81801e-89	0.493111	0.727	0.468	1.27374e-86	FOS::JUN(var.2)
MA0052.3	1.45568e-87	0.43443	0.736	0.472	6.57969e-85	MEF2A
MA0156.2	2.17326e-85	0.272102	0.736	0.476	9.82313e-83	FEV
MA0768.1	7.83105e-85	-0.569299	0.267	0.49	3.53963e-82	LEF1
MA0753.1	1.55564e-84	0.446395	0.74	0.475	7.03149e-82	ZNF740
MA0873.1	9.76678e-84	0.458934	0.729	0.499	4.41458e-81	HOXD12
MA0864.1	1.66102e-83	0.379427	0.756	0.507	7.5078e-81	E2F2
MA0650.1	6.29288e-79	0.315799	0.773	0.497	2.84438e-76	HOXA13
MA0695.1	8.7174e-79	0.416075	0.719	0.476	3.94027e-76	ZBTB7C
MA0878.1	6.54847e-77	0.287918	0.767	0.498	2.95991e-74	CDX1
MA0819.1	2.36271e-76	-0.646817	0.267	0.493	1.06794e-73	CLOCK
MA0786.1	8.81185e-74	0.0214181	0.826	0.505	3.98296e-71	POU3F1
MA0046.2	9.00163e-74	-2.34509	0.122	0.454	4.06873e-71	HNF1A
MA1120.1	4.68904e-72	-0.613055	0.308	0.49	2.11944e-69	SOX13
MA0651.1	2.68604e-71	0.431064	0.705	0.492	1.21409e-68	HOXC11
MA0812.1	1.90474e-68	0.332347	0.722	0.479	8.6094e-66	TFAP2B(var.2)
MA0101.1	4.16833e-68	-1.18989	0.707	0.45	1.88409e-65	REL
MA0907.1	1.63398e-67	0.37324	0.724	0.491	7.38558e-65	HOXC13
MA0024.3	1.81897e-66	0.495478	0.69	0.482	8.22174e-64	E2F1
MA0908.1	1.55687e-65	0.396646	0.711	0.5	7.03706e-63	HOXD11
MA0875.1	2.02732e-61	0.231123	0.737	0.487	9.16347e-59	BARX1
MA0774.1	6.37536e-59	-0.459617	0.326	0.486	2.88166e-56	MEIS2
MA0788.1	4.7818e-58	0.00919485	0.79	0.501	2.16137e-55	POU3F3
MA0095.2	1.53947e-57	0.37003	0.657	0.469	6.95839e-55	YY1
MA0492.1	1.75066e-57	0.29215	0.663	0.461	7.91297e-55	JUND(var.2)
MA1107.1	1.96482e-57	0.33772	0.673	0.464	8.88099e-55	KLF9
MA0107.1	8.32097e-56	-0.567789	0.675	0.448	3.76108e-53	RELA
MA0057.1	1.78739e-55	0.223153	0.711	0.483	8.07901e-53	MZF1(var.2)
MA0865.1	2.19647e-55	0.32194	0.7	0.497	9.92802e-53	E2F8
MA0909.1	4.35503e-55	0.0843966	0.753	0.498	1.96848e-52	HOXD13
MA0003.3	2.77465e-54	0.246319	0.71	0.479	1.25414e-51	TFAP2A
MA0833.1	2.80671e-54	0.370952	0.668	0.471	1.26863e-51	ATF4
MA1112.1	1.4625e-53	-0.418721	0.346	0.495	6.61049e-51	NR4A1
MA0763.1	1.51864e-52	0.273048	0.698	0.488	6.86426e-50	ETV3
MA0687.1	2.32074e-52	0.227123	0.691	0.469	1.04897e-49	SPIC
MA0713.1	5.27528e-50	0.216323	0.697	0.491	2.38443e-47	PHOX2A
MA0642.1	9.09577e-50	0.178923	0.714	0.493	4.11129e-47	EN2
MA0073.1	1.07394e-49	0.172389	0.717	0.497	4.8542e-47	RREB1
MA1146.1	1.07922e-49	-0.510915	0.326	0.489	4.87808e-47	NR1A4::RXRA
MA0066.1	2.4379e-48	-0.531581	0.329	0.491	1.10193e-45	PPARG
MA0725.1	7.12746e-48	-0.72626	0.339	0.5	3.22161e-45	VSX1
MA0726.1	7.12746e-48	-0.72626	0.339	0.5	3.22161e-45	VSX2
MA0074.1	2.62725e-47	-0.507025	0.317	0.49	1.18752e-44	RXRA::VDR
MA0844.1	4.7717e-47	0.402134	0.644	0.478	2.15681e-44	XBP1
MA0471.1	1.24871e-46	0.131212	0.741	0.509	5.64415e-44	E2F6
MA0671.1	2.21192e-46	-0.489298	0.326	0.489	9.99786e-44	NFIX
MA0757.1	2.80721e-46	0.319776	0.652	0.482	1.26886e-43	ONECUT3
MA0657.1	4.06258e-46	0.340415	0.648	0.476	1.83629e-43	KLF13
MA0777.1	4.88315e-46	0.283989	0.661	0.492	2.20718e-43	MYBL2
MA0072.1	7.74638e-46	-0.482793	0.329	0.499	3.50136e-43	RORA(var.2)
MA0785.1	1.85026e-45	-0.0444605	0.749	0.503	8.36316e-43	POU2F1
MA0507.1	3.78315e-45	0.0408479	0.725	0.495	1.70998e-42	POU2F2
MA0715.1	4.94462e-45	0.259229	0.682	0.493	2.23497e-42	PROP1
MA0787.1	1.80971e-44	-0.121127	0.762	0.5	8.17991e-42	POU3F2
MA0752.1	1.93782e-42	0.313716	0.659	0.481	8.75896e-40	ZNF410
MA0660.1	2.77201e-42	0.338915	0.644	0.466	1.25295e-39	MEF2B
MA0735.1	4.51287e-41	0.331116	0.661	0.481	2.03982e-38	GLIS1
MA0497.1	5.42884e-41	0.218655	0.664	0.473	2.45384e-38	MEF2C
MA0775.1	1.22338e-40	-0.364386	0.349	0.487	5.52967e-38	MEIS3
MA0597.1	1.30671e-40	-0.515085	0.326	0.491	5.90634e-38	THAP1
MA0625.1	4.55088e-40	-0.390285	0.769	0.5	2.057e-37	NFATC3
MA0496.2	1.24344e-39	-1.14122	0.307	0.446	5.62036e-37	MAFK
MA0905.1	2.63874e-38	0.28684	0.66	0.499	1.19271e-35	HOXC10
MA1109.1	7.71616e-38	-0.619848	0.332	0.478	3.48771e-35	NEUROD1
MA0814.1	1.08313e-37	0.215105	0.655	0.477	4.89577e-35	TFAP2C(var.2)
MA0488.1	3.58261e-36	0.17271	0.611	0.46	1.61934e-33	JUN
MA0163.1	1.6448e-35	0.235326	0.623	0.467	7.43449e-33	PLAG1
MA0119.1	1.04769e-32	-0.801058	0.314	0.483	4.73554e-30	NFIC::TLX1
MA0152.1	1.70294e-31	-0.29665	0.74	0.504	7.69727e-29	NFATC2
MA0620.2	8.7925e-31	-0.433567	0.356	0.487	3.97421e-28	MITF
MA0635.1	1.1089e-30	0.23339	0.637	0.496	5.01223e-28	BARHL2
MA0754.1	1.45894e-30	0.276819	0.619	0.489	6.59442e-28	CUX1
MA0464.2	2.29932e-30	0.356955	0.608	0.471	1.03929e-27	BHLHE40
MA0756.1	2.99351e-30	0.223382	0.63	0.486	1.35307e-27	ONECUT2
MA0498.2	4.04269e-30	-0.345514	0.367	0.489	1.8273e-27	MEIS1
MA0722.1	4.21959e-30	-0.631439	0.363	0.502	1.90726e-27	VAX1
MA0723.1	4.21959e-30	-0.631439	0.363	0.502	1.90726e-27	VAX2
MA1110.1	5.76499e-30	-0.432165	0.364	0.494	2.60578e-27	NR1H4
MA0017.2	7.85643e-30	-0.732331	0.321	0.472	3.5511e-27	NR2F1
MA0895.1	1.16989e-29	0.218689	0.637	0.49	5.2879e-27	HMBOX1
MA0666.1	3.14573e-29	0.159101	0.649	0.491	1.42187e-26	MSX1
MA0708.1	3.14573e-29	0.159101	0.649	0.491	1.42187e-26	MSX2
MA0876.1	3.14573e-29	0.159101	0.649	0.491	1.42187e-26	BSX
MA0525.2	3.97145e-29	-0.394268	0.362	0.495	1.7951e-26	TP63
MA0779.1	5.73249e-28	0.189902	0.611	0.483	2.59109e-25	PAX1
MA0690.1	1.47425e-27	-0.390856	0.334	0.488	6.66363e-25	TBX21
MA0893.1	1.55255e-27	-0.097121	0.693	0.496	7.01754e-25	GSX2
MA0691.1	1.8819e-27	-0.388818	0.364	0.479	8.50618e-25	TFAP4
MA0889.1	2.1343e-27	-0.109497	0.677	0.487	9.64704e-25	GBX1
MA1123.1	2.64608e-27	-0.324404	0.372	0.476	1.19603e-24	TWIST1
MA0810.1	2.9025e-27	0.112274	0.642	0.48	1.31193e-24	TFAP2A(var.2)
MA1111.1	3.31566e-27	-0.829	0.364	0.5	1.49868e-24	NR2F2
MA0014.3	6.98312e-27	0.261566	0.627	0.476	3.15637e-24	PAX5
MA0730.1	7.53282e-27	-0.362501	0.372	0.484	3.40483e-24	RARA(var.2)
MA0808.1	1.32259e-26	-0.782126	0.373	0.486	5.97812e-24	TEAD3
MA0032.2	1.77774e-26	-0.0341036	0.671	0.49	8.03537e-24	FOXC1
MA0743.1	3.23421e-26	0.184182	0.609	0.481	1.46186e-23	SCRT1
MA0637.1	6.86439e-26	0.284146	0.623	0.495	3.1027e-23	CENPB
MA0618.1	1.07907e-25	-0.65133	0.363	0.501	4.87738e-23	LBX1
MA1147.1	1.67314e-25	-0.46263	0.35	0.485	7.5626e-23	NR4A2::RXRA
MA0890.1	2.21531e-25	-0.0378599	0.661	0.487	1.00132e-22	GBX2
MA0914.1	3.43849e-25	0.179414	0.628	0.489	1.5542e-22	ISL2
MA0861.1	6.88249e-25	-0.476367	0.363	0.481	3.11089e-22	TP73
MA0442.2	2.54419e-24	-0.481326	0.379	0.488	1.14997e-21	SOX10
MA0886.1	3.84846e-24	-0.701401	0.372	0.499	1.7395e-21	EMX2
MA0670.1	1.02275e-23	-0.447159	0.373	0.492	4.62284e-21	NFIA
MA0090.2	2.13497e-23	-0.847418	0.385	0.488	9.65007e-21	TEAD1
MA0634.1	2.4039e-23	-0.128084	0.677	0.504	1.08656e-20	ALX3
MA1119.1	4.31702e-23	0.205658	0.602	0.47	1.95129e-20	SIX2
MA0105.4	4.7378e-23	0.18181	0.575	0.457	2.14149e-20	NFKB1
MA0025.1	6.51779e-23	0.212524	0.624	0.493	2.94604e-20	NFIL3
MA0059.1	1.45682e-22	-0.505343	0.346	0.485	6.58483e-20	MAX::MYC
MA0468.1	2.28851e-22	0.172516	0.618	0.486	1.03441e-19	DUX4
MA0780.1	2.9315e-22	0.131756	0.639	0.503	1.32504e-19	PAX3
MA0144.2	3.1041e-22	0.0818623	0.621	0.485	1.40305e-19	STAT3
MA0137.3	4.11517e-22	0.0876379	0.638	0.492	1.86006e-19	STAT1
MA0778.1	1.00133e-21	0.225451	0.569	0.461	4.52599e-19	NFKB2
MA0804.1	1.35821e-20	-0.338782	0.381	0.495	6.1391e-18	TBX19
MA0809.1	1.55519e-20	-0.838349	0.382	0.487	7.02944e-18	TEAD4
MA0479.1	1.83691e-20	-0.375388	0.392	0.494	8.30285e-18	FOXH1
MA0693.2	2.34736e-20	-0.693044	0.33	0.476	1.06101e-17	VDR
MA0528.1	3.76273e-20	0.0406222	0.65	0.506	1.70076e-17	ZNF263
MA0523.1	4.22727e-20	-0.31298	0.378	0.487	1.91073e-17	TCF7L2
MA0831.2	6.37753e-20	-0.378546	0.375	0.492	2.88264e-17	TFE3
MA0636.1	1.08672e-19	0.194037	0.591	0.475	4.912e-17	BHLHE41
MA0842.1	1.32278e-19	-0.814001	0.347	0.459	5.97895e-17	NRL
MA0495.2	2.55841e-19	-0.764968	0.356	0.45	1.1564e-16	MAFF
MA0103.3	2.68276e-19	0.11799	0.586	0.491	1.21261e-16	ZEB1
MA0683.1	2.98671e-19	0.0451536	0.627	0.489	1.34999e-16	POU4F2
MA0796.1	4.35944e-19	-0.379948	0.343	0.481	1.97047e-16	TGIF1
MA0714.1	5.13259e-19	-0.257274	0.38	0.485	2.31993e-16	PITX3
MA0513.1	1.06767e-18	-0.316355	0.363	0.473	4.82588e-16	SMAD2::SMAD3::SMAD4
MA0027.2	1.32359e-18	-0.0656558	0.641	0.493	5.98261e-16	EN1
MA0817.1	5.71648e-18	-0.228169	0.389	0.497	2.58385e-15	BHLHE23
MA0771.1	1.40994e-17	-0.279256	0.389	0.49	6.37291e-15	HSF4
MA0680.1	3.30654e-17	0.101303	0.618	0.504	1.49456e-14	PAX7
MA0628.1	3.47573e-17	-0.383703	0.373	0.498	1.57103e-14	POU6F1
MA0511.2	1.47055e-16	0.116585	0.603	0.491	6.64689e-14	RUNX2
MA0699.1	1.6104e-16	-0.0685251	0.641	0.497	7.27899e-14	LBX2
MA0789.1	1.99567e-16	-0.323243	0.648	0.499	9.02042e-14	POU3F4
MA0689.1	2.39535e-16	-0.338462	0.369	0.479	1.0827e-13	TBX20
MA0818.1	2.84179e-16	-0.227722	0.422	0.492	1.28449e-13	BHLHE22
MA0790.1	5.79307e-16	0.0267009	0.63	0.49	2.61847e-13	POU4F1
MA0667.1	7.02407e-16	-0.337187	0.405	0.485	3.17488e-13	MYF6
MA0815.1	8.54983e-16	0.117641	0.57	0.474	3.86452e-13	TFAP2C(var.3)
MA0091.1	1.50903e-15	-0.339248	0.397	0.483	6.82079e-13	TAL1::TCF3
MA0795.1	3.0435e-15	-0.273878	0.407	0.486	1.37566e-12	SMAD3
MA0792.1	3.92373e-15	-0.338482	0.658	0.498	1.77353e-12	POU5F1B
MA0836.1	4.40151e-15	0.106994	0.588	0.474	1.98948e-12	CEBPD
MA0845.1	5.8073e-15	-0.0210088	0.619	0.483	2.6249e-12	FOXB1
MA0077.1	6.34362e-15	-0.343005	0.408	0.493	2.86732e-12	SOX9
MA0102.3	2.17624e-14	-0.55968	0.361	0.471	9.83662e-12	CEBPA
MA1118.1	4.22315e-14	0.0501033	0.582	0.476	1.90887e-11	SIX1
MA0784.1	5.5466e-14	-0.233958	0.639	0.503	2.50706e-11	POU1F1
MA1106.1	5.55737e-14	0.181101	0.565	0.473	2.51193e-11	HIF1A
MA0149.1	4.19336e-13	-0.000854705	0.611	0.485	1.8954e-10	EWSR1-FLI1
MA1121.1	7.59867e-13	-0.564603	0.418	0.489	3.4346e-10	TEAD2
MA0043.2	6.95058e-12	0.0793136	0.575	0.483	3.14166e-09	HLF
MA0048.2	1.00069e-11	-0.317987	0.419	0.485	4.5231e-09	NHLH1
MA0147.3	1.0203e-11	-0.394907	0.392	0.482	4.61174e-09	MYC
MA0738.1	1.56024e-11	-0.368344	0.381	0.482	7.05228e-09	HIC2
MA0868.1	1.62079e-11	-0.221158	0.422	0.491	7.32595e-09	SOX8
MA0158.1	1.9458e-11	0.0550758	0.578	0.498	8.79503e-09	HOXA5
MA0729.1	2.11114e-11	-0.567455	0.356	0.475	9.54233e-09	RARA
MA0679.1	5.86155e-11	0.0548916	0.593	0.497	2.64942e-08	ONECUT1
MA0903.1	6.1789e-11	-0.442798	0.412	0.494	2.79286e-08	HOXB3
MA0159.1	6.19133e-11	-0.16634	0.394	0.479	2.79848e-08	RARA::RXRA
MA0846.1	1.11866e-10	-0.245095	0.627	0.497	5.05633e-08	FOXC2
MA0822.1	1.71565e-10	-0.58406	0.358	0.476	7.75473e-08	HES7
MA0646.1	1.9007e-10	-0.335447	0.409	0.483	8.59118e-08	GCM1
MA0083.3	1.97626e-10	0.092023	0.571	0.479	8.93269e-08	SRF
MA0668.1	3.03316e-10	-0.212214	0.43	0.494	1.37099e-07	NEUROD2
MA0508.2	3.26986e-10	-0.010638	0.584	0.49	1.47798e-07	PRDM1
MA0639.1	5.04349e-10	-0.00578886	0.58	0.477	2.27966e-07	DBP
MA0826.1	5.24198e-10	-0.196268	0.417	0.492	2.36938e-07	OLIG1
MA0692.1	5.76495e-10	0.11345	0.551	0.479	2.60576e-07	TFEB
MA1115.1	1.16587e-09	-0.348219	0.615	0.49	5.26973e-07	POU5F1
MA0258.2	2.18911e-09	-0.326586	0.412	0.479	9.89479e-07	ESR2
MA0781.1	2.39283e-09	-0.0601321	0.547	0.48	1.08156e-06	PAX9
MA0056.1	4.1537e-09	-0.0160586	0.605	0.515	1.87747e-06	MZF1
MA1113.1	5.86543e-09	-0.18948	0.419	0.482	2.65117e-06	PBX2
MA0871.1	9.8307e-09	0.201424	0.528	0.474	4.44348e-06	TFEC
MA0797.1	1.10722e-08	-0.296566	0.402	0.477	5.00462e-06	TGIF2
MA0630.1	1.26694e-08	-0.0851286	0.589	0.498	5.72656e-06	SHOX
MA0701.1	1.26694e-08	-0.0851286	0.589	0.498	5.72656e-06	LHX9
MA0717.1	1.26694e-08	-0.0851286	0.589	0.498	5.72656e-06	RAX2
MA0706.1	1.62443e-08	-0.0915836	0.589	0.496	7.34241e-06	MEOX2
MA0154.3	3.08841e-08	-0.220153	0.411	0.478	1.39596e-05	EBF1
MA0891.1	3.63507e-08	-0.105278	0.41	0.484	1.64305e-05	GSC2
MA0688.1	3.95644e-08	-0.206766	0.4	0.483	1.78831e-05	TBX2
MA0058.3	6.78271e-08	-0.261842	0.405	0.481	3.06578e-05	MAX
MA0791.1	7.40556e-08	-0.0353872	0.57	0.489	3.34731e-05	POU4F3
MA0700.1	1.02148e-07	-0.648598	0.439	0.498	4.61708e-05	LHX2
MA0731.1	1.14231e-07	0.00464722	0.559	0.486	5.16325e-05	BCL6B
MA1155.1	1.35076e-07	-0.321156	0.422	0.481	6.10544e-05	ZSCAN4
MA0892.1	1.38673e-07	-0.252425	0.589	0.491	6.26803e-05	GSX1
MA0802.1	1.49875e-07	-0.284938	0.414	0.486	6.77435e-05	TBR1
MA0744.1	2.75215e-07	0.0992016	0.543	0.482	0.000124397	SCRT2
MA0100.3	2.84776e-07	-0.237526	0.429	0.485	0.000128719	MYB
MA0070.1	6.86843e-07	0.0182472	0.562	0.496	0.000310453	PBX1
MA0678.1	7.20696e-07	0.0277848	0.555	0.492	0.000325755	OLIG2
MA1151.1	9.6441e-07	-0.2415	0.431	0.487	0.000435913	RORC
MA0767.1	1.56772e-06	-0.292995	0.422	0.483	0.00070861	GCM2
MA0486.2	1.91922e-06	-0.344656	0.434	0.49	0.000867489	HSF1
MA0882.1	2.6728e-06	-0.0471593	0.557	0.494	0.00120811	DLX6
MA0821.1	2.89191e-06	-0.531768	0.401	0.475	0.00130714	HES5
MA0872.1	3.11931e-06	0.0433684	0.538	0.477	0.00140993	TFAP2A(var.3)
MA1150.1	3.64721e-06	-0.292949	0.437	0.493	0.00164854	RORB
MA0141.3	3.91488e-06	-1.35106	0.429	0.496	0.00176952	ESRRB
MA0770.1	5.23074e-06	-0.292118	0.442	0.487	0.00236429	HSF2
MA0783.1	5.64213e-06	-0.284514	0.422	0.477	0.00255024	PKNOX2
MA0830.1	5.96407e-06	-0.0569057	0.512	0.485	0.00269576	TCF4
MA0793.1	6.77825e-06	-0.245535	0.574	0.488	0.00306377	POU6F2
MA0806.1	8.97961e-06	-0.321769	0.401	0.472	0.00405878	TBX4
MA0807.1	8.97961e-06	-0.321769	0.401	0.472	0.00405878	TBX5
MA0612.1	1.29722e-05	-0.489354	0.462	0.494	0.00586344	EMX1
MA0481.2	1.35476e-05	-0.991005	0.602	0.484	0.00612353	FOXP1
MA0665.1	2.16031e-05	-0.276526	0.424	0.479	0.00976462	MSC
MA0104.4	2.23747e-05	-0.319757	0.42	0.481	0.0101134	MYCN
MA0813.1	2.30891e-05	0.018646	0.528	0.475	0.0104363	TFAP2B(var.3)
MA0800.1	2.79515e-05	-0.215904	0.426	0.486	0.0126341	EOMES
MA0866.1	3.70841e-05	-0.259045	0.448	0.492	0.016762	SOX21
MA0112.3	5.13746e-05	-0.35131	0.408	0.473	0.0232213	ESR1
MA0724.1	7.25586e-05	-0.231347	0.457	0.499	0.0327965	VENTX
MA0009.2	0.000155556	-0.138093	0.436	0.494	0.0703111	T
MA0888.1	0.000176312	-0.396744	0.459	0.499	0.0796929	EVX2
MA0825.1	0.000181813	-0.263497	0.416	0.477	0.0821794	MNT
MA0042.2	0.000214329	-1.0604	0.576	0.484	0.0968766	FOXI1
MA0033.2	0.000214329	-1.0604	0.576	0.484	0.0968766	FOXL1
MA0847.1	0.000214329	-1.0604	0.576	0.484	0.0968766	FOXD2
MA0848.1	0.000214329	-1.0604	0.576	0.484	0.0968766	FOXO4
MA0849.1	0.000214329	-1.0604	0.576	0.484	0.0968766	FOXO6
MA0850.1	0.000214329	-1.0604	0.576	0.484	0.0968766	FOXP3
MA0524.2	0.000250364	-0.094153	0.532	0.48	0.113165	TFAP2C
MA0811.1	0.000259672	-0.10475	0.537	0.479	0.117372	TFAP2B
MA0122.2	0.000297237	0.0276814	0.541	0.488	0.134351	NKX3-2
MA0060.3	0.000339571	-0.167091	0.481	0.514	0.153486	NFYA
MA0672.1	0.000397987	-0.00697359	0.559	0.48	0.17989	NKX2-3
MA0719.1	0.000400456	-0.0383213	0.511	0.47	0.181006	RHOXF1
MA0093.2	0.000404229	-0.23848	0.429	0.482	0.182711	USF1
MA0088.2	0.000442839	-0.155507	0.435	0.481	0.200163	ZNF143
MA1116.1	0.0005919	-0.0390116	0.532	0.482	0.267539	RBPJ
MA0828.1	0.000620813	0.0289571	0.508	0.475	0.280607	SREBF2(var.2)
MA0697.1	0.000805437	0.0489393	0.525	0.481	0.364058	ZIC3
MA0160.1	0.000941473	-0.517749	0.452	0.498	0.425546	NR4A2
MA0900.1	0.000951888	-0.253604	0.548	0.49	0.430253	HOXA2
MA0734.1	0.00103751	0.0479486	0.532	0.469	0.468955	GLI2
MA0698.1	0.00124722	-0.146442	0.439	0.468	0.563743	ZBTB18
MA1103.1	0.00127035	-0.897438	0.56	0.491	0.574198	FOXK2
MA0751.1	0.00140468	0.0353677	0.51	0.477	0.634915	ZIC4
MA0745.1	0.00152173	-0.022768	0.498	0.482	0.687821	SNAI2
MA0658.1	0.00156468	-0.368359	0.464	0.5	0.707236	LHX6
MA0894.1	0.00179343	-0.187074	0.549	0.489	0.810631	HESX1
MA0130.1	0.00184999	0.034058	0.5	0.468	0.836195	ZNF354C
MA0803.1	0.0023362	0.00908009	0.498	0.465	1	TBX15
MA0852.2	0.00238693	-1.01205	0.571	0.496	1	FOXK1
MA1100.1	0.00349626	-0.230455	0.452	0.48	1	ASCL1
MA1114.1	0.0035824	0.10455	0.485	0.462	1	PBX3
MA0661.1	0.00368484	-0.51168	0.485	0.497	1	MEOX1
MA0824.1	0.00457123	-0.0463373	0.472	0.484	1	ID4
MA0613.1	0.00492981	-0.723492	0.562	0.491	1	FOXG1
MA0737.1	0.00535929	-0.138207	0.429	0.478	1	GLIS3
MA0084.1	0.00729008	-0.113744	0.545	0.496	1	SRY
MA0837.1	0.00743363	-0.148724	0.455	0.49	1	CEBPE
MA0702.1	0.0106029	-0.434047	0.565	0.504	1	LMX1A
MA0703.1	0.0106029	-0.434047	0.565	0.504	1	LMX1B
MA0827.1	0.0110533	-0.0382127	0.531	0.493	1	OLIG3
MA0593.1	0.0112915	-0.861278	0.561	0.485	1	FOXP2
MA0707.1	0.0138312	-0.369612	0.486	0.492	1	MNX1
MA0031.1	0.0149345	-0.809806	0.545	0.486	1	FOXD1
MA0157.2	0.0149345	-0.809806	0.545	0.486	1	FOXO3
MA0758.1	0.0153334	-0.15783	0.561	0.507	1	E2F7
MA0710.1	0.0192687	-0.505682	0.488	0.499	1	NOTO
MA0867.1	0.032783	-0.155454	0.473	0.491	1	SOX4
MA0155.1	0.0416303	-0.0934662	0.451	0.476	1	INSM1
MA0071.1	0.0460807	-0.482148	0.473	0.496	1	RORA
MA0522.2	0.0504703	-0.131054	0.477	0.486	1	TCF3
MA0526.2	0.0541012	0.0529577	0.502	0.473	1	USF2
MA0132.2	0.0646872	-0.548932	0.571	0.499	1	PDX1
MA0081.1	0.0673166	-0.183157	0.535	0.477	1	SPIB
MA0674.1	0.0815938	-0.503276	0.493	0.502	1	NKX6-1
MA0673.1	0.0816039	-0.117088	0.455	0.478	1	NKX2-8
MA0863.1	0.0826206	0.0165786	0.493	0.479	1	MTF1
MA0675.1	0.0827069	-0.42609	0.485	0.5	1	NKX6-2
MA0648.1	0.0851217	0.0168795	0.463	0.486	1	GSC
MA0644.1	0.0915153	-0.317799	0.462	0.494	1	ESX1
MA0148.3	0.10288	-0.536435	0.49	0.488	1	FOXA1
MA0776.1	0.108594	-0.104539	0.488	0.504	1	MYBL1
MA0039.3	0.113843	-0.070917	0.495	0.463	1	KLF4
MA0069.1	0.132924	-0.0255073	0.517	0.493	1	Pax6
MA0664.1	0.169129	-0.018877	0.505	0.489	1	MLXIPL
MA0782.1	0.187436	-0.0729927	0.467	0.468	1	PKNOX1
MA0649.1	0.206161	-0.0699444	0.484	0.474	1	HEY2
MA0595.1	0.212139	-0.0533146	0.48	0.466	1	SREBF1
MA0838.1	0.214848	-0.0875877	0.505	0.476	1	CEBPG
MA0596.1	0.215589	-0.0424	0.479	0.466	1	SREBF2
MA0663.1	0.227635	-0.00880909	0.514	0.49	1	MLX
MA0736.1	0.268455	-0.0831987	0.457	0.481	1	GLIS2
MA0884.1	0.272256	-0.0594406	0.478	0.491	1	DUXA
MA0716.1	0.32989	-0.293823	0.521	0.501	1	PRRX1
MA0721.1	0.32989	-0.293823	0.521	0.501	1	UNCX
MA0712.1	0.370273	-0.107698	0.459	0.481	1	OTX2
MA1152.1	0.384377	-0.215443	0.485	0.482	1	SOX15
MA1154.1	0.393521	-0.042474	0.503	0.481	1	ZNF282
MA1117.1	0.393741	-0.0378345	0.472	0.487	1	RELB
MA1124.1	0.409269	-0.0256815	0.481	0.48	1	ZNF24
MA0654.1	0.417026	-0.380382	0.491	0.499	1	ISX
MA0502.1	0.444917	-0.0186697	0.514	0.514	1	NFYB
MA0696.1	0.456697	-0.0254168	0.498	0.48	1	ZIC1
MA0030.1	0.459024	-0.608991	0.492	0.494	1	FOXF2
MA0718.1	0.472446	-0.222495	0.505	0.492	1	RAX
MA0823.1	0.477698	-0.158506	0.466	0.474	1	HEY1
MA0259.1	0.505606	0.00466463	0.491	0.48	1	ARNT::HIF1A
MA0068.2	0.515392	-0.453354	0.532	0.503	1	PAX4
MA0662.1	0.539849	-0.378589	0.531	0.499	1	MIXL1
MA0140.2	0.558463	-0.0329014	0.481	0.476	1	GATA1::TAL1
MA0805.1	0.593787	-0.143031	0.464	0.467	1	TBX1
MA0820.1	0.596695	-0.145776	0.462	0.473	1	FIGLA
MA0887.1	0.622863	-0.24308	0.492	0.494	1	EVX1
MA0801.1	0.63326	-0.162527	0.464	0.466	1	MGA
MA0684.1	0.655246	-0.0901933	0.502	0.49	1	RUNX3
MA0466.2	0.670301	-0.0638683	0.472	0.488	1	CEBPB
MA0843.1	0.716798	-0.143574	0.482	0.481	1	TEF
MA0794.1	0.724738	-0.0777125	0.472	0.481	1	PROX1
MA1108.1	0.756119	-0.153612	0.481	0.478	1	MXI1
MA0610.1	0.756644	-0.0448	0.472	0.487	1	DMRT3
MA0839.1	0.781122	-0.0675409	0.493	0.485	1	CREB3L1
MA0902.1	0.819358	-0.36466	0.502	0.498	1	HOXB2
MA0669.1	0.893141	-0.00970421	0.482	0.482	1	NEUROG2
MA1420.1	0.934933	-0.0860623	0.507	0.507	1	IRF5
MA1149.1	0.987962	0.00486458	0.486	0.477	1	RARA::RXRG

## Sheet: ICA
Differentially activated chromVAR motifs in ICA
motif	p_val	avg_logFC	pct.1	pct.2	p_val_adj	gene
MA0852.2	0	2.70738	0.982	0.488	0	FOXK1
MA0481.2	0	2.67167	0.989	0.478	0	FOXP1
MA0042.2	0	2.66837	0.987	0.476	0	FOXI1
MA0033.2	0	2.66837	0.987	0.476	0	FOXL1
MA0847.1	0	2.66837	0.987	0.476	0	FOXD2
MA0848.1	0	2.66837	0.987	0.476	0	FOXO4
MA0849.1	0	2.66837	0.987	0.476	0	FOXO6
MA0850.1	0	2.66837	0.987	0.476	0	FOXP3
MA0593.1	0	2.61662	0.992	0.477	0	FOXP2
MA1103.1	0	2.57073	0.984	0.483	0	FOXK2
MA0031.1	0	2.37221	0.98	0.477	0	FOXD1
MA0157.2	0	2.37221	0.98	0.477	0	FOXO3
MA0613.1	0	2.34268	0.971	0.483	0	FOXG1
MA0148.3	0	2.01909	0.967	0.477	0	FOXA1
MA0030.1	0	1.99354	0.971	0.483	0	FOXF2
MA0846.1	0	1.95663	0.984	0.493	0	FOXC2
MA0845.1	0	1.87943	0.974	0.478	0	FOXB1
MA0032.2	0	1.8409	0.972	0.488	0	FOXC1
MA0084.1	1.2839e-172	1.2183	0.908	0.489	5.80325e-170	SRY
MA0732.1	1.64047e-149	0.946803	0.933	0.503	7.41491e-147	EGR3
MA1152.1	9.77668e-145	1.09327	0.884	0.472	4.41906e-142	SOX15
MA0653.1	3.79607e-144	1.06643	0.89	0.473	1.71582e-141	IRF9
MA0162.3	9.47607e-144	0.978538	0.92	0.504	4.28318e-141	EGR1
MA0740.1	1.64474e-135	0.774323	0.899	0.487	7.43424e-133	KLF14
MA0442.2	6.35481e-135	1.09952	0.863	0.474	2.87237e-132	SOX10
MA0472.2	1.24008e-134	0.948047	0.892	0.496	5.60517e-132	EGR2
MA1419.1	5.05979e-134	1.13615	0.882	0.49	2.28703e-131	IRF4
MA0746.1	1.43777e-133	0.72929	0.917	0.5	6.49872e-131	SP3
MA0153.2	5.38987e-132	-3.64911	0.046	0.435	2.43622e-129	HNF1B
MA0772.1	1.18217e-123	0.983792	0.879	0.493	5.34343e-121	IRF7
MA0506.1	2.84194e-122	0.872857	0.889	0.515	1.28456e-119	NRF1
MA0747.1	3.10879e-122	0.743527	0.903	0.495	1.40517e-119	SP8
MA0497.1	1.47436e-120	1.06048	0.848	0.474	6.6641e-118	MEF2C
MA0516.1	1.96533e-120	0.586318	0.918	0.51	8.8833e-118	SP2
MA0652.1	1.14756e-119	1.07566	0.877	0.489	5.18696e-117	IRF8
MA0517.1	1.76204e-118	0.864182	0.899	0.504	7.96443e-116	STAT1::STAT2
MA0685.1	1.7933e-118	0.691375	0.907	0.498	8.1057e-116	SP4
MA0470.1	4.21637e-110	0.701498	0.92	0.519	1.9058e-107	E2F4
MA0046.2	2.1227e-109	-2.68981	0.077	0.447	9.59461e-107	HNF1A
MA0073.1	2.37098e-107	0.902213	0.858	0.499	1.07168e-104	RREB1
MA1122.1	1.73341e-104	0.704379	0.903	0.524	7.835e-102	TFDP1
MA0050.2	3.25941e-104	0.706722	0.863	0.482	1.47325e-101	IRF1
MA1418.1	2.44585e-103	0.868234	0.864	0.496	1.10552e-100	IRF3
MA0052.3	3.23174e-102	1.03339	0.822	0.477	1.46075e-99	MEF2A
MA0051.1	4.47024e-97	0.800717	0.856	0.496	2.02055e-94	IRF2
MA0647.1	5.59212e-97	0.79779	0.905	0.51	2.52764e-94	GRHL1
MA0773.1	1.24916e-93	1.06116	0.8	0.472	5.64619e-91	MEF2D
MA1139.1	2.1096e-93	0.763195	0.856	0.47	9.53541e-91	FOSL2::JUNB(var.2)
MA0079.3	9.90135e-93	0.49703	0.887	0.501	4.47541e-90	SP1
MA0733.1	4.67746e-90	0.792698	0.853	0.495	2.11421e-87	EGR4
MA0741.1	3.32555e-84	0.546464	0.884	0.523	1.50315e-81	KLF16
MA0511.2	3.33698e-83	0.802093	0.784	0.49	1.50832e-80	RUNX2
MA1143.1	9.44373e-83	0.835392	0.833	0.486	4.26857e-80	FOSL1::JUND(var.2)
MA0901.1	1.64319e-82	0.720843	0.866	0.504	7.42723e-80	HOXB13
MA0866.1	1.24103e-78	0.828111	0.768	0.484	5.60946e-76	SOX21
MA0867.1	2.47903e-76	0.918936	0.758	0.484	1.12052e-73	SOX4
MA1105.1	4.06019e-76	0.759153	0.836	0.497	1.83521e-73	GRHL2
MA0484.1	7.00148e-76	-6.03532	0.079	0.436	3.16467e-73	HNF4G
MA1140.1	2.0944e-75	0.674314	0.831	0.482	9.4667e-73	JUNB(var.2)
MA0599.1	1.02838e-73	0.450459	0.884	0.522	4.64827e-71	KLF5
MA1129.1	1.10969e-72	0.64647	0.828	0.486	5.01579e-70	FOSL1::JUN(var.2)
MA1127.1	2.24069e-71	0.667415	0.817	0.482	1.01279e-68	FOSB::JUN
MA0656.1	1.20163e-69	0.624372	0.825	0.474	5.43135e-67	JDP2(var.2)
MA0834.1	9.19904e-69	0.620164	0.81	0.483	4.15797e-66	ATF7
MA0640.1	3.22665e-67	0.695138	0.804	0.488	1.45845e-64	ELF3
MA0527.1	3.82622e-67	0.700004	0.83	0.511	1.72945e-64	ZBTB33
MA0660.1	1.60313e-64	0.929174	0.727	0.469	7.24617e-62	MEF2B
MA1136.1	3.36398e-64	0.710983	0.791	0.482	1.52052e-61	FOSB::JUNB(var.2)
MA0650.1	3.37949e-64	0.617566	0.835	0.503	1.52753e-61	HOXA13
MA0862.1	1.95935e-63	0.666609	0.81	0.508	8.85625e-61	GMEB2
MA0855.1	4.44235e-61	-2.61242	0.177	0.455	2.00794e-58	RXRB
MA0908.1	5.89888e-59	0.683242	0.771	0.504	2.66629e-56	HOXD11
MA0473.2	1.41145e-58	0.473776	0.818	0.488	6.37974e-56	ELF1
MA0136.2	5.09964e-58	0.58645	0.787	0.483	2.30504e-55	ELF5
MA0906.1	1.02564e-57	0.584806	0.8	0.499	4.63591e-55	HOXC12
MA1107.1	1.49313e-57	0.748288	0.714	0.469	6.74896e-55	KLF9
MA1131.1	1.94343e-57	0.577893	0.8	0.479	8.7843e-55	FOSL2::JUN(var.2)
MA1145.1	1.55746e-56	0.617899	0.773	0.479	7.03974e-54	FOSL2::JUND(var.2)
MA0750.2	2.73435e-56	0.427805	0.815	0.497	1.23592e-53	ZBTB7A
MA0856.1	6.20404e-56	-3.01207	0.178	0.451	2.80422e-53	RXRG
MA0131.2	8.84843e-56	0.605506	0.741	0.494	3.99949e-53	HINFP
MA0909.1	1.2188e-53	0.460005	0.815	0.504	5.50896e-51	HOXD13
MA0635.1	8.2986e-53	0.613859	0.751	0.497	3.75097e-50	BARHL2
MA0504.1	1.08354e-50	-1.00425	0.237	0.479	4.89761e-48	NR2C2
MA0651.1	3.97336e-50	0.633823	0.725	0.497	1.79596e-47	HOXC11
MA0625.1	5.5153e-50	0.311978	0.863	0.504	2.49292e-47	NFATC3
MA0028.2	1.11346e-47	0.349451	0.813	0.496	5.03286e-45	ELK1
MA0598.2	1.18723e-47	0.530505	0.786	0.486	5.36629e-45	EHF
MA1118.1	4.23636e-47	0.658177	0.71	0.476	1.91484e-44	SIX1
MA0873.1	5.28453e-47	0.557609	0.75	0.505	2.38861e-44	HOXD12
MA0115.1	2.90337e-46	-2.315	0.2	0.459	1.31232e-43	NR1H2::RXRA
MA0152.1	6.91896e-46	0.337279	0.823	0.508	3.12737e-43	NFATC2
MA0759.1	1.22112e-45	0.32683	0.781	0.493	5.51945e-43	ELK3
MA0071.1	1.50076e-43	0.641761	0.746	0.489	6.78344e-41	RORA
MA0479.1	1.64291e-43	0.712738	0.689	0.484	7.42597e-41	FOXH1
MA1420.1	1.65468e-42	0.57881	0.738	0.501	7.47914e-40	IRF5
MA1102.1	1.94916e-42	0.402698	0.71	0.497	8.8102e-40	CTCFL
MA1132.1	7.81673e-41	0.621205	0.743	0.412	3.53316e-38	JUN::JUNB
MA0684.1	2.02871e-40	0.70495	0.71	0.486	9.16979e-38	RUNX3
MA1125.1	2.85853e-40	0.53372	0.673	0.478	1.29206e-37	ZNF384
MA0765.1	1.23016e-38	0.347858	0.761	0.486	5.56033e-36	ETV5
MA0905.1	1.32724e-38	0.566133	0.707	0.502	5.99914e-36	HOXC10
MA0139.1	1.82202e-38	0.515541	0.697	0.495	8.23555e-36	CTCF
MA0762.1	3.00534e-38	-0.346269	0.787	0.482	1.35841e-35	ETV2
MA0141.3	4.74721e-37	0.0683024	0.792	0.486	2.14574e-34	ESRRB
MA1133.1	1.08613e-36	0.465034	0.723	0.488	4.90932e-34	JUN::JUNB(var.2)
MA1144.1	1.18116e-36	-2.82387	0.712	0.405	5.33882e-34	FOSL2::JUND
MA0465.1	1.90876e-36	0.401073	0.768	0.504	8.6276e-34	CDX2
MA1148.1	5.21902e-36	-1.01879	0.265	0.471	2.359e-33	PPARA::RXRA
MA1142.1	1.10259e-35	-1.0534	0.709	0.403	4.98369e-33	FOSL1::JUND
MA0835.1	1.82583e-35	0.594301	0.679	0.483	8.25274e-33	BATF3
MA1135.1	4.02518e-35	-3.42068	0.709	0.405	1.81938e-32	FOSB::JUNB
MA1119.1	5.70183e-35	0.647514	0.673	0.472	2.57723e-32	SIX2
MA1137.1	5.8904e-35	-3.68098	0.704	0.401	2.66246e-32	FOSL1::JUNB
MA0145.3	6.74442e-35	0.216409	0.794	0.514	3.04848e-32	TFCP2
MA0868.1	8.8426e-35	0.544673	0.664	0.483	3.99685e-32	SOX8
MA0099.3	2.73149e-34	-1.99724	0.7	0.402	1.23463e-31	FOS::JUN
MA0907.1	2.8318e-34	0.438957	0.732	0.497	1.27997e-31	HOXC13
MA1134.1	3.77128e-34	-2.04993	0.702	0.402	1.70462e-31	FOS::JUNB
MA0827.1	5.60796e-34	0.546839	0.674	0.491	2.5348e-31	OLIG3
MA0678.1	6.09415e-34	0.503086	0.681	0.49	2.75455e-31	OLIG2
MA0777.1	8.88501e-34	0.534726	0.697	0.496	4.01602e-31	MYBL2
MA1128.1	8.946e-34	-2.59893	0.696	0.401	4.04359e-31	FOSL1::JUN
MA1130.1	2.52295e-33	-2.75726	0.699	0.398	1.14037e-30	FOSL2::JUN
MA0878.1	3.70658e-33	0.40517	0.758	0.505	1.67537e-30	CDX1
MA0160.1	9.7647e-33	0.769792	0.715	0.491	4.41364e-30	NR4A2
MA1111.1	1.19583e-32	0.780082	0.718	0.488	5.40515e-30	NR2F2
MA0748.1	3.01076e-32	0.458949	0.725	0.504	1.36086e-29	YY2
MA0711.1	8.78356e-32	0.543532	0.709	0.501	3.97017e-29	OTX1
MA1138.1	1.14791e-31	-1.9502	0.679	0.406	5.18856e-29	FOSL2::JUNB
MA0757.1	2.40746e-31	0.496471	0.648	0.486	1.08817e-28	ONECUT3
MA0655.1	5.4297e-31	1.0492	0.681	0.425	2.45423e-28	JDP2
MA0899.1	9.86109e-31	0.22686	0.761	0.513	4.45721e-28	HOXA10
MA1141.1	2.34838e-30	-3.34338	0.676	0.398	1.06147e-27	FOS::JUND
MA0641.1	4.05131e-30	0.332309	0.718	0.487	1.83119e-27	ELF4
MA0490.1	5.05812e-30	-1.50173	0.676	0.398	2.28627e-27	JUNB
MA0761.1	5.39789e-30	0.192209	0.733	0.49	2.43984e-27	ETV1
MA0471.1	7.27383e-30	0.296514	0.736	0.515	3.28777e-27	E2F6
MA1112.1	1.43254e-29	0.667032	0.645	0.484	6.47507e-27	NR4A1
MA0080.4	1.60654e-29	0.231147	0.687	0.479	7.26157e-27	SPI1
MA0491.1	2.63635e-29	-1.8668	0.666	0.399	1.19163e-26	JUND
MA0158.1	2.83575e-29	0.437736	0.681	0.498	1.28176e-26	HOXA5
MA0672.1	4.31782e-29	0.613703	0.643	0.48	1.95165e-26	NKX2-3
MA0476.1	1.33387e-28	-2.1651	0.664	0.397	6.02907e-26	FOS
MA0749.1	2.17832e-28	0.362341	0.678	0.489	9.84603e-26	ZBED1
MA0462.1	1.3652e-27	0.0432258	0.653	0.423	6.17071e-25	BATF::JUN
MA0076.2	3.23428e-27	0.0247951	0.761	0.491	1.46189e-24	ELK4
MA0478.1	8.60769e-27	-1.51634	0.651	0.4	3.89068e-24	FOSL2
MA0735.1	9.54575e-27	0.4702	0.669	0.485	4.31468e-24	GLIS1
MA0057.1	2.27625e-26	0.408364	0.684	0.489	1.02887e-23	MZF1(var.2)
MA0760.1	1.02734e-25	-0.0421168	0.732	0.479	4.64356e-23	ERF
MA0764.1	3.94573e-25	0.172196	0.723	0.489	1.78347e-22	ETV4
MA0508.2	9.54917e-25	0.45114	0.666	0.491	4.31623e-22	PRDM1
MA0875.1	5.60002e-24	0.193343	0.733	0.494	2.53121e-21	BARX1
MA0475.2	1.46464e-23	-0.0891302	0.732	0.49	6.62019e-21	FLI1
MA0477.1	2.28347e-23	-1.42212	0.633	0.392	1.03213e-20	FOSL1
MA0864.1	2.77842e-23	0.348875	0.71	0.514	1.25584e-20	E2F2
MA0489.1	8.68808e-23	-0.432898	0.632	0.394	3.92701e-20	JUN(var.2)
MA0645.1	1.2703e-22	0.249598	0.674	0.478	5.74173e-20	ETV6
MA0751.1	4.20249e-22	0.448636	0.604	0.475	1.89953e-19	ZIC4
MA0745.1	4.93067e-22	0.813008	0.583	0.481	2.22866e-19	SNAI2
MA0122.2	5.58944e-22	0.515367	0.63	0.487	2.52643e-19	NKX3-2
MA0752.1	8.5036e-22	0.498869	0.632	0.487	3.84363e-19	ZNF410
MA0119.1	8.59427e-22	-0.47626	0.321	0.479	3.88461e-19	NFIC::TLX1
MA1147.1	1.62306e-21	-0.325506	0.314	0.482	7.33621e-19	NR4A2::RXRA
MA0808.1	5.285e-21	-0.679395	0.345	0.484	2.38882e-18	TEAD3
MA0865.1	5.49645e-21	0.325942	0.671	0.503	2.48439e-18	E2F8
MA0668.1	7.08249e-21	0.406945	0.638	0.487	3.20129e-18	NEUROD2
MA0809.1	8.61857e-21	-0.77819	0.324	0.486	3.89559e-18	TEAD4
MA0056.1	1.22542e-20	0.201754	0.728	0.515	5.5389e-18	MZF1
MA0697.1	5.62917e-20	0.396605	0.599	0.481	2.54438e-17	ZIC3
MA0103.3	1.26138e-19	0.534673	0.609	0.493	5.70144e-17	ZEB1
MA0098.3	1.64471e-19	-0.184843	0.714	0.48	7.4341e-17	ETS1
MA0844.1	2.56316e-19	0.407257	0.619	0.483	1.15855e-16	XBP1
MA0522.2	2.74871e-19	0.786231	0.571	0.483	1.24242e-16	TCF3
MA1155.1	3.0959e-19	0.598768	0.61	0.475	1.39935e-16	ZSCAN4
MA0474.2	3.14209e-19	-0.157243	0.715	0.482	1.42022e-16	ERG
MA0634.1	4.75151e-19	0.133466	0.715	0.508	2.14768e-16	ALX3
MA0090.2	5.08474e-19	-0.770168	0.354	0.486	2.2983e-16	TEAD1
MA0659.1	9.72634e-19	-1.22971	0.28	0.429	4.3963e-16	MAFG
MA1126.1	1.74242e-18	0.5097	0.637	0.477	7.87574e-16	FOS::JUN(var.2)
MA0637.1	2.58532e-18	0.264331	0.671	0.498	1.16856e-15	CENPB
MA0679.1	4.2437e-18	0.332138	0.648	0.499	1.91815e-15	ONECUT1
MA0706.1	5.16436e-18	0.214276	0.673	0.496	2.33429e-15	MEOX2
MA0498.2	6.51638e-18	0.463322	0.615	0.48	2.94541e-15	MEIS1
MA0163.1	6.80032e-18	0.417304	0.589	0.472	3.07375e-15	PLAG1
MA0137.3	8.55087e-18	0.357804	0.643	0.495	3.86499e-15	STAT1
MA0106.3	9.47231e-18	-0.430164	0.331	0.487	4.28148e-15	TP53
MA0696.1	1.02587e-17	0.463205	0.592	0.478	4.63693e-15	ZIC1
MA0496.2	1.22908e-17	-0.871001	0.306	0.442	5.55546e-15	MAFK
MA0743.1	1.38902e-17	0.430855	0.599	0.485	6.27836e-15	SCRT1
MA0841.1	4.88691e-17	-0.27496	0.606	0.418	2.20888e-14	NFE2
MA0755.1	5.98485e-17	0.238396	0.664	0.499	2.70515e-14	CUX2
MA0665.1	1.00315e-16	0.661052	0.584	0.474	4.53423e-14	MSC
MA0695.1	1.22749e-16	0.355338	0.624	0.485	5.54826e-14	ZBTB7C
MA0667.1	1.84757e-16	0.57447	0.589	0.478	8.35101e-14	MYF6
MA0810.1	4.16254e-16	0.317458	0.607	0.485	1.88147e-13	TFAP2A(var.2)
MA0469.2	4.24104e-16	0.317806	0.645	0.499	1.91695e-13	E2F3
MA0018.3	8.24812e-16	0.603346	0.612	0.474	3.72815e-13	CREB1
MA1104.1	1.21771e-15	0.349563	0.609	0.472	5.50404e-13	GATA6
MA0638.1	1.80389e-15	0.327587	0.619	0.494	8.15357e-13	CREB3
MA0776.1	4.08508e-15	0.307612	0.638	0.5	1.84646e-12	MYBL1
MA0027.2	5.1925e-15	0.0627576	0.691	0.495	2.34701e-12	EN1
MA0756.1	8.08812e-15	0.327611	0.624	0.49	3.65583e-12	ONECUT2
MA0830.1	2.20132e-14	0.718083	0.535	0.486	9.94997e-12	TCF4
MA0724.1	3.59797e-14	0.237859	0.65	0.494	1.62628e-11	VENTX
MA0744.1	4.37517e-14	0.403343	0.599	0.482	1.97758e-11	SCRT2
MA0036.3	5.44299e-14	0.384082	0.597	0.472	2.46023e-11	GATA2
MA0657.1	5.57798e-14	0.346786	0.599	0.481	2.52124e-11	KLF13
MA0734.1	7.84209e-14	0.448325	0.581	0.469	3.54462e-11	GLI2
MA0610.1	1.02661e-13	0.295448	0.601	0.483	4.64027e-11	DMRT3
MA0671.1	2.30181e-13	-0.07019	0.339	0.484	1.04042e-10	NFIX
MA1115.1	3.90665e-13	-0.0328644	0.674	0.492	1.76581e-10	POU5F1
MA0523.1	5.99315e-13	0.402087	0.561	0.48	2.7089e-10	TCF7L2
MA0161.2	6.57613e-13	-0.0459043	0.354	0.488	2.97241e-10	NFIC
MA0820.1	7.00021e-13	0.626047	0.532	0.472	3.16409e-10	FIGLA
MA0758.1	7.6459e-13	0.182332	0.669	0.506	3.45594e-10	E2F7
MA0823.1	1.62747e-12	-0.0425428	0.354	0.477	7.35617e-10	HEY1
MA0766.1	1.80854e-12	0.360032	0.599	0.471	8.17462e-10	GATA5
MA0468.1	2.39528e-12	0.278653	0.592	0.49	1.08267e-09	DUX4
MA0037.3	2.73245e-12	0.326061	0.591	0.475	1.23507e-09	GATA3
MA0661.1	3.182e-12	0.0824718	0.64	0.493	1.43827e-09	MEOX1
MA0786.1	4.66788e-12	-0.190776	0.738	0.515	2.10988e-09	POU3F1
MA0788.1	5.5059e-12	-0.080392	0.704	0.51	2.48867e-09	POU3F3
MA0104.4	1.12143e-11	0.0965106	0.375	0.481	5.06888e-09	MYCN
MA0826.1	1.15798e-11	0.319494	0.586	0.486	5.23407e-09	OLIG1
MA0687.1	1.23317e-11	0.239793	0.607	0.477	5.57393e-09	SPIC
MA0095.2	2.21891e-11	0.53121	0.553	0.477	1.00295e-08	YY1
MA1121.1	2.68327e-11	-0.32886	0.367	0.488	1.21284e-08	TEAD2
MA0528.1	3.0941e-11	0.129852	0.663	0.509	1.39853e-08	ZNF263
MA0783.1	5.45751e-11	0.706441	0.55	0.473	2.4668e-08	PKNOX2
MA0787.1	6.76399e-11	-0.168283	0.684	0.508	3.05732e-08	POU3F2
MA0817.1	7.75773e-11	0.334487	0.596	0.49	3.50649e-08	BHLHE23
MA0819.1	9.61163e-11	-0.209975	0.375	0.485	4.34446e-08	CLOCK
MA0753.1	1.00216e-10	0.295966	0.591	0.485	4.52975e-08	ZNF740
MA0673.1	1.19476e-10	0.443102	0.566	0.474	5.40033e-08	NKX2-8
MA0694.1	1.20527e-10	0.269669	0.596	0.489	5.44783e-08	ZBTB7B
MA0713.1	1.73645e-10	0.174471	0.61	0.498	7.84875e-08	PHOX2A
MA0824.1	1.74826e-10	0.632098	0.522	0.483	7.90215e-08	ID4
MA1109.1	2.71249e-10	0.187526	0.357	0.474	1.22604e-07	NEUROD1
MA0785.1	3.95681e-10	-0.17967	0.696	0.511	1.78848e-07	POU2F1
MA0156.2	7.48858e-10	-0.0663207	0.658	0.485	3.38484e-07	FEV
MA0825.1	1.19132e-09	-0.157157	0.378	0.476	5.38476e-07	MNT
MA1146.1	1.20974e-09	-0.0946291	0.372	0.484	5.46803e-07	NR1A4::RXRA
MA0144.2	1.2304e-09	0.378068	0.601	0.489	5.56142e-07	STAT3
MA0670.1	1.70788e-09	-0.0372428	0.376	0.489	7.71961e-07	NFIA
MA0507.1	1.80588e-09	-0.0471098	0.66	0.502	8.16257e-07	POU2F2
MA0597.1	2.09782e-09	-0.0487138	0.365	0.486	9.48216e-07	THAP1
MA0818.1	2.17119e-09	0.31841	0.571	0.487	9.81377e-07	BHLHE22
MA0686.1	2.83604e-09	0.27253	0.612	0.488	1.28189e-06	SPDEF
MA0702.1	3.43939e-09	-0.129028	0.661	0.503	1.5546e-06	LMX1A
MA0703.1	3.43939e-09	-0.129028	0.661	0.503	1.5546e-06	LMX1B
MA0132.2	3.7991e-09	-0.120916	0.661	0.498	1.71719e-06	PDX1
MA0782.1	4.82428e-09	0.616899	0.519	0.467	2.18057e-06	PKNOX1
MA0821.1	4.86777e-09	-0.276293	0.347	0.474	2.20023e-06	HES5
MA0674.1	5.25241e-09	-0.0277153	0.64	0.498	2.37409e-06	NKX6-1
MA0789.1	7.89775e-09	-0.176806	0.663	0.503	3.56978e-06	POU3F4
MA0495.2	1.54032e-08	-0.617848	0.34	0.448	6.96227e-06	MAFF
MA0059.1	1.89018e-08	0.0857169	0.401	0.48	8.54361e-06	MAX::MYC
MA0630.1	1.97635e-08	-0.0340428	0.635	0.5	8.93311e-06	SHOX
MA0701.1	1.97635e-08	-0.0340428	0.635	0.5	8.93311e-06	LHX9
MA0717.1	1.97635e-08	-0.0340428	0.635	0.5	8.93311e-06	RAX2
MA0014.3	2.58427e-08	0.332157	0.556	0.481	1.16809e-05	PAX5
MA0628.1	3.3662e-08	-0.315593	0.391	0.495	1.52152e-05	POU6F1
MA1421.1	5.38269e-08	-0.288571	0.347	0.477	2.43298e-05	TCF7L1
MA0486.2	1.06101e-07	0.254677	0.583	0.485	4.79577e-05	HSF1
MA0140.2	1.21985e-07	0.512406	0.52	0.475	5.51374e-05	GATA1::TAL1
MA0680.1	1.32729e-07	0.0863435	0.612	0.507	5.99937e-05	PAX7
MA0666.1	2.0173e-07	0.0596878	0.589	0.497	9.1182e-05	MSX1
MA0708.1	2.0173e-07	0.0596878	0.589	0.497	9.1182e-05	MSX2
MA0876.1	2.0173e-07	0.0596878	0.589	0.497	9.1182e-05	BSX
MA0501.1	2.30002e-07	0.935231	0.534	0.459	0.000103961	MAF::NFE2
MA0070.1	2.86174e-07	0.230029	0.591	0.497	0.000129351	PBX1
MA0066.1	3.34466e-07	0.126089	0.393	0.486	0.000151179	PPARG
MA0828.1	3.88489e-07	-0.111226	0.39	0.479	0.000175597	SREBF2(var.2)
MA0699.1	4.10891e-07	-0.0839185	0.627	0.501	0.000185723	LBX2
MA0675.1	5.09379e-07	-0.0335769	0.61	0.496	0.000230239	NKX6-2
MA0803.1	6.0621e-07	0.546091	0.514	0.466	0.000274007	TBX15
MA0644.1	7.08996e-07	-0.419394	0.429	0.494	0.000320466	ESX1
MA0138.2	9.22249e-07	0.090291	0.367	0.484	0.000416856	REST
MA0792.1	9.62565e-07	-0.285789	0.668	0.502	0.000435079	POU5F1B
MA0822.1	1.79752e-06	-0.238789	0.381	0.472	0.000812479	HES7
MA0779.1	1.9497e-06	0.158357	0.54	0.488	0.000881264	PAX1
MA0088.2	1.99948e-06	0.216626	0.391	0.481	0.000903766	ZNF143
MA0101.1	2.48724e-06	-1.60975	0.538	0.461	0.00112423	REL
MA0774.1	4.21416e-06	0.551389	0.514	0.478	0.0019048	MEIS2
MA0107.1	4.79601e-06	-1.03979	0.542	0.457	0.0021678	RELA
MA0797.1	5.15783e-06	0.468673	0.527	0.472	0.00233134	TGIF2
MA1151.1	1.31253e-05	0.329463	0.532	0.484	0.00593262	RORC
MA0722.1	1.33771e-05	0.031796	0.588	0.493	0.00604645	VAX1
MA0723.1	1.33771e-05	0.031796	0.588	0.493	0.00604645	VAX2
MA0801.1	1.42487e-05	0.740893	0.493	0.466	0.0064404	MGA
MA0081.1	2.31672e-05	0.135446	0.574	0.478	0.0104716	SPIB
MA0072.1	2.68601e-05	0.0791009	0.417	0.492	0.0121408	RORA(var.2)
MA0693.2	3.28546e-05	-0.162941	0.378	0.471	0.0148503	VDR
MA0800.1	4.60122e-05	0.275798	0.532	0.482	0.0207975	EOMES
MA0077.1	5.03408e-05	0.222299	0.552	0.487	0.022754	SOX9
MA0691.1	5.51961e-05	0.40241	0.517	0.473	0.0249487	TFAP4
MA0620.2	7.051e-05	0.0309094	0.406	0.483	0.0318705	MITF
MA0069.1	8.98195e-05	0.263825	0.547	0.493	0.0405984	Pax6
MA0639.1	9.42775e-05	-0.442893	0.393	0.484	0.0426134	DBP
MA0890.1	0.000101669	-0.128609	0.609	0.493	0.0459543	GBX2
MA0510.2	0.000123004	-0.19872	0.615	0.526	0.0555977	RFX5
MA1149.1	0.000126403	0.480796	0.504	0.477	0.057134	RARA::RXRG
MA0100.3	0.000126529	0.389262	0.535	0.481	0.0571911	MYB
MA0770.1	0.000143644	0.23938	0.543	0.484	0.0649273	HSF2
MA0725.1	0.000148452	0.00156987	0.574	0.49	0.0671002	VSX1
MA0726.1	0.000148452	0.00156987	0.574	0.49	0.0671002	VSX2
MA1124.1	0.000166074	0.350209	0.511	0.479	0.0750656	ZNF24
MA1100.1	0.000205057	0.227098	0.529	0.478	0.0926858	ASCL1
MA0083.3	0.000318589	0.17822	0.535	0.482	0.144002	SRF
MA0068.2	0.000330977	-0.151522	0.594	0.502	0.149602	PAX4
MA0802.1	0.00037367	0.266365	0.509	0.482	0.168899	TBR1
MA0791.1	0.000415718	-0.064626	0.421	0.494	0.187905	POU4F3
MA0768.1	0.00067143	0.246405	0.498	0.479	0.303486	LEF1
MA0806.1	0.000765726	0.618228	0.478	0.468	0.346108	TBX4
MA0807.1	0.000765726	0.618228	0.478	0.468	0.346108	TBX5
MA0794.1	0.000852271	-0.0582838	0.414	0.482	0.385226	PROX1
MA0831.2	0.000898648	0.252342	0.435	0.488	0.406189	TFE3
MA0888.1	0.00100685	0.0350435	0.56	0.495	0.455095	EVX2
MA0043.2	0.00102178	-0.2872	0.414	0.489	0.461844	HLF
MA0715.1	0.00156208	0.116668	0.556	0.501	0.706058	PROP1
MA0664.1	0.00207057	0.281818	0.516	0.489	0.9359	MLXIPL
MA0775.1	0.00234193	0.348152	0.494	0.48	1	MEIS3
MA0902.1	0.00262144	-0.0978384	0.545	0.497	1	HOXB2
MA0737.1	0.00287351	0.190285	0.427	0.477	1	GLIS3
MA0892.1	0.00289558	-0.0924718	0.568	0.494	1	GSX1
MA0600.2	0.00327447	-0.363916	0.615	0.531	1	RFX2
MA0712.1	0.00328162	-0.08151	0.427	0.481	1	OTX2
MA0812.1	0.00342225	0.116087	0.525	0.489	1	TFAP2B(var.2)
MA0058.3	0.00368126	0.0583853	0.411	0.479	1	MAX
MA0871.1	0.00374022	0.399276	0.522	0.475	1	TFEC
MA0882.1	0.00388896	0.0357272	0.55	0.496	1	DLX6
MA1123.1	0.00434942	0.295664	0.406	0.472	1	TWIST1
MA0763.1	0.00450517	-0.0297293	0.565	0.496	1	ETV3
MA1113.1	0.00478585	0.0642943	0.412	0.481	1	PBX2
MA0039.3	0.00501622	0.49984	0.486	0.464	1	KLF4
MA0736.1	0.00503772	0.23879	0.493	0.48	1	GLIS2
MA0102.3	0.00512296	-0.159096	0.403	0.467	1	CEBPA
MA0833.1	0.00584499	0.333235	0.502	0.48	1	ATF4
MA0716.1	0.00713776	-0.124945	0.571	0.5	1	PRRX1
MA0721.1	0.00713776	-0.124945	0.571	0.5	1	UNCX
MA0048.2	0.00748085	0.200625	0.512	0.481	1	NHLH1
MA0074.1	0.00828225	0.232146	0.427	0.482	1	RXRA::VDR
MA0618.1	0.00885006	-0.0928903	0.56	0.493	1	LBX1
MA0654.1	0.00904726	-0.165499	0.576	0.497	1	ISX
MA0147.3	0.00940215	0.251281	0.406	0.479	1	MYC
MA0595.1	0.00980427	0.327737	0.401	0.469	1	SREBF1
MA0159.1	0.0101114	0.207947	0.419	0.476	1	RARA::RXRA
MA0805.1	0.0103226	0.414581	0.488	0.467	1	TBX1
MA0700.1	0.0109186	-0.199476	0.553	0.494	1	LHX2
MA0658.1	0.0109736	0.02416	0.534	0.497	1	LHX6
MA0642.1	0.0133155	-0.167328	0.57	0.502	1	EN2
MA0780.1	0.0141166	0.000255279	0.555	0.509	1	PAX3
MA0863.1	0.0141524	0.388797	0.494	0.479	1	MTF1
MA0091.1	0.0158901	0.419196	0.486	0.478	1	TAL1::TCF3
MA0914.1	0.0169541	0.0117582	0.54	0.494	1	ISL2
MA0903.1	0.017379	-0.177756	0.445	0.491	1	HOXB3
MA0636.1	0.0176947	0.253279	0.511	0.48	1	BHLHE41
MA1101.1	0.0180612	0.186867	0.491	0.45	1	BACH2
MA0258.2	0.0205658	0.477866	0.493	0.476	1	ESR2
MA0464.2	0.02195	0.222556	0.498	0.478	1	BHLHE40
MA1110.1	0.0235326	0.280607	0.502	0.487	1	NR1H4
MA1106.1	0.0239957	0.259837	0.493	0.477	1	HIF1A
MA0017.2	0.0267994	0.0220327	0.408	0.466	1	NR2F1
MA0754.1	0.0293169	0.0422293	0.52	0.495	1	CUX1
MA0891.1	0.0293573	0.106571	0.44	0.481	1	GSC2
MA0889.1	0.0301418	-0.367773	0.583	0.494	1	GBX1
MA0009.2	0.0321444	0.0337201	0.439	0.493	1	T
MA0024.3	0.0331972	-0.122884	0.429	0.494	1	E2F1
MA0690.1	0.0351993	0.243786	0.498	0.48	1	TBX21
MA0781.1	0.0363691	-0.0267763	0.494	0.483	1	PAX9
MA0525.2	0.0396196	-0.0303082	0.435	0.49	1	TP63
MA0799.1	0.0476311	-0.15783	0.548	0.515	1	RFX4
MA0795.1	0.0495196	-0.0274934	0.43	0.484	1	SMAD3
MA0738.1	0.0514928	0.357328	0.401	0.479	1	HIC2
MA0003.3	0.0535903	0.0393915	0.517	0.49	1	TFAP2A
MA1117.1	0.0556823	0.18697	0.506	0.486	1	RELB
MA0155.1	0.0584778	0.233034	0.445	0.475	1	INSM1
MA0771.1	0.0588657	0.211151	0.506	0.484	1	HSF4
MA0815.1	0.0604018	0.108569	0.525	0.478	1	TFAP2C(var.3)
MA0784.1	0.0623028	-0.256173	0.586	0.507	1	POU1F1
MA0492.1	0.0645413	0.16632	0.502	0.47	1	JUND(var.2)
MA0612.1	0.0664259	-0.187057	0.547	0.491	1	EMX1
MA0719.1	0.0672739	0.240433	0.478	0.472	1	RHOXF1
MA0663.1	0.0720486	0.303299	0.498	0.491	1	MLX
MA0895.1	0.0722339	0.132526	0.504	0.497	1	HMBOX1
MA0796.1	0.0751619	0.343583	0.475	0.475	1	TGIF1
MA0731.1	0.0760195	0.114119	0.524	0.489	1	BCL6B
MA1154.1	0.0793826	0.236689	0.499	0.481	1	ZNF282
MA0842.1	0.079464	-0.209143	0.401	0.455	1	NRL
MA0729.1	0.084121	0.139914	0.412	0.47	1	RARA
MA0692.1	0.0956792	0.374311	0.498	0.482	1	TFEB
MA0093.2	0.103107	0.291501	0.442	0.48	1	USF1
MA0730.1	0.103111	0.597069	0.483	0.478	1	RARA(var.2)
MA0837.1	0.108082	0.0458612	0.453	0.489	1	CEBPE
MA0843.1	0.108592	-0.273057	0.457	0.481	1	TEF
MA0698.1	0.110846	0.456654	0.462	0.467	1	ZBTB18
MA0648.1	0.111605	0.332903	0.494	0.484	1	GSC
MA1108.1	0.112898	0.264504	0.434	0.479	1	MXI1
MA0662.1	0.117021	-0.182312	0.556	0.5	1	MIXL1
MA0649.1	0.132016	0.173602	0.437	0.475	1	HEY2
MA0596.1	0.132967	0.349579	0.412	0.468	1	SREBF2
MA0466.2	0.141777	0.0813901	0.455	0.488	1	CEBPB
MA0884.1	0.164451	0.0797401	0.511	0.49	1	DUXA
MA0814.1	0.173645	-0.0158339	0.458	0.486	1	TFAP2C(var.2)
MA0025.1	0.178554	0.0204896	0.53	0.499	1	NFIL3
MA0646.1	0.184004	0.108309	0.455	0.48	1	GCM1
MA0689.1	0.186625	0.248323	0.452	0.475	1	TBX20
MA0886.1	0.189003	-0.18712	0.527	0.492	1	EMX2
MA0894.1	0.206215	-0.0764664	0.53	0.491	1	HESX1
MA0259.1	0.208842	0.143628	0.484	0.481	1	ARNT::HIF1A
MA0526.2	0.209421	0.248246	0.439	0.475	1	USF2
MA0798.1	0.217064	-0.424903	0.501	0.524	1	RFX3
MA0790.1	0.23428	0.0631098	0.507	0.497	1	POU4F1
MA0727.1	0.261892	-0.374068	0.471	0.526	1	NR3C2
MA0793.1	0.281619	-0.207403	0.463	0.493	1	POU6F2
MA0872.1	0.305846	0.116857	0.486	0.48	1	TFAP2A(var.3)
MA0707.1	0.31629	-0.199581	0.488	0.492	1	MNX1
MA0710.1	0.335607	-0.326737	0.511	0.499	1	NOTO
MA0813.1	0.344759	0.105282	0.478	0.478	1	TFAP2B(var.3)
MA0502.1	0.345421	0.0282099	0.538	0.514	1	NFYB
MA0714.1	0.350071	0.120125	0.465	0.48	1	PITX3
MA0513.1	0.354985	0.330377	0.437	0.469	1	SMAD2::SMAD3::SMAD4
MA0149.1	0.367215	0.0143631	0.525	0.49	1	EWSR1-FLI1
MA0900.1	0.378441	-0.269821	0.47	0.493	1	HOXA2
MA0488.1	0.380509	0.181662	0.468	0.467	1	JUN
MA0804.1	0.437492	0.0673424	0.501	0.489	1	TBX19
MA0130.1	0.474244	0.29998	0.442	0.47	1	ZNF354C
MA0113.3	0.492508	-0.196324	0.511	0.518	1	NR3C1
MA0767.1	0.510574	-0.0201226	0.47	0.481	1	GCM2
MA0836.1	0.519257	0.23386	0.475	0.48	1	CEBPD
MA1120.1	0.592492	0.143561	0.458	0.482	1	SOX13
MA0688.1	0.637638	0.21653	0.466	0.479	1	TBX2
MA0060.3	0.641714	-0.0723233	0.514	0.512	1	NFYA
MA0524.2	0.657642	0.0556491	0.506	0.482	1	TFAP2C
MA0669.1	0.665128	0.109874	0.499	0.482	1	NEUROG2
MA0105.4	0.700343	0.197852	0.429	0.464	1	NFKB1
MA0154.3	0.739236	0.324734	0.468	0.474	1	EBF1
MA1116.1	0.7524	0.112687	0.481	0.485	1	RBPJ
MA0893.1	0.765354	-0.258715	0.532	0.505	1	GSX2
MA0861.1	0.776449	0.101421	0.447	0.476	1	TP73
MA1114.1	0.782254	0.487963	0.437	0.463	1	PBX3
MA0839.1	0.791811	0.238976	0.455	0.486	1	CREB3L1
MA0718.1	0.807903	-0.20774	0.512	0.492	1	RAX
MA0778.1	0.850026	0.26622	0.44	0.467	1	NFKB2
MA0683.1	0.856193	-0.0990743	0.506	0.496	1	POU4F2
MA0838.1	0.857628	0.14423	0.463	0.478	1	CEBPG
MA0887.1	0.93741	-0.0148533	0.466	0.494	1	EVX1
MA0112.3	0.950646	0.266049	0.445	0.47	1	ESR1
MA1150.1	0.977244	0.238565	0.483	0.49	1	RORB
MA0811.1	0.99005	0.0224364	0.476	0.482	1	TFAP2B

## Sheet: ICB
Differentially activated chromVAR motifs in ICB
motif	p_val	avg_logFC	pct.1	pct.2	p_val_adj	gene
MA0042.2	0	3.29595	0.998	0.476	0	FOXI1
MA0033.2	0	3.29595	0.998	0.476	0	FOXL1
MA0847.1	0	3.29595	0.998	0.476	0	FOXD2
MA0848.1	0	3.29595	0.998	0.476	0	FOXO4
MA0849.1	0	3.29595	0.998	0.476	0	FOXO6
MA0850.1	0	3.29595	0.998	0.476	0	FOXP3
MA0481.2	0	3.26324	0.998	0.477	0	FOXP1
MA1103.1	0	2.98558	0.995	0.483	0	FOXK2
MA0031.1	0	2.98433	0.997	0.477	0	FOXD1
MA0157.2	0	2.98433	0.997	0.477	0	FOXO3
MA0852.2	0	2.92056	0.995	0.488	0	FOXK1
MA0593.1	0	2.85558	0.995	0.477	0	FOXP2
MA0613.1	0	2.70157	0.992	0.483	0	FOXG1
MA0030.1	0	2.42639	0.99	0.483	0	FOXF2
MA0846.1	0	2.22685	0.99	0.492	0	FOXC2
MA0148.3	0	2.13318	0.989	0.477	0	FOXA1
MA0032.2	0	1.80442	0.969	0.488	0	FOXC1
MA0845.1	0	1.76183	0.968	0.478	0	FOXB1
MA1152.1	6.08138e-226	1.39846	0.934	0.471	2.74878e-223	SOX15
MA0084.1	2.5348e-218	1.28202	0.937	0.488	1.14573e-215	SRY
MA0653.1	2.39762e-172	1.11834	0.908	0.472	1.08373e-169	IRF9
MA0506.1	8.50832e-152	1.03417	0.927	0.514	3.84576e-149	NRF1
MA0050.2	2.44832e-150	0.854588	0.915	0.481	1.10664e-147	IRF1
MA0647.1	1.59109e-134	0.996088	0.95	0.509	7.19173e-132	GRHL1
MA0470.1	7.01554e-134	0.837636	0.95	0.518	3.17102e-131	E2F4
MA1419.1	1.48535e-133	1.07973	0.902	0.49	6.71376e-131	IRF4
MA0772.1	1.33053e-131	0.92877	0.9	0.492	6.01399e-129	IRF7
MA0516.1	9.34494e-122	0.564743	0.948	0.509	4.22391e-119	SP2
MA1125.1	1.25497e-121	0.791806	0.831	0.474	5.67245e-119	ZNF384
MA0442.2	4.31906e-117	0.938824	0.844	0.474	1.95222e-114	SOX10
MA0652.1	7.7638e-115	0.913892	0.887	0.489	3.50924e-112	IRF8
MA0732.1	1.98365e-114	0.708924	0.927	0.503	8.96609e-112	EGR3
MA1418.1	2.12371e-111	0.803047	0.918	0.495	9.59917e-109	IRF3
MA1122.1	3.0551e-108	0.745813	0.926	0.524	1.38091e-105	TFDP1
MA0746.1	7.65248e-107	0.648851	0.887	0.5	3.45892e-104	SP3
MA0517.1	9.35091e-105	0.747243	0.902	0.504	4.22661e-102	STAT1::STAT2
MA1105.1	1.36136e-100	0.778949	0.906	0.495	6.15334e-98	GRHL2
MA0073.1	1.99165e-98	0.853717	0.865	0.499	9.00225e-96	RREB1
MA0162.3	1.47976e-97	0.670439	0.908	0.504	6.68851e-95	EGR1
MA0131.2	1.35542e-96	0.813836	0.816	0.493	6.12648e-94	HINFP
MA1132.1	2.17622e-95	-2.16352	0.916	0.408	9.83652e-93	JUN::JUNB
MA0079.3	9.03345e-95	0.499996	0.895	0.501	4.08312e-92	SP1
MA1144.1	9.34431e-94	-5.05773	0.921	0.4	4.22363e-91	FOSL2::JUND
MA1134.1	3.25703e-89	-4.02169	0.908	0.397	1.47218e-86	FOS::JUNB
MA1138.1	8.95806e-89	-4.46939	0.908	0.401	4.04904e-86	FOSL2::JUNB
MA1130.1	9.95022e-89	-4.21911	0.915	0.393	4.4975e-86	FOSL2::JUN
MA0598.2	6.9698e-88	0.796985	0.866	0.484	3.15035e-85	EHF
MA0640.1	1.20946e-87	0.7272	0.869	0.486	5.46674e-85	ELF3
MA1135.1	2.19508e-87	-5.22915	0.905	0.4	9.92175e-85	FOSB::JUNB
MA1137.1	1.26653e-86	-6.5941	0.906	0.396	5.72472e-84	FOSL1::JUNB
MA0747.1	3.64799e-86	0.612108	0.863	0.496	1.64889e-83	SP8
MA1142.1	4.60072e-85	-3.3133	0.905	0.399	2.07953e-82	FOSL1::JUND
MA0908.1	1.69464e-84	0.740168	0.837	0.503	7.65979e-82	HOXD11
MA1139.1	3.74284e-84	0.670365	0.86	0.47	1.69176e-81	FOSL2::JUNB(var.2)
MA0099.3	6.97003e-84	-4.36957	0.9	0.397	3.15045e-81	FOS::JUN
MA0052.3	1.55653e-83	0.902465	0.781	0.478	7.03551e-81	MEF2A
MA0497.1	1.03749e-82	0.79039	0.821	0.474	4.68947e-80	MEF2C
MA0051.1	6.04033e-82	0.686259	0.853	0.496	2.73023e-79	IRF2
MA0655.1	5.62001e-81	-1.7492	0.885	0.42	2.54024e-78	JDP2
MA0491.1	2.29482e-80	-4.11728	0.892	0.393	1.03726e-77	JUND
MA0527.1	5.03077e-80	0.790829	0.839	0.511	2.27391e-77	ZBTB33
MA1128.1	6.65862e-80	-4.44153	0.902	0.396	3.0097e-77	FOSL1::JUN
MA0476.1	1.99149e-76	-4.18199	0.885	0.391	9.00152e-74	FOS
MA1141.1	2.03935e-76	-5.51	0.89	0.393	9.21785e-74	FOS::JUND
MA0153.2	1.30351e-75	-3.3496	0.06	0.435	5.89189e-73	HNF1B
MA0473.2	2.79155e-75	0.600147	0.866	0.486	1.26178e-72	ELF1
MA0472.2	2.92839e-75	0.632672	0.847	0.497	1.32363e-72	EGR2
MA0136.2	4.68093e-74	0.696234	0.837	0.482	2.11578e-71	ELF5
MA0490.1	4.9854e-74	-5.29404	0.877	0.394	2.2534e-71	JUNB
MA0478.1	4.61914e-73	-4.98682	0.879	0.394	2.08785e-70	FOSL2
MA0733.1	9.58986e-71	0.586494	0.831	0.496	4.33462e-68	EGR4
MA0773.1	5.3119e-70	0.849815	0.763	0.473	2.40098e-67	MEF2D
MA0841.1	9.34534e-70	-2.1033	0.834	0.413	4.2241e-67	NFE2
MA0685.1	1.56969e-65	0.450777	0.863	0.499	7.09498e-63	SP4
MA0750.2	3.61994e-65	0.453824	0.866	0.495	1.63621e-62	ZBTB7A
MA0489.1	6.58077e-65	-3.35136	0.84	0.389	2.97451e-62	JUN(var.2)
MA0477.1	8.16097e-65	-4.19321	0.853	0.387	3.68876e-62	FOSL1
MA1136.1	9.51619e-65	0.534317	0.821	0.481	4.30132e-62	FOSB::JUNB(var.2)
MA0727.1	1.28432e-62	-1.30055	0.218	0.531	5.80513e-60	NR3C2
MA0161.2	3.78189e-61	-0.650573	0.269	0.49	1.70942e-58	NFIC
MA0641.1	3.90554e-61	0.610451	0.785	0.485	1.7653e-58	ELF4
MA0046.2	3.62517e-60	-2.49183	0.102	0.446	1.63858e-57	HNF1A
MA1131.1	3.25386e-59	0.492029	0.816	0.479	1.47074e-56	FOSL2::JUN(var.2)
MA1140.1	2.54405e-58	0.489732	0.816	0.482	1.14991e-55	JUNB(var.2)
MA0484.1	8.20259e-58	-5.74783	0.071	0.436	3.70757e-55	HNF4G
MA1129.1	1.19614e-57	0.497758	0.803	0.486	5.40655e-55	FOSL1::JUN(var.2)
MA0906.1	6.47808e-57	0.569438	0.802	0.499	2.92809e-54	HOXC12
MA0462.1	1.2759e-56	-0.966289	0.818	0.419	5.76707e-54	BATF::JUN
MA0741.1	6.47798e-56	0.404235	0.853	0.524	2.92805e-53	KLF16
MA1127.1	2.51757e-55	0.552463	0.794	0.482	1.13794e-52	FOSB::JUN
MA0599.1	4.7773e-54	0.359583	0.874	0.522	2.15934e-51	KLF5
MA0901.1	5.21055e-54	0.470955	0.831	0.505	2.35517e-51	HOXB13
MA1147.1	3.69599e-53	-0.606426	0.263	0.484	1.67059e-50	NR4A2::RXRA
MA0740.1	1.79993e-52	0.427086	0.815	0.489	8.13568e-50	KLF14
MA0866.1	8.89877e-52	0.65281	0.732	0.485	4.02224e-49	SOX21
MA1143.1	1.04873e-51	0.511442	0.805	0.487	4.74027e-49	FOSL1::JUND(var.2)
MA1145.1	2.88847e-51	0.444386	0.776	0.479	1.30559e-48	FOSL2::JUND(var.2)
MA0145.3	9.16885e-51	0.442957	0.844	0.512	4.14432e-48	TFCP2
MA1118.1	1.01476e-50	0.581	0.742	0.475	4.58672e-48	SIX1
MA0037.3	3.43219e-50	0.704379	0.697	0.472	1.55135e-47	GATA3
MA0511.2	3.85838e-49	0.584729	0.744	0.491	1.74399e-46	RUNX2
MA0873.1	6.62575e-47	0.531487	0.758	0.504	2.99484e-44	HOXD12
MA0855.1	1.40911e-46	-2.67965	0.158	0.456	6.36919e-44	RXRB
MA1107.1	7.04934e-46	0.609562	0.703	0.469	3.1863e-43	KLF9
MA0471.1	1.7377e-45	0.379593	0.829	0.513	7.85442e-43	E2F6
MA0678.1	1.1566e-43	0.545547	0.747	0.489	5.22781e-41	OLIG2
MA0036.3	1.3719e-43	0.594395	0.697	0.47	6.20101e-41	GATA2
MA1104.1	1.80527e-43	0.581716	0.713	0.47	8.15981e-41	GATA6
MA0834.1	6.80921e-43	0.423629	0.781	0.484	3.07776e-40	ATF7
MA0660.1	8.04813e-43	0.820213	0.677	0.47	3.63776e-40	MEF2B
MA0766.1	8.30313e-43	0.639481	0.674	0.469	3.75301e-40	GATA5
MA0684.1	1.32177e-42	0.621343	0.732	0.485	5.97442e-40	RUNX3
MA0656.1	1.49382e-42	0.288345	0.784	0.475	6.75206e-40	JDP2(var.2)
MA0749.1	2.62491e-42	0.575811	0.737	0.488	1.18646e-39	ZBED1
MA0152.1	5.18024e-42	0.227243	0.855	0.507	2.34147e-39	NFATC2
MA0651.1	6.04114e-42	0.578487	0.758	0.496	2.7306e-39	HOXC11
MA0867.1	7.72956e-41	0.552861	0.726	0.484	3.49376e-38	SOX4
MA0066.1	1.31729e-40	-0.547506	0.35	0.487	5.95417e-38	PPARG
MA0827.1	1.03906e-39	0.536452	0.724	0.49	4.69657e-37	OLIG3
MA0113.3	2.17055e-39	-0.980421	0.295	0.523	9.81088e-37	NR3C1
MA0856.1	2.32674e-39	-3.06694	0.139	0.452	1.05169e-36	RXRG
MA0905.1	9.02737e-39	0.504442	0.731	0.501	4.08037e-36	HOXC10
MA0759.1	1.32215e-37	0.297214	0.776	0.493	5.9761e-35	ELK3
MA0650.1	5.74412e-37	0.259724	0.806	0.504	2.59634e-34	HOXA13
MA0080.4	1.54437e-36	0.283736	0.724	0.478	6.98054e-34	SPI1
MA0115.1	2.36909e-36	-2.2387	0.195	0.459	1.07083e-33	NR1H2::RXRA
MA0625.1	9.53856e-36	0.00768178	0.819	0.505	4.31143e-33	NFATC3
MA0140.2	1.55946e-35	0.566097	0.656	0.472	7.04877e-33	GATA1::TAL1
MA0158.1	1.32323e-34	0.416468	0.732	0.497	5.98102e-32	HOXA5
MA0871.1	7.81252e-34	0.675195	0.666	0.472	3.53126e-31	TFEC
MA1420.1	3.62391e-32	0.423063	0.74	0.501	1.63801e-29	IRF5
MA0695.1	1.37319e-31	0.489829	0.687	0.483	6.20683e-29	ZBTB7C
MA0671.1	1.5376e-31	-0.400785	0.318	0.485	6.94994e-29	NFIX
MA0862.1	2.41075e-31	0.35209	0.763	0.509	1.08966e-28	GMEB2
MA0762.1	2.46832e-31	-0.543678	0.811	0.481	1.11568e-28	ETV2
MA0028.2	3.83995e-31	0.324735	0.763	0.497	1.73566e-28	ELK1
MA0868.1	4.4897e-31	0.529604	0.671	0.483	2.02934e-28	SOX8
MA0504.1	2.59235e-30	-0.90399	0.269	0.479	1.17174e-27	NR2C2
MA1146.1	7.34857e-30	-0.316005	0.308	0.485	3.32155e-27	NR1A4::RXRA
MA0899.1	4.26561e-29	0.14802	0.785	0.512	1.92805e-26	HOXA10
MA0670.1	6.04008e-28	-0.4164	0.34	0.49	2.73012e-25	NFIA
MA0479.1	2.30342e-27	0.485924	0.673	0.485	1.04115e-24	FOXH1
MA0088.2	1.76648e-26	-0.348441	0.355	0.482	7.98451e-24	ZNF143
MA0659.1	1.95719e-26	-1.31996	0.256	0.429	8.84649e-24	MAFG
MA0076.2	2.04127e-26	0.045908	0.773	0.491	9.22656e-24	ELK4
MA1119.1	3.2073e-26	0.514358	0.658	0.472	1.4497e-23	SIX2
MA0838.1	3.66778e-26	0.376608	0.621	0.474	1.65784e-23	CEBPG
MA0757.1	3.61346e-25	0.415184	0.656	0.486	1.63328e-22	ONECUT3
MA0635.1	4.96535e-25	0.350386	0.689	0.499	2.24434e-22	BARHL2
MA0692.1	9.0924e-25	0.513808	0.634	0.479	4.10977e-22	TFEB
MA0694.1	3.23336e-24	0.490762	0.656	0.487	1.46148e-21	ZBTB7B
MA0909.1	4.79212e-24	0.119808	0.756	0.505	2.16604e-21	HOXD13
MA0878.1	5.03167e-24	0.197621	0.721	0.506	2.27431e-21	CDX1
MA1148.1	6.57914e-24	-1.02394	0.287	0.471	2.97377e-21	PPARA::RXRA
MA0668.1	1.26714e-23	0.467736	0.653	0.487	5.72747e-21	NEUROD2
MA0748.1	1.47797e-23	0.390849	0.719	0.504	6.68043e-21	YY2
MA0865.1	1.52697e-23	0.358592	0.706	0.502	6.90192e-21	E2F8
MA0839.1	3.0251e-23	-0.366664	0.35	0.489	1.36735e-20	CREB3L1
MA0119.1	4.02864e-23	-0.499458	0.318	0.479	1.82095e-20	NFIC::TLX1
MA0024.3	8.89145e-23	-0.394509	0.352	0.495	4.01893e-20	E2F1
MA0018.3	8.98546e-23	0.383766	0.679	0.473	4.06143e-20	CREB1
MA0786.1	6.18173e-22	-0.0128709	0.781	0.514	2.79414e-19	POU3F1
MA0466.2	8.38708e-22	0.328361	0.64	0.484	3.79096e-19	CEBPB
MA0787.1	9.24062e-22	0.0210323	0.784	0.506	4.17676e-19	POU3F2
MA1102.1	2.62003e-21	0.247124	0.682	0.497	1.18425e-18	CTCFL
MA1109.1	4.4642e-21	-0.10264	0.339	0.474	2.01782e-18	NEUROD1
MA1101.1	4.93527e-21	-0.14793	0.587	0.448	2.23074e-18	BACH2
MA0836.1	5.7996e-21	0.278711	0.626	0.476	2.62142e-18	CEBPD
MA0106.3	1.92041e-20	-0.39561	0.318	0.488	8.68027e-18	TP53
MA0779.1	2.81963e-20	0.270544	0.629	0.486	1.27447e-17	PAX1
MA0610.1	5.53552e-20	0.404257	0.629	0.482	2.50205e-17	DMRT3
MA0743.1	7.87545e-20	0.422879	0.621	0.484	3.5597e-17	SCRT1
MA0501.1	1.7282e-19	0.272317	0.59	0.457	7.81146e-17	MAF::NFE2
MA0777.1	2.26492e-19	0.32947	0.665	0.497	1.02374e-16	MYBL2
MA0465.1	2.33237e-19	0.074113	0.715	0.505	1.05423e-16	CDX2
MA0737.1	2.50148e-19	-0.265487	0.35	0.479	1.13067e-16	GLIS3
MA0837.1	2.65989e-19	0.311835	0.645	0.485	1.20227e-16	CEBPE
MA0830.1	2.67197e-19	0.526997	0.581	0.484	1.20773e-16	TCF4
MA1115.1	3.61043e-19	0.086737	0.711	0.491	1.63191e-16	POU5F1
MA0507.1	4.33729e-19	0.0847588	0.723	0.501	1.96045e-16	POU2F2
MA0761.1	7.56516e-19	0.14666	0.71	0.49	3.41945e-16	ETV1
MA0891.1	1.64385e-18	-0.240325	0.361	0.483	7.43019e-16	GSC2
MA0522.2	2.68388e-18	0.457954	0.582	0.483	1.21311e-15	TCF3
MA0875.1	3.78639e-18	0.146776	0.681	0.495	1.71145e-15	BARX1
MA0464.2	5.93654e-18	0.390698	0.619	0.475	2.68332e-15	BHLHE40
MA0765.1	1.52903e-17	0.14092	0.711	0.487	6.91123e-15	ETV5
MA0745.1	1.83521e-17	0.468702	0.589	0.481	8.29517e-15	SNAI2
MA0712.1	1.87961e-17	-0.2547	0.334	0.483	8.49585e-15	OTX2
MA0664.1	2.88708e-17	0.405553	0.61	0.486	1.30496e-14	MLXIPL
MA0103.3	6.18972e-17	0.408731	0.603	0.493	2.79775e-14	ZEB1
MA0744.1	7.27061e-17	0.49146	0.573	0.483	3.28632e-14	SCRT2
MA0820.1	3.96498e-16	0.397689	0.565	0.471	1.79217e-13	FIGLA
MA0818.1	5.03132e-16	0.322452	0.621	0.486	2.27416e-13	BHLHE22
MA0907.1	7.3416e-16	0.179466	0.666	0.499	3.3184e-13	HOXC13
MA0826.1	8.2681e-16	0.33444	0.616	0.486	3.73718e-13	OLIG1
MA0824.1	9.83815e-16	0.503308	0.571	0.481	4.44684e-13	ID4
MA0475.2	1.63699e-15	-0.154157	0.705	0.49	7.39919e-13	FLI1
MA0817.1	2.49538e-15	0.321178	0.606	0.489	1.12791e-12	BHLHE23
MA0645.1	3.62748e-15	0.0984288	0.679	0.478	1.63962e-12	ETV6
MA0634.1	6.26579e-15	0.0455513	0.698	0.508	2.83214e-12	ALX3
MA0752.1	9.13588e-15	0.384193	0.616	0.487	4.12942e-12	ZNF410
MA0057.1	1.23422e-14	0.221532	0.663	0.49	5.57868e-12	MZF1(var.2)
MA0764.1	1.47505e-14	0.105716	0.66	0.491	6.66723e-12	ETV4
MA0835.1	1.89893e-14	0.199028	0.656	0.484	8.58316e-12	BATF3
MA0785.1	2.10701e-14	-0.0246991	0.731	0.51	9.52369e-12	POU2F1
MA0597.1	2.17649e-14	-0.270888	0.361	0.486	9.83773e-12	THAP1
MA1126.1	4.58288e-14	0.26943	0.618	0.478	2.07146e-11	FOS::JUN(var.2)
MA0687.1	5.98827e-14	0.235392	0.615	0.477	2.7067e-11	SPIC
MA0027.2	1.61961e-13	0.0513046	0.684	0.495	7.32064e-11	EN1
MA1155.1	2.38876e-13	0.391587	0.595	0.475	1.07972e-10	ZSCAN4
MA0138.2	3.11925e-13	-0.229635	0.379	0.483	1.4099e-10	REST
MA0795.1	5.07364e-13	-0.27231	0.358	0.485	2.29329e-10	SMAD3
MA0098.3	9.11774e-13	-0.239543	0.692	0.48	4.12122e-10	ETS1
MA0810.1	1.10797e-12	0.194817	0.629	0.484	5.00802e-10	TFAP2A(var.2)
MA0468.1	1.42431e-12	0.260165	0.634	0.489	6.43786e-10	DUX4
MA0735.1	1.73571e-12	0.404642	0.606	0.487	7.8454e-10	GLIS1
MA0771.1	1.98563e-12	-0.330602	0.403	0.487	8.97504e-10	HSF4
MA0783.1	2.50605e-12	0.504563	0.55	0.473	1.13274e-09	PKNOX2
MA0095.2	6.01827e-12	0.326724	0.602	0.476	2.72026e-09	YY1
MA0788.1	6.21697e-12	-0.0945826	0.724	0.51	2.81007e-09	POU3F3
MA0800.1	6.27897e-12	0.395762	0.573	0.481	2.83809e-09	EOMES
MA0636.1	1.19479e-11	0.255013	0.589	0.478	5.40045e-09	BHLHE41
MA0069.1	2.28515e-11	0.358224	0.587	0.492	1.03289e-08	Pax6
MA0083.3	2.36548e-11	0.271239	0.61	0.48	1.0692e-08	SRF
MA0139.1	5.60638e-11	0.212191	0.631	0.496	2.53408e-08	CTCF
MA0163.1	6.98731e-11	0.297106	0.561	0.473	3.15826e-08	PLAG1
MA0496.2	9.28146e-11	-0.85185	0.323	0.442	4.19522e-08	MAFK
MA0781.1	9.61873e-11	0.175021	0.55	0.481	4.34767e-08	PAX9
MA0672.1	1.06811e-10	0.314933	0.587	0.481	4.82787e-08	NKX2-3
MA0620.2	1.5908e-10	0.405744	0.579	0.479	7.19041e-08	MITF
MA0528.1	1.88323e-10	0.110248	0.677	0.509	8.51218e-08	ZNF263
MA0644.1	2.71067e-10	-0.473052	0.397	0.494	1.22522e-07	ESX1
MA0060.3	7.85694e-10	-0.272748	0.447	0.513	3.55134e-07	NFYA
MA0864.1	7.89459e-10	0.0996047	0.668	0.515	3.56835e-07	E2F2
MA0526.2	1.13241e-09	0.507206	0.568	0.472	5.11849e-07	USF2
MA0828.1	1.3109e-09	0.200407	0.592	0.474	5.92527e-07	SREBF2(var.2)
MA0833.1	1.33105e-09	0.321989	0.558	0.479	6.01633e-07	ATF4
MA0755.1	2.49683e-09	0.158448	0.626	0.5	1.12857e-06	CUX2
MA0101.1	3.07287e-09	-2.09891	0.598	0.459	1.38894e-06	REL
MA0474.2	3.20295e-09	-0.29458	0.642	0.484	1.44773e-06	ERG
MA0803.1	5.24202e-09	0.529178	0.534	0.465	2.36939e-06	TBX15
MA0782.1	1.04676e-08	0.462462	0.505	0.467	4.73135e-06	PKNOX1
MA1133.1	1.43288e-08	0.0311427	0.624	0.49	6.47662e-06	JUN::JUNB(var.2)
MA0492.1	2.13018e-08	0.117288	0.571	0.469	9.62842e-06	JUND(var.2)
MA0693.2	2.19604e-08	-0.315498	0.342	0.472	9.92611e-06	VDR
MA0648.1	2.82439e-08	-0.100292	0.365	0.488	1.27663e-05	GSC
MA0697.1	3.26855e-08	0.22528	0.574	0.481	1.47739e-05	ZIC3
MA0093.2	4.30419e-08	0.689746	0.552	0.477	1.94549e-05	USF1
MA0706.1	6.40395e-08	0.0280553	0.61	0.498	2.89458e-05	MEOX2
MA1421.1	6.88417e-08	-0.463219	0.365	0.476	3.11165e-05	TCF7L1
MA0661.1	7.11967e-08	-0.0843372	0.632	0.493	3.21809e-05	MEOX1
MA0104.4	7.14217e-08	-0.292244	0.418	0.48	3.22826e-05	MYCN
MA0071.1	7.59269e-08	0.0507947	0.6	0.493	3.43189e-05	RORA
MA0823.1	1.00444e-07	-0.218132	0.419	0.475	4.54006e-05	HEY1
MA0665.1	1.19097e-07	0.393584	0.552	0.474	5.38319e-05	MSC
MA0819.1	1.1973e-07	-0.275313	0.403	0.484	5.41178e-05	CLOCK
MA0014.3	1.37908e-07	0.270941	0.563	0.481	6.23346e-05	PAX5
MA0718.1	1.82299e-07	-0.440175	0.397	0.495	8.2399e-05	RAX
MA0792.1	2.30309e-07	-0.247468	0.66	0.502	0.0001041	POU5F1B
MA0831.2	2.6516e-07	0.298648	0.594	0.484	0.000119852	TFE3
MA0637.1	3.48202e-07	0.226549	0.642	0.498	0.000157387	CENPB
MA0715.1	3.59288e-07	0.095551	0.587	0.5	0.000162398	PROP1
MA0815.1	3.97003e-07	0.239487	0.563	0.477	0.000179445	TFAP2C(var.3)
MA0156.2	4.41154e-07	-0.099903	0.634	0.486	0.000199402	FEV
MA0711.1	4.4275e-07	0.150909	0.619	0.503	0.000200123	OTX1
MA0801.1	6.50589e-07	0.591945	0.516	0.465	0.000294066	MGA
MA0160.1	6.80948e-07	0.0210652	0.602	0.493	0.000307788	NR4A2
MA0663.1	1.11933e-06	0.25691	0.589	0.489	0.000505939	MLX
MA0902.1	1.33981e-06	-0.0704631	0.605	0.495	0.000605594	HOXB2
MA0842.1	2.01832e-06	-0.386004	0.377	0.456	0.000912281	NRL
MA0794.1	3.21652e-06	-0.222653	0.421	0.482	0.00145387	PROX1
MA0760.1	4.49033e-06	-0.347848	0.621	0.482	0.00202963	ERF
MA0751.1	4.6063e-06	0.223852	0.537	0.477	0.00208205	ZIC4
MA0756.1	4.63199e-06	0.149906	0.598	0.491	0.00209366	ONECUT2
MA0789.1	4.6687e-06	-0.278467	0.666	0.502	0.00211025	POU3F4
MA0628.1	6.51627e-06	-0.275632	0.392	0.495	0.00294535	POU6F1
MA0798.1	7.70606e-06	-0.613896	0.442	0.525	0.00348314	RFX3
MA0154.3	1.10341e-05	0.151438	0.423	0.476	0.00498741	EBF1
MA0072.1	1.36166e-05	-0.134071	0.434	0.492	0.00615469	RORA(var.2)
MA1111.1	1.42712e-05	0.0404937	0.556	0.492	0.00645057	NR2F2
MA0758.1	1.68469e-05	0.113259	0.61	0.507	0.0076148	E2F7
MA0713.1	1.84516e-05	0.0376013	0.585	0.499	0.00834014	PHOX2A
MA0498.2	2.03306e-05	0.247784	0.568	0.482	0.00918942	MEIS1
MA0159.1	2.24359e-05	0.0595629	0.41	0.476	0.010141	RARA::RXRA
MA0488.1	4.08883e-05	0.0571016	0.539	0.465	0.0184815	JUN
MA0667.1	4.19949e-05	0.287693	0.537	0.479	0.0189817	MYF6
MA0725.1	4.5019e-05	-0.0583768	0.603	0.489	0.0203486	VSX1
MA0726.1	4.5019e-05	-0.0583768	0.603	0.489	0.0203486	VSX2
MA0714.1	4.57723e-05	-0.0665216	0.395	0.482	0.0206891	PITX3
MA0595.1	5.55955e-05	0.115461	0.416	0.468	0.0251292	SREBF1
MA0805.1	5.83355e-05	0.313935	0.481	0.467	0.0263676	TBX1
MA0658.1	8.67454e-05	0.00569433	0.579	0.496	0.0392089	LHX6
MA0469.2	0.00010702	0.0953561	0.602	0.5	0.0483732	E2F3
MA0059.1	0.000118333	-0.15198	0.413	0.48	0.0534867	MAX::MYC
MA0077.1	0.000124031	0.130409	0.561	0.487	0.056062	SOX9
MA0780.1	0.000124057	-0.296089	0.453	0.511	0.0560736	PAX3
MA0770.1	0.000134778	-0.246596	0.465	0.486	0.0609196	HSF2
MA0812.1	0.000136504	0.138804	0.552	0.489	0.0616997	TFAP2B(var.2)
MA0797.1	0.000143096	0.406756	0.492	0.473	0.0646794	TGIF2
MA1117.1	0.000146234	-0.173183	0.437	0.487	0.0660978	RELB
MA0821.1	0.000174133	-0.375797	0.387	0.473	0.0787079	HES5
MA0090.2	0.000187935	-0.533811	0.465	0.483	0.0849466	TEAD1
MA0043.2	0.000193812	-0.0154679	0.542	0.486	0.0876028	HLF
MA0763.1	0.000276962	-0.283716	0.461	0.499	0.125187	ETV3
MA0502.1	0.000379404	-0.152438	0.482	0.515	0.171491	NFYB
MA0003.3	0.000382873	0.11489	0.56	0.489	0.173059	TFAP2A
MA0774.1	0.000441167	0.294666	0.518	0.478	0.199407	MEIS2
MA0102.3	0.000480538	-0.00170824	0.513	0.464	0.217203	CEBPA
MA0495.2	0.00055098	-0.563513	0.356	0.448	0.249043	MAFF
MA0258.2	0.000638575	-0.00425075	0.427	0.477	0.288636	ESR2
MA0107.1	0.00066039	-1.43775	0.535	0.457	0.298496	RELA
MA0806.1	0.000723547	0.348702	0.498	0.468	0.327043	TBX4
MA0807.1	0.000723547	0.348702	0.498	0.468	0.327043	TBX5
MA0702.1	0.0007885	-0.279202	0.618	0.504	0.356402	LMX1A
MA0703.1	0.0007885	-0.279202	0.618	0.504	0.356402	LMX1B
MA0486.2	0.000797305	-0.226214	0.458	0.488	0.360382	HSF1
MA0710.1	0.00105355	-0.465128	0.471	0.5	0.476204	NOTO
MA1112.1	0.00106128	0.28405	0.531	0.486	0.479697	NR4A1
MA0734.1	0.00112409	0.166759	0.515	0.471	0.50809	GLI2
MA1100.1	0.00128074	0.200213	0.523	0.478	0.578896	ASCL1
MA0639.1	0.0013951	-0.156014	0.545	0.48	0.630583	DBP
MA0074.1	0.00140185	-0.0945262	0.445	0.482	0.633634	RXRA::VDR
MA0523.1	0.00160566	0.210135	0.516	0.481	0.725758	TCF7L2
MA0707.1	0.00175435	-0.300184	0.455	0.493	0.792968	MNX1
MA1149.1	0.00191782	0.367146	0.518	0.477	0.866853	RARA::RXRG
MA1116.1	0.0020382	-0.0985736	0.439	0.486	0.921268	RBPJ
MA0646.1	0.00230584	-0.0502643	0.415	0.481	1	GCM1
MA1110.1	0.00244443	-0.12791	0.442	0.488	1	NR1H4
MA1123.1	0.00247966	-0.00416706	0.435	0.471	1	TWIST1
MA0843.1	0.00273512	-0.0730071	0.503	0.48	1	TEF
MA0825.1	0.00280073	-0.151777	0.424	0.475	1	MNT
MA0683.1	0.00378232	-0.00184059	0.587	0.494	1	POU4F2
MA0025.1	0.00387254	0.0625796	0.558	0.498	1	NFIL3
MA0813.1	0.00445338	0.18432	0.521	0.477	1	TFAP2B(var.3)
MA0132.2	0.00476928	-0.374607	0.608	0.5	1	PDX1
MA0802.1	0.0051884	0.197164	0.534	0.481	1	TBR1
MA0141.3	0.00690801	-0.953955	0.597	0.49	1	ESRRB
MA0654.1	0.00747437	-0.392086	0.482	0.499	1	ISX
MA0048.2	0.0079028	0.23629	0.503	0.482	1	NHLH1
MA0887.1	0.00821178	-0.329014	0.461	0.494	1	EVX1
MA0775.1	0.00869789	0.250623	0.505	0.48	1	MEIS3
MA0890.1	0.00924118	-0.424513	0.455	0.496	1	GBX2
MA0882.1	0.00935149	-0.0333934	0.54	0.496	1	DLX6
MA0791.1	0.0117217	-0.150395	0.445	0.494	1	POU4F3
MA0889.1	0.0118259	-0.555002	0.442	0.498	1	GBX1
MA0822.1	0.0119885	-0.300557	0.41	0.472	1	HES7
MA0804.1	0.0132884	-0.0387697	0.458	0.49	1	TBX19
MA0144.2	0.0134435	0.018487	0.56	0.49	1	STAT3
MA0863.1	0.0142067	0.241778	0.506	0.479	1	MTF1
MA0009.2	0.0142471	-0.0450623	0.452	0.492	1	T
MA1151.1	0.0143609	0.196422	0.516	0.484	1	RORC
MA1154.1	0.0143719	0.191711	0.513	0.481	1	ZNF282
MA0130.1	0.0162154	0.0910329	0.447	0.47	1	ZNF354C
MA0669.1	0.0192556	0.212069	0.532	0.481	1	NEUROG2
MA0155.1	0.0227851	0.0405192	0.445	0.475	1	INSM1
MA0730.1	0.0249343	0.25103	0.431	0.48	1	RARA(var.2)
MA0776.1	0.0304514	0.0818619	0.54	0.502	1	MYBL1
MA0112.3	0.032976	0.015624	0.421	0.471	1	ESR1
MA0722.1	0.0345843	-0.124736	0.555	0.494	1	VAX1
MA0723.1	0.0345843	-0.124736	0.555	0.494	1	VAX2
MA0738.1	0.037835	-0.0166891	0.415	0.479	1	HIC2
MA0809.1	0.0520583	-0.458267	0.479	0.482	1	TEAD4
MA0914.1	0.053744	-0.158685	0.482	0.496	1	ISL2
MA0753.1	0.0552765	0.08666	0.527	0.487	1	ZNF740
MA1120.1	0.0556029	-0.0569793	0.458	0.482	1	SOX13
MA0784.1	0.0569952	-0.245576	0.602	0.507	1	POU1F1
MA0081.1	0.0646587	0.0164036	0.534	0.478	1	SPIB
MA0699.1	0.0704707	-0.0909113	0.573	0.502	1	LBX2
MA0039.3	0.0775284	0.221037	0.445	0.465	1	KLF4
MA0700.1	0.0788104	-0.420288	0.494	0.495	1	LHX2
MA0686.1	0.0864333	-0.0666439	0.521	0.49	1	SPDEF
MA0513.1	0.0914207	0.123221	0.426	0.469	1	SMAD2::SMAD3::SMAD4
MA0793.1	0.096084	-0.404216	0.505	0.492	1	POU6F2
MA0768.1	0.097487	-0.0366094	0.426	0.48	1	LEF1
MA0649.1	0.0983868	0.152302	0.492	0.474	1	HEY2
MA0657.1	0.111309	0.0318223	0.465	0.484	1	KLF13
MA0754.1	0.114801	-0.0874792	0.487	0.496	1	CUX1
MA0900.1	0.117355	-0.393069	0.484	0.493	1	HOXA2
MA0799.1	0.127174	-0.325082	0.5	0.516	1	RFX4
MA0872.1	0.141788	0.142735	0.505	0.479	1	TFAP2A(var.3)
MA0058.3	0.144203	-0.0384587	0.453	0.478	1	MAX
MA0618.1	0.158099	-0.253132	0.5	0.494	1	LBX1
MA0894.1	0.165478	-0.230598	0.466	0.492	1	HESX1
MA0690.1	0.177263	0.107472	0.431	0.481	1	TBX21
MA0886.1	0.180469	-0.414347	0.473	0.494	1	EMX2
MA0680.1	0.182695	-0.0926959	0.545	0.508	1	PAX7
MA0893.1	0.184024	-0.437544	0.516	0.505	1	GSX2
MA1108.1	0.189779	0.0386984	0.5	0.477	1	MXI1
MA0642.1	0.193506	-0.189665	0.542	0.502	1	EN2
MA0778.1	0.195597	0.0640948	0.432	0.467	1	NFKB2
MA0524.2	0.196842	0.0881913	0.51	0.482	1	TFAP2C
MA0508.2	0.223595	-0.0376227	0.539	0.493	1	PRDM1
MA0674.1	0.236523	-0.26085	0.55	0.5	1	NKX6-1
MA0903.1	0.242153	-0.110485	0.506	0.49	1	HOXB3
MA0698.1	0.246339	0.210982	0.485	0.466	1	ZBTB18
MA0808.1	0.258459	-0.311102	0.482	0.481	1	TEAD3
MA1113.1	0.258477	0.024801	0.484	0.479	1	PBX2
MA0100.3	0.258852	0.204033	0.492	0.482	1	MYB
MA0696.1	0.26229	0.0734613	0.489	0.48	1	ZIC1
MA0675.1	0.263304	-0.301572	0.513	0.499	1	NKX6-2
MA0767.1	0.283289	-0.0818883	0.437	0.482	1	GCM2
MA1121.1	0.308496	-0.172586	0.535	0.484	1	TEAD2
MA0091.1	0.320472	0.0959848	0.498	0.478	1	TAL1::TCF3
MA0884.1	0.321644	-0.097414	0.452	0.491	1	DUXA
MA0147.3	0.331232	0.0409316	0.494	0.477	1	MYC
MA0844.1	0.34299	-0.0850566	0.468	0.487	1	XBP1
MA0510.2	0.354079	-0.3408	0.589	0.526	1	RFX5
MA0137.3	0.357822	0.0188486	0.54	0.498	1	STAT1
MA0729.1	0.364195	-0.159548	0.432	0.47	1	RARA
MA0056.1	0.377598	-0.0453661	0.576	0.518	1	MZF1
MA0679.1	0.399107	-0.0580448	0.539	0.501	1	ONECUT1
MA1124.1	0.421695	0.135714	0.473	0.48	1	ZNF24
MA0888.1	0.42427	-0.194782	0.506	0.497	1	EVX2
MA0673.1	0.442334	0.147784	0.476	0.477	1	NKX2-8
MA0892.1	0.442879	-0.322695	0.552	0.494	1	GSX1
MA0790.1	0.452433	-0.132324	0.5	0.497	1	POU4F1
MA0600.2	0.496678	-0.541906	0.545	0.533	1	RFX2
MA0796.1	0.499271	0.218045	0.46	0.475	1	TGIF1
MA0666.1	0.5036	-0.093648	0.529	0.498	1	MSX1
MA0708.1	0.5036	-0.093648	0.529	0.498	1	MSX2
MA0876.1	0.5036	-0.093648	0.529	0.498	1	BSX
MA0017.2	0.505289	0.276808	0.444	0.465	1	NR2F1
MA0731.1	0.508279	0.0827415	0.492	0.489	1	BCL6B
MA0719.1	0.515673	0.0755023	0.452	0.472	1	RHOXF1
MA0811.1	0.549216	0.0480023	0.49	0.482	1	TFAP2B
MA0724.1	0.564893	-0.120519	0.485	0.498	1	VENTX
MA0662.1	0.567196	-0.264651	0.534	0.5	1	MIXL1
MA1114.1	0.600671	0.163111	0.437	0.463	1	PBX3
MA1106.1	0.608382	0.0440882	0.482	0.477	1	HIF1A
MA0814.1	0.615382	-0.068679	0.495	0.485	1	TFAP2C(var.2)
MA0736.1	0.64509	0.0668723	0.481	0.48	1	GLIS2
MA0259.1	0.658806	0.00975699	0.469	0.481	1	ARNT::HIF1A
MA0688.1	0.675753	0.186861	0.469	0.479	1	TBX2
MA0525.2	0.702096	-0.0160375	0.487	0.489	1	TP63
MA0122.2	0.702869	-0.00680558	0.545	0.489	1	NKX3-2
MA0630.1	0.708713	-0.171759	0.516	0.502	1	SHOX
MA0701.1	0.708713	-0.171759	0.516	0.502	1	LHX9
MA0717.1	0.708713	-0.171759	0.516	0.502	1	RAX2
MA0895.1	0.711639	-0.0105584	0.494	0.497	1	HMBOX1
MA1150.1	0.724863	0.138089	0.485	0.49	1	RORB
MA0689.1	0.750421	0.124992	0.477	0.474	1	TBX20
MA0070.1	0.782785	-0.0818211	0.515	0.499	1	PBX1
MA0596.1	0.824586	0.136165	0.466	0.467	1	SREBF2
MA0068.2	0.834068	-0.415658	0.548	0.503	1	PAX4
MA0691.1	0.836247	0.127611	0.465	0.474	1	TFAP4
MA0861.1	0.869802	0.132096	0.452	0.476	1	TP73
MA0105.4	0.888323	0.0667278	0.445	0.463	1	NFKB1
MA0716.1	0.918632	-0.235569	0.508	0.501	1	PRRX1
MA0721.1	0.918632	-0.235569	0.508	0.501	1	UNCX
MA0149.1	0.935011	-0.0499088	0.521	0.491	1	EWSR1-FLI1
MA0638.1	0.973155	-0.0190051	0.51	0.497	1	CREB3
MA0612.1	0.983102	-0.216091	0.503	0.492	1	EMX1

[truncated: 4 more sheets: PODO, ENDO, MES_FIB, LEUK]
