# Supplementary material for: Single cell transcriptional and chromatin accessibility profiling redefine cellular heterogeneity in the adult human kidney
Source: Nat Commun. 2021 Apr 13;12:2190. doi: 10.1038/s41467-021-22368-w (PMC8044133; doi:10.1038/s41467-021-22368-w)
Supplement: Supplementary file 7 — Supplementary Data 4 [file 41467_2021_22368_MOESM7_ESM.xlsx]

## Sheet: mrna.ALLCELLS
gene

## Sheet: mrna.DCTPC
gene

## Sheet: mrna.ICA
gene

## Sheet: mrna.LOH
gene

## Sheet: mrna.PODO
gene

## Sheet: mrna.PT
gene

## Sheet: premrna.ALLCELLS
gene

## Sheet: premrna.DCTPC
gene

## Sheet: premrna.ICA
gene

## Sheet: premrna.LOH
gene

[truncated: 2 more sheets: premrna.PODO, premrna.PT]
