# Supplementary material for: Single cell transcriptional and chromatin accessibility profiling redefine cellular heterogeneity in the adult human kidney
Source: Nat Commun. 2021 Apr 13;12:2190. doi: 10.1038/s41467-021-22368-w (PMC8044133; doi:10.1038/s41467-021-22368-w)
Supplement: Supplementary file 8 — Supplementary Data 5 [file 41467_2021_22368_MOESM8_ESM.xlsx]

## Sheet: deg_PTVCAM1vsPT
Differentially expressed genes in PT_VCAM1 vs PT
gene	p_val	avg_logFC	pct.1	pct.2	p_val_adj
DCC	0	1.58761	0.664	0.039	0
ITGB8	8.63579e-293	1.48351	0.762	0.131	1.9307e-288
SLC9A9	6.23128e-279	0.765457	0.385	0.017	1.39313e-274
TPM1	1.96403e-266	1.18375	0.677	0.104	4.39098e-262
CRYAB	2.058e-228	1.24264	0.579	0.085	4.60108e-224
MYO3A	3.77111e-223	0.333752	0.258	0.006	8.43106e-219
AL096799.1	1.694e-215	0.318733	0.225	0.003	3.78728e-211
MSC-AS1	6.16609e-214	0.503951	0.359	0.023	1.37855e-209
DLGAP1	2.40062e-211	1.02329	0.468	0.052	5.36706e-207
RHEX	4.50784e-209	1.63938	0.835	0.265	1.00782e-204
VCAM1	1.57237e-205	0.906997	0.396	0.035	3.51534e-201
PVT1	1.36188e-199	0.313642	0.254	0.008	3.04477e-195
TTLL7	6.62771e-198	0.406405	0.316	0.018	1.48176e-193
MACC1	2.5868e-195	0.677223	0.477	0.058	5.78332e-191
ITGA3	3.71733e-195	0.396488	0.296	0.015	8.31082e-191
PROM1	7.17248e-195	0.352151	0.245	0.008	1.60355e-190
SLCO3A1	1.12663e-190	0.409704	0.287	0.014	2.51881e-186
KLF6	4.87e-188	0.77625	0.514	0.077	1.08879e-183
ROBO2	8.6595e-188	1.16773	0.336	0.025	1.93601e-183
NRG3	8.95845e-188	0.97538	0.506	0.073	2.00284e-183
CASC15	1.56692e-186	0.71136	0.363	0.032	3.50316e-182
STOX2	5.57693e-185	0.776119	0.543	0.086	1.24683e-180
CUBN	9.17823e-180	-1.2339	0.563	0.983	2.05198e-175
COL23A1	9.69944e-176	0.510618	0.341	0.029	2.1685e-171
RFTN1	4.44228e-172	0.346703	0.232	0.009	9.93161e-168
AKAP12	2.60787e-171	0.994218	0.43	0.054	5.83041e-167
PROSER2	9.2104e-170	0.270567	0.218	0.007	2.05917e-165
FSTL3	5.29588e-168	0.622303	0.307	0.023	1.184e-163
PDZD2	5.84005e-165	-1.33402	0.276	0.879	1.30566e-160
MEG3	9.92255e-162	0.715056	0.414	0.054	2.21839e-157
ELF3	5.71792e-161	0.485901	0.267	0.017	1.27836e-156
SLC13A3	2.70892e-159	-1.24863	0.205	0.859	6.05633e-155
SLC35F3	1.32585e-158	0.356174	0.212	0.008	2.9642e-154
KIF26B	5.18485e-157	0.55011	0.37	0.042	1.15918e-152
DTNA	1.25973e-156	0.449169	0.332	0.031	2.81638e-152
DCLK1	1.3724e-155	0.409964	0.223	0.01	3.06827e-151
APBB1IP	1.38467e-150	0.511726	0.352	0.04	3.0957e-146
ZFP36	1.39052e-149	0.613369	0.416	0.06	3.10878e-145
ALPK2	1.49103e-146	0.791689	0.584	0.133	3.33351e-142
SLC22A6	1.00481e-144	-1.12386	0.122	0.782	2.24645e-140
AGBL4	2.33425e-140	1.07715	0.815	0.328	5.21867e-136
PLA2G4C	3.08723e-140	0.334016	0.261	0.02	6.90213e-136
TMEM178B	4.22087e-140	1.03645	0.592	0.155	9.4366e-136
PFKP	2.71667e-139	0.276596	0.227	0.013	6.07367e-135
UGCG	6.38304e-138	0.750454	0.561	0.132	1.42706e-133
SLC4A4	1.53545e-136	-1.14434	0.461	0.896	3.4328e-132
PRODH2	1.18602e-132	-1.22568	0.176	0.771	2.65159e-128
PTH1R	7.28963e-132	-1.05145	0.408	0.904	1.62974e-127
RAP1GAP2	2.73035e-130	0.319625	0.256	0.021	6.10425e-126
AC068234.1	1.19124e-128	0.289035	0.232	0.016	2.66326e-124
MME	4.19038e-122	-1.13761	0.258	0.785	9.36843e-118
KCTD16	1.83978e-121	0.51352	0.236	0.019	4.11321e-117
RAB11FIP3	5.18913e-120	-0.765736	0.782	0.961	1.16013e-115
CREB5	1.72979e-118	0.75933	0.47	0.101	3.86729e-114
RNF144B	1.97109e-118	0.382203	0.225	0.017	4.40676e-114
ADAMTS16	2.65596e-118	0.38015	0.301	0.036	5.93793e-114
DCDC2	4.05199e-118	0.839016	0.566	0.15	9.05904e-114
ADGRG6	3.2074e-117	0.401699	0.372	0.06	7.17078e-113
EPB41L2	2.15633e-115	0.336197	0.296	0.036	4.82091e-111
GRAMD1B	7.9624e-115	-1.11278	0.116	0.706	1.78015e-110
NFKBIZ	5.26486e-114	0.506904	0.294	0.037	1.17706e-109
PPFIBP1	1.18145e-111	0.854398	0.735	0.297	2.64137e-107
SEMA6A	5.52098e-111	0.353228	0.301	0.039	1.23432e-106
SULT1C4	1.80926e-110	0.356221	0.278	0.033	4.04497e-106
SLC16A9	1.91099e-109	-0.995597	0.39	0.83	4.27241e-105
MEG8	5.44706e-109	0.469742	0.276	0.033	1.2178e-104
NUAK2	2.36774e-106	0.396661	0.247	0.027	5.29355e-102
ACSM2B	6.0483e-106	-0.749853	0.775	0.98	1.35222e-101
KALRN	8.50704e-106	0.301051	0.229	0.022	1.90192e-101
RNF212B	2.85372e-105	-1.41511	0.051	0.628	6.38007e-101
DUSP1	1.65942e-104	0.396706	0.29	0.039	3.70996e-100
AFM	2.16585e-104	-1.00881	0.111	0.669	4.84218e-100
SLC5A12	5.40045e-104	-1.13333	0.341	0.806	1.20738e-99
CLSTN2	7.90823e-103	1.17527	0.468	0.118	1.76804e-98
RHOB	3.82076e-102	0.351021	0.33	0.053	8.54208e-98
SAMD4A	3.07203e-99	0.804283	0.543	0.163	6.86814e-95
TENM3	2.80475e-98	0.411527	0.276	0.038	6.27058e-94
ITGAV	1.74093e-97	0.509014	0.434	0.1	3.8922e-93
ALDOB	3.42607e-94	-0.914449	0.096	0.625	7.65966e-90
PLG	8.68813e-93	-0.889269	0.051	0.584	1.94241e-88
SLC6A13	1.55074e-91	-0.815982	0.312	0.754	3.46698e-87
GPX3	4.26568e-91	-0.825519	0.267	0.749	9.53679e-87
FAM135B	1.03964e-90	0.52722	0.336	0.065	2.32433e-86
DOCK11	1.12026e-89	0.397159	0.352	0.07	2.50457e-85
COL4A1	2.02468e-87	0.601982	0.43	0.11	4.52658e-83
ACSF2	9.15258e-87	-0.754582	0.252	0.71	2.04624e-82
BICC1	1.36034e-86	0.768248	0.98	0.912	3.04131e-82
EGR1	6.12819e-86	0.351037	0.216	0.025	1.37008e-81
MAP3K1	8.07022e-86	0.487698	0.459	0.124	1.80426e-81
PCDH15	6.79033e-85	-1.19159	0.125	0.603	1.51811e-80
AGXT2	1.16274e-83	-0.721679	0.267	0.72	2.59953e-79
AKT3	1.29668e-83	0.557231	0.581	0.198	2.89899e-79
AC005699.1	3.78912e-82	0.334458	0.209	0.025	8.47133e-78
FLNB	6.13702e-82	0.429556	0.405	0.099	1.37205e-77
ASS1	8.73508e-82	-0.823608	0.196	0.644	1.9529e-77
ZFP36L1	2.54926e-80	0.450696	0.359	0.08	5.69939e-76
SORCS1	1.27705e-79	-1.35018	0.236	0.655	2.85509e-75
NPAS3	4.12758e-79	0.360958	0.316	0.061	9.22803e-75
PDE4D	1.3976e-78	0.483988	1	0.999	3.12462e-74
FAM189A1	1.769e-78	0.569177	0.488	0.157	3.95494e-74
MIOX	4.41288e-78	-1.03426	0.243	0.688	9.86589e-74
BACH2	1.42437e-73	0.390842	0.287	0.055	3.18446e-69
PLSCR1	2.32152e-73	0.272238	0.229	0.035	5.19021e-69
CCND3	2.10044e-72	0.302078	0.281	0.052	4.69596e-68
EBNA1BP2	4.31965e-72	-0.684127	0.232	0.657	9.65743e-68
MIR4435-2HG	4.08861e-71	0.250718	0.203	0.027	9.1409e-67
LINC01060	4.85163e-71	-0.811236	0.254	0.666	1.08468e-66
PICALM	6.94021e-71	0.684353	0.797	0.489	1.55162e-66
NEBL	1.9409e-70	0.423006	0.35	0.082	4.33926e-66
CCDC178	6.13102e-70	0.313801	0.258	0.046	1.37071e-65
PRICKLE1	9.21435e-69	0.516077	0.294	0.063	2.06005e-64
EVA1C	1.75592e-68	0.272621	0.265	0.05	3.92571e-64
FCHSD2	3.80544e-68	0.402691	0.416	0.119	8.50783e-64
FGGY	4.64265e-67	-0.654628	0.53	0.805	1.03796e-62
RBPMS	6.87295e-67	0.65269	0.909	0.729	1.53659e-62
JUN	1.16074e-66	0.253278	0.209	0.032	2.59506e-62
AC096577.1	2.76208e-66	-0.969752	0.437	0.811	6.17519e-62
BCL2	5.41217e-65	0.679306	0.708	0.391	1.21e-60
PPP1CB	1.27453e-64	0.347551	0.285	0.062	2.84946e-60
ABCC1	3.64128e-64	0.266597	0.232	0.041	8.14081e-60
GRIP1	6.04027e-64	0.526571	0.459	0.153	1.35042e-59
GLIS3	2.95496e-63	0.623202	0.924	0.778	6.60639e-59
ANO9	4.69715e-63	0.318756	0.276	0.059	1.05014e-58
ARHGAP26	5.65283e-63	0.565666	0.575	0.242	1.2638e-58
AC027288.3	3.24704e-62	-0.67799	0.265	0.664	7.25941e-58
LPIN2	1.39198e-60	0.622592	0.521	0.214	3.11204e-56
UBC	1.39381e-60	0.432992	0.352	0.098	3.11615e-56
GPHN	4.86919e-60	-0.513546	0.931	0.987	1.08861e-55
BICD1	4.11637e-59	0.433905	0.314	0.08	9.20298e-55
NFKBIA	5.30332e-59	0.404901	0.343	0.095	1.18566e-54
ANKRD6	3.28117e-58	0.342119	0.332	0.089	7.33572e-54
CYP4A11	7.02634e-58	-0.583335	0.071	0.471	1.57088e-53
COL4A2	2.77296e-57	0.538021	0.561	0.239	6.19951e-53
FAM110B	4.07651e-57	0.254676	0.223	0.042	9.11385e-53
SEMA5A	5.84155e-57	0.609661	0.51	0.213	1.306e-52
CCDC198	9.9876e-57	0.510489	0.668	0.345	2.23293e-52
PRICKLE2	1.06121e-56	0.464218	0.555	0.239	2.37256e-52
PKHD1	1.36253e-56	0.438856	1	0.993	3.0462e-52
WDR72	1.80055e-56	-0.569394	0.748	0.924	4.02548e-52
SLC36A2	2.72891e-55	-0.708142	0.216	0.579	6.10103e-51
TJP1	3.1202e-55	0.373549	0.454	0.161	6.97584e-51
PPARA	1.26922e-54	-0.599799	0.374	0.68	2.83759e-50
AC108062.1	4.42709e-54	0.449996	0.463	0.176	9.89764e-50
HYDIN	6.4126e-54	0.304916	0.345	0.1	1.43366e-49
GULP1	7.0694e-54	0.50942	0.508	0.211	1.58051e-49
TPCN1	1.05172e-53	-0.576233	0.321	0.66	2.35133e-49
TNFAIP2	1.44331e-53	0.293383	0.225	0.046	3.2268e-49
VMP1	3.08322e-53	0.605546	0.702	0.412	6.89316e-49
SLC34A1	2.58361e-52	-0.623433	0.138	0.526	5.77617e-48
PARD3B	2.62554e-52	0.470148	0.893	0.741	5.86992e-48
PLCB4	5.07942e-52	0.401886	0.229	0.049	1.13561e-47
TRIO	8.05244e-52	0.575682	0.661	0.372	1.80028e-47
FOXP2	1.32877e-51	0.526003	0.51	0.215	2.97073e-47
FYB2	3.85703e-51	0.285693	0.343	0.101	8.62316e-47
KLHL29	9.46002e-51	0.333013	0.33	0.097	2.11498e-46
LIN52	1.08332e-50	-0.617849	0.171	0.523	2.42197e-46
NRG1	1.50458e-50	0.671217	0.47	0.186	3.36379e-46
PALLD	3.6087e-50	0.250318	0.276	0.069	8.06797e-46
TRPM3	1.49124e-49	-0.544736	0.584	0.8	3.33396e-45
RETREG1	1.76487e-49	0.566524	0.559	0.27	3.94573e-45
TINAG	1.04142e-48	-0.621244	0.381	0.691	2.32831e-44
RNF152	1.32393e-48	-0.73825	0.376	0.661	2.95991e-44
PDE7B	1.63436e-48	0.416155	0.359	0.116	3.65394e-44
SLC7A8	2.10451e-48	-0.636131	0.091	0.44	4.70506e-44
SVIL	2.32337e-48	0.447553	0.517	0.221	5.19435e-44
DGKH	2.23402e-47	0.482299	0.519	0.232	4.9946e-43
SSBP2	2.92619e-47	0.292917	0.274	0.072	6.54209e-43
CYP4A22-AS1	1.03866e-46	-0.647431	0.131	0.468	2.32213e-42
ACSM2A	1.3196e-46	-0.379015	0.927	0.993	2.95023e-42
EPB41L3	1.34298e-46	-0.640113	0.307	0.599	3.00251e-42
FGF14	1.82881e-46	0.506514	0.276	0.076	4.08867e-42
SMIM2-AS1	2.8323e-46	-0.528625	0.234	0.583	6.33216e-42
RTN4	6.91616e-46	0.304333	0.325	0.1	1.54625e-41
PAH	1.57605e-45	-0.542241	0.441	0.719	3.52359e-41
UBE2D2	1.8133e-44	0.355413	0.537	0.239	4.05399e-40
MTMR10	2.20439e-44	0.322987	0.361	0.125	4.92836e-40
EXT1	2.91705e-44	0.496593	0.621	0.344	6.52165e-40
KAZN	2.91942e-44	0.613997	0.624	0.37	6.52696e-40
BBOX1	4.75453e-44	-0.576	0.154	0.489	1.06297e-39
EPB41L1	1.0196e-43	0.332109	0.432	0.167	2.27951e-39
PLPPR1	1.21311e-43	-0.724923	0.109	0.445	2.71216e-39
APP	3.38745e-42	0.386096	0.479	0.209	7.57332e-38
ANKRD33B	5.02516e-42	0.41956	0.416	0.168	1.12347e-37
PPP1R9A	7.20775e-42	0.397047	0.646	0.355	1.61144e-37
UPB1	1.46713e-41	-0.453753	0.065	0.383	3.28006e-37
CRYL1	9.62344e-41	-0.502715	0.332	0.603	2.15151e-36
PRKD1	1.75086e-40	0.416133	0.561	0.292	3.91441e-36
SLC12A6	1.77712e-40	-0.483609	0.258	0.551	3.9731e-36
PARD3	2.83315e-40	0.457178	0.969	0.894	6.33407e-36
MEF2A	6.36094e-40	0.406809	0.579	0.305	1.42212e-35
STK32B	9.39917e-40	0.323422	0.416	0.167	2.10137e-35
CTSH	9.97142e-40	-0.494819	0.118	0.431	2.22931e-35
LRRK2	1.01421e-39	0.395687	0.528	0.256	2.26746e-35
FTCD	3.73211e-39	-0.614165	0.581	0.81	8.34388e-35
ACSM3	7.88973e-39	0.864898	0.265	0.086	1.76391e-34
CNKSR3	1.30654e-38	0.465242	0.67	0.398	2.92103e-34
MT1E	1.40618e-38	0.494882	0.307	0.109	3.1438e-34
AL110292.1	1.64688e-38	-0.528116	0.105	0.411	3.68194e-34
FER	1.824e-38	0.32788	0.443	0.19	4.07792e-34
SLC22A2	5.57643e-38	0.323097	0.403	0.165	1.24672e-33
MSRA	7.48751e-38	-0.491657	0.385	0.647	1.67398e-33
AK4	7.60004e-38	-0.479374	0.256	0.549	1.69914e-33
LINC01320	1.58642e-37	0.555964	0.702	0.449	3.54676e-33
RBMS1	1.78904e-37	0.34233	0.461	0.202	3.99975e-33
RASAL2	3.82637e-37	0.349545	0.481	0.223	8.55462e-33
UGT2B7	4.36271e-37	0.557752	0.695	0.454	9.75372e-33
ULK4	5.25371e-37	-0.67232	0.454	0.657	1.17457e-32
CRIM1	5.53359e-37	0.430361	0.47	0.224	1.23715e-32
PATJ	7.04479e-37	-0.383432	0.918	0.961	1.575e-32
ABCC2	7.65638e-37	-0.398374	0.087	0.387	1.71174e-32
SLC27A2	1.50509e-36	-0.476942	0.196	0.5	3.36494e-32
MCU	4.82051e-36	0.270966	0.347	0.129	1.07772e-31
RABGAP1L	6.06499e-36	-0.384164	0.757	0.895	1.35595e-31
ITPR2	7.6533e-36	-0.387866	0.67	0.845	1.71105e-31
MAP4K4	1.0719e-35	0.262982	0.305	0.106	2.39646e-31
LINC02532	1.5143e-35	0.439704	0.726	0.486	3.38551e-31
AL391117.1	1.55692e-35	-0.493679	0.383	0.657	3.48081e-31
FGFR2	2.65005e-35	0.257331	0.265	0.084	5.92471e-31
LRCH1	2.66121e-35	0.311129	0.481	0.219	5.94968e-31
SRRM2	3.08716e-35	-0.452563	0.432	0.685	6.90197e-31
TLL1	3.13936e-35	0.275651	0.232	0.068	7.01868e-31
SLC22A8	7.74448e-35	-0.42041	0.111	0.402	1.73143e-30
CEP112	8.01345e-35	0.297866	0.401	0.167	1.79157e-30
NTN4	8.68568e-35	0.513606	0.412	0.185	1.94186e-30
SUPT3H	1.93365e-34	0.31974	0.443	0.2	4.32307e-30
CYP4F3	3.1973e-34	-0.354722	0.049	0.328	7.14821e-30
PRUNE2	4.31804e-34	0.54128	0.704	0.494	9.65384e-30
HNF4A-AS1	5.00857e-34	-0.398468	0.04	0.314	1.11977e-29
NEDD9	8.69104e-34	0.400827	0.517	0.262	1.94306e-29
PARP14	1.01871e-33	0.257058	0.298	0.105	2.27752e-29
KCNK5	1.07031e-33	-0.44896	0.12	0.403	2.3929e-29
SH3BP2	1.77372e-33	-0.380841	0.082	0.364	3.96551e-29
NCEH1	1.77661e-33	0.565709	0.41	0.191	3.97196e-29
UNC5D	1.89087e-33	0.418558	0.318	0.122	4.22741e-29
MYLK	2.10323e-33	0.377927	0.39	0.173	4.7022e-29
TNIK	2.59725e-33	0.435763	0.512	0.275	5.80668e-29
AFMID	2.96987e-33	-0.403343	0.131	0.417	6.63974e-29
PCK1	3.27666e-33	-0.422121	0.067	0.352	7.32563e-29
NOX4	5.12008e-33	-0.471693	0.465	0.696	1.1447e-28
BHMT2	5.9624e-33	-0.448311	0.303	0.55	1.33301e-28
CLIC4	1.01474e-32	0.464754	0.49	0.259	2.26866e-28
NQO2	1.07978e-32	-0.398951	0.131	0.416	2.41406e-28
SLC22A23	1.14308e-32	-0.410435	0.109	0.389	2.55559e-28
XYLB	1.38194e-32	-0.425997	0.263	0.544	3.0896e-28
CGNL1	1.50025e-32	-0.432389	0.586	0.799	3.35412e-28
RALYL	2.39905e-32	-0.512832	0.506	0.728	5.36355e-28
GOLGA4	2.91001e-32	-0.402578	0.706	0.865	6.50592e-28
SLC6A19	6.35181e-32	-0.340938	0.056	0.322	1.42007e-27
AC113414.1	8.45788e-32	-0.45346	0.147	0.415	1.89093e-27
SLC43A2	1.34097e-31	-0.443056	0.143	0.414	2.99801e-27
KHK	1.42615e-31	-0.371831	0.08	0.35	3.18844e-27
Z93403.1	2.06308e-31	-0.463736	0.37	0.635	4.61243e-27
SUCLG1	2.2924e-31	-0.392758	0.147	0.423	5.12511e-27
FUT6	3.26498e-31	-0.363853	0.1	0.37	7.29951e-27
SLC22A11	3.5845e-31	-0.377684	0.105	0.37	8.01387e-27
ACTB	4.28142e-31	0.307435	0.269	0.095	9.57196e-27
IQCJ-SCHIP1	5.63883e-31	0.294884	0.281	0.102	1.26067e-26
LINC01349	5.64745e-31	-0.425276	0.033	0.287	1.2626e-26
CASK	7.85786e-31	0.278896	0.361	0.152	1.75678e-26
PRKAG2	8.99392e-31	-0.431288	0.265	0.516	2.01077e-26
AC087762.1	9.03734e-31	-0.414608	0.16	0.433	2.02048e-26
KCNQ1OT1	1.59059e-30	-0.538897	0.552	0.742	3.55608e-26
OXR1	2.45565e-30	0.465985	0.86	0.793	5.4901e-26
MT2A	3.50241e-30	0.586166	0.285	0.114	7.83034e-26
LINC00871	3.60684e-30	-0.47049	0.356	0.625	8.06381e-26
LINC00671	4.4656e-30	-0.395804	0.363	0.621	9.98373e-26
DLG2	5.92612e-30	-0.336578	0.822	0.938	1.3249e-25
SLC7A7	6.90868e-30	-0.41703	0.171	0.433	1.54457e-25
FKBP5	7.29431e-30	-0.505116	0.786	0.908	1.63079e-25
AHNAK	8.66833e-30	0.258429	0.278	0.102	1.93798e-25
WSB1	8.81149e-30	0.292903	0.421	0.197	1.96998e-25
PRLR	9.59179e-30	-0.406625	0.129	0.392	2.14444e-25
GMDS	1.85724e-29	0.256907	0.37	0.157	4.15223e-25
RTTN	5.21479e-29	-0.451692	0.207	0.452	1.16587e-24
RORA	6.0484e-29	0.357755	0.984	0.969	1.35224e-24
ALDH1L1	8.40818e-29	-0.414023	0.281	0.539	1.87982e-24
HECW1	1.20747e-28	-0.353598	0.154	0.426	2.69954e-24
SLC13A1	1.55595e-28	-0.318983	0.365	0.656	3.47865e-24
LINC02147	1.99872e-28	-0.429264	0.062	0.314	4.46853e-24
EHHADH	2.01546e-28	-0.388664	0.265	0.513	4.50596e-24
PLXNA2	2.23982e-28	0.283618	0.336	0.144	5.00756e-24
CDK14	2.2479e-28	-0.342549	0.808	0.918	5.02563e-24
MB21D2	2.36488e-28	0.2951	0.303	0.122	5.28717e-24
CYP3A5	2.49884e-28	-0.860416	0.421	0.611	5.58665e-24
MITF	3.58855e-28	0.33666	0.365	0.165	8.02293e-24
JADE1	4.37145e-28	0.327193	0.379	0.177	9.77325e-24
FGF13	7.54603e-28	0.321914	0.238	0.082	1.68707e-23
N4BP2L2	1.10888e-27	-0.336037	0.768	0.891	2.47912e-23
ZNF608	1.46013e-27	0.333775	0.401	0.193	3.26441e-23
PPP1R16B	1.46791e-27	-0.377471	0.111	0.361	3.2818e-23
FNDC3B	1.5459e-27	0.368913	0.78	0.644	3.45617e-23
FHIT	1.65557e-27	-0.270019	0.978	0.996	3.70135e-23
DOCK1	1.6637e-27	0.291407	0.572	0.331	3.71953e-23
DPEP1	2.31442e-27	-0.358554	0.278	0.52	5.17435e-23
SLC25A42	2.32083e-27	-0.340487	0.109	0.357	5.18867e-23
SAT1	4.27574e-27	-0.37713	0.198	0.464	9.55928e-23
NRP1	4.41914e-27	0.472163	0.539	0.321	9.87986e-23
AC012593.1	5.13579e-27	0.517924	0.526	0.3	1.14821e-22
SUGCT	7.54751e-27	-0.4047	0.541	0.701	1.6874e-22
DSCAML1	9.48019e-27	0.340024	0.372	0.171	2.11949e-22
MAML2	3.12265e-26	0.437957	0.9	0.827	6.98132e-22
HAO2	3.49595e-26	-0.323835	0.051	0.277	7.81589e-22
SLC5A2	3.98832e-26	-0.357925	0.18	0.429	8.91668e-22
TPD52	7.63893e-26	-0.362393	0.105	0.34	1.70784e-21
ALDH6A1	7.78694e-26	-0.31689	0.076	0.307	1.74093e-21
PQLC1	8.16802e-26	-0.383217	0.156	0.397	1.82612e-21
KLHL13	9.30513e-26	0.330191	0.318	0.135	2.08035e-21
EGFR	1.00156e-25	0.325977	0.479	0.263	2.2392e-21
SDK1	1.50356e-25	0.467301	0.786	0.623	3.36151e-21
HIVEP2	1.59166e-25	0.277119	0.343	0.156	3.55847e-21
G6PC	1.82264e-25	-0.323705	0.029	0.242	4.07488e-21
MET	1.86414e-25	0.306343	0.401	0.196	4.16765e-21
FBXO21	3.68968e-25	-0.372177	0.321	0.553	8.24902e-21
NPL	4.52928e-25	-0.366178	0.127	0.359	1.01261e-20
AL162725.2	5.16112e-25	-0.293403	0.022	0.234	1.15387e-20
DPYS	1.03922e-24	-0.382653	0.316	0.538	2.32338e-20
ZNF83	1.60549e-24	0.278852	0.519	0.295	3.5894e-20
AC105094.2	2.68804e-24	-0.443371	0.024	0.228	6.00965e-20
ATP8B4	2.72571e-24	-0.357461	0.145	0.372	6.09386e-20
IMMP2L	3.19207e-24	0.369128	0.933	0.907	7.1365e-20
AC087482.1	3.25053e-24	-0.332049	0.136	0.369	7.2672e-20
AMN	3.5822e-24	-0.337447	0.14	0.374	8.00873e-20
F13A1	3.64126e-24	-0.520636	0.027	0.231	8.14077e-20
TNFSF10	3.79789e-24	0.270417	0.258	0.104	8.49095e-20
P4HA2	4.0245e-24	-0.327885	0.134	0.362	8.99757e-20
DAPK1	6.22419e-24	0.261704	0.396	0.198	1.39154e-19
CMBL	7.85013e-24	-0.291254	0.065	0.282	1.75505e-19
PEPD	8.42353e-24	-0.322705	0.145	0.371	1.88325e-19
LINC02499	9.51189e-24	-0.308737	0.045	0.251	2.12657e-19
WWC2	1.22306e-23	0.310462	0.532	0.317	2.73438e-19
DRAIC	1.25753e-23	-0.305201	0.056	0.27	2.81147e-19
MICAL3	1.29073e-23	0.372702	0.55	0.341	2.88568e-19
PC	1.42695e-23	-0.292324	0.073	0.293	3.19024e-19
ASPA	1.7063e-23	-0.337288	0.216	0.441	3.81477e-19
NEAT1	2.27145e-23	-0.290666	0.993	1	5.07828e-19
BAIAP2	2.98949e-23	-0.337667	0.158	0.388	6.6836e-19
EPS8	3.36336e-23	0.264723	0.508	0.285	7.51947e-19
ACO1	4.05251e-23	-0.316351	0.098	0.315	9.06019e-19
MAPT	4.09472e-23	-0.322309	0.12	0.341	9.15457e-19
FTH1	4.94609e-23	0.355853	0.341	0.168	1.1058e-18
TBL1X	6.79508e-23	0.296736	0.492	0.281	1.51917e-18
CD2AP	6.8061e-23	0.261723	0.503	0.287	1.52164e-18
BNIP3L	7.05452e-23	-0.355553	0.234	0.455	1.57718e-18
PCSK5	9.78184e-23	-0.339834	0.256	0.479	2.18693e-18
FN3K	1.56745e-22	-0.313284	0.105	0.319	3.50436e-18
PPP2R2B	1.74095e-22	-0.462325	0.056	0.259	3.89225e-18
SLC17A1	1.81075e-22	-0.382477	0.601	0.768	4.04829e-18
IL6R	3.35387e-22	-0.326203	0.198	0.423	7.49824e-18
ABCB1	3.5312e-22	0.333051	0.325	0.157	7.89471e-18
LRP2	3.73476e-22	-0.306532	0.715	0.877	8.34979e-18
SAT2	7.23401e-22	-0.282933	0.109	0.321	1.61731e-17
SFXN2	9.36016e-22	-0.265334	0.062	0.262	2.09265e-17
HNF4A	1.00076e-21	-0.309409	0.185	0.404	2.23741e-17
MIA2	1.40952e-21	-0.318973	0.412	0.595	3.15126e-17
HPD	1.46383e-21	-0.259576	0.04	0.234	3.27268e-17
AC009060.1	1.521e-21	-0.291108	0.087	0.292	3.40049e-17
SAMD12	1.89483e-21	0.265858	0.514	0.294	4.23627e-17
AC004053.1	2.29156e-21	-0.461957	0.281	0.496	5.12323e-17
PAPLN	2.65901e-21	0.287027	0.561	0.354	5.94475e-17
FMNL2	3.29518e-21	0.306847	0.423	0.233	7.36704e-17
NDRG1	3.61177e-21	-0.358005	0.223	0.444	8.07483e-17
GNAQ	3.67231e-21	0.257691	0.53	0.318	8.21019e-17
DEPTOR	4.6445e-21	-0.322148	0.127	0.344	1.03837e-16
ZHX3	5.33467e-21	-0.37892	0.472	0.616	1.19267e-16
PTPRK	5.88618e-21	0.306379	0.619	0.408	1.31597e-16
SORD	5.92058e-21	-0.271252	0.062	0.257	1.32366e-16
ESPN	7.40122e-21	-0.275842	0.071	0.269	1.65469e-16
MED13L	8.6598e-21	0.264736	0.804	0.692	1.93607e-16
MLXIPL	9.73355e-21	-0.307317	0.225	0.441	2.17613e-16
SLC5A10	1.42172e-20	-0.284798	0.085	0.284	3.17854e-16
ACACB	1.42733e-20	-0.349457	0.234	0.451	3.19109e-16
FBP1	1.50415e-20	-0.299657	0.125	0.326	3.36282e-16
SLC22A7	1.91109e-20	-0.255323	0.031	0.212	4.27262e-16
ADAMTS9-AS2	2.20189e-20	0.345629	0.737	0.6	4.92277e-16
EPHA7	5.20661e-20	0.321231	0.37	0.199	1.16404e-15
WWC1	6.13092e-20	0.390919	0.561	0.38	1.37069e-15
SLC17A3	7.1361e-20	-0.298879	0.214	0.432	1.59542e-15
NBEA	9.66338e-20	0.281973	0.621	0.412	2.16044e-15
PTPRM	1.00135e-19	0.294784	0.9	0.865	2.23873e-15
GLS	1.34091e-19	0.450173	0.699	0.524	2.99788e-15
SLC39A5	1.63475e-19	-0.250357	0.091	0.287	3.6548e-15
MAP4	1.64231e-19	0.276028	0.514	0.316	3.67172e-15
AC005208.1	1.81061e-19	-0.26426	0.06	0.249	4.04798e-15
LINC01277	1.8635e-19	-0.269355	0.065	0.251	4.16623e-15
LINGO2	7.58425e-19	-0.27739	0.065	0.252	1.69561e-14
FTL	7.88965e-19	-0.38306	0.078	0.262	1.76389e-14
ATP11A	1.02445e-18	0.263602	0.488	0.296	2.29036e-14
AC018467.1	1.02528e-18	0.362356	0.465	0.284	2.29222e-14
SPTBN1	1.12703e-18	0.275995	0.575	0.381	2.51971e-14
ABHD6	1.14393e-18	-0.271119	0.118	0.312	2.55748e-14
FAM20C	3.49432e-18	-0.340013	0.298	0.476	7.81226e-14
GOLGB1	5.99808e-18	-0.411739	0.479	0.621	1.34099e-13
EPB41L4A	6.24766e-18	0.282922	0.535	0.359	1.39679e-13
CLDN10	8.51115e-18	-0.281358	0.298	0.499	1.90284e-13
TSPAN9	8.7182e-18	-0.33397	0.307	0.484	1.94913e-13
GPC6	1.06995e-17	0.450845	0.661	0.535	2.39209e-13
TBL1XR1	1.16981e-17	0.265708	0.519	0.328	2.61535e-13
TNS1	1.32651e-17	-0.295821	0.55	0.689	2.96568e-13
PAM	1.44804e-17	0.253091	0.506	0.312	3.23739e-13
GANC	2.23703e-17	-0.265224	0.122	0.307	5.00133e-13
SOX6	2.5144e-17	0.276487	0.833	0.737	5.62145e-13
GPR155	4.60951e-17	-0.270584	0.102	0.276	1.03055e-12
FGD4	5.72994e-17	-0.256545	0.755	0.876	1.28104e-12
ADRA1B	5.84393e-17	-0.25539	0.078	0.247	1.30653e-12
SYNE2	8.95028e-17	-0.415676	0.927	0.959	2.00101e-12
CMYA5	1.69693e-16	-0.35375	0.225	0.407	3.79383e-12
BHMT	1.92444e-16	-0.417333	0.209	0.385	4.30248e-12
TFDP2	2.24128e-16	-0.31812	0.321	0.49	5.01082e-12
PCLO	2.28729e-16	-0.299158	0.396	0.569	5.11369e-12
KCNJ15	2.65439e-16	-0.368779	0.532	0.668	5.93442e-12
HGD	3.37173e-16	-0.263549	0.158	0.332	7.53817e-12
CHD9	3.45516e-16	-0.25439	0.768	0.852	7.72469e-12
CYFIP2	4.19647e-16	-0.310751	0.229	0.409	9.38206e-12
L3MBTL4	4.50836e-16	-0.270203	0.753	0.818	1.00793e-11
LARP4	6.41416e-16	-0.288419	0.285	0.453	1.43401e-11
GPAT3	8.72538e-16	-0.483502	0.16	0.321	1.95073e-11
SFXN5	9.84488e-16	-0.256804	0.125	0.293	2.20102e-11
ARHGAP29	2.10174e-15	0.298633	0.428	0.268	4.69887e-11
IQGAP2	2.76985e-15	-0.282142	0.229	0.404	6.19255e-11
STPG2	2.88317e-15	-0.325757	0.421	0.571	6.44591e-11
OSBPL10	3.03815e-15	0.275007	0.514	0.347	6.7924e-11
ZNF385B	4.2785e-15	0.257432	0.423	0.259	9.56543e-11
MCF2L	4.60411e-15	-0.277724	0.448	0.596	1.02934e-10
C9orf3	5.87776e-15	0.289795	0.826	0.739	1.31409e-10
ENPEP	6.13619e-15	-0.277616	0.416	0.576	1.37187e-10
2020-03-02	8.66522e-15	-0.272188	0.212	0.377	1.93728e-10
KIAA1217	9.13135e-15	0.289279	0.726	0.605	2.0415e-10
SH3YL1	1.14187e-14	-0.268941	0.336	0.499	2.55288e-10
P3H2	1.34151e-14	0.312966	0.742	0.588	2.99922e-10
ACSL1	1.52699e-14	-0.251589	0.136	0.301	3.41389e-10
MT1G	1.83427e-14	0.487351	0.296	0.168	4.10087e-10
SLC28A1	2.00886e-14	-0.27229	0.401	0.537	4.49122e-10
FHOD3	2.22274e-14	0.266689	0.728	0.611	4.96938e-10
SLC47A1	3.03819e-14	-0.274594	0.39	0.542	6.79249e-10
CNTNAP3B	3.44057e-14	-0.292591	0.537	0.654	7.69208e-10
GHR	5.88236e-14	-0.279766	0.241	0.407	1.31512e-09
MT1H	1.42398e-13	0.279634	0.283	0.156	3.1836e-09
MAPKAP1	1.6566e-13	-0.294702	0.261	0.406	3.70366e-09
HIBCH	4.21798e-13	-0.272949	0.388	0.525	9.43013e-09
TTC28	4.37348e-13	0.263651	0.731	0.599	9.77778e-09
DENND5B	4.55628e-13	-0.264276	0.43	0.567	1.01865e-08
ZNF91	7.9054e-13	-0.275209	0.312	0.463	1.76741e-08
AASS	8.25965e-13	-0.270118	0.171	0.325	1.84661e-08
GLYAT	9.15355e-13	-0.26381	0.552	0.685	2.04646e-08
PAX8	1.0628e-12	0.289676	0.829	0.759	2.37611e-08
CDH9	1.06625e-12	-0.29541	0.194	0.351	2.38381e-08
SMAD3	3.18981e-12	0.250469	0.39	0.256	7.13145e-08
GADD45A	4.75228e-12	-0.254673	0.178	0.324	1.06247e-07
ARSB	6.27908e-12	-0.359428	0.272	0.407	1.40381e-07
DMXL1	8.65571e-12	-0.252246	0.401	0.533	1.93516e-07
GLG1	1.58185e-11	-0.25964	0.408	0.531	3.53654e-07
IGFBP7	4.19874e-11	0.267633	0.432	0.284	9.38712e-07
CDH6	8.71271e-11	0.368243	0.287	0.176	1.9479e-06
RERG	1.35358e-10	0.256994	0.539	0.404	3.02619e-06
SLIT2	4.28137e-10	-0.262922	0.428	0.538	9.57186e-06
P4HA1	5.52377e-10	-0.269562	0.176	0.298	1.23495e-05
PTPRD	1.03037e-09	0.256541	0.697	0.58	2.30361e-05
SLC16A12	1.45412e-09	-0.303471	0.608	0.67	3.25098e-05
RDX	2.19048e-09	-0.367196	0.216	0.334	4.89727e-05
FRMD4A	3.11406e-09	0.251698	0.327	0.209	6.96211e-05
CACNA1E	6.96234e-09	-0.327989	0.118	0.227	0.000155657
PDE1A	2.03206e-08	0.292723	0.318	0.214	0.000454308
AC098829.1	2.07379e-07	-0.266924	0.111	0.21	0.00463637
NHS	8.02941e-06	0.251141	0.862	0.844	0.179513
