# Supplementary material for: Single cell transcriptional and chromatin accessibility profiling redefine cellular heterogeneity in the adult human kidney
Source: Nat Commun. 2021 Apr 13;12:2190. doi: 10.1038/s41467-021-22368-w (PMC8044133; doi:10.1038/s41467-021-22368-w)
Supplement: Supplementary file 9 — Supplementary Data 6 [file 41467_2021_22368_MOESM9_ESM.xlsx]

## Sheet: analysis
GO enrichment analysis on the differentially expressed genes in PT_VCAM1 vs PT
Analysis Type:	PANTHER Overrepresentation Test (Released 20200407)
Annotation Version and Release Date:	GO Ontology database DOI: 10.5281/zenodo.3727280 Released 2020-03-23
Reference List:	Homo sapiens (all genes in database)
Test Type:	FISHER
Correction:	FDR
GO biological process complete	fold Enrichment	raw P-value	FDR
cellular lactam metabolic process (GO:0072338)	47.5	0.000166	0.0108
glucuronate catabolic process (GO:0006064)	28.5	0.000451	0.0237
xylulose 5-phosphate biosynthetic process (GO:1901159)	28.5	0.000451	0.0236
xylulose 5-phosphate metabolic process (GO:0051167)	28.5	0.000451	0.0235
glucuronate catabolic process to xylulose 5-phosphate (GO:0019640)	28.5	0.000451	0.0235
tricarboxylic acid transport (GO:0006842)	23.75	0.000667	0.0318
cellular response to hydroperoxide (GO:0071447)	23.75	7.74e-05	0.00597
citrate transport (GO:0015746)	23.75	0.000667	0.0317
response to mycotoxin (GO:0010046)	20.36	0.000938	0.041
positive regulation of blood pressure by epinephrine-norepinephrine (GO:0003321)	20.36	0.000938	0.0409
urate metabolic process (GO:0046415)	18.27	2.5e-05	0.00232
retinal ganglion cell axon guidance (GO:0031290)	13.19	9.02e-05	0.00673
detoxification of inorganic compound (GO:0061687)	13.19	9.02e-05	0.0067
regulation of systemic arterial blood pressure by circulatory renin-angiotensin (GO:0001991)	12.67	0.000541	0.027
fructose metabolic process (GO:0006000)	12.67	0.000541	0.0269
response to hydroperoxide (GO:0033194)	12.5	0.000112	0.00777
detoxification of copper ion (GO:0010273)	11.87	0.000665	0.0319
stress response to copper ion (GO:1990169)	11.87	0.000665	0.0318
stress response to metal ion (GO:0097501)	10.55	0.000971	0.0419
regulation of osteoblast proliferation (GO:0033688)	9.9	0.000288	0.0166
xenobiotic transport (GO:0042908)	9.13	0.000398	0.0212
organic cation transport (GO:0015695)	8.8	0.000463	0.0239
aromatic amino acid family catabolic process (GO:0009074)	8.48	0.000537	0.027
regulation of keratinocyte proliferation (GO:0010837)	8.38	0.000157	0.0104
cellular response to copper ion (GO:0071280)	8.19	0.000619	0.0299
neutral amino acid transport (GO:0015804)	7.92	0.000208	0.0128
centrosome localization (GO:0051642)	7.66	0.000811	0.0369
phospholipid translocation (GO:0045332)	7.56	7.99e-05	0.00613
response to copper ion (GO:0046688)	7.56	7.99e-05	0.0061
microtubule organizing center localization (GO:0061842)	7.42	0.000922	0.0405
cellular response to cadmium ion (GO:0071276)	7.31	0.000306	0.0174
cellular zinc ion homeostasis (GO:0006882)	7.2	0.00104	0.0447
vitamin transport (GO:0051180)	7.12	0.000346	0.019
lipid translocation (GO:0034204)	7.07	0.000116	0.00801
regulation of systemic arterial blood pressure mediated by a chemical signal (GO:0003044)	7.07	0.000116	0.00798
regulation of membrane lipid distribution (GO:0097035)	7.04	3.91e-05	0.0033
establishment of endothelial barrier (GO:0061028)	6.98	0.00118	0.0484
telencephalon cell migration (GO:0022029)	6.67	5.53e-05	0.00448
neuron recognition (GO:0008038)	6.65	0.000164	0.0108
endothelial cell development (GO:0001885)	6.52	0.000183	0.0116
negative chemotaxis (GO:0050919)	6.48	0.000548	0.0272
forebrain cell migration (GO:0021885)	6.33	7.68e-05	0.00598
neuromuscular junction development (GO:0007528)	6.33	0.00061	0.0296
alpha-amino acid biosynthetic process (GO:1901607)	6.23	8.53e-05	0.00642
regulation of filopodium assembly (GO:0051489)	6.06	0.000751	0.0349
negative regulation of GTPase activity (GO:0034260)	6.06	0.000751	0.0348
cellular response to cAMP (GO:0071320)	6.05	0.000279	0.0162
cellular amino acid biosynthetic process (GO:0008652)	6.01	1.49e-05	0.0015
alpha-amino acid catabolic process (GO:1901606)	5.94	9.04e-07	0.00017
response to zinc ion (GO:0010043)	5.94	0.000309	0.0174
hexose biosynthetic process (GO:0019319)	5.82	0.000917	0.0405
export across plasma membrane (GO:0140115)	5.82	0.000917	0.0404
response to cadmium ion (GO:0046686)	5.76	0.000141	0.00947
negative regulation of small GTPase mediated signal transduction (GO:0051058)	5.54	0.000453	0.0234
dicarboxylic acid transport (GO:0006835)	5.41	8.41e-05	0.00636
negative regulation of axonogenesis (GO:0050771)	5.35	0.000223	0.0135
endothelial cell differentiation (GO:0045446)	5.34	9.19e-05	0.00679
carboxylic acid transmembrane transport (GO:1905039)	5.28	1.25e-06	0.000222
organic acid transmembrane transport (GO:1903825)	5.28	1.25e-06	0.00022
monosaccharide catabolic process (GO:0046365)	5.28	0.000592	0.0288
endothelium development (GO:0003158)	5.11	5.36e-05	0.00436
cellular amino acid catabolic process (GO:0009063)	4.94	5.83e-06	0.000721
alpha-amino acid metabolic process (GO:1901605)	4.94	8.24e-09	3.87e-06
protein localization to cell junction (GO:1902414)	4.91	0.000165	0.0108
vascular endothelial growth factor receptor signaling pathway (GO:0048010)	4.75	0.00105	0.0448
positive regulation of reactive oxygen species metabolic process (GO:2000379)	4.7	0.000101	0.00731
antibiotic metabolic process (GO:0016999)	4.66	0.000109	0.00777
organic acid transport (GO:0015849)	4.6	1.17e-10	1.33e-07
carboxylic acid transport (GO:0046942)	4.6	1.17e-10	1.24e-07
central nervous system neuron development (GO:0021954)	4.58	0.000585	0.0286
organic acid catabolic process (GO:0016054)	4.55	1.46e-09	1.11e-06
carboxylic acid catabolic process (GO:0046395)	4.55	1.46e-09	1.06e-06
xenobiotic metabolic process (GO:0006805)	4.49	3.2e-05	0.00282
monocarboxylic acid catabolic process (GO:0072329)	4.47	7.08e-05	0.00562
dicarboxylic acid metabolic process (GO:0043648)	4.45	0.000325	0.0181
amino acid transport (GO:0006865)	4.42	3.68e-05	0.00316
ureteric bud development (GO:0001657)	4.37	0.000779	0.0356
acyl-CoA metabolic process (GO:0006637)	4.36	0.000374	0.0202
thioester metabolic process (GO:0035383)	4.36	0.000374	0.0201
negative regulation of developmental growth (GO:0048640)	4.36	0.00018	0.0115
organic anion transport (GO:0015711)	4.33	1.49e-14	5.96e-11
integrin-mediated signaling pathway (GO:0007229)	4.32	0.000401	0.0213
mesonephric tubule development (GO:0072164)	4.32	0.000835	0.0376
mesonephric epithelium development (GO:0072163)	4.32	0.000835	0.0375
regulation of systemic arterial blood pressure (GO:0003073)	4.27	0.000429	0.0227
neurotransmitter metabolic process (GO:0042133)	4.27	0.000894	0.0396
anion transmembrane transport (GO:0098656)	4.26	5.1e-09	3.02e-06
regulation of plasma membrane bounded cell projection assembly (GO:0120032)	4.25	3.1e-06	0.000438
sodium ion transport (GO:0006814)	4.24	1.31e-05	0.00135
response to cAMP (GO:0051591)	4.23	0.000459	0.0237
positive regulation of epithelial cell migration (GO:0010634)	4.23	2.69e-05	0.00246
regulation of stress fiber assembly (GO:0051492)	4.22	0.000956	0.0415
phospholipid transport (GO:0015914)	4.22	0.000956	0.0414
renal system development (GO:0072001)	4.21	6.22e-09	3.43e-06
regulation of cell projection assembly (GO:0060491)	4.2	3.54e-06	0.000483
kidney development (GO:0001822)	4.19	1.37e-08	5.19e-06
regulation of actin filament bundle assembly (GO:0032231)	4.19	0.000491	0.0252
negative regulation of growth (GO:0045926)	4.18	5.77e-08	1.62e-05
mesonephros development (GO:0001823)	4.13	0.00109	0.0461
cellular response to xenobiotic stimulus (GO:0071466)	4.13	4.31e-06	0.000573
cellular amino acid metabolic process (GO:0006520)	4.11	9.8e-09	4.12e-06
negative regulation of cell growth (GO:0030308)	4.06	5.21e-06	0.000666
negative regulation of cytoskeleton organization (GO:0051494)	4.04	4.23e-05	0.00354
kidney epithelium development (GO:0072073)	3.99	0.000179	0.0115
purine nucleoside bisphosphate metabolic process (GO:0034032)	3.96	0.000191	0.012
ribonucleoside bisphosphate metabolic process (GO:0033875)	3.96	0.000191	0.0119
nucleoside bisphosphate metabolic process (GO:0033865)	3.96	0.000191	0.0119
cellular transition metal ion homeostasis (GO:0046916)	3.92	0.000766	0.0352
negative regulation of supramolecular fiber organization (GO:1902904)	3.9	0.000111	0.00775
urogenital system development (GO:0001655)	3.88	1.45e-08	5.37e-06
response to glucocorticoid (GO:0051384)	3.88	0.000118	0.00809
actomyosin structure organization (GO:0031032)	3.85	0.000864	0.0386
organophosphate ester transport (GO:0015748)	3.84	0.000243	0.0142
anion transport (GO:0006820)	3.81	3.06e-14	9.77e-11
regulation of extent of cell growth (GO:0061387)	3.72	0.00109	0.0462
drug catabolic process (GO:0042737)	3.71	0.000324	0.0181
inorganic anion transport (GO:0015698)	3.7	0.000177	0.0115
dendrite development (GO:0016358)	3.69	0.00115	0.0479
monocarboxylic acid transport (GO:0015718)	3.65	0.000363	0.0197
small molecule catabolic process (GO:0044282)	3.64	7.49e-10	5.98e-07
cellular response to metal ion (GO:0071248)	3.63	3.46e-05	0.00304
purine-containing compound metabolic process (GO:0072521)	3.63	1.53e-08	5.54e-06
branching morphogenesis of an epithelial tube (GO:0048754)	3.6	0.000742	0.0346
transition metal ion homeostasis (GO:0055076)	3.6	0.000742	0.0345
regulation of epithelial cell migration (GO:0010632)	3.57	1.3e-05	0.00135
positive regulation of cell morphogenesis involved in differentiation (GO:0010770)	3.56	0.000247	0.0144
cellular response to oxidative stress (GO:0034599)	3.52	8.84e-06	0.000973
response to corticosteroid (GO:0031960)	3.48	0.000305	0.0174
drug transport (GO:0015893)	3.46	0.000557	0.0275
cellular response to chemical stress (GO:0062197)	3.45	2.12e-06	0.000325
response to metal ion (GO:0010038)	3.43	8.41e-08	2.24e-05
negative regulation of cell projection organization (GO:0031345)	3.41	0.000205	0.0127
synapse organization (GO:0050808)	3.4	2.6e-06	0.00038
purine ribonucleotide metabolic process (GO:0009150)	3.38	1.66e-06	0.000271
neuron projection guidance (GO:0097485)	3.37	8.98e-06	0.000982
actin filament organization (GO:0007015)	3.37	1.55e-05	0.00155
axon development (GO:0061564)	3.31	5.61e-08	1.6e-05
regulation of cell size (GO:0008361)	3.3	0.000276	0.016
purine nucleotide metabolic process (GO:0006163)	3.29	1.5e-06	0.000251
cellular carbohydrate metabolic process (GO:0044262)	3.28	0.000503	0.0257
neuron projection morphogenesis (GO:0048812)	3.27	5.25e-09	2.99e-06
axonogenesis (GO:0007409)	3.25	3.87e-07	8.01e-05
regulation of actin filament organization (GO:0110053)	3.25	1.46e-05	0.00148
plasma membrane bounded cell projection morphogenesis (GO:0120039)	3.24	6.35e-09	3.27e-06
axon guidance (GO:0007411)	3.23	2.63e-05	0.00241
ribonucleotide metabolic process (GO:0009259)	3.23	3.43e-06	0.00048
cell projection morphogenesis (GO:0048858)	3.22	7.65e-09	3.82e-06
actin cytoskeleton organization (GO:0030036)	3.22	4.62e-09	2.83e-06
organic acid metabolic process (GO:0006082)	3.2	2.46e-16	3.93e-12
cell junction assembly (GO:0034329)	3.19	3.02e-05	0.00271
regulation of cell morphogenesis involved in differentiation (GO:0010769)	3.19	6.79e-06	0.000785
cellular response to inorganic substance (GO:0071241)	3.18	0.000141	0.00948
drug metabolic process (GO:0017144)	3.18	1.67e-08	5.8e-06
ribose phosphate metabolic process (GO:0019693)	3.13	5.41e-06	0.000686
regulation of small GTPase mediated signal transduction (GO:0051056)	3.11	9.74e-06	0.00105
regulation of blood pressure (GO:0008217)	3.1	0.000799	0.0364
cell morphogenesis involved in neuron differentiation (GO:0048667)	3.1	2.14e-07	4.96e-05
epithelial cell development (GO:0002064)	3.09	0.000505	0.0257
cell part morphogenesis (GO:0032990)	3.08	2.07e-08	6.88e-06
regulation of reactive oxygen species metabolic process (GO:2000377)	3.06	0.000873	0.0389
carboxylic acid metabolic process (GO:0019752)	3.06	3e-13	5.99e-10
monosaccharide metabolic process (GO:0005996)	3.04	0.000576	0.0283
regulation of Ras protein signal transduction (GO:0046578)	3.03	0.000953	0.0414
cell junction organization (GO:0034330)	3	1.5e-07	3.53e-05
positive regulation of vasculature development (GO:1904018)	3	0.00104	0.0446
establishment or maintenance of cell polarity (GO:0007163)	3	0.000656	0.0315
neuron projection development (GO:0031175)	2.99	6.03e-10	5.06e-07
regulation of axonogenesis (GO:0050770)	2.98	0.00108	0.0461
regulation of actin polymerization or depolymerization (GO:0008064)	2.98	0.00108	0.046
regulation of actin filament length (GO:0030832)	2.97	0.00113	0.0471
oxoacid metabolic process (GO:0043436)	2.97	1.38e-13	3.15e-10
cell-cell adhesion via plasma-membrane adhesion molecules (GO:0098742)	2.96	0.000189	0.0119
cell morphogenesis (GO:0000902)	2.93	4.22e-10	3.74e-07
regulation of cellular component size (GO:0032535)	2.93	5.82e-06	0.000726
regulation of supramolecular fiber organization (GO:1902903)	2.92	9.57e-06	0.00104
response to oxidative stress (GO:0006979)	2.9	6.85e-06	0.000787
actin filament-based process (GO:0030029)	2.9	3.43e-08	1.05e-05
regulation of actin cytoskeleton organization (GO:0032956)	2.89	1.7e-05	0.00166
coenzyme metabolic process (GO:0006732)	2.88	0.000381	0.0203
negative regulation of locomotion (GO:0040013)	2.88	6.66e-05	0.00532
carboxylic acid biosynthetic process (GO:0046394)	2.88	0.000105	0.00755
regulation of cell morphogenesis (GO:0022604)	2.88	3.71e-07	7.89e-05
organic acid biosynthetic process (GO:0016053)	2.87	0.000109	0.00772
cellular component morphogenesis (GO:0032989)	2.87	2.86e-08	9.12e-06
negative regulation of cellular component movement (GO:0051271)	2.86	7.22e-05	0.0057
cell morphogenesis involved in differentiation (GO:0000904)	2.86	1.14e-07	2.8e-05
angiogenesis (GO:0001525)	2.86	7.51e-05	0.00587
lipid transport (GO:0006869)	2.84	0.000123	0.00839
regulation of actin filament-based process (GO:0032970)	2.82	1.06e-05	0.00113
regulation of plasma membrane bounded cell projection organization (GO:0120035)	2.82	7.74e-09	3.74e-06
multi-multicellular organism process (GO:0044706)	2.81	0.00116	0.0479
regulation of cell projection organization (GO:0031344)	2.78	1.09e-08	4.36e-06
positive regulation of cell migration (GO:0030335)	2.73	1.58e-06	0.000263
response to xenobiotic stimulus (GO:0009410)	2.73	0.000295	0.0169
cell-cell adhesion (GO:0098609)	2.73	2.41e-06	0.000359
sulfur compound metabolic process (GO:0006790)	2.73	6.02e-05	0.00485
monocarboxylic acid metabolic process (GO:0032787)	2.7	1.9e-06	0.000301
response to inorganic substance (GO:0010035)	2.7	1.3e-06	0.000223
fatty acid metabolic process (GO:0006631)	2.7	0.000225	0.0136
nucleotide metabolic process (GO:0009117)	2.69	1.47e-05	0.00149
regulation of cell growth (GO:0001558)	2.69	2.23e-05	0.0021
negative regulation of cell migration (GO:0030336)	2.67	0.000815	0.037
blood vessel development (GO:0001568)	2.67	5.44e-06	0.000683
blood vessel morphogenesis (GO:0048514)	2.66	3.77e-05	0.00322
nucleoside phosphate metabolic process (GO:0006753)	2.64	1.96e-05	0.0019
vasculature development (GO:0001944)	2.64	4.43e-06	0.000585
neuron development (GO:0048666)	2.64	6.22e-09	3.31e-06
positive regulation of locomotion (GO:0040017)	2.62	2.38e-06	0.000358
positive regulation of cell motility (GO:2000147)	2.6	3.86e-06	0.000518
epithelial tube morphogenesis (GO:0060562)	2.6	0.000504	0.0257
positive regulation of neuron projection development (GO:0010976)	2.59	0.000738	0.0345
lipid localization (GO:0010876)	2.59	0.000357	0.0195
cardiovascular system development (GO:0072358)	2.59	6.26e-06	0.000757
regulation of canonical Wnt signaling pathway (GO:0060828)	2.58	0.000763	0.0352
nucleobase-containing small molecule metabolic process (GO:0055086)	2.58	6.48e-06	0.000766
MAPK cascade (GO:0000165)	2.58	0.000179	0.0115
regulation of anatomical structure size (GO:0090066)	2.55	1.16e-05	0.00123
regulation of cell migration (GO:0030334)	2.54	1.57e-08	5.57e-06
signal transduction by protein phosphorylation (GO:0023014)	2.54	0.000155	0.0102
positive regulation of cellular component movement (GO:0051272)	2.53	1.02e-05	0.00109
cell adhesion (GO:0007155)	2.52	8.96e-09	3.97e-06
chemotaxis (GO:0006935)	2.52	1.55e-05	0.00154
taxis (GO:0042330)	2.51	1.6e-05	0.00158
biological adhesion (GO:0022610)	2.5	1.06e-08	4.33e-06
regulation of growth (GO:0040008)	2.5	1.26e-06	0.000218
regulation of developmental growth (GO:0048638)	2.5	0.000532	0.0269
regulation of neuron projection development (GO:0010975)	2.49	3.65e-05	0.00316
response to toxic substance (GO:0009636)	2.47	3.91e-05	0.00329
small molecule metabolic process (GO:0044281)	2.46	6.8e-15	3.62e-11
regulation of cytoskeleton organization (GO:0051493)	2.45	2.05e-05	0.00194
tube morphogenesis (GO:0035239)	2.45	3.53e-06	0.000486
circulatory system development (GO:0072359)	2.44	8.53e-08	2.23e-05
regulation of Wnt signaling pathway (GO:0030111)	2.4	0.00085	0.0381
positive regulation of cellular catabolic process (GO:0031331)	2.39	0.000877	0.039
cofactor metabolic process (GO:0051186)	2.39	0.000311	0.0175
cell migration (GO:0016477)	2.38	7e-08	1.93e-05
neuron differentiation (GO:0030182)	2.37	2.75e-08	8.95e-06
ion transport (GO:0006811)	2.37	1.52e-10	1.52e-07
regulation of locomotion (GO:0040012)	2.37	5.57e-08	1.62e-05
regulation of cell motility (GO:2000145)	2.37	1.1e-07	2.75e-05
cellular response to growth factor stimulus (GO:0071363)	2.37	0.000124	0.00839
heart development (GO:0007507)	2.35	9.79e-05	0.00713
anatomical structure formation involved in morphogenesis (GO:0048646)	2.33	4.44e-07	8.86e-05
response to growth factor (GO:0070848)	2.33	0.000111	0.0078
tube development (GO:0035295)	2.32	8.88e-07	0.000169
supramolecular fiber organization (GO:0097435)	2.32	0.000296	0.0169
cellular response to hormone stimulus (GO:0032870)	2.32	5.04e-05	0.00412
regulation of cellular component movement (GO:0051270)	2.31	1.04e-07	2.65e-05
small molecule biosynthetic process (GO:0044283)	2.29	0.000109	0.00775
organophosphate metabolic process (GO:0019637)	2.27	2.07e-06	0.000321
morphogenesis of an epithelium (GO:0002009)	2.27	0.000705	0.0331
response to drug (GO:0042493)	2.26	2.25e-07	5.13e-05
protein phosphorylation (GO:0006468)	2.26	5.99e-07	0.000118
gland development (GO:0048732)	2.26	0.001	0.043
plasma membrane bounded cell projection organization (GO:0120036)	2.24	1.17e-07	2.84e-05
enzyme linked receptor protein signaling pathway (GO:0007167)	2.22	2.34e-05	0.00218
locomotion (GO:0040011)	2.2	1.82e-08	6.19e-06
localization of cell (GO:0051674)	2.2	3.97e-07	8.12e-05
cell motility (GO:0048870)	2.2	3.97e-07	8.01e-05
apoptotic process (GO:0006915)	2.19	3.5e-06	0.000486
regulation of anatomical structure morphogenesis (GO:0022603)	2.19	3.29e-07	7.2e-05
tissue morphogenesis (GO:0048729)	2.17	0.000332	0.0184
regulation of GTPase activity (GO:0043087)	2.17	0.00112	0.0469
response to peptide (GO:1901652)	2.16	0.00115	0.0479
cytoskeleton organization (GO:0007010)	2.16	2.5e-07	5.55e-05
positive regulation of kinase activity (GO:0033674)	2.15	0.000213	0.013
cell projection organization (GO:0030030)	2.15	3.72e-07	7.81e-05
metal ion transport (GO:0030001)	2.15	0.000238	0.0141
positive regulation of nervous system development (GO:0051962)	2.14	0.000537	0.0269
regulation of cell adhesion (GO:0030155)	2.12	0.000111	0.00777
response to hormone (GO:0009725)	2.11	1.25e-05	0.00131
intracellular signal transduction (GO:0035556)	2.09	2.58e-09	1.65e-06
ion transmembrane transport (GO:0034220)	2.08	2.04e-05	0.00195
phosphorus metabolic process (GO:0006793)	2.07	1.33e-11	1.93e-08
cell development (GO:0048468)	2.07	1.15e-08	4.46e-06
movement of cell or subcellular component (GO:0006928)	2.06	3.13e-08	9.81e-06
phosphate-containing compound metabolic process (GO:0006796)	2.05	4.95e-11	6.08e-08
response to wounding (GO:0009611)	2.05	0.00111	0.0466
regulation of neuron differentiation (GO:0045664)	2.05	0.000374	0.0202
transmembrane transport (GO:0055085)	2.05	8.09e-07	0.000156
anatomical structure morphogenesis (GO:0009653)	2.05	3.9e-11	5.19e-08
inorganic ion homeostasis (GO:0098771)	2.03	0.00034	0.0188
ion homeostasis (GO:0050801)	2.02	0.000153	0.0102
carbohydrate derivative metabolic process (GO:1901135)	2.02	2.89e-05	0.00262
phosphorylation (GO:0016310)	2	1.62e-06	0.000266
regulation of neurogenesis (GO:0050767)	1.98	0.000211	0.0129
oxidation-reduction process (GO:0055114)	1.97	8.25e-05	0.00627
positive regulation of developmental process (GO:0051094)	1.97	1.36e-06	0.000231
programmed cell death (GO:0012501)	1.96	3.91e-05	0.00332
regulation of nervous system development (GO:0051960)	1.95	0.000125	0.00846
positive regulation of cell differentiation (GO:0045597)	1.95	7.44e-05	0.00585
generation of neurons (GO:0048699)	1.94	6.51e-07	0.000127
cell death (GO:0008219)	1.94	4.91e-05	0.00406
epithelial cell differentiation (GO:0030855)	1.94	0.00113	0.0472
cellular response to endogenous stimulus (GO:0071495)	1.94	1.45e-05	0.00148
neurogenesis (GO:0022008)	1.94	3.4e-07	7.34e-05
cellular chemical homeostasis (GO:0055082)	1.93	0.000767	0.0352
chemical homeostasis (GO:0048878)	1.93	3.09e-05	0.00276
regulation of cellular component biogenesis (GO:0044087)	1.92	0.000147	0.00981
cation transport (GO:0006812)	1.92	0.000562	0.0277
animal organ morphogenesis (GO:0009887)	1.9	0.000233	0.0138
central nervous system development (GO:0007417)	1.9	0.000181	0.0115
cellular response to oxygen-containing compound (GO:1901701)	1.89	8.87e-05	0.00665
response to endogenous stimulus (GO:0009719)	1.88	4.63e-06	0.0006
regulation of cell development (GO:0060284)	1.87	0.000351	0.0192
negative regulation of developmental process (GO:0051093)	1.86	0.000371	0.0202
organic substance catabolic process (GO:1901575)	1.85	1.13e-06	0.000204
response to organic cyclic compound (GO:0014070)	1.84	0.000668	0.0316
response to oxygen-containing compound (GO:1901700)	1.83	5.88e-06	0.000722
regulation of multicellular organismal development (GO:2000026)	1.83	2.29e-07	5.16e-05
epithelium development (GO:0060429)	1.82	0.00026	0.0152
organonitrogen compound catabolic process (GO:1901565)	1.82	0.000308	0.0174
positive regulation of multicellular organismal process (GO:0051240)	1.81	2.93e-06	0.000421
tissue development (GO:0009888)	1.81	3.09e-06	0.000441
positive regulation of phosphorus metabolic process (GO:0010562)	1.8	0.000233	0.0139
positive regulation of phosphate metabolic process (GO:0045937)	1.8	0.000233	0.0139
regulation of biological quality (GO:0065008)	1.79	3.79e-14	1.01e-10
regulation of developmental process (GO:0050793)	1.79	9.24e-09	3.99e-06
positive regulation of phosphorylation (GO:0042327)	1.78	0.000513	0.026
cellular catabolic process (GO:0044248)	1.76	8.31e-06	0.000921
catabolic process (GO:0009056)	1.75	1.91e-06	0.000299
lipid metabolic process (GO:0006629)	1.74	0.000611	0.0295
regulation of cell differentiation (GO:0045595)	1.71	2.18e-05	0.00206
response to abiotic stimulus (GO:0009628)	1.71	0.00109	0.0461
regulation of localization (GO:0032879)	1.71	8.01e-08	2.17e-05
nervous system development (GO:0007399)	1.71	1.2e-06	0.000215
regulation of hydrolase activity (GO:0051336)	1.69	0.000678	0.032
organic substance transport (GO:0071702)	1.68	5.99e-06	0.000729
regulation of cell death (GO:0010941)	1.64	0.000218	0.0132
regulation of phosphorus metabolic process (GO:0051174)	1.64	0.000169	0.011
regulation of phosphorylation (GO:0042325)	1.63	0.000447	0.0235
regulation of protein phosphorylation (GO:0001932)	1.63	0.000934	0.041
regulation of programmed cell death (GO:0043067)	1.62	0.000537	0.027
homeostatic process (GO:0042592)	1.62	0.000378	0.0202
regulation of apoptotic process (GO:0042981)	1.62	0.00069	0.0325
regulation of phosphate metabolic process (GO:0019220)	1.61	0.000242	0.0143
cellular response to chemical stimulus (GO:0070887)	1.6	1.81e-06	0.000292
animal organ development (GO:0048513)	1.59	1.05e-06	0.000192
system development (GO:0048731)	1.59	2.4e-09	1.6e-06
regulation of cellular component organization (GO:0051128)	1.58	3.58e-05	0.00313
regulation of intracellular signal transduction (GO:1902531)	1.58	0.000579	0.0284
response to chemical (GO:0042221)	1.56	8.91e-09	4.06e-06
response to external stimulus (GO:0009605)	1.55	7.71e-05	0.00598
regulation of signal transduction (GO:0009966)	1.55	6.37e-06	0.000765
regulation of multicellular organismal process (GO:0051239)	1.54	7.35e-06	0.000821
localization (GO:0051179)	1.51	2.45e-10	2.3e-07
organonitrogen compound metabolic process (GO:1901564)	1.51	2.22e-09	1.54e-06
regulation of cell communication (GO:0010646)	1.51	4.64e-06	0.000597
cell differentiation (GO:0030154)	1.5	4.48e-06	0.000587
regulation of signaling (GO:0023051)	1.49	6.92e-06	0.000789
cellular developmental process (GO:0048869)	1.49	6.56e-06	0.00077
multicellular organism development (GO:0007275)	1.49	4.58e-08	1.38e-05
cell surface receptor signaling pathway (GO:0007166)	1.47	0.000816	0.0369
anatomical structure development (GO:0048856)	1.45	9.55e-08	2.46e-05
transport (GO:0006810)	1.43	6.7e-06	0.000781
establishment of localization (GO:0051234)	1.42	6.43e-06	0.000766
signaling (GO:0023052)	1.4	1.86e-06	0.000297
cell communication (GO:0007154)	1.39	2.19e-06	0.000332
negative regulation of cellular process (GO:0048523)	1.38	2.52e-05	0.00233
signal transduction (GO:0007165)	1.38	1.64e-05	0.00161
cellular component organization (GO:0016043)	1.37	7.28e-06	0.000818
developmental process (GO:0032502)	1.37	2.43e-06	0.000359
regulation of response to stimulus (GO:0048583)	1.35	0.000312	0.0175
cellular component organization or biogenesis (GO:0071840)	1.34	3.17e-05	0.00282
cellular response to stimulus (GO:0051716)	1.33	2.71e-06	0.000393
positive regulation of cellular process (GO:0048522)	1.33	4.99e-05	0.00411
negative regulation of biological process (GO:0048519)	1.32	0.000105	0.00753
cellular metabolic process (GO:0044237)	1.31	9.46e-07	0.000175
multicellular organismal process (GO:0032501)	1.31	7.03e-06	0.000796
response to stimulus (GO:0050896)	1.31	1.42e-07	3.38e-05
positive regulation of biological process (GO:0048518)	1.29	9.86e-05	0.00715
organic substance metabolic process (GO:0071704)	1.29	3.65e-06	0.000493
nitrogen compound metabolic process (GO:0006807)	1.28	3.65e-05	0.00315
primary metabolic process (GO:0044238)	1.27	4.64e-05	0.00386
metabolic process (GO:0008152)	1.26	1.2e-05	0.00125
cellular process (GO:0009987)	1.21	6.62e-16	5.28e-12
biological regulation (GO:0065007)	1.21	5.14e-08	1.52e-05
regulation of biological process (GO:0050789)	1.16	9.39e-05	0.00691
regulation of cellular process (GO:0050794)	1.14	0.00116	0.048
biological_process (GO:0008150)	1.13	5.54e-13	8.85e-10
Unclassified (UNCLASSIFIED)	0.27	5.54e-13	9.83e-10
DNA metabolic process (GO:0006259)	0.19	0.000207	0.0127
detection of stimulus involved in sensory perception (GO:0050906)	0.09	0.000201	0.0125
detection of chemical stimulus involved in sensory perception of smell (GO:0050911)	< 0.01	0.000226	0.0135
detection of chemical stimulus involved in sensory perception (GO:0050907)	< 0.01	6.47e-05	0.00519
detection of chemical stimulus (GO:0009593)	< 0.01	2.93e-05	0.00264
sensory perception of smell (GO:0007608)	< 0.01	9.7e-05	0.0071
sensory perception of chemical stimulus (GO:0007606)	< 0.01	1.98e-05	0.0019
