# Supplementary material for: Single cell transcriptional and chromatin accessibility profiling redefine cellular heterogeneity in the adult human kidney
Source: Nat Commun. 2021 Apr 13;12:2190. doi: 10.1038/s41467-021-22368-w (PMC8044133; doi:10.1038/s41467-021-22368-w)
Supplement: Supplementary file 10 — Supplementary Data 7 [file 41467_2021_22368_MOESM10_ESM.xlsx]

## Sheet: Sheet1
Target	Coordinates of target	Coordinates of amplicon	Amplicon size	Direction	Sequence
HNF4A-ChIP background control	chr5:177393216-177393337	chr5:177393216-177393337	122	F	CCCTTACACCCCCTGAGGATA
				R	TACCCATCCCTTTCTCGGTG
SLC34A1 promoter	chr5:177384377-177384389	chr5:177384292-177384400	109	F	ATGCAGAGCTGACGATTAGCA
				R	CTTGGGTCAAGGGCAAAGTC
SLC34A1 co-accessible	chr5:177379077-177379089	chr5:177378977-177379080	104	F	CCTAAGGCCAGTGTGATAGGC
				R	TGTGGCCAAAAGAGCTGAGG
SLC5A2 promoter	chr16:31482945-31482957	chr16:31482974-31483078	105	F	GACCAGCCTTCAGCCTTGATA
				R	TAATGGTTACCTCAGGGGCAC
SLC5A2 co-accessible	chr16:31458141-31458153	chr16:31458007-31458146	140	F	CAGGTTGGAGCTTTGCGCT
				R	TCCGGAAACCTGATGCTTGG
HNF4A 1st exon	chr20:44401447-44401459	chr20:44401457-44401575	119	F	GAGAATGTGCAGGTGTTGACG
				R	ACCCCAAAGTTGAGTGCCAAA
HNF4A co-accessible	chr20:44395660-44395672	chr20:44395670-44395806	137	F	GGTCAGTGGTTGGGGACCTA
				R	AAGTCGTGGAGGAAAGAAGCC
RELA-ChIP background control	chr1:100716760-100716844	chr1:100716760-100716844	85	F	ACATTGCTTCATGGGTGCCT
				R	AGGGTGTCCAGAGAAAAGTAATAGC
VCAM1 promoter	chr1:100719663-100719689	chr1:100719551-100719638	88	F	AGTGTCTTCTTTTGCCAGGACA
				R	ACAGACACCCAGCCAAGTTC
VCAM1 co-accessible	chr1:100656748-100656757	chr1:100656779-100656902	124	F	AGTTGATCTCCTGGTTGGGG
				R	GCTCATTTGGAAGTGCAACCC
