# Supplementary material for: Single cell transcriptional and chromatin accessibility profiling redefine cellular heterogeneity in the adult human kidney
Source: Nat Commun. 2021 Apr 13;12:2190. doi: 10.1038/s41467-021-22368-w (PMC8044133; doi:10.1038/s41467-021-22368-w)
Supplement: Supplementary file 12 — Source Data [file 41467_2021_22368_MOESM12_ESM.xlsx]

## Sheet: Fig5b
	Celltype	patient	Percentage
	LTL+	UR064	4.87805
	LTL+	UR064	3.91061			median	ttest
	LTL+	UR064	5.10638		LTL+	3.91061	5.47056e-11
	LTL+	UR064	2.53165		UMOD+	0
	LTL+	UR064	2.28571
	LTL+	UR111	3.62319
	LTL+	UR111	4.7619
	LTL+	UR111	5.61798
	LTL+	UR111	2.51046
	LTL+	UR111	4.31034
	LTL+	UR114	2.95567
	LTL+	UR114	7.79817
	LTL+	UR114	2.89855
	LTL+	UR114	6.36364
	LTL+	UR114	3.29218
	UMOD+	UR064	0
	UMOD+	UR064	0
	UMOD+	UR064	0
	UMOD+	UR064	0
	UMOD+	UR064	0
	UMOD+	UR111	0
	UMOD+	UR111	0
	UMOD+	UR111	0
	UMOD+	UR111	0
	UMOD+	UR111	0
	UMOD+	UR114	0
	UMOD+	UR114	0
	UMOD+	UR114	0
	UMOD+	UR114	0
	UMOD+	UR114	0

## Sheet: Fig6e
	Celltype	patient	Percentage
	LTL+VCAM1+	UR064	0
	LTL+VCAM1+	UR064	0			median	ttest
	LTL+VCAM1+	UR064	0		LTL+VCAM1+	0	1.2064e-26
	LTL+VCAM1+	UR064	20		LTL+VCAM1-	97.3856
	LTL+VCAM1+	UR064	0
	LTL+VCAM1+	UR111	25
	LTL+VCAM1+	UR111	0
	LTL+VCAM1+	UR111	0
	LTL+VCAM1+	UR111	10
	LTL+VCAM1+	UR111	0
	LTL+VCAM1+	UR114	0
	LTL+VCAM1+	UR114	0
	LTL+VCAM1+	UR114	14.2857
	LTL+VCAM1+	UR114	0
	LTL+VCAM1+	UR114	11.1111
	LTL+VCAM1-	UR064	97.1564
	LTL+VCAM1-	UR064	95.6098
	LTL+VCAM1-	UR064	98
	LTL+VCAM1-	UR064	97.4522
	LTL+VCAM1-	UR064	95.9459
	LTL+VCAM1-	UR111	98.0296
	LTL+VCAM1-	UR111	97.3856
	LTL+VCAM1-	UR111	99.3151
	LTL+VCAM1-	UR111	98.3471
	LTL+VCAM1-	UR111	98.1481
	LTL+VCAM1-	UR114	97.3822
	LTL+VCAM1-	UR114	95.6522
	LTL+VCAM1-	UR114	97.2222
	LTL+VCAM1-	UR114	95.8848
	LTL+VCAM1-	UR114	97.4227

## Sheet: Fig6f
	rela	background control	VCAM1 promoter	VCAM1 co-access
	sample 1 Ct	35.7043	32.6988	26.0551
	sample 2 Ct	35.5947	33.0068	25.9411
	sample 3 Ct	36.7055	33.434	26.1126
	sample 1% input 1 Ct	30.3406	29.1576	24.536
	sample 1% input 2 Ct	31.1332	29.9809	24.7074
	sample 1% input 3 Ct	31.3944	29.869	24.8198
	% input 1	0.0242829	0.0858893	0.348876
	% input 2	0.0453853	0.122767	0.425206
	% input 3	0.0251851	0.0844887	0.408109
	ratio1	1	3.53703	14.3672
	ratio2	1	2.705	9.36878
	ratio3	1	3.35471	16.2044
	mean		3.19891	13.3134
	sd		0.437349	3.53753

## Sheet: Fig7a
mouse	group	PT	PT_VCAM1
SHAM4h-R1	SHAM4h	0.33023	0.00843545
SHAM4h-R2	SHAM4h	0.276261	0.045604
SHAM4h-R3	SHAM4h	0.278398	0.044328
SHAM24h-R1	SHAM24h	0.308161	0		PT p-vaues (vs SHAM24 h)
SHAM24h-R2	SHAM24h	0.298562	0		SHAM4h	0.9992
SHAM24h-R3	SHAM24h	0.306591	0		SHAM12m	1
SHAM12m-R1	SHAM12m	0.318217	0.0147708		IRI2h	0.5508
SHAM12m-R2	SHAM12m	0.297793	0		IRI4h	0.4269
SHAM12m-R3	SHAM12m	0.291157	0		IRI24h	<0.001
IRI2h-R1	IRI2h	0.283752	0		IRI48h	<0.001
IRI2h-R2	IRI2h	0.286643	0		IRI72h	<0.001
IRI2h-R3	IRI2h	0.260412	0.00558627		IRI7d	<0.001
IRI4h-R1	IRI4h	0.251627	0.0509231		IRI14d	0.0123
IRI4h-R2	IRI4h	0.293482	0.0288362		IRI28d	0.0784
IRI4h-R3	IRI4h	0.276276	0.0151157		IRI6m	<0.001
IRI24h-R1	IRI24h	0.204362	0.0482007		IRI12m	0.5014
IRI24h-R2	IRI24h	0.217278	0.0346353
IRI24h-R3	IRI24h	0.195575	0.0456556
IRI48h-R1	IRI48h	0.199482	0.0611843
IRI48h-R2	IRI48h	0.204661	0.037748
IRI48h-R3	IRI48h	0.209476	0.0339809
IRI72h-R1	IRI72h	0.218114	0.0237432
IRI72h-R2	IRI72h	0.211495	0.0491254		PT_VCAM1 p-vaues (vs SHAM24 h)
IRI72h-R3	IRI72h	0.227294	0.0584895		SHAM4h	0.1236
IRI7d-R1	IRI7d	0.226389	0.0442265		SHAM12m	1
IRI7d-R2	IRI7d	0.229683	0.0220984		IRI2h	1
IRI7d-R3	IRI7d	0.215996	0.0569317		IRI4h	0.1476
IRI14d-R1	IRI14d	0.205388	0.0492107		IRI24h	0.0226
IRI14d-R2	IRI14d	0.24952	0		IRI48h	0.0173
IRI14d-R3	IRI14d	0.278986	0.00230726		IRI72h	0.019
IRI28d-R1	IRI28d	0.261063	0.0386857		IRI7d	0.0309
IRI28d-R2	IRI28d	0.284479	0.00204996		IRI14d	0.77
IRI28d-R3	IRI28d	0.229018	0		IRI28d	0.9225
IRI6m-R1	IRI6m	0.250599	0.0304646		IRI6m	0.0163
IRI6m-R2	IRI6m	0.248218	0.0320606		IRI12m	0.9993
IRI6m-R3	IRI6m	0.22792	0.0539623
IRI6m-R4	IRI6m	0.190402	0.0504926
IRI12m-R1	IRI12m	0.255409	0
IRI12m-R2	IRI12m	0.283699	0.0216786
IRI12m-R3	IRI12m	0.288074	0

## Sheet: Fig7b
mouse	group	PT	PT_VCAM1	LEUK
NORM3m-R1	NORM3m	0.25807	0.00686414	0
NORM3m-R2	NORM3m	0.294541	0.0137771	0		PT p-vaues (vs NORM3m)
NORM3m-R3	NORM3m	0.294514	0	0		NORM9m	0.0326
NORM9m-R1	NORM9m	0.227092	0.0354818	0.0177564		NORM15m	0.2166
NORM9m-R2	NORM9m	0.221474	0.0202628	0
NORM9m-R3	NORM9m	0.24441	0.0287339	0
NORM15m-R1	NORM15m	0.276812	0.0240156	0.0144489		PT_VCAM1 p-vaues (vs NORM3m)
NORM15m-R2	NORM15m	0.256966	0.0312042	0.0281109		NORM9m	0.0267
NORM15m-R3	NORM15m	0.229167	0.0411816	0.0251903		NORM15m	0.0128

## Sheet: Fig7d
patient	PT	PT_VCAM1	PEC	TAL	DCT_CNT	PC	ICA	ICB	PODO	ENDO	MES_FIB	LEUK
TCGA-CZ-5457	0.220337	0.0091852	0.0595332	0.218477	0.209662	0.0835871	0.0355792	0.0354074	0.0158562	0.0446998	0.0661837	0.00149205
TCGA-CZ-5987	0.347127	0.00848992	0.022366	0.117923	0.303662	0.0226774	0.0628178	0.0174234	0.0192866	0.0452695	0.0286968	0.00425966
TCGA-CZ-5453	0.19796	0.10587	0.0135038	0.169021	0.214904	0.114099	0.0660807	0.00729867	0.017015	0.0709932	0.020106	0.00314767
TCGA-B0-5701	0.295211	0.0111205	0	0.301578	0.241203	0.0349767	0.047093	0.00717718	0.0201191	0.0415209	0	0
TCGA-Y8-A8RY	0.208319	0.00737049	0.0560917	0.241572	0.193976	0.0683571	0.036156	0.0289481	0.0189799	0.0523012	0.0529257	0.035003
TCGA-BQ-5875	0.325562	0.00208106	0.0176717	0.273095	0.247003	0.00595219	0.0366013	0.0157128	0.0173784	0.0513167	0.00762514	0
TCGA-GL-A59R	0.342111	0.0251498	0	0.164412	0.287149	0.0169472	0.0642077	0.00678966	0.0271156	0.0661176	0	0
TCGA-B0-5694	0.266265	0.036453	0.0144401	0.120585	0.350939	0.0027431	0.0898531	0.0127471	0.0332037	0.072771	0	0
TCGA-CW-5581	0.232098	0.002287	0.0510025	0.265606	0.200797	0.0607198	0.0399957	0.0312895	0.0168631	0.0345915	0.0492217	0.0155287
TCGA-CJ-5677	0.221446	0.11454	0.0157286	0.167042	0.282726	0.0831579	0.0374463	0.0147549	0.0203001	0.0288622	0.0139963	0
TCGA-CW-6090	0.293202	0.0393512	0.0223332	0.167914	0.278602	0.0111446	0.0657344	0.0105114	0.017519	0.0649737	0	0.0287137
TCGA-KL-8324	0.314929	0.0251999	0.0382863	0.161434	0.238243	0.045344	0.0505824	0.0169084	0.0148195	0.0594426	0.018289	0.0165217
TCGA-KN-8422	0.172042	0.0791074	0.0340955	0.0876067	0.212658	0.167039	0.0683871	0.0250131	0.01367	0.0589388	0.0549259	0.0265159
TCGA-KO-8415	0.332566	0.0234942	0	0.174964	0.301584	0	0.0768383	0.00320157	0.0250515	0.0622998	0	0
TCGA-CW-5585	0.258335	0.00943615	0.0145514	0.245672	0.306582	0.00878502	0.0613295	0.0134392	0.0341901	0.047679	0	0
TCGA-CZ-5989	0.27001	0.0179871	0.0310756	0.173046	0.310772	0	0.0592283	0.0155623	0.0298505	0.0697993	0.0142357	0.0084341
TCGA-BQ-5879	0.21967	0.092865	0.036474	0.0791512	0.352787	0	0.0668695	0.0184918	0.0168147	0.060168	0.0159577	0.040751
TCGA-CJ-5680	0.224638	0.000493098	0.0317112	0.343286	0.213227	0.0464026	0.0236274	0.0226797	0.0177357	0.0335536	0.0426459	0
TCGA-DZ-6134	0.289999	0.0235588	0	0.229446	0.315985	0	0.0659638	0.00370147	0.0240294	0.0473162	0	0
TCGA-B2-5641	0.210184	0.0164715	0.0647943	0.124801	0.225356	0.107112	0.0387124	0.0367315	0.0141116	0.0469207	0.0812748	0.0335297
TCGA-B8-4622	0.313589	0.0140339	0.0219632	0.147811	0.330733	0	0.0566938	0.0287377	0.0243112	0.0576213	0.00450568	0
TCGA-CW-6088	0.302095	0.0283927	0	0.224425	0.292003	0.0141388	0.0647327	0.00314599	0.0271314	0.0439352	0	0
TCGA-B8-4619	0.281163	0.0414034	0	0.270093	0.267669	0.0150791	0.0494718	0.00574265	0.0204522	0.0489266	0	0
TCGA-KO-8403	0.310914	0.00834556	0.0208579	0.162157	0.307089	0	0.0615515	0.0120429	0.0208606	0.0764837	0	0.0196975
TCGA-KN-8419	0.2044	0.0272987	0.0404501	0.196767	0.185765	0.114011	0.0798214	0.0180575	0.0189133	0.0524094	0.0367605	0.0253455
TCGA-B8-5549	0.180778	0.0375011	0.0208682	0.29544	0.239368	0.0718392	0.0406193	0.0134681	0.0244306	0.062168	0.0084823	0.00503781
TCGA-B0-5703	0.277156	0.0651415	0.0190412	0.115902	0.238548	0.0818877	0.0671142	0.00781523	0.0137788	0.0578047	0.0262006	0.0296095
TCGA-CZ-4865	0.217737	0.0112497	0.0491762	0.285627	0.198517	0.0489526	0.0537915	0.0243658	0.0177392	0.0490664	0.0267975	0.0169803
TCGA-CZ-5461	0.195718	0.0716166	0.0285259	0.141706	0.249961	0.103651	0.0611504	0.00738823	0.0163147	0.0502023	0.0428915	0.0308748
TCGA-KN-8431	0.348556	0.00261879	0.0150847	0.162408	0.287344	0.0279196	0.0527115	0.0147231	0.0255819	0.0538633	0.00918945	0
TCGA-B9-4115	0.217387	0.0124887	0.0301492	0.273174	0.192152	0.0952646	0.0536784	0.0182522	0.0199168	0.0396225	0.0383857	0.00952909
TCGA-P4-A5E8	0.272147	0.0199685	0.00326492	0.233287	0.298567	0.00283708	0.0645539	0.00385012	0.0341004	0.0674239	0	0
TCGA-BQ-5888	0.224035	0	0.055267	0.205149	0.229989	0.0768013	0.0248629	0.0380219	0.0157593	0.00521764	0.109369	0.0155282
TCGA-P4-A5ED	0.225657	0.0074287	0.0556495	0.177343	0.227003	0.0555741	0.0431544	0.0287246	0.0174966	0.041204	0.0833649	0.0373998
TCGA-GL-A9DE	0.23532	0	0.0457967	0.264862	0.217637	0.050328	0.0239764	0.0267109	0.0147737	0.0207797	0.0772208	0.0225955
TCGA-CZ-5469	0.256461	0	0.0198662	0.117625	0.407577	0	0.0750962	0.0106379	0.0313495	0.0643566	0	0.0170308
TCGA-B0-5696	0.191643	0.0174637	0.0328356	0.382271	0.182101	0.057166	0.0419024	0.0189376	0.0144853	0.0524039	0.00018768	0.00860255
TCGA-CZ-5466	0.239532	0.051598	0.0276544	0.0851604	0.358568	0.00830428	0.0815518	0.0140373	0.0304267	0.0728241	0.0216862	0.00865723
TCGA-A3-3358	0.213108	0.0287499	0.0499406	0.23609	0.195509	0.0893678	0.0436625	0.0154825	0.0174902	0.047107	0.0332466	0.030245
TCGA-CZ-4863	0.379689	0.00302761	0.0260901	0.143444	0.285526	0	0.0535116	0.0145136	0.0195738	0.0608324	0.00429232	0.00949952
TCGA-CZ-5467	0.236326	0.062771	0.0392958	0.139853	0.250495	0.0664349	0.043705	0.0237201	0.0202941	0.0380644	0.0548012	0.0242391
TCGA-CJ-5678	0.187438	0.0653517	0	0.217837	0.227125	0.128497	0.0910669	0	0.0259824	0.0567024	0	0
TCGA-DZ-6133	0.246188	0.0224959	0	0.412822	0.197227	0.0387738	0.030484	0.00427189	0.0194451	0.0282926	0	0
TCGA-BQ-7061	0.20645	0.0197844	0.0425439	0.260405	0.188494	0.0856956	0.0552069	0.0224496	0.0213153	0.0575246	0.028347	0.0117845
TCGA-B0-4700	0.227054	0	0.0273251	0.381332	0.210895	0.0280392	0.0129368	0.0210137	0.0187193	0.0258328	0.0382209	0.0086308
TCGA-CW-5589	0.212531	0.046788	0.0102264	0.334215	0.16792	0.0996082	0.0447254	0.0122619	0.0205417	0.0437501	0.00560256	0.00182972
TCGA-CJ-5676	0.209099	0.0121628	0.0333093	0.397614	0.167583	0.0551448	0.0533297	0.0116777	0.0188706	0.0315586	0.00965062	0
TCGA-CJ-5679	0.216278	0.0256367	0.0240663	0.279024	0.179967	0.095296	0.0436802	0.0148268	0.0197992	0.0488359	0.0384477	0.0141416
TCGA-CJ-6030	0.205318	0	0.00714041	0.395853	0.189023	0.0801237	0.0337996	0.026909	0.0188913	0.0203968	0.0225455	0
TCGA-CZ-5462	0.241182	0	0.0452947	0.219157	0.204791	0.0784567	0.0441783	0.0303993	0.0184229	0.0149587	0.07451	0.0286489
TCGA-CZ-5463	0.250849	0.0314615	0.00415113	0.335267	0.220879	0.0294594	0.0498108	0.00914696	0.0219498	0.0470251	0	0
TCGA-CZ-5986	0.23838	0	0	0.302919	0.344525	0.0133295	0.0184642	0.0179779	0.0402303	0	0.0241737	0
TCGA-B0-5402	0.286953	0	0.0282816	0.237445	0.233252	0.0358846	0.0359991	0.0193329	0.0180548	0.0464435	0.0324718	0.0258812
TCGA-KN-8427	0.178358	0.0416595	0	0.359494	0.153397	0.136297	0.0630771	0.00359371	0.0249656	0.0391587	0	0
TCGA-KN-8434	0.358702	0.0270359	0	0.149649	0.292654	0.0447698	0.0668141	0	0.0216776	0.0386983	0	0
TCGA-KL-8336	0.401974	0.0053498	0.0277469	0.118662	0.274074	0	0.0641804	0.0127045	0.0163445	0.0676329	0	0.0113304
TCGA-KN-8432	0.240171	0.000429927	0.0112807	0.372859	0.22224	0.0387032	0.035797	0.0153692	0.0190732	0.0207295	0.023348	0
TCGA-KN-8435	0.224071	0	0.0414541	0.303088	0.197413	0.0623357	0.0265039	0.0236339	0.0209117	0.0411006	0.0521034	0.00738463
TCGA-KN-8428	0.213613	0.0185986	0.0234687	0.352017	0.165117	0.0834095	0.0326855	0.0105555	0.0161568	0.0370835	0.0282797	0.0190147
TCGA-KN-8437	0.221768	0	0.00535564	0.43586	0.194421	0.0588006	0.00438047	0.0143305	0.0218194	0.0136537	0.0296103	0
TCGA-B0-5690	0.305918	0.0221136	0.0192219	0.106119	0.289035	0.0720619	0.0718968	0.0154294	0.0259006	0.036664	0.0356401	0
TCGA-BQ-5884	0.372098	0	0.0343862	0.100006	0.305745	0	0.0491175	0.0197289	0.0226029	0.0681722	0.00809683	0.0200472
TCGA-DZ-6132	0.344077	0.0356991	0.0186806	0.128429	0.225966	0.0664148	0.0597123	0.010686	0.0173936	0.0475002	0.0215485	0.0238928
TCGA-BQ-7045	0.222584	0.0484091	0.0283186	0.270925	0.235462	0.054201	0.0351145	0.015928	0.0222642	0.0492105	0.0154701	0.00211337
TCGA-CZ-5451	0.235802	0.000186271	0.0217301	0.344489	0.220265	0.0469313	0.0376894	0.0180794	0.0190493	0.0233529	0.0324256	0
TCGA-BQ-5894	0.286547	0.0799758	0.0125713	0.101799	0.278652	0.0423487	0.0729211	0.0118336	0.0251185	0.0715044	0	0.0167288
TCGA-CZ-5468	0.275747	0.0399781	0.0398505	0.0928392	0.323951	0	0.0568532	0.0300156	0.017824	0.0596762	0.029066	0.0341984
TCGA-BQ-7059	0.270223	0.0765303	0.00833932	0.128057	0.293257	0.0451193	0.0721303	0.001505	0.0201395	0.0698481	0	0.0148508
TCGA-GL-6846	0.197528	0.0214917	0.0328872	0.350617	0.198778	0.0612271	0.0437854	0.0217216	0.0201342	0.0430203	0.00880867	0
TCGA-BQ-5891	0.223817	0.0201273	0	0.326397	0.287296	0.00548963	0.0611129	0.00323909	0.0348853	0.0376362	0	0
TCGA-BQ-7044	0.207042	0.0237619	0	0.437945	0.200567	0.0391342	0.0352505	0	0.0203755	0.0359245	0	0
TCGA-KN-8424	0.299977	0.0285509	0.0289037	0.195251	0.256796	0.0276208	0.0476745	0.0157925	0.02117	0.0698563	0.00260479	0.00580297
TCGA-KN-8433	0.205005	0.0200573	0.0330354	0.270665	0.212388	0.0889414	0.0599986	0.0106956	0.0257741	0.0559862	0.0174531	0
TCGA-B8-4620	0.402458	0	0.00828421	0.153984	0.261479	0.0318273	0.0607729	0.00897617	0.0224788	0.0497399	0	0
TCGA-CZ-5456	0.253454	0	0	0.00154806	0.541831	0.0741243	0	0	0.0251769	0	0.103865	0
TCGA-CW-5591	0.217785	0	0.0608131	0.246237	0.204901	0.0480443	0.0343226	0.0307726	0.0193274	0.0296804	0.0748098	0.0333065
TCGA-CW-5584	0.208225	0.026756	0.0319323	0.307038	0.276622	0.0165109	0.0421959	0.0107724	0.0233417	0.0566053	0	0
TCGA-B0-5712	0.324225	0.000675035	0.0116603	0.137459	0.346645	0.0105302	0.0656569	0.016557	0.03237	0.04663	0.00759119	0
TCGA-CZ-5988	0.238759	0	0	0.254982	0.236147	0.133892	0.0245139	0.0202876	0.0174143	0	0.0740055	0
TCGA-B0-4712	0.187311	0.0730831	0	0.197668	0.246416	0.115417	0.0863942	0	0.0286684	0.0626008	0	0.00244048
TCGA-CJ-5689	0.300296	0.0201785	0	0.228789	0.29923	0	0.0627451	0.00975364	0.0240498	0.0549582	0	0
TCGA-B0-5709	0.218944	0.0317524	0.0223374	0.263558	0.208754	0.0737114	0.0362425	0.019177	0.0167328	0.0455771	0.0632138	0
TCGA-CZ-5465	0.344146	0.0301355	0.00872499	0.153634	0.297651	0.0181468	0.0528425	0.0131058	0.0251687	0.0544421	0.00200247	0
TCGA-CZ-4864	0.293876	0.00782108	0.0345478	0.222256	0.262963	0.00242382	0.0478581	0.0185464	0.0211512	0.0612751	0.0164758	0.0108066
TCGA-BQ-7051	0.213356	0.0938391	0.0506542	0.0811392	0.245966	0.06454	0.0552295	0.0247221	0.0141115	0.0434825	0.0760577	0.0369017
TCGA-CZ-5984	0.187717	0.0404212	0.019497	0.299622	0.178316	0.125642	0.0633058	0.0066497	0.0205075	0.0509167	0.00740632	0
TCGA-KL-8329	0.204026	0.00691457	0.0118697	0.405791	0.216765	0.0405184	0.038227	0.0149823	0.0244462	0.0347874	0.00167227	0
TCGA-CW-6087	0.307859	0	0.0167057	0.221097	0.303532	0	0.0466702	0.0157953	0.0269081	0.0614322	0	0
TCGA-BQ-5878	0.220966	0	0.0452586	0.235674	0.216265	0.0893055	0.0245635	0.0304336	0.0175831	0.026491	0.0880087	0.00545222
TCGA-CZ-5458	0.397281	0.00548467	0.0182306	0.131256	0.263326	0.0156646	0.0598342	0.0126802	0.0194646	0.0706629	0	0.00611484
TCGA-CJ-5672	0.332392	0.0176952	0.033584	0.0926137	0.28938	0.0238829	0.0552122	0.0216014	0.0212184	0.0479091	0.0397951	0.0247156
TCGA-B8-5552	0.220546	0.0148828	0.0626954	0.183147	0.200495	0.0828601	0.0332449	0.0305407	0.0156582	0.0492879	0.0635256	0.0431163
TCGA-CZ-5454	0.199807	0.0105114	0.027462	0.406344	0.180089	0.0661193	0.0268326	0.0132992	0.0217406	0.0318808	0.0159139	0
TCGA-B0-5705	0.237102	0	0.0369624	0.30568	0.213636	0.0551742	0.0346189	0.0273948	0.0186614	0.00510061	0.0656695	0
TCGA-CZ-5452	0.387057	0	0.0177068	0.14922	0.237197	0.07772	0.0447363	0.0104471	0.0136545	0.0219697	0.0402916	0
TCGA-KN-8436	0.192856	0.0127884	0	0.390734	0.157993	0.119229	0.0809098	0.00992265	0.017803	0.0177644	0	0
TCGA-B0-5691	0.216282	0.0147901	0.0352331	0.195925	0.236431	0.0867962	0.0350667	0.0165454	0.0162587	0.0512509	0.0900855	0.00533552
TCGA-B0-5711	0.30037	0.0254625	0	0.208558	0.279997	0.0543676	0.0518201	0.00756494	0.0247617	0.0423534	0.0047451	0
TCGA-CW-5580	0.222548	0	0.0198125	0.422049	0.203846	0.0505043	0.0200881	0.0126536	0.0155937	0.00805843	0.024846	0
TCGA-CZ-5985	0.194631	0.0353903	0.0731118	0.201337	0.338212	0.00277143	0.0293473	0.0198525	0.0175518	0.0372527	0.0125586	0.0379838
TCGA-B2-5636	0.248347	0.0452612	0.065404	0.0937798	0.223784	0.0492156	0.0380182	0.0256078	0.00564802	0.0710529	0.082699	0.0511827
TCGA-B0-5697	0.188923	0.0324826	0.0235733	0.368787	0.181634	0.0590284	0.0445821	0.0128381	0.0195334	0.0492038	0.0194147	0
TCGA-CJ-5681	0.283704	0.0260077	0	0.280013	0.253749	0.0290078	0.049624	0.0087344	0.0274763	0.0416838	0	0
TCGA-CZ-5470	0.25757	0	0	0.283533	0.247613	0.0714403	0	0.0269172	0.0212394	0	0.0916867	0
TCGA-CZ-5982	0.284807	0.0288724	0.0209805	0.216736	0.240335	0.044084	0.0414727	0.0163234	0.0208299	0.0523123	0.0222906	0.010956
TCGA-CW-5587	0.368168	0.0334125	0.0226794	0.0986297	0.260815	0.0429351	0.0663412	0.00917549	0.0168143	0.0578687	0.00444481	0.0187157
TCGA-B0-5699	0.185008	0.0674523	0.0324743	0.122058	0.29818	0.0332564	0.0444941	0.0175833	0.0251488	0.0653853	0.0832875	0.0256713
TCGA-CJ-6033	0.398911	0	0.0255275	0.147293	0.26278	0.0125112	0.0524842	0.0138516	0.020148	0.0645649	2.93699e-05	0.00190017
TCGA-A4-A57E	0.36367	0.00852727	0.0336024	0.171829	0.227398	0.0366723	0.0517335	0.0115281	0.0153154	0.0473465	0.0171706	0.0152069
TCGA-A4-A4ZT	0.256131	0.0227138	0.0347415	0.105323	0.27386	0.0683901	0.0763275	0.0165788	0.0442099	0.0492071	0.0254931	0.0270239
TCGA-KN-8423	0.266865	0.0354617	0.0247372	0.10095	0.292015	0.0596523	0.0640982	0.00847866	0.0293545	0.0841147	0.0234473	0.0108246
TCGA-KL-8326	0.251943	0.000874673	0	0.371571	0.243167	0.0168958	0.0365333	0.0126959	0.024829	0.0414912	0	0
TCGA-KN-8430	0.208709	0.0712638	0.00377488	0.142158	0.350801	0.021646	0.0894271	0.00795728	0.040573	0.0636901	0	0
TCGA-KN-8426	0.196522	0.0370534	0.021013	0.30737	0.189865	0.102903	0.0628114	0.0200248	0.0178738	0.0445642	0	0
TCGA-KN-8429	0.234237	0.0147634	0.0245028	0.291017	0.220547	0.0734411	0.0423111	0.0130015	0.0176067	0.0329251	0.0290871	0.00655978
TCGA-KL-8339	0.281169	0.0191971	0.0118705	0.105438	0.365612	0.0430272	0.068961	0.0143548	0.0334577	0.0454027	0.0115094	0
TCGA-KN-8425	0.208879	0	0.0192135	0.305951	0.220696	0.0923919	0.0588453	0.0175996	0.0243016	0.0344616	0.0176607	0
TCGA-B0-5706	0.242388	0.130255	0.0188582	0.101359	0.249464	0.074715	0.0557564	0.0169857	0.0256926	0.0437842	0.0407415	0
TCGA-CZ-5455	0.221202	0.0200653	0.0606421	0.176559	0.213489	0.0739775	0.0318924	0.0322591	0.0151158	0.0553168	0.0719742	0.0275066
TCGA-A3-3387	0.215428	0	0.0329683	0.303574	0.223206	0.0536524	0.0369503	0.0199442	0.0233391	0.0352113	0.055726	0
TCGA-DZ-6131	0.200438	0.0201414	0.0303998	0.313433	0.181853	0.0854373	0.0498157	0.0189904	0.021371	0.0517695	0.0263497	0
TCGA-BQ-5882	0.205753	0.0134227	0.0470715	0.253788	0.207217	0.0702732	0.0519201	0.0255345	0.0166261	0.0526576	0.0361331	0.0196036
TCGA-GL-7966	0.213424	0.070515	0.0078204	0.187471	0.294798	0.0287007	0.0713217	0.0120575	0.0363799	0.0720169	0	0.00549481
TCGA-BQ-5890	0.210724	0.00698888	0.0422618	0.308988	0.185267	0.0546092	0.0355493	0.0249986	0.0146343	0.0403973	0.0484116	0.0271705
TCGA-BQ-5877	0.208332	0	0.0545416	0.263052	0.213012	0.0885243	0.0275411	0.0345206	0.0157602	0.0365255	0.0398179	0.0183732
TCGA-BQ-5887	0.270465	0.0378503	0.00465253	0.26263	0.265684	0	0.0600947	0.0147206	0.0267395	0.0571637	0	0
TCGA-BQ-7055	0.291505	0.0831599	0	0.118816	0.319398	0.0113473	0.0893626	0	0.0223172	0.0640937	0	0
TCGA-BQ-7046	0.206711	0.0129267	0.0402373	0.325622	0.188076	0.0645027	0.0314462	0.0181848	0.0138433	0.0476656	0.0314552	0.0193288

## Sheet: Fig7e
patient	group	PT	PT_VCAM1	LEUK
Sample1	Advanced DN	0.196725	0.0365002	0.00139791
Sample2	Advanced DN	0.231057	0.0501298	0.0408943
Sample3	Advanced DN	0.333197	0.0144635	0.0100484
Sample4	Advanced DN	0.244456	0.0422474	0.0257027		PT p-vaues (vs Normal)
Sample5	Advanced DN	0.169476	0.0552447	0.0264164		Early	0.98055
Sample6	Advanced DN	0.196127	0.0554709	0.0403403		Advanced	0.000118
Sample7	Advanced DN	0.117518	0.0230063	0.0102592
Sample8	Advanced DN	0.149754	0.0909178	0.0575281
Sample9	Advanced DN	0.18796	0.0615624	0.00841341
Sample10	Advanced DN	0.218627	0.0113609	0		PT_VCAM1 p-vaues (vs Normal)
Sample11	Advanced DN	0.184534	0.0709146	0		Early	0.985
Sample12	Advanced DN	0.301549	0.0128235	0		Advanced	1.97e-05
Sample13	Advanced DN	0.207644	0.0886649	0.0421515
Sample14	Advanced DN	0.254443	0.0327244	0.0304586
Sample15	Advanced DN	0.145966	0.0381058	0.0378616		LEUK p-vaues (vs Normal)
Sample16	Advanced DN	0.15779	0.0587211	0.00107771		Early	0.96564
Sample17	Advanced DN	0.327884	0	0		Advanced	0.00559
Sample18	Advanced DN	0.221397	0.0349239	0.0418723
Sample19	Advanced DN	0.133423	0.0377444	0.0388887
Sample20	Advanced DN	0.265258	0.0426842	0
Sample21	Advanced DN	0.27648	0.080658	0.0577382
Sample22	Early DN	0.310908	0.0106329	0
Sample23	Early DN	0.340217	0	0
Sample24	Early DN	0.315298	0	0
Sample25	Early DN	0.29574	0	0
Sample26	Early DN	0.276231	0	0
Sample27	Early DN	0.285401	0	0
Sample28	Normal	0.304185	0	0
Sample29	Normal	0.302938	0	0
Sample30	Normal	0.362936	0	0
Sample31	Normal	0.283698	0	0
Sample32	Normal	0.345667	0	0
Sample33	Normal	0.276852	0	0
Sample34	Normal	0.295836	0.00953202	0
Sample35	Normal	0.298369	0	0.00477263
Sample36	Normal	0.304256	0.0196781	0.0117543

## Sheet: FigS6
cicero_coaccess_threshold	cicero_in_gh_all	prop_cicero_in_gh_all	cicero_in_gh_de	prop_cicero_in_gh_de	total_cicero_conns	total_gh_de_conns	total_gh_all_conns
0.1	72420	0.989939	48240	0.659413	73156	15182	209191
0.2	33028	0.99088	22710	0.681327	33332	15182	209191
0.3	15586	0.993118	10926	0.69619	15694	15182	209191
0.4	7132	0.993868	5128	0.714604	7176	15182	209191
0.5	2840	0.993702	2114	0.739678	2858	15182	209191
0.6	1012	0.996063	772	0.759843	1016	15182	209191
0.7	252	1	184	0.730159	252	15182	209191
0.8	24	1	16	0.666667	24	15182	209191

## Sheet: FigS8
	hnf4a	background control	SCL34A1 promoter	SLC34A1 co-access	SLC5A2 promoter	SLC5A2 co-access	HNF4A promoter	HNF4A co-access
	sample 1 Ct	30.7712	30.2947	28.1707	30.2365	32.5612	30.3063	28.6576
	sample 2 Ct	32.8723	33.1845	30.0032	32.3703	34.9376	32.6544	30.6996
	sample 3 Ct	35.1024	35.9857	32.4314	34.8395	36.2827	34.0288	33.4099
	sample 1% input 1 Ct	30.292	30.27	28.3329	30.2211	32.8969	30.5098	28.7765
	sample 1% input 2 Ct	31.3248	32.3889	29.3219	31.831	34.6015	31.54	29.4706
	sample 1% input 3 Ct	30.6676	31.5895	28.8178	30.8218	33.2215	31.5465	29.2938
	% input 1	0.7173	0.982868	1.11887	0.989266	1.26183	1.15133	1.08582
	% input 2	0.342071	0.576064	0.623567	0.688058	0.792133	0.461858	0.42655
	% input 3	0.0462328	0.0474866	0.0816882	0.0617317	0.119796	0.178951	0.0576625
	ratio1	1	1.37023	1.55984	1.37915	1.75914	1.60509	1.51376
	ratio2	1	1.68405	1.82292	2.01145	2.3157	1.35018	1.24696
	ratio3	1	1.02712	1.76689	1.33523	2.59114	3.87064	1.24722
	mean		1.36047	1.71655	1.57528	2.22199	2.2753	1.33598
	sd		0.328575	0.138577	0.378372	0.423838	1.38747	0.153961
